# Supplementary material for: Deletion of EP3 prostaglandin receptor in murine macrophages aggravates diet-induced obesity by suppressing SPARC
Source: EMBO J. 2025 Jul 23;44(18):4962–83. doi: 10.1038/s44318-025-00508-y (PMC12436609; doi:10.1038/s44318-025-00508-y)
Supplement: Supplementary file 3 — Source data Fig. 1 [file 44318_2025_508_MOESM3_ESM.zip]

Archive with 40 entries (26 files):
- Source data Fig.1/
- Source data Fig.1/Figure 1/
- Source data Fig.1/Figure 1/Figure 1A/
- Source data Fig.1/Figure 1/Figure 1A/Figure 1A.xlsx
- Source data Fig.1/Figure 1/Figure 1A/._Figure 1A.xlsx
- Source data Fig.1/Figure 1/Figure 1B/
- Source data Fig.1/Figure 1/Figure 1B/Figure 1B.xlsx
- Source data Fig.1/Figure 1/Figure 1B/._Figure 1B.xlsx
- Source data Fig.1/Figure 1/Figure 1C/
- Source data Fig.1/Figure 1/Figure 1C/._Figure 1C.xlsx
- Source data Fig.1/Figure 1/Figure 1C/Figure 1C.xlsx
- Source data Fig.1/Figure 1/Figure 1D/
- Source data Fig.1/Figure 1/Figure 1D/Figure 1D.xlsx
- Source data Fig.1/Figure 1/Figure 1D/._Figure 1D.xlsx
- Source data Fig.1/Figure 1/Figure 1E/
- Source data Fig.1/Figure 1/Figure 1E/Figure 1E.xlsx
- Source data Fig.1/Figure 1/Figure 1E/._Figure 1E.xlsx
- Source data Fig.1/Figure 1/Figure 1G/
- Source data Fig.1/Figure 1/Figure 1G/L-798106.tif
- Source data Fig.1/Figure 1/Figure 1G/Sulprostone.tif
- Source data Fig.1/Figure 1/Figure 1G/Vehicle.tif
- Source data Fig.1/Figure 1/Figure 1H/
- Source data Fig.1/Figure 1/Figure 1H/Figure 1H.xlsx
- Source data Fig.1/Figure 1/Figure 1H/._Figure 1H.xlsx
- Source data Fig.1/Figure 1/Figure 1I/
- Source data Fig.1/Figure 1/Figure 1I/Figure 1I.xlsx
- Source data Fig.1/Figure 1/Figure 1I/._Figure 1I.xlsx
- Source data Fig.1/Figure 1/Figure 1J/
- Source data Fig.1/Figure 1/Figure 1J/._Figure 1J.pdf
- Source data Fig.1/Figure 1/Figure 1J/._Figure 1J.pptx
- Source data Fig.1/Figure 1/Figure 1J/Figure 1J.pdf
- Source data Fig.1/Figure 1/Figure 1K/
- Source data Fig.1/Figure 1/Figure 1K/._Figure 1K.xlsx
- Source data Fig.1/Figure 1/Figure 1K/Figure 1K.xlsx
- Source data Fig.1/Figure 1/Figure 1L/
- Source data Fig.1/Figure 1/Figure 1L/._Figure 1L.xlsx
- Source data Fig.1/Figure 1/Figure 1L/Figure 1L.xlsx
- Source data Fig.1/Figure 1/Figure 1M/
- Source data Fig.1/Figure 1/Figure 1M/._Figure 1M.xlsx
- Source data Fig.1/Figure 1/Figure 1M/Figure 1M.xlsx
