# Supplementary material for: Deletion of EP3 prostaglandin receptor in murine macrophages aggravates diet-induced obesity by suppressing SPARC
Source: EMBO J. 2025 Jul 23;44(18):4962–83. doi: 10.1038/s44318-025-00508-y (PMC12436609; doi:10.1038/s44318-025-00508-y)
Supplement: Supplementary file 3 — Source data Fig. 1 [file 44318_2025_508_MOESM3_ESM.zip › Source data Fig.1/Figure 1/Figure 1A/Figure 1A.xlsx]

## Sheet: Figure 1A
		PTGER2	PTGER2			PTGER3	PTGER3			PTGER4	PTGER4			PTGDR	PTGDR			PTGDR2	PTGDR2			PTGIR	PTGIR			PTGFR	PTGFR
	bmi	20-30	30-40		bmi	20-30	30-40		bmi	20-30	30-40		bmi	20-30	30-40		bmi	20-30	30-40		bmi	20-30	30-40		bmi	20-30	30-40
		0.318428	0.402575			0.596242	0.494141			0.539675	0.695417			0.684995	0.77142			1.67988				0.378091	0.64441			0.816001	1.24133
		0.378091	0.523442			0.602877	0.595292			0.610778	0.699422			0.847641	0.822132			1.93891				0.526698	0.699422			1.39932	1.27563
		0.4167	0.552866			0.610778	0.651233			0.683579	0.737968			0.950635	0.909472			2.63186				0.602877	0.736292			1.75879
		0.48641	0.622832			0.735316	0.862777			0.722294	0.778868			1.05184	0.997999							0.684995	0.862777			2.16999
		0.6124	0.669993			0.767645	0.91338			0.729846	0.796828			1.32335	1.15099							0.729846	1.01191			2.24506
		0.684995	0.699422			0.784919	0.957323			0.743321	0.812836			1.79917	1.18495							0.748498	1.07593
		0.896852	0.736292			0.816001	1.06326			0.746241	0.816066			2.01751								0.790468	1.13675
		0.968812	0.760665			0.861536	1.06506			0.748498	0.82275			2.09315								0.825844	1.15552
		0.980554	0.816066			0.954269	1.06628			0.754287	0.829515			2.21069								0.838538	1.1736
		1.041	0.882727			0.967812	1.09334			0.789082	0.862777											0.892339	1.17638
		1.07379	0.91338			1.00851	1.14361			0.836714	0.909018											0.896852	1.19677
		1.0837	0.931327			1.00916	1.15099			0.838538	0.933002											0.900246	1.26245
		1.11321	0.994765			1.0108	1.15194			0.840583	0.938957											0.922832	1.26404
		1.14746	0.998587			1.04609	1.15649			0.842245	0.939792											0.935995	1.3269
		1.15746	1.00892			1.05528	1.16354			0.845037	0.950367											0.951391	1.36275
		1.19173	1.06506			1.06092	1.1713			0.861536	0.957323											0.963142	1.37226
		1.28254	1.11123			1.08327	1.1926			0.861575	0.968125											0.97974	1.39164
		1.28374	1.13199			1.14547	1.19696			0.868311	0.969187											0.982229	1.46344
		1.30258	1.15194			1.15134	1.20726			0.872471	0.972676											1.0108	1.55738
		1.51298	1.18495			1.21573	1.2162			0.883237	0.985377											1.0436	2.19727
		1.51588	1.19677			1.22135	1.22553			0.890705	0.993438											1.05543
		1.52605	1.19696			1.2303	1.22741			0.893934	1.00543											1.05716
		1.52931	1.19843			1.2444	1.23941			0.896852	1.00892											1.07149
		1.54988	1.2145			1.28982	1.24366			0.897029	1.02119											1.08626
		1.62346	1.22167			1.30651	1.26772			0.897691	1.03889											1.12645
		1.69467	1.24077			1.31549	1.27516			0.89854	1.06106											1.14276
		1.7506	1.24133			1.32333	1.29463			0.900246	1.07593											1.14547
		1.76404	1.28066			1.32761	1.30771			0.903238	1.08391											1.15173
		1.93952	1.29757			1.36095	1.31683			0.936828	1.09334											1.16475
		2.04736	1.30377			1.38768	1.3247			0.957169	1.10306											1.16684
		2.0911	1.33364			1.39242	1.32944			0.963142	1.11878											1.22302
		2.28001	1.33498			1.40353	1.33364			0.96661	1.13199											1.23225
		2.66125	1.34089			1.40832	1.34089			0.966906	1.15099											1.23805
		3.11306	1.3968			1.44773	1.37915			0.981253	1.15194											1.2437
			1.48464			1.4619	1.38157			0.986981	1.17239											1.24535
			1.50076			1.47219	1.43897			0.987951	1.18495											1.2541
			1.59737			1.52931	1.45036			1.00517	1.1926											1.28117
			1.64928			1.55288	1.47755			1.0108	1.19302											1.28997
			1.72087			1.6099	1.48816			1.0123	1.22129											1.29331
			1.84496			1.61202	1.5511			1.01514	1.2307											1.29908
			1.88956			1.61882	1.62192			1.03456	1.23483											1.32243
			2.13736			1.64766	1.62426			1.03652	1.24987											1.34793
			2.14056			1.65093	1.65623			1.04249	1.27044											1.36468
			2.21023			1.65459	1.65677			1.0436	1.27488											1.42049
			2.49193			1.6663	1.67949			1.05476	1.29512											1.42793
			2.97355			1.66935	1.72941			1.05543	1.30086											1.43186
						1.68225	1.87951			1.08327	1.3112											1.47365
						1.69413	1.93314			1.0837	1.32693											1.56168
						1.71731	1.96593			1.09202	1.33364											1.60545
						1.72438	1.99071			1.09272	1.33511											1.62346
						1.7474	2.19727			1.10464	1.33905											1.6477
						1.75643	2.22039			1.10967	1.35799											1.67707
						1.7647	2.74833			1.11876	1.36261											1.6845
						1.77656				1.12864	1.36329											1.7647
						1.79035				1.14746	1.3659											1.78686
						1.80625				1.15939	1.37226											1.81453
						1.81651				1.17418	1.38575											1.83918
						1.82157				1.18511	1.40043											1.95942
						1.8384				1.18902	1.51564											1.9836
						1.84641				1.19384	1.53825											2.04948
						1.84909				1.19533	1.62364											2.12804
						1.85663				1.21704	1.63914											2.15185
						1.86271				1.2213	1.67484											2.15636
						1.88044				1.22713	1.71333											2.27604
						1.88286				1.2303	1.73655											2.39173
						1.93265				1.23246	1.7713											2.55085
						1.93897				1.23796	1.81241											2.8207
						1.99204				1.26615	1.95825
						2.03172				1.28239	2.02711
						2.03651				1.28301	2.1199
						2.05284				1.29331	2.33554
						2.06727				1.29707	2.35949
						2.07549				1.29735	2.36401
						2.11274				1.29759	2.96389
						2.15219				1.31632	3.08914
						2.15991				1.31714	3.31402
						2.19538				1.34498
						2.20782				1.34793
						2.20783				1.35686
						2.22016				1.35971
						2.22208				1.36129
						2.22516				1.37131
						2.24126				1.37231
						2.2695				1.38657
						2.28395				1.39384
						2.34736				1.42
						2.37133				1.44203
						2.37657				1.45783
						2.38489				1.46057
						2.39171				1.47219
						2.40194				1.47445
						2.43197				1.47675
						2.44021				1.47752
						2.45069				1.47959
						2.46502				1.48114
						2.52531				1.49193
						2.78804				1.49673
						2.84786				1.50501
						2.93156				1.51027
						2.99307				1.51314
						3.0856				1.5277
						3.40688				1.54751
										1.55454
										1.5666
										1.58623
										1.58767
										1.59248
										1.59423
										1.61352
										1.63526
										1.64371
										1.66353
										1.66733
										1.66748
										1.67089
										1.67607
										1.67988
										1.69167
										1.70039
										1.71031
										1.72689
										1.75879
										1.76136
										1.76274
										1.78989
										1.79097
										1.81882
										1.85469
										1.86746
										1.87627
										1.88044
										1.89485
										1.93649
										2.01654
										2.02524
										2.10704
										2.12558
										2.14902
										2.14933
										2.1688
										2.18124
										2.1842
										2.20162
										2.23911
										2.32215
										2.37693
										2.37868
										2.38489
										2.52791
										2.55585
										2.57281
										2.84525
										2.90607
										3.071
