# Supplementary material for: Deletion of EP3 prostaglandin receptor in murine macrophages aggravates diet-induced obesity by suppressing SPARC
Source: EMBO J. 2025 Jul 23;44(18):4962–83. doi: 10.1038/s44318-025-00508-y (PMC12436609; doi:10.1038/s44318-025-00508-y)
Supplement: Supplementary file 3 — Source data Fig. 1 [file 44318_2025_508_MOESM3_ESM.zip › Source data Fig.1/Figure 1/Figure 1C/Figure 1C.xlsx]

## Sheet: Figure 1C
	EP1			EP2			EP3			EP4			TP			IP
	NCD	HFD		NCD	HFD		NCD	HFD		NCD	HFD		NCD	HFD		NCD	HFD
	0.71508	1.03162		0.734541	0.639398		1.08157	0.229655		1.3634	0.554722		1.35417	1.56522		0.925289	1.37953
	1.12205	1.00362		0.867093	2.26703		1.04252	0.339444		0.906918	0.740827		1.22929	0.0904203		1.01001	1.70751
	0.933849	0.933903		0.769194	0.259657		1.11335	0.0853716		0.874201	0.815249		1.21326	0.00488573		0.46717	1.03662
	0.626139	0.805553		0.297907	0.967901		0.975551	0.285035		0.635532	0.636471		0.73644	0.202051		0.993565	0.774799
	1.11698	0.601228		1.63575	1.43687		0.593216	0.652418		1.12363	1.57468		0.801964	0.937953		1.2696	2.03058
	1.04531	0.953162		1.02329	1.52936		0.693051	0.00232352		1.21352	0.705869		1.15686	0.228906		1.36623	0.934554
	1.12962	0.825262		0.589491	2.30207		1.44811	0.770159		0.853109	0.986781		0.401311	2.4765		0.81467	0.563268
	1.14826			1.58343	0.945979		0.552008	0.037749		1.11356	1.34326		0.694522	0.608273		0.811545	1.86869
	1.12463			1.13226	0.508011		1.50062	0.233271		1.02614	1.32504		1.55593	0.996703		0.862041	1.2396
	1.03809			1.0469				0.409811		0.889996	0.605802		1.1998	1.20814		0.783366	0.669843
				1.20313									0.656466			1.69652
				1.11701
