# Supplementary material for: Deletion of EP3 prostaglandin receptor in murine macrophages aggravates diet-induced obesity by suppressing SPARC
Source: EMBO J. 2025 Jul 23;44(18):4962–83. doi: 10.1038/s44318-025-00508-y (PMC12436609; doi:10.1038/s44318-025-00508-y)
Supplement: Supplementary file 3 — Source data Fig. 1 [file 44318_2025_508_MOESM3_ESM.zip › Source data Fig.1/Figure 1/Figure 1E/Figure 1E.xlsx]

## Sheet: Figure 1E
	EP3			EP3a			EP3β			EP3γ
	Vehicle	PA		Vehicle	PA		Vehicle	PA		Vehicle	PA
	1.20134e-05	5.88653e-06		3.52718e-06	1.13494e-06		1.5665e-06	8.37327e-07		2.11634e-06	1.0804e-06
	6.00914e-06	4.46361e-06		5.81687e-06	1.98263e-06		9.12323e-07	9.11038e-07		1.20712e-06	1.00109e-06
	7.93303e-06	2.57149e-06		6.09067e-06	2.44249e-06		1.13908e-06	9.73713e-07		4.0322e-06	1.24106e-06
	7.30595e-06	6.74059e-06		5.14811e-06	1.97198e-06		1.43188e-06	6.9813e-07		1.67199e-06	1.26713e-06
	6.14019e-06	2.5639e-06		5.8118e-06	3.1346e-06		1.35085e-06	8.77559e-07		2.19097e-06	1.142e-06
	1.38025e-05	2.51464e-06		4.76933e-06	3.25471e-06		1.40691e-06	2.60925e-07		4.00435e-06	1.36753e-06
	1.35627e-05	3.22279e-06		9.00539e-06	2.22407e-06		6.40791e-07	7.4831e-07			1.69533e-06
	8.54822e-06	2.58156e-06		6.39644e-06	1.98932e-06		1.00805e-06	2.11541e-07			1.22397e-06
