# Supplementary material for: Deletion of EP3 prostaglandin receptor in murine macrophages aggravates diet-induced obesity by suppressing SPARC
Source: EMBO J. 2025 Jul 23;44(18):4962–83. doi: 10.1038/s44318-025-00508-y (PMC12436609; doi:10.1038/s44318-025-00508-y)
Supplement: Supplementary file 3 — Source data Fig. 1 [file 44318_2025_508_MOESM3_ESM.zip › Source data Fig.1/Figure 1/Figure 1H/Figure 1H.xlsx]

## Sheet: Sheet1
	Vehicle	Sulprotone	L798106
	8.61346	4.5632	19.4745
	8.0987	4.138	17.8633
	7.4215	4.0217	19.6617
	7.9712	4.6573	19.7192
	8.7154	3.8786	19.8567
	8.2857	4.01451	17.6668
