# Supplementary material for: Deletion of EP3 prostaglandin receptor in murine macrophages aggravates diet-induced obesity by suppressing SPARC
Source: EMBO J. 2025 Jul 23;44(18):4962–83. doi: 10.1038/s44318-025-00508-y (PMC12436609; doi:10.1038/s44318-025-00508-y)
Supplement: Supplementary file 3 — Source data Fig. 1 [file 44318_2025_508_MOESM3_ESM.zip › Source data Fig.1/Figure 1/Figure 1I/Figure 1I.xlsx]

## Sheet: Figure 1I
	Fabp4					Pparγ					Cebpa
	VEH	DM	DM-SUL	DM-L798106		VEH	DM	DM-SUL	DM-L798106		VEH	DM	DM-SUL	DM-L798106
	0.00131277	0.394802	0.221942	0.494907		0.0112131	0.0183919	0.00891222	0.0207732		0.000608249	0.00238111	0.00129612	0.00493839
	0.00222804	0.290544	0.203916	0.501763		0.00972466	0.0184582	0.0128568	0.0272047		0.000530813	0.00240871	0.00124355	0.00391564
	0.00216255	0.442635	0.192439	0.483015		0.0105765	0.0195871	0.0103377	0.0277763		0.000567027	0.00234809	0.00157678	0.00433715
	0.00204026	0.473438	0.172779	0.490483		0.0106335	0.0197364	0.0197793	0.0219052		0.000616668	0.00233111	0.00152915	0.00238004
	0.0020316	0.347962	0.27215	0.478614		0.0108734	0.021755	0.0198159	0.0273939		0.000577878	0.00179002	0.00113819	0.0021243
	0.0018218	0.331431	0.249316	0.52506		0.0108025	0.0198794	0.0189253	0.0243407		0.000628612	0.00198785	0.00128831	0.00216237
	0.00184994	0.343894	0.188002	0.475981		0.0113467	0.0216611	0.0185814	0.0295643		0.000613213	0.00223121	0.00152591	0.00206222
	0.00167315	0.349915	0.200448	0.466946		0.0110865	0.0223546	0.0140218	0.0216444		0.0005963	0.00180454	0.00138819
