# Supplementary material for: Deletion of EP3 prostaglandin receptor in murine macrophages aggravates diet-induced obesity by suppressing SPARC
Source: EMBO J. 2025 Jul 23;44(18):4962–83. doi: 10.1038/s44318-025-00508-y (PMC12436609; doi:10.1038/s44318-025-00508-y)
Supplement: Supplementary file 3 — Source data Fig. 1 [file 44318_2025_508_MOESM3_ESM.zip › Source data Fig.1/Figure 1/Figure 1K/Figure 1K.xlsx]

## Sheet: Figure 1K
	FABP4
	VEH	DM	DM-SUL	DM-L798106
	0.00591072	1.00608	0.937469	1.04378
	0.0282113	0.99392	0.906195	1.19509
	0.0200424	0.978594	0.730776	1.03799
	0.026834	1.02141	0.580163	1.08526
	0.00509053	1.03794	0.580528	1.21709
	0.012723	0.962061	0.671624	1.26442
