# Supplementary material for: Deletion of EP3 prostaglandin receptor in murine macrophages aggravates diet-induced obesity by suppressing SPARC
Source: EMBO J. 2025 Jul 23;44(18):4962–83. doi: 10.1038/s44318-025-00508-y (PMC12436609; doi:10.1038/s44318-025-00508-y)
Supplement: Supplementary file 3 — Source data Fig. 1 [file 44318_2025_508_MOESM3_ESM.zip › Source data Fig.1/Figure 1/Figure 1L/Figure 1L.xlsx]

## Sheet: Figure 1L
	PPARγ
	VEH	DM	DM-SUL	DM-L798106
	0.222813	1.03912	0.966027	1.09489
	0.205553	0.960876	0.758845	1.35222
	0.497583	0.890131	0.895969	1.06903
	0.422679	1.10987	0.865238	1.11624
	0.481824	1.02394	0.887135	1.31006
	0.532708	0.976065	0.865416	1.21425
