# Supplementary material for: Deletion of EP3 prostaglandin receptor in murine macrophages aggravates diet-induced obesity by suppressing SPARC
Source: EMBO J. 2025 Jul 23;44(18):4962–83. doi: 10.1038/s44318-025-00508-y (PMC12436609; doi:10.1038/s44318-025-00508-y)
Supplement: Supplementary file 3 — Source data Fig. 1 [file 44318_2025_508_MOESM3_ESM.zip › Source data Fig.1/Figure 1/Figure 1M/Figure 1M.xlsx]

## Sheet: Figure 1M
	CEBPa
	VEH	DM	DM-SUL	DM-L798106
	0.23496	1.02825	0.843669	1.01469
	0.11866	0.971752	0.679993	1.2037
	0.451299	0.95109	0.97457	1.11682
	0.398374	1.04891	0.895994	1.27284
	0.330753	1.04824	0.811755	1.22856
	0.317303	0.95176	0.733006	1.22497
