# Supplementary material for: Deletion of EP3 prostaglandin receptor in murine macrophages aggravates diet-induced obesity by suppressing SPARC
Source: EMBO J. 2025 Jul 23;44(18):4962–83. doi: 10.1038/s44318-025-00508-y (PMC12436609; doi:10.1038/s44318-025-00508-y)
Supplement: Supplementary file 4 — Source data Fig. 2 [file 44318_2025_508_MOESM4_ESM.zip]

Archive with 56 entries (39 files):
- Source data Fig.2/
- Source data Fig.2/Figure 2A/
- Source data Fig.2/Figure 2A/Figure 2A.xlsx
- Source data Fig.2/Figure 2A/._Figure 2A.xlsx
- Source data Fig.2/Figure 2B/
- Source data Fig.2/Figure 2B/._Figure 2B.xlsx
- Source data Fig.2/Figure 2B/Figure 2B.xlsx
- Source data Fig.2/Figure 2C/
- Source data Fig.2/Figure 2C/Figure 2C.xlsx
- Source data Fig.2/Figure 2C/._Figure 2C.xlsx
- Source data Fig.2/Figure 2D/
- Source data Fig.2/Figure 2D/Figure 2D.xlsx
- Source data Fig.2/Figure 2D/._Figure 2D.xlsx
- Source data Fig.2/Figure 2E/
- Source data Fig.2/Figure 2E/eWAT.jpg
- Source data Fig.2/Figure 2E/iBAT.jpg
- Source data Fig.2/Figure 2E/IWAT.jpg
- Source data Fig.2/Figure 2E/Liver.jpg
- Source data Fig.2/Figure 2E/PeriWAT.jpg
- Source data Fig.2/Figure 2F/
- Source data Fig.2/Figure 2F/._Figure 2F.xlsx
- Source data Fig.2/Figure 2F/Figure 2F.xlsx
- Source data Fig.2/Figure 2G/
- Source data Fig.2/Figure 2G/eWAT-EP3Flox.tif
- Source data Fig.2/Figure 2G/eWAT-EP3FloxLysMCre.tif
- Source data Fig.2/Figure 2G/iBAT-EP3Flox.tif
- Source data Fig.2/Figure 2G/iBAT-EP3FloxLysMCre.tif
- Source data Fig.2/Figure 2G/iWAT-EP3Flox.tif
- Source data Fig.2/Figure 2G/iWAT-EP3FloxLysMCre.tif
- Source data Fig.2/Figure 2H/
- Source data Fig.2/Figure 2H/Figure 2H.xlsx
- Source data Fig.2/Figure 2H/._Figure 2H.xlsx
- Source data Fig.2/Figure 2I/
- Source data Fig.2/Figure 2I/Figure 2I.xlsx
- Source data Fig.2/Figure 2I/._Figure 2I.xlsx
- Source data Fig.2/Figure 2J/
- Source data Fig.2/Figure 2J/Figure 2J.xlsx
- Source data Fig.2/Figure 2J/._Figure 2J.xlsx
- Source data Fig.2/Figure 2K/
- Source data Fig.2/Figure 2K/Figure 2K.xlsx
- Source data Fig.2/Figure 2K/._Figure 2K.xlsx
- Source data Fig.2/Figure 2L/
- Source data Fig.2/Figure 2L/Figure 2L.xlsx
- Source data Fig.2/Figure 2L/._Figure 2L.xlsx
- Source data Fig.2/Figure 2M/
- Source data Fig.2/Figure 2M/Figure 2M.xlsx
- Source data Fig.2/Figure 2M/._Figure 2M.xlsx
- Source data Fig.2/Figure 2N/
- Source data Fig.2/Figure 2N/._Figure 2N.xlsx
- Source data Fig.2/Figure 2N/Figure 2N.xlsx
- Source data Fig.2/Figure 2O/
- Source data Fig.2/Figure 2O/._Figure 2O.xlsx
- Source data Fig.2/Figure 2O/Figure 2O.xlsx
- Source data Fig.2/Figure 2P/
- Source data Fig.2/Figure 2P/Figure 2P.xlsx
- Source data Fig.2/Figure 2P/._Figure 2P.xlsx
