# Supplementary material for: Deletion of EP3 prostaglandin receptor in murine macrophages aggravates diet-induced obesity by suppressing SPARC
Source: EMBO J. 2025 Jul 23;44(18):4962–83. doi: 10.1038/s44318-025-00508-y (PMC12436609; doi:10.1038/s44318-025-00508-y)
Supplement: Supplementary file 4 — Source data Fig. 2 [file 44318_2025_508_MOESM4_ESM.zip › Source data Fig.2/Figure 2A/Figure 2A.xlsx]

## Sheet: Figure 2A
		HFD-0 week	HFD-1 week	HFD-2 weeks	HFD-3 weeks	HFD-4 weeks	HFD-5 weeks	HFD-6 weeks	HFD-7 weeks	HFD-8 weeks	HFD-9 weeks	HFD-10 weeks	HFD-11 weeks	HFD-12 weeks	HFD-13 weeks	HFD-14 weeks	HFD-15 weeks	HFD-16 weeks
	EP3F/F-1	25.5	26.6	27.9	29.1	30.6	32.2	34.2	37.6	39.1	41.3	43.7	45.2	47.4	49.2	50.2	51.4	52.1
	EP3F/F-2	24.6	25.8	27.1	29.7	31.1	32.4	33.4	34.1	35.6	37.2	39.5	40.3	41.6	42.4	44.8	46.2	48.1
	EP3F/F-3	23.4	25.1	26.3	27.4	28.5	29.3	30.5	31.9	33.5	35.1	36.7	38.2	39.8	41.2	43.5	45	47.3
	EP3F/F-4	25.8	25.9	26.4	27.1	27.4	29.7	31.1	33.6	34.9	36.1	37.6	38.2	39.6	41	43.1	45.7	46.3
	EP3F/F-5	25.8	27.2	29.4	32.1	34.5	36.8	39.1	42.3	43.6	44.2	44.8	45.3	45.2	46.4	48.2	49.1	50.3
	EP3F/F-6	23.9	25.4	28.3	31.4	33.6	35	36.8	37.5	40.9	41.4	42.8	44.2	46.9	47.9	48.3	48.9	49.2
	EP3F/F-7	24.1	25.8	27.2	28.8	29.9	31.6	33.1	34.7	35.4	36.6	38.1	39.7	42.1	43.6	44.7	46.1	47.4
	EP3F/F-8	24.4	26.1	27.4	28.5	29.6	31.4	33.1	34.5	35.7	37.2	38.6	39.8	41.3	42.9	44.4	46.3	48.7
		HFD-0 week	HFD-1 week	HFD-2 weeks	HFD-3 weeks	HFD-4 weeks	HFD-5 weeks	HFD-6 weeks	HFD-7 weeks	HFD-8 weeks	HFD-9 weeks	HFD-10 weeks	HFD-11 weeks	HFD-12 weeks	HFD-13 weeks	HFD-14 weeks	HFD-15 weeks	HFD-16 weeks
	EP3F/FLysMCre-1	24	27.3	30.2	33.1	35.1	37.4	39.1	42.3	44.5	46.8	49.3	50.4	51.7	52.3	54.6	55.1	56.4
	EP3F/FLysMCre-2	24.6	26.7	28.3	30.6	32.7	34.1	36.2	38.4	41.4	44.6	47.5	49	50.6	51.5	52.3	53.6	54.3
	EP3F/FLysMCre-3	24.3	27.4	30.2	32.8	35.1	38.1	41.4	44.6	47.3	50.2	52.3	53.1	53.4	53.8	54.6	55.4	56.8
	EP3F/FLysMCre-4	22	25.2	27.8	30.2	32.8	35.4	38.6	41.2	44.6	47.5	49.2	50.3	52.7	54.4	55.2	56.4	58.2
	EP3F/FLysMCre-5	24.6	26.1	29.3	32.6	35.1	37.4	39.6	41.2	42.7	44.2	45.7	47.2	49.6	50.2	51.6	51.9	52.6
	EP3F/FLysMCre-6	23.2	26.7	29.7	33.1	36.8	39.4	42.3	44.8	47.3	50.2	52.6	55.4	57.6	59.3	59.2	59.8	59.4
	EP3F/FLysMCre-7	23.9	26.2	28.4	30.2	31.6	34.1	37.2	40.1	41.4	43.8	46.5	47.6	48.4	49.2	51.4	52.8	53.4
	EP3F/FLysMCre-8	25.1	27.5	29.4	32.1	35.8	37.6	40.4	42.4	44.7	46.6	47.2	48.6	49.2	50.4	51.4	51.7	52.2
