# Supplementary material for: Deletion of EP3 prostaglandin receptor in murine macrophages aggravates diet-induced obesity by suppressing SPARC
Source: EMBO J. 2025 Jul 23;44(18):4962–83. doi: 10.1038/s44318-025-00508-y (PMC12436609; doi:10.1038/s44318-025-00508-y)
Supplement: Supplementary file 4 — Source data Fig. 2 [file 44318_2025_508_MOESM4_ESM.zip › Source data Fig.2/Figure 2B/Figure 2B.xlsx]

## Sheet: Figure 2B
		Food intake (g/day)			Food intake (g/day)
	EP3F/F-1	4.83929		EP3F/FLysMCre-1	5.64286
	EP3F/F-2	4.67321		EP3F/FLysMCre-2	6.74286
	EP3F/F-3	4.69464		EP3F/FLysMCre-3	5.58036
	EP3F/F-4	4.83036		EP3F/FLysMCre-4	4.50714
	EP3F/F-5	5.64643		EP3F/FLysMCre-5	6.08571
	EP3F/F-6	4.45357		EP3F/FLysMCre-6	4.775
	EP3F/F-7	5.09821		EP3F/FLysMCre-7	5.24464
	EP3F/F-8	6.29286		EP3F/FLysMCre-8	4.77321
