# Supplementary material for: Deletion of EP3 prostaglandin receptor in murine macrophages aggravates diet-induced obesity by suppressing SPARC
Source: EMBO J. 2025 Jul 23;44(18):4962–83. doi: 10.1038/s44318-025-00508-y (PMC12436609; doi:10.1038/s44318-025-00508-y)
Supplement: Supplementary file 4 — Source data Fig. 2 [file 44318_2025_508_MOESM4_ESM.zip › Source data Fig.2/Figure 2C/Figure 2C.xlsx]

## Sheet: Figure 2C
								Glucose infusion rate (mg/kg/min)
		Basal	Basal	Insulin Clamp	Insulin Clamp	Insulin Clamp	Insulin Clamp	Insulin Clamp	Insulin Clamp	Insulin Clamp	Insulin Clamp	Insulin Clamp	Insulin Clamp	Insulin Clamp	Insulin Clamp	Insulin Clamp
		﹣20min	﹣10min	0min	10min	20min	30min	40min	50min	60min	70min	80min	90min	100min	110min	120min
	EP3F/F-1			9.78091	14.0845	14.867	15.6495	15.6495	16.4319	19.5618	19.5618	19.5618	18.7793	18.7793	21.1268	21.9092
	EP3F/F-2			9.64506	12.3457	13.1173	13.8889	16.2037	19.2901	20.0617	16.2037	16.2037	19.2901	18.5185	18.5185	18.5185
	EP3F/F-3			10.3648	14.9254	17.4129	19.0713	17.4129	16.5837	18.2421	18.2421	16.5837	17.4129	15.7546	19.0713	17.4129
	EP3F/F-4			9.44822	13.2275	15.1172	15.873	17.0068	17.7627	17.3847	15.873	17.0068	16.2509	15.873	17.3847	16.2509
								Glucose infusion rate (mg/kg/min)
		Basal	Basal	Insulin Clamp	Insulin Clamp	Insulin Clamp	Insulin Clamp	Insulin Clamp	Insulin Clamp	Insulin Clamp	Insulin Clamp	Insulin Clamp	Insulin Clamp	Insulin Clamp	Insulin Clamp	Insulin Clamp
		﹣20min	﹣10min	0min	10min	20min	30min	40min	50min	60min	70min	80min	90min	100min	110min	120min
	EP3F/FLysMCre-1			9.60219	10.9739	13.0316	13.7174	13.0316	13.7174	13.7174	12.6886	14.4033	13.7174	14.4033	13.7174	13.0316
	EP3F/FLysMCre-2			9.84529	12.6582	14.7679	13.3615	12.3066	12.6582	13.3615	13.0098	14.7679	14.0647	12.6582	13.3615	14.0647
	EP3F/FLysMCre-3			10.1892	14.556	16.0116	15.2838	14.556	15.2838	16.7394	14.556	13.8282	15.2838	14.556	15.2838	14.556
	EP3F/FLysMCre-4			9.78337	12.2292	13.2774	14.6751	13.9762	12.2292	12.928	14.6751	13.9762	13.2774	14.6751	13.9762	12.5786
