# Supplementary material for: Deletion of EP3 prostaglandin receptor in murine macrophages aggravates diet-induced obesity by suppressing SPARC
Source: EMBO J. 2025 Jul 23;44(18):4962–83. doi: 10.1038/s44318-025-00508-y (PMC12436609; doi:10.1038/s44318-025-00508-y)
Supplement: Supplementary file 4 — Source data Fig. 2 [file 44318_2025_508_MOESM4_ESM.zip › Source data Fig.2/Figure 2D/Figure 2D.xlsx]

## Sheet: Figure 2D
								Blood glucose (mg/dl)
		Basal	Basal	Insulin Clamp	Insulin Clamp	Insulin Clamp	Insulin Clamp	Insulin Clamp	Insulin Clamp	Insulin Clamp	Insulin Clamp	Insulin Clamp	Insulin Clamp	Insulin Clamp	Insulin Clamp	Insulin Clamp
		﹣20min	﹣10min	0min	10min	20min	30min	40min	50min	60min	70min	80min	90min	100min	110min	120min
	EP3F/F-1	158.4	115.2	73.8	55.8	64.8	84.6	93.6	81	73.8	88.2	97.2	102.6	97.2	79.2	84.6
	EP3F/F-2	151.2	118.8	90	73.8	86.4	82.8	88.2	82.8	90	104.4	102.6	82.8	93.6	91.8	95.4
	EP3F/F-3	133.2	104.4	88.2	61.2	79.2	91.8	97.2	104.4	93.6	86.4	97.2	93.6	100.8	91.8	97.2
	EP3F/F-4	145.8	120.6	93.6	81	88.2	91.8	88.2	95.4	99	104.4	93.6	109.8	99	93.6	102.6
								Blood glucose (mg/dl)
		Basal	Basal	Insulin Clamp	Insulin Clamp	Insulin Clamp	Insulin Clamp	Insulin Clamp	Insulin Clamp	Insulin Clamp	Insulin Clamp	Insulin Clamp	Insulin Clamp	Insulin Clamp	Insulin Clamp	Insulin Clamp
		﹣20min	﹣10min	0min	10min	20min	30min	40min	50min	60min	70min	80min	90min	100min	110min	120min
	EP3F/FLysMCre-1	140.4	120.6	91.8	63	86.4	97.2	93.6	88.2	90	93.6	88.2	97.2	93.6	100.8	95.4
	EP3F/FLysMCre-2	147.6	117	84.6	73.8	97.2	100.8	102.6	95.4	91.8	97.2	88.2	99	102.6	93.6	90
	EP3F/FLysMCre-3	122.4	93.6	73.8	57.6	82.8	104.4	97.2	91.8	86.4	100.8	93.6	84.6	95.4	91.8	100.8
	EP3F/FLysMCre-4	160.2	129.6	97.2	84.6	88.2	95.4	109.8	102.6	93.6	86.4	100.8	104.4	91.8	97.2	104.4
