# Supplementary material for: Deletion of EP3 prostaglandin receptor in murine macrophages aggravates diet-induced obesity by suppressing SPARC
Source: EMBO J. 2025 Jul 23;44(18):4962–83. doi: 10.1038/s44318-025-00508-y (PMC12436609; doi:10.1038/s44318-025-00508-y)
Supplement: Supplementary file 4 — Source data Fig. 2 [file 44318_2025_508_MOESM4_ESM.zip › Source data Fig.2/Figure 2F/Figure 2F.xlsx]

## Sheet: Figure 2F
		iBAT	eWAT	iWAT	PeriWat	Liver
	EP3F/F-1	0.1615	2.0266	1.7078	0.6151	1.7393
	EP3F/F-2	0.1456	1.6087	1.5916	0.7332	2.0358
	EP3F/F-3	0.0964	1.9197	2.0047	1.1978	1.9863
	EP3F/F-4	0.1154	1.8165	1.6553	0.7526	1.8018
	EP3F/F-5	0.1658	1.8254	1.8542	0.8624	2.2235
	EP3F/F-6	0.1354	1.7224	1.9125	0.9723	1.9038
	EP3F/F-7	0.1726	2.2736	1.8283	1.2482	2.1673
	EP3F/F-8	0.1467	2.4572	1.7017	1.3628	2.0329
		iBAT	eWAT	iWAT	PeriWat	Liver
	EP3F/FLysMCre-1	0.3405	2.3937	2.9143	1.4625	2.6834
	EP3F/FLysMCre-2	0.2058	2.8373	2.2873	0.8885	2.1163
	EP3F/FLysMCre-3	0.1637	2.7708	2.6042	1.274	2.0364
	EP3F/FLysMCre-4	0.2023	2.2718	2.538	1.125	2.0735
	EP3F/FLysMCre-5	0.2324	2.4356	2.365	1.254	2.2261
	EP3F/FLysMCre-6	0.1984	2.5481	2.452	1.2879	2.4633
	EP3F/FLysMCre-7	0.2745	2.7354	1.9346	1.2642	2.1917
	EP3F/FLysMCre-8	0.2631	2.3672	1.8534	1.4265	2.3883
