# Supplementary material for: Deletion of EP3 prostaglandin receptor in murine macrophages aggravates diet-induced obesity by suppressing SPARC
Source: EMBO J. 2025 Jul 23;44(18):4962–83. doi: 10.1038/s44318-025-00508-y (PMC12436609; doi:10.1038/s44318-025-00508-y)
Supplement: Supplementary file 4 — Source data Fig. 2 [file 44318_2025_508_MOESM4_ESM.zip › Source data Fig.2/Figure 2H/Figure 2H.xlsx]

## Sheet: Figure 2H
	HFD	<1000	1000-3000	3000-5000	5000-7000	7000-9000	9000-11000	11000-13000	>13000		HFD	<1000	1000-3000	3000-5000	5000-7000	7000-9000	9000-11000	11000-13000	>13000
	EP3F/F-1	10.0346	15.5709	12.1107	12.2837	8.3045	6.92042	6.7474	28.0277		EP3F/FLysMCre-1	10.5634	12.3239	8.27465	8.80282	6.69014	7.74648	6.69014	38.9085
	EP3F/F-2	7.10059	19.9704	11.6864	17.3077	14.2012	9.02367	8.13609	12.574		EP3F/FLysMCre-2	11.3761	14.4954	11.0092	7.52294	7.70642	6.6055	6.05505	35.2294
	EP3F/F-3	5.28233	13.4791	14.3898	15.3005	12.0219	11.4754	9.83607	18.2149		EP3F/FLysMCre-3	9.66543	13.5688	9.66543	6.3197	6.3197	6.50558	6.50558	41.4498
	EP3F/F-4	6.6055	11.3761	11.0092	7.70642	8.99083	8.07339	9.17431	37.0642		EP3F/FLysMCre-4	9.84252	11.4173	10.0394	8.66142	5.31496	6.69291	5.70866	42.3228
	EP3F/F-5	10.5159	11.7063	8.13492	9.72222	9.52381	6.54762	6.74603	37.1032		EP3F/FLysMCre-5	12.2411	10.7345	8.09793	9.03955	8.85122	4.89642	6.21469	39.9247
	EP3F/F-6	9.66469	13.0178	9.46746	7.10059	9.27022	8.6785	7.29783	35.503		EP3F/FLysMCre-6	9.21053	13.3459	8.64662	7.33083	6.95489	6.01504	6.01504	42.4812
											EP3F/FLysMCre-7	10.0901	12.973	9.00901	8.46847	6.66667	7.38739	5.94595	39.4595
