# Supplementary material for: Deletion of EP3 prostaglandin receptor in murine macrophages aggravates diet-induced obesity by suppressing SPARC
Source: EMBO J. 2025 Jul 23;44(18):4962–83. doi: 10.1038/s44318-025-00508-y (PMC12436609; doi:10.1038/s44318-025-00508-y)
Supplement: Supplementary file 4 — Source data Fig. 2 [file 44318_2025_508_MOESM4_ESM.zip › Source data Fig.2/Figure 2I/Figure 2I.xlsx]

## Sheet: Figure 2I
		<1000	1000-3000	3000-5000	5000-7000	7000-9000	9000-11000	11000-13000	>13000			<1000	1000-3000	3000-5000	5000-7000	7000-9000	9000-11000	11000-13000	>13000
	EP3F/F-1	11.7647	22.409	17.507	14.0056	10.3641	7.98319	5.88235	10.084		EP3F/FLysMCre-1	12.9296	18.0033	16.2029	14.4026	10.6383	7.03764	6.21931	14.5663
	EP3F/F-2	8.65191	15.0905	16.0966	12.4748	12.6761	9.45674	6.23742	19.3159		EP3F/FLysMCre-2	11.7541	19.1682	14.8282	9.58409	9.76492	7.23327	7.05244	20.6148
	EP3F/F-3	19.3757	30.2476	20.0215	10.9795	8.50377	5.0592	3.12164	2.69107		EP3F/FLysMCre-3	10.1504	18.2331	14.2857	10.3383	12.218	9.77444	5.6391	19.3609
	EP3F/F-4	13.8264	28.9389	19.507	11.8971	7.82422	5.6806	2.78671	9.53912		EP3F/FLysMCre-4	18.018	23.7237	15.6156	10.6607	6.60661	6.45646	4.65465	14.2643
	EP3F/F-5	11.6453	30.5556	23.7179	14.4231	7.37179	4.2735	3.52564	4.48718		EP3F/FLysMCre-5	10.3774	14.3396	14.3396	10.566	10	10	8.11321	22.2642
	EP3F/F-6	9.62773	24.0051	18.8703	16.9448	10.6547	8.60077	3.33761	7.95892		EP3F/FLysMCre-6	11.9691	16.0232	13.3205	11.1969	8.68726	10.4247	6.75676	21.6216
	EP3F/F-7	14.4158	18.9681	17.7542	16.2367	9.71168	9.40819	5.46282	8.04249		EP3F/FLysMCre-7	16.844	18.617	12.766	9.57447	8.33333	6.73759	4.96454	22.1631
											EP3F/FLysMCre-8	15.3137	17.5277	11.6236	13.0996	8.48708	8.85609	5.16605	19.9262
