# Supplementary material for: Deletion of EP3 prostaglandin receptor in murine macrophages aggravates diet-induced obesity by suppressing SPARC
Source: EMBO J. 2025 Jul 23;44(18):4962–83. doi: 10.1038/s44318-025-00508-y (PMC12436609; doi:10.1038/s44318-025-00508-y)
Supplement: Supplementary file 4 — Source data Fig. 2 [file 44318_2025_508_MOESM4_ESM.zip › Source data Fig.2/Figure 2J/Figure 2J.xlsx]

## Sheet: Figure 2J
		<500	500-1000	1000-1500	1500-2000	2000-2500	2500-3000	>3000			<500	500-1000	1000-1500	1500-2000	2000-2500	2500-3000	>3000
	EP3F/F-1	34.9587	28.9029	17.6563	9.28038	4.12898	2.63468	2.43807		EP3F/FLysMCre-1	22.5824	20.8536	15.8833	12.6958	8.698	6.37493	12.9119
	EP3F/F-2	35.6442	31.3074	16.4926	8.07217	4.2735	2.02596	2.18424		EP3F/FLysMCre-2	27.1664	29.4333	17.8062	11.298	6.4351	3.61974	4.24132
	EP3F/F-3	29.4043	28.2553	16.9787	10.5106	6.29787	3.44681	5.10638		EP3F/FLysMCre-3	24.1906	22.4329	15.2174	10.4533	7.63182	6.10546	13.9685
	EP3F/F-4	28.7966	31.6801	16.3014	9.53479	5.76701	3.42176	4.49827		EP3F/FLysMCre-4	19.2527	24.3956	21.8901	12.967	10.3297	5.67033	5.49451
	EP3F/F-5	39.8012	31.3678	14.8097	7.57628	3.35962	1.67981	1.40555		EP3F/FLysMCre-5	12.6334	16.3953	13.7002	13.8686	11.8473	9.93824	21.6171
	EP3F/F-6	26.5876	28.1178	18.4392	10.4055	6.5417	3.97858	5.92961		EP3F/FLysMCre-6	27.2425	24.5847	15.8994	11.2482	8.16327	4.46132	8.40057
