# Supplementary material for: Deletion of EP3 prostaglandin receptor in murine macrophages aggravates diet-induced obesity by suppressing SPARC
Source: EMBO J. 2025 Jul 23;44(18):4962–83. doi: 10.1038/s44318-025-00508-y (PMC12436609; doi:10.1038/s44318-025-00508-y)
Supplement: Supplementary file 4 — Source data Fig. 2 [file 44318_2025_508_MOESM4_ESM.zip › Source data Fig.2/Figure 2K/Figure 2K.xlsx]

## Sheet: Figure 2K
	EP3F/F			EP3F/FLysMCre
	200.115			216.552
	201.348			229.701
	205.868			253.123
	220.25			254.767
	221.483			255.588
	226.414			270.792
	230.112			284.352
	239.563			289.283
	244.494			295.036
	248.192			297.502
	255.178			301.611
	257.232			325.855
	260.108			337.36
	288.051			344.757
	299.967			379.274
	319.691			380.095
	329.964			413.79
	337.771			426.118
	350.51			426.529
	371.466			456.525
	388.725			469.264
	403.517			476.66
	412.558			497.617
	422.009			518.984
	450.773			536.654
	509.533			559.665
	520.628			612.673
	534.599			621.302
	551.036			626.644
	553.09			644.313
	569.938			644.724
	579.389			661.571
	588.84			668.557
	596.236			671.022
	613.494			697.321
	636.506			699.786
	657.873			704.717
	666.913			712.525
	683.35			732.249
	683.35			750.74
	691.979			774.573
	714.168			781.147
	717.045			793.064
	739.645			801.693
	745.809			818.951
	767.998			826.348
	773.751			833.333
	779.504			850.181
	795.94			858.399
	796.762			863.33
	817.719			866.206
	849.77			889.629
	875.657			890.039
	877.712			893.738
	898.258			896.203
	916.338			922.913
	920.036			928.665
	930.309			956.607
	1020.3			966.469
	1036.33			967.291
	1051.12			1008.38
	1065.5			1040.43
	1067.96			1043.31
	1071.25			1090.15
	1076.59			1095.91
	1085.22			1152.2
	1104.95			1191.65
	1115.22			1199.87
	1119.74			1253.29
	1124.67			1264.79
	1130.84			1323.14
	1171.93			1392.59
	1178.5			1405.33
	1198.64			1420.94
	1208.5			1428.75
	1216.72			1446.83
	1221.65			1466.14
	1232.33			1498.6
	1240.55			1500.66
	1247.12			1506.41
	1302.19			1556.54
	1302.6			1579.96
	1302.6			1606.26
	1362.59			1624.75
	1455.87			1639.96
	1521.61			1697.07
	1524.49			1731.18
	1526.13			1734.47
	1526.55			1735.29
	1549.14			1743.1
	1565.17			1755.01
	1614.07			1762.82
	1628.86			1778.43
	1630.51			1780.49
	1675.3			1847.47
	1675.3			1858.15
	1687.62			1871.3
	1688.03			1877.88
	1691.32			1948.55
	1708.58			1987.18
	1713.92			2012.66
	1730.36			2036.08
	1775.15			2066.49
	1775.56			2080.05
	1804.32			2129.36
	1845			2133.05
	1849.52			2150.31
	1884.45			2185.24
	1934.58			2200.03
	1973.62			2202.91
	1991.7			2217.7
	2066.49			2247.29
	2074.29			2257.97
	2087.03			2298.65
	2113.74			2327.83
	2150.72			2415.35
	2159.76			2463.02
	2161			2535.75
	2178.25			2535.75
	2186.06			2554.24
	2216.06			2631.08
	2301.94			2659.02
	2323.31			2707.92
	2345.09			2734.63
	2410.83			2756.82
	2450.28			2812.3
	2479.45			2893.66
	2485.21			2922.42
	2516.03			2927.76
	2517.26			2935.98
	2529.59			3053.91
	2570.68			3082.26
	2577.66			3108.97
	2591.22			3137.33
	2624.92			3184.58
	2708.33			3250.33
	2709.98			3258.55
	2779.01			3277.04
	2815.58			3287.31
	2819.28			3318.95
	2829.14			3331.28
	2873.52			3347.72
	2880.92			3531.39
	2884.2			3534.27
	2912.56			3538.38
	2963.51			3542.9
	2964.74			3545.78
	2969.68			3618.51
	3078.16			3641.11
	3105.28			3692.47
	3139.38			3724.11
	3143.08			3729.45
	3144.72			3731.92
	3159.52			3768.9
	3161.57			3781.64
	3320.59			3835.06
	3344.02			3852.73
	3347.3			3892.59
	3355.11			3953.4
	3362.51			4010.93
	3378.12			4172.83
	3390.86			4235.29
	3434.83			4257.89
	3440.17			4369.25
	3466.06			4393.9
	3530.16			4451.43
	3550.3			4466.22
	3565.09			4513.07
	3570.84			4582.51
	3579.06			4599.36
	3586.87			4604.29
	3601.66			4660.59
	3626.32			4708.25
	3630.01			4764.96
	3643.16			4785.09
	3719.18			4867.69
	3724.52			4886.18
	3729.86			5002.88
	3740.96			5036.98
	3759.86			5054.24
	3773.83			5126.56
	3779.59			5149.98
	3802.6			5242.44
	3804.65			5380.1
	3812.46			5406.39
	3826.84			5418.72
	3944.36			5427.35
	3971.89			5539.94
	4002.3			5551.04
	4234.06			5569.53
	4278.85			5600.76
	4278.85			5669.79
	4333.91			5680.47
	4337.61			5681.3
	4355.69			5684.17
	4364.73			5696.5
	4397.19			5716.63
	4418.56			5907.3
	4425.13			5935.24
	4483.07			6014.96
	4513.48			6026.87
	4520.46			6041.67
	4525.39			6091.8
	4554.16			6106.59
	4571.42			6210.14
	4580.87			6264.38
	4598.54			6342.87
	4634.7			6345.74
	4637.16			6370.81
	4658.94			6387.24
	4681.54			6420.94
	4736.6			6526.55
	4746.06			6536
	4777.28			6607.91
	4847.14			6608.73
	4852.48			6678.99
	4946.58			6791.17
	4992.6			6808.84
	5075.61			6811.31
	5158.61			6811.72
	5164.78			6833.5
	5182.03			6842.13
	5223.13			6861.03
	5303.25			6876.64
	5319.69			6900.07
	5320.51			6921.43
	5351.74			6969.51
	5355.85			7059.91
	5357.08			7113.74
	5391.6			7121.14
	5404.34			7167.98
	5424.47			7269.48
	5431.05			7317.55
	5447.9			7413.3
	5448.31			7439.19
	5463.92			7457.68
	5481.18			7477.4
	5493.92			7520.96
	5507.07			7541.5
	5512.41			7562.46
	5513.64			7583.83
	5523.5			7603.96
	5525.56			7718.19
	5562.54			7732.99
	5586.78			7859.96
	5590.89			7922.83
	5592.95			7927.35
	5593.36			7930.64
	5690.75			8102.81
	5801.28			8150.07
	5844.84			8169.79
	5863.33			8171.84
	5916.34			8212.94
	5954.14			8345.66
	5963.59			8385.52
	6046.19			8389.63
	6060.57			8394.56
	6117.69			8419.62
	6132.48			8437.7
	6134.53			8440.99
	6150.56			8525.64
	6153.02			8768.9
	6160.83			8893.82
	6198.23			8920.94
	6218.77			8939.02
	6219.59			9042.98
	6237.26			9101.74
	6272.19			9136.67
	6282.46			9200.77
	6282.46			9230.77
	6305.88			9232.41
	6346.15			9250.08
	6357.25			9334.32
	6422.58			9409.52
	6445.18			9521.28
	6448.47			9610.04
	6469.84			9631.41
	6496.55			9649.08
	6551.2			9671.27
	6600.92			9688.53
	6678.99			9697.57
	6698.31			9749.75
	6762.41			9757.97
	6768.98			9813.03
	6818.29			9860.29
	6872.53			9884.12
	6889.79			9930.56
	6901.3			9946.58
	6921.43			10030.4
	7130.18			10054.7
	7185.24			10054.7
	7206.2			10094.5
	7269.48			10160.7
	7291.26			10173.4
	7338.51			10199.7
	7441.65			10214.1
	7450.28			10456.5
	7556.71			10502.1
	7569.85			10504.6
	7594.51			10558.8
	7612.18			10584.7
	7655.74			10600.8
	7697.24			10719.9
	7726.82			10722
	7736.69			10751.2
	7739.97			10786.1
	7758.05			10786.5
	7789.69			10908.1
	7862.43			10987.8
	7867.77			11047.4
	7871.88			11070.4
	7912.15			11262.3
	7939.68			11369.2
	7986.93			11375.3
	8044.46			11388.1
	8081.44			11476.4
	8105.28			11497.4
	8105.28			11573
	8221.57			11595.6
	8289.37			11665
	8311.56			11723.8
	8425.38			11769.8
	8425.79			11785
	8470.99			11899.2
	8539.61			11973.2
	8613.99			11976.5
	8645.63			12084.6
	8663.3			12194.3
	8730.69			12226.3
	8770.14			12278.5
	8843.28			12360.3
	8853.96			12388.2
	8883.96			12501.2
	8911.49			12609.3
	8916.42			12617.9
	8963.26			12652.4
	8973.54			12661.9
	9024.08			12675.5
	9048.32			12705.5
	9057.36			12717.8
	9132.56			12770.4
	9135.03			12841.1
	9184.34			12855
	9262.82			12863.2
	9275.56			12932.7
	9340.89			12941.7
	9359.8			12998
	9381.58			13018.6
	9395.96			13044
	9515.94			13046.1
	9593.61			13087.6
	9633.05			13124.2
	9695.51			13136.5
	9697.16			13336.2
	9750.16			13443.5
	9769.89			13549.5
	9852.07			13563
	9861.93			13588.9
	9893.57			13807.5
	9894.4			13844.5
	9989.32			13900.4
	10217.8			13938.6
	10291.3			14216.8
	10337.4			14298.2
	10343.1			14303.9
	10360.4			14333.1
	10379.3			14383.2
	10404.8			14413.6
	10406.4			14481.4
	10470.9			14494.6
	10503			14580
	10568.3			14591.6
	10590.9			14646.6
	10597.1			14680.3
	10704.7			14767
	10799.6			14769.1
	10994.8			14782.2
	11165.4			14810.2
	11171.5			14834.4
	11188.8			14852.1
	11433.7			14984
	11470.2			15138.1
	11489.6			15184.9
	11601.3			15186.1
	11664.2			15229.3
	11664.6			15234.2
	11698.3			15353.4
	11735.7			15361.2
	11814.2			15391.6
	11829.8			15513.2
	11889.4			15609.4
	12009.4			15733.9
	12069.4			15811.6
	12123.6			15848.5
	12186.1			15856.8
	12231.3			15977.2
	12298.7			16085.2
	12303.2			16214.2
	12336			16320.3
	12368.5			16414
	12560.8			16448.5
	12604			16732
	12629.8			16761.6
	12667.7			16821.2
	12672.2			16883.2
	12684.9			16884.9
	12691.5			16967
	12708.3			17120.3
	12726.4			17128.1
	12739.2			17261.7
	12781.9			17267.4
	12797.5			17454.4
	12851.7			17499.2
	12892.8			17510.3
	12963.1			17523
	12995.2			17537
	13012.8			17616.7
	13031.7			17648.3
	13108.2			17669.7
	13143.1			17693.1
	13152.1			17752.7
	13157.9			17760.9
	13262.2			17807.4
	13266.4			17840.2
	13338.7			17897.8
	13479.2			18015.7
	13493.6			18032.1
	13538			18142.7
	13553.6			18159.9
	13564.7			18174.7
	13577.4			18198.6
	13592.2			18316.9
	13634.9			18325.1
	13639.1			18772.6
	13639.5			18858.9
	13724.5			18864.6
	13828.5			18953
	13831			19067.2
	13854.4			19219.7
	13980.5			19283
	13993.3			19303.9
	14520.1			19305.1
	14536.5			19347.1
	14560.7			19389.8
	14707.8			19536.1
	14708.7			19548.8
	14755.9			19578.4
	14924.8			19749.8
	15013.1			19822.1
	15131.1			19852.1
	15150			19914.9
	15187.4			19917
	15241.2			19967.1
	15259.7			20012.7
	15304.5			20073.1
	15360			20084.6
	15415.8			20129.8
	15535			20163.1
	15686.6			20207.5
	15756.9			20353.8
	15784			20498.4
	15828			20590.1
	15861.3			20676
	15908.5			20687.9
	15922.5			20710.5
	16000.6			20839.1
	16056.5			20849.4
	16063.4			21147.7
	16111.5			21346.6
	16154.7			21378.2
	16216.7			21386.4
	16273.4			21388.9
	16419.7			21460
	16442.3			21575.4
	16563.1			21639.5
	16685.2			21671.2
	16701.2			21808.4
	16761.6			21950.6
	16797.7			21985.1
	16920.2			22016.8
	16926.8			22093.6
	17025.4			22109.6
	17052.1			22112.9
	17112.9			22177.8
	17208.7			22400.6
	17376.7			22799.1
	17470			22874.8
	17584.2			22908
	17740.4			22930.2
	17834.9			22938.4
	17965.2			22944.2
	18271.3			23182.9
	18272.1			23608.2
	18360.5			23754.9
	18374.8			23774.7
	18381			23788.6
	18545			24147.4
	18550.3			24315.4
	18602.1			24337.2
	18705.6			24417.7
	18802.6			24431.3
	19057.4			24460.5
	19105.4			24474.9
	19284.6			24588.3
	19346.2			24602.2
	19366.8			24622
	19404.2			24624.8
	19408.3			25050.5
	19608.8			25463.9
	19682.4			25533
	19781.8			25620.5
	19834.4			25635.3
	19846.3			25710.1
	19910.8			25764.7
	20123.7			26028.9
	20145.1			26133.7
	20157.8			26271.4
	20286			26277.1
	20501.7			26384.8
	20667.7			26581.6
	20979.2			26741.5
	20987			26798.2
	21036.3			26833.9
	21082.8			26926.4
	21351.5			27168.4
	21474.8			27400.1
	21581.2			27632.7
	21640			27881.3
	22192.2			28050.6
	22556.7			28276.2
	22668.1			28461.1
	22728.5			28560.2
	22900.6			29063.5
	22937.6			29110
	22984.5			29207.8
	23531.8			29862.8
	23598			29913.7
	23642.8			30095.7
	23738.1			30361.6
	23907			30500.5
	24012.2			30696.5
	24222.6			30975.9
	24509.8			31078.2
	24614.6			31218.4
	24680.3			31258.6
	24683.2			31504.8
	24693.9			32047.6
	24940			32292.5
	25205.5			32783.9
	25311.5			33044.1
	25401.5			33732.7
	25726.5			34387.7
	25912.6			34878.4
	25940.6			34941.2
	26398.8			35772.5
	26427.9			35949.6
	26664.2			36014.5
	26917.3			38459.9
	27133.5			39274.7
	27412.5			40347.2
	28445.5			41245.5
	28471			41593.9
	28515			41850.8
	28902.9			42763.8
	29096.8			44413.2
	29472.4			44818.8
	29536.9			45126.6
	30055.9			49096.4
	30113			205.457
	30233.4			211.621
	30753.2			233.81
	30913.5			239.974
	32670.5			249.836
	34050.8			254.767
	34299.8			262.163
	35491.5			267.505
	38986.3			289.694
	41133.3			297.091
	201.348			306.953
	205.457			326.266
	221.072			336.128
	230.112			373.932
	234.221			380.917
	237.508			412.147
	238.741			426.529
	245.316			445.842
	246.137			461.045
	255.999			472.14
	262.985			475.016
	267.505			476.66
	307.774			479.536
	316.815			495.973
	319.691			497.206
	339.004			511.588
	412.558			513.642
	431.87			520.217
	438.856			521.45
	506.246			526.381
	517.341			542.817
	555.966			578.156
	587.196			581.032
	597.88			581.443
	613.494			591.716
	644.313			604.865
	659.928			653.353
	724.441			656.64
	725.263			684.583
	754.438			692.801
	761.012			699.375
	764.711			705.95
	766.765			707.183
	783.202			708.005
	800.871			736.358
	811.966			737.59
	830.868			773.751
	834.977			777.86
	842.373			784.435
	853.879			786.489
	905.243			812.788
	922.913			837.853
	939.349			853.057
	942.636			857.577
	943.458			873.192
	945.102			879.767
	983.317			882.643
	984.961			907.298
	1055.23			919.214
	1063.03			962.771
	1083.58			964.415
	1118.1			982.084
	1124.26			1033.86
	1129.6			1040.85
	1142.34			1079.06
	1146.86			1087.28
	1150.15			1116.04
	1153.02			1119.33
	1174.39			1134.12
	1237.67			1150.15
	1258.22			1200.28
	1261.92			1239.32
	1263.56			1260.27
	1268.49			1282.05
	1278.35			1314.92
	1284.11			1315.75
	1286.98			1338.35
	1294.38			1341.22
	1312.05			1384.78
	1320.68			1392.18
	1327.25			1402.86
	1344.51			1406.97
	1346.98			1415.6
	1348.21			1435.73
	1349.03			1437.38
	1351.09			1473.13
	1353.14			1489.56
	1353.14			1500.25
	1358.48			1507.64
	1375.74			1513.4
	1382.72			1521.61
	1390.12			1601.33
	1391.35			1619.41
	1409.02			1625.58
	1420.94			1629.27
	1434.5			1645.3
	1445.18			1658.45
	1449.7			1685.16
	1466.55			1715.98
	1482.58			1755.01
	1490.8			1759.94
	1494.49			1761.59
	1526.96			1782.95
	1541.75			1789.12
	1551.2			1801.45
	1552.02			1804.32
	1558.18			1828.98
	1565.99			1829.39
	1570.1			1840.07
	1592.29			1861.44
	1603.39			1881.99
	1621.06			1915.68
	1649.82			1948.96
	1656.39			1977.32
	1666.67			1998.68
	1676.12			2001.15
	1681.87			2001.97
	1697.48			2040.6
	1697.9			2045.53
	1699.13			2049.23
	1702.42			2103.47
	1746.8			2133.05
	1756.25			2160.17
	1762			2180.31
	1790.35			2216.88
	1808.02			2235.37
	1857.74			2253.86
	1861.44			2300.3
	1888.15			2407.95
	1895.96			2423.16
	1902.12			2442.47
	1912.8			2465.89
	1914.86			2466.3
	1925.95			2473.7
	1931.71			2508.22
	1940.34			2561.23
	1956.36			2661.9
	1958.42			2697.24
	1959.65			2783.94
	1961.7			2813.94
	1962.11			2951.59
	2015.94			3046.11
	2047.99			3132.81
	2068.95			3141.44
	2083.74			3145.55
	2095.25			3150.48
	2105.93			3157.46
	2110.04			3258.55
	2113.33			3280.32
	2114.97			3280.74
	2153.19			3291.83
	2158.53			3296.35
	2231.67			3305.39
	2237.01			3314.84
	2245.64			3338.68
	2257.97			3350.18
	2276.05			3355.93
	2278.52			3367.03
	2305.23			3379.77
	2313.86			3394.15
	2318.79			3419.62
	2365.63			3462.77
	2381.25			3537.56
	2395.22			3641.11
	2410.42			3750.82
	2421.93			3805.47
	2426.04			3825.2
	2432.2			3828.07
	2435.49			3837.94
	2453.98			3914.78
	2467.95			4016.68
	2507.81			4034.35
	2520.96			4037.64
	2546.43			4054.49
	2635.19			4081.2
	2652.04			4232.41
	2663.95			4249.67
	2668.47			4254.6
	2673.82			4263.23
	2676.69			4324.46
	2717.78			4333.09
	2723.95			4376.64
	2726.41			4389.38
	2739.56			4399.24
	2826.68			4409.52
	2832.02			4437.05
	2833.25			4470.33
	2855.85			4485.95
	2867.77			4496.22
	2870.23			4523.34
	2882.56			4551.69
	2885.44			4565.66
	2897.76			4587.03
	3020.63			4629.77
	3041.99			4645.79
	3060.08			4654.83
	3249.51			4671.68
	3255.26			4691.4
	3268.82			4782.63
	3307.03			4809.34
	3331.69			4820.84
	3386.75			5006.99
	3387.57			5060.81
	3390.45			5080.95
	3425.79			5124.51
	3430.72			5161.49
	3456.61			5198.47
	3459.89			5204.22
	3461.54			5223.13
	3499.34			5228.47
	3513.72			5292.98
	3530.98			5313.53
	3544.95			5321.75
	3551.53			5352.15
	3595.91			5463.51
	3608.65			5467.21
	3620.15			5469.68
	3635.77			5615.55
	3640.29			5619.66
	3658.37			5620.48
	3696.99			5750.33
	3704.8			5793.06
	3708.5			5828.81
	3735.21			5861.27
	3749.18			5867.85
	3772.6			5995.64
	3776.3			6034.68
	3801.78			6339.99
	3842.05			6344.1
	3843.69			6349.85
	3865.47			6419.71
	3874.1			6486.27
	3874.92			6493.26
	3909.43			6623.93
	3935.32			6677.35
	3948.06			6746.38
	3953.81			6788.3
	4049.56			6788.71
	4111.19			6799.8
	4112.43			6828.98
	4134.2			6845.82
	4160.91			6920.61
	4193.38			7050.87
	4235.29			7071.42
	4266.93			7129.36
	4270.22			7149.9
	4297.34			7248.11
	4333.5			7390.7
	4334.73			7415.35
	4353.63			7479.86
	4361.03			7505.75
	4362.67			7529.18
	4517.18			7568.62
	4554.98			7619.99
	4566.9			7637.66
	4584.98			7642.18
	4600.59			7711.62
	4648.67			7788.87
	4663.46			7939.27
	4671.27			7942.97
	4720.99			7946.25
	4736.19			7958.99
	4754.27			7961.05
	4755.92			7969.68
	4764.96			7993.51
	4777.28			8093.36
	4829.88			8100.76
	4893.16			8101.58
	4903.44			8113.49
	4907.54			8165.68
	4932.2			8321.83
	4949.87			8416.34
	5028.76			8469.35
	5053.01			8491.95
	5071.5			8497.7
	5138.07			8514.14
	5150.39			8687.13
	5163.13			8712.61
	5187.79			8715.07
	5195.18			8789.04
	5197.65			8829.72
	5225.18			8864.65
	5238.33			8913.13
	5244.9			8994.49
	5251.48			9100.51
	5259.7			9109.96
	5276.55			9153.52
	5327.5			9203.24
	5334.07			9277.2
	5385.03			9310.9
	5392.42			9338.43
	5418.31			9469.51
	5431.05			9589.5
	5437.62			9640.86
	5486.93			9646.61
	5505.42			9717.29
	5509.94			9835.22
	5520.22			9927.27
	5531.31			10074
	5544.05			10076
	5559.25			10080.1
	5604.45			10167.2
	5619.66			10170.5
	5625.41			10253.5
	5658.69			10278.2
	5693.62			10343.1
	5696.09			10507.1
	5706.36			10544
	5712.11			10559.3
	5729.37			10612.3
	5739.65			10644.7
	5741.29			10662
	5744.99			10682.1
	5756.08			10698.6
	5758.55			10706.4
	5775.39			10801.3
	5775.39			10806.2
	5797.58			10817.7
	5801.28			10852.2
	5802.93			10889.2
	5811.14			11021.9
	5820.6			11257
	5828.4			11282.9
	5832.1			11320.7
	5836.62			11325.2
	5842.78			11347.8
	5845.66			11377.8
	5864.97			11502.3
	5867.44			11559.4
	5913.05			11569.3
	5915.1			11639.1
	5919.62			11686
	5982.49			11699.5
	6110.7			11757.1
	6110.7			11762.4
	6134.12			11857.3
	6147.68			11875.4
	6150.97			11947.3
	6153.44			11988.4
	6157.54			12014.3
	6160.01			12103.9
	6188.77			12211.9
	6189.19			12270.3
	6194.12			12335.2
	6207.27			12348
	6210.14			12513.6
	6212.2			12534.5
	6236.85			12639.3
	6252.06			12654.5
	6266.44			12765
	6269.31			12813.1
	6284.11			12946.7
	6291.5			12978.7
	6302.19			13034.6
	6309.17			13057.6
	6319.03			13279.9
	6325.2			13475.1
	6332.59			13476.3
	6350.67			13481.7
	6351.91			13580.3
	6374.51			13815.7
	6376.56			13837.5
	6411.08			13852.3
	6411.08			14207.3
	6413.54			14267.8
	6419.71			14278.4
	6468.61			14296.9
	6491.21			14355.7
	6530.65			14460.1
	6542.16			14558.7
	6543.39			14574.7
	6556.54			14615.8
	6580.38			14925.6
	6587.77			15043.6
	6634.2			15101.1
	6665.43			15164.4
	6667.08			15164.8
	6687.21			15200.9
	6709.81			15269.6
	6727.89			15497.6
	6773.5			15523.1
	6782.95			15558.8
	6837.61			15606.9
	6851.17			15650.5
	6873.77			15653.4
	6888.56			15653.8
	6903.76			15704.3
	6911.57			15879.8
	6951.84			15953.3
	7011.83			15964.4
	7043.89			15988.7
	7061.56			16081.1
	7068.95			16149.7
	7112.1			16208.1
	7132.64			16250.4
	7148.67			16253.7
	7152.37			16302.6
	7154.42			16319
	7177.84			16331
	7197.98			16363.8
	7211.13			16420.1
	7240.3			16433.3
	7256.33			16434.9
	7261.26			16449.3
	7280.57			16675.3
	7290.43			16676.5
	7305.64			16825.3
	7317.14			16831
	7381.66			16838.8
	7383.3			16999.5
	7400.56			17119.5
	7401.79			17169.2
	7437.54			17249.3
	7441.65			17377.1
	7456.85			17390.7
	7465.07			17510.3
	7465.48			17669.7
	7504.11			17703.4
	7524.65			17734.6
	7582.18			17782.3
	7595.74			17919.1
	7622.04			17949.5
	7624.92			18048.2
	7648.75			18071.2
	7687.38			18093.8
	7701.35			18126.2
	7756			18321
	7828.32			18368.7
	7829.96			18391.3
	7839.83			18498.9
	7915.85			18551.9
	7927.76			18792.7
	7954.06			18840
	7979.95			18864.2
	7997.62			18888.9
	8005.84			18905.7
	8025.15			18925.5
	8092.95			19010.5
	8100.35			19027.4
	8178.01			19047.9
	8194.03			19429.2
	8195.27			19446.1
	8198.55			19620.7
	8274.57			20041.9
	8276.63			20089.6
	8289.78			20099
	8297.17			20205
	8322.65			20430.2
	8329.22			20456.9
	8341.96			20598.7
	8346.48			20609.4
	8385.11			20770.9
	8397.02			20792.7
	8405.24			20877.7
	8412.64			20925.8
	8418.39			21006.7
	8419.21			21072.9
	8422.5			21193.3
	8423.32			21199
	8423.73			21333.4
	8491.53			21346.6
	8524			21575
	8528.52			21581.6
	8529.34			21604.6
	8551.12			21635
	8565.91			21725
	8611.52			21741.5
	8629.6			21751.7
	8672.34			21906.2
	8708.5			21909.5
	8736.44			22004
	8742.19			22242.8
	8768.9			22287.1
	8775.48			22431
	8793.97			22497.9
	8826.84			22541.5
	8843.69			22777
	8855.19			22927.3
	8864.65			22956.9
	8878.2			23016.1
	8881.08			23204.3
	8895.05			23276.6
	8941.9			23373.6
	8957.1			23623
	8963.26			23790.3
	9002.71			23825.6
	9010.93			24046.3
	9014.22			24114.9
	9023.26			24121.1
	9051.2			24783
	9087.77			24900.6
	9106.67			24951.5
	9137.49			25047.7
	9164.2			25060.8
	9211.46			25067.4
	9251.32			25082.2
	9253.78			25253.9
	9255.83			25259.7
	9263.64			25313.1
	9315.01			25353
	9341.72			25381.7
	9452.25			25812.8
	9460.47			26392.2
	9520.87			26436.6
	9548.41			26447.2
	9575.11			26793.6
	9582.51			26817.5
	9594.43			26860.6
	9702.5			26896.4
	9725.51			26983.5
	9785.5			27048.4
	9834.4			27416.2
	9870.97			27742
	9916.58			28273.3
	10037			28419.2
	10079.7			28475.9
	10098.6			29475.3
	10116.3			29850.8
	10119.6			30124.5
	10121.2			30320.5
	10144.2			30523.9
	10201.3			30554.7
	10211.6			31680.6
	10223.1			31925.5
	10232.2			31994.2
	10244.9			32046.8
	10262.2			32083.7
	10280.2			32310.6
	10284.8			32311
	10294.6			32386.2
	10387.1			32502.1
	10399.8			32751.9
	10520.2			32799.1
	10533.4			33206.4
	10541.2			33629.6
	10570.3			33879
	10608.2			34682
	10670.2			34820.8
	10723.2			35108.5
	10730.2			35156.1
	10793.1			35763.9
	10855.5			37283
	10857.6			37368.9
	10898.7			38413.1
	10906.9			41183.4
	10936.9			219.017
	11007.6			257.643
	11024.8			263.807
	11029.8			272.847
	11042.9			298.734
	11075			322.567
	11122.2			326.266
	11139.5			339.415
	11181			355.03
	11231.1			367.357
	11235.6			386.67
	11237.7			394.477
	11244.7			396.532
	11310.4			400.23
	11317.8			408.859
	11336.3			423.652
	11367.9			436.801
	11403.7			442.554
	11415.6			446.252
	11430.8			454.882
	11444			503.78
	11547.5			514.875
	11569.3			518.573
	11572.6			527.202
	11593.5			545.694
	11721.3			553.912
	11806.4			556.377
	11829			556.788
	11850.8			569.938
	11873.4			570.348
	11931.7			583.498
	11942.4			598.702
	11944			609.796
	12027			646.368
	12061.1			654.586
	12093.2			665.27
	12102.6			669.79
	12123.2			682.939
	12225.1			683.35
	12263.7			691.157
	12266.2			717.045
	12352.9			725.674
	12377.1			733.892
	12383.3			738.412
	12441.2			751.972
	12446.6			753.205
	12449			754.438
	12449.5			801.693
	12451.5			890.45
	12663.1			916.338
	12713.3			959.073
	12741.2			984.961
	12789.3			1005.92
	12790.1			1024
	12836.9			1034.68
	12856.3			1054.4
	13006.7			1066.32
	13075.3			1080.29
	13253.6			1114.81
	13270.5			1135.77
	13279.1			1150.56
	13291.4			1164.12
	13292.7			1169.05
	13301.7			1178.91
	13318.1			1196.99
	13358.4			1217.95
	13409.8			1263.97
	13431.5			1280
	13453.7			1298.9
	13468.9			1325.2
	13487			1325.61
	13492.8			1366.29
	13630			1368.34
	13632.9			1369.58
	13691.6			1390.12
	13726.6			1409.43
	13806.7			1420.94
	13807.5			1472.3
	13946.8			1543.8
	14038.5			1584.48
	14128			1594.35
	14153.1			1630.51
	14155.6			1659.27
	14230.4			1671.6
	14234.9			1715.57
	14281.7			1717.62
	14517.2			1745.56
	14547.2			1764.88
	14573.5			1833.5
	14578			1944.44
	14659.4			2007.31
	14695.9			2027.04
	14707.8			2176.61
	14782.2			2188.53
	14870.6			2193.46
	14938.4			2205.79
	15002.9			2219.35
	15306.1			2230.44
	15347.6			2244.41
	15392.4			2278.93
	15428.2			2279.75
	15510.4			2294.54
	15579			2336.05
	15598.7			2352.48
	15784			2389.46
	15802.5			2428.91
	16224.1			2441.65
	16243.8			2472.47
	16245.9			2516.44
	16603			2540.68
	16638.7			2551.78
	16656			2567.39
	16937			2609.3
	16997			2611.77
	17162.2			2626.97
	17258			2629.85
	17259.2			2713.26
	17462.6			2714.91
	17509.5			2781.48
	17524.2			2814.76
	17539.9			2828.32
	17719.4			2848.04
	17918.7			2866.95
	18067.1			2875.16
	18328.4			2901.46
	18418			3044.46
	18425.4			3045.28
	18519.1			3046.11
	18726.6			3071.17
	19219.7			3092.95
	19378.7			3102.4
	19463.3			3158.28
	19467			3182.94
	19720.6			3189.51
	19901.4			3200.2
	20119.2			3214.58
	20216.6			3242.11
	20478.7			3242.11
	21148.9			3273.34
	21735.3			3302.1
	35572			3374.84
	227.646			3431.13
	235.865			3455.79
	254.767			3581.11
	263.807			3676.04
	268.738			3740.55
	300.378			3803.42
	301.611			3819.03
	313.938			3844.51
	345.989			3896.28
	353.797			3902.86
	371.466			3903.68
	382.561			3938.2
	387.903			4038.46
	419.954			4055.31
	437.623			4121.47
	463.1			4158.04
	471.729			4160.5
	479.126			4166.26
	481.591			4246.38
	536.654			4249.67
	605.276			4385.68
	610.618			4395.14
	694.855			4402.53
	740.056			4447.32
	761.012			4572.65
	765.533			4637.98
	770.053			4707.43
	811.144			4736.6
	859.221			4782.22
	1006.74			4805.64
	1042.49			4829.88
	1080.7			4831.94
	1109.88			4873.85
	1130.42			4884.12
	1208.91			4994.25
	1220.41			4995.48
	1250			5028.35
	1287.8			5084.65
	1299.31			5090.4
	1353.14			5100.26
	1374.51			5102.32
	1385.6			5338.18
	1404.09			5398.18
	1434.91			5420.36
	1494.08			5462.28
	1565.99			5531.31
	1648.59			5539.12
	1652.29			5656.23
	1652.7			5745.81
	1667.9			5805.8
	1679.82			5818.13
	1701.59			5879.77
	1702.42			5957.43
	1727.89			5964
	1803.09			6135.77
	1838.43			6186.31
	1839.66			6219.18
	1873.36			6272.19
	1886.51			6291.5
	1891.85			6453.4
	1931.71			6576.27
	1936.64			6609.14
	1937.05			6692.14
	1942.8			6826.1
	1962.11			6855.69
	1985.95			6899.65
	1992.52			6906.23
	2008.55			6916.5
	2052.1			6968.28
	2065.25			6988.82
	2083.74			7028.27
	2135.52			7150.31
	2211.13			7190.58
	2253.45			7444.12
	2256.33			7448.64
	2259.61			7505.75
	2345.91			7613
	2376.73			7652.04
	2385.77			7679.57
	2410.01			7714.5
	2410.42			7770.38
	2413.3			7781.89
	2452.33			7797.09
	2472.06			8011.59
	2476.58			8029.67
	2526.3			8258.96
	2594.1			8303.75
	2604.78			8341.55
	2626.97			8364.97
	2699.7			8408.94
	2749.01			8433.6
	2799.14			8480.44
	2826.27			8512.9
	2834.89			8556.87
	2851.33			8573.31
	2882.15			8574.95
	2890.78			8579.47
	2929.82			8646.04
	2948.31			8752.47
	2956.11			8816.98
	2964.33			8893
	2966.39			8950.53
	2973.78			8978.88
	3069.12			8994.91
	3071.58			9019.56
	3088.43			9043.39
	3092.13			9047.5
	3145.55			9048.73
	3174.31			9164.61
	3243.75			9164.61
	3247.04			9190.09
	3258.96			9276.38
	3323.88			9299.39
	3334.57			9304.73
	3355.11			9412.39
	3365.8			9427.6
	3387.16			9449.38
	3434.42			9486.36
	3448.39			9503.2
	3458.25			9504.03
	3459.89			9556.62
	3474.28			9746.06
	3535.09			9909.6
	3540.84			9933.84
	3623.85			9950.69
	3631.25			9974.52
	3634.53			10104.4
	3660.01			10115.9
	3671.51			10147.9
	3682.61			10198.5
	3713.02			10262.6
	3728.63			10316
	3731.51			10316.4
	3754.11			10337.4
	3888.48			10514.5
	3901.63			10565
	3912.72			10566.6
	3952.58			10666.9
	3999.01			10865.8
	4004.77			11045.8
	4021.61			11052.8
	4022.44			11074.1
	4030.65			11177.3
	4031.07			11266.8
	4043.8			11316.2
	4054.08			11348.2
	4075.03			11369.2
	4122.7			11396.7
	4127.22			11396.7
	4134.61			11587.4
	4139.55			11596.8
	4174.89			11866.8
	4189.27			11878.7
	4190.5			11907.5
	4196.25			11955.1
	4207.35			12035.7
	4239.81			12152.4
	4315.83			12205.4
	4324.46			12266.6
	4349.93			12311.4
	4372.53			12317.6
	4442.8			12318.8
	4450.2			12494.7
	4480.19			12558.4
	4488			12709.2
	4488.41			12723.1
	4586.62			12725.2
	4601.82			12737.9
	4607.17			12744.1
	4611.27			12758.1
	4677.84			12802
	4678.66			12843.9
	4709.9			12875.6
	4736.6			12991.5
	4738.25			13305.8
	4787.56			13316.9
	4864.81			13364.6
	4879.6			13463.2
	4913.3			13497.3
	4916.99			13502.6
	4926.86			13560.2
	4996.3			13645.6
	5035.75			13827.3
	5099.85			14132.6
	5101.91			14161.7
	5103.55			14289.1
	5126.15			14289.9
	5147.52			14462.9
	5170.53			14520.1
	5197.65			14533.6
	5200.94			14573.5
	5212.44			14697.6
	5215.32			14852.9
	5241.62			14859.9
	5247.78			14889.5
	5280.65			14947
	5287.64			15036.6
	5290.93			15207.5
	5322.57			15246.5
	5361.6			15252.7
	5365.71			15337.4
	5366.12			15363.2
	5381.74			15423.2
	5389.14			15517.3
	5394.07			15626.6
	5395.3			15705.1
	5413.38			15779.1
	5441.73			15845.7
	5493.51			15863.7
	5535.01			15895
	5616.78			15939.8
	5618.01			15976.3
	5626.64			16099.6
	5638.56			16150.6
	5681.71			16169.5
	5710.06			16255.3
	5738			16270.5
	5745.81			16425.5
	5755.26			16580.4
	5779.5			16710.6
	5795.12			16745.2
	5813.2			16763.2
	5818.95			16826.5
	5839.5			16861
	5846.89			16887.7
	5866.62			16934.6
	5883.47			16941.2
	5906.48			16947.7
	5913.05			17185.2
	5920.45			17191.4
	5991.95			17347.6
	6035.09			17652.4
	6038.38			17689
	6063.44			17936.8
	6069.2			17952.4
	6074.54			18014.1
	6101.25			18024.3
	6163.3			18166.9
	6210.55			18194.4
	6253.7			18221.2
	6277.12			18222.4
	6335.88			18265.1
	6363			18442.6
	6399.98			18482.9
	6438.2			18563.9
	6471.48			18575
	6508.05			18900
	6577.09			18921.8
	6584.07			18991.6
	6588.59			19004.8
	6593.11			19132.2
	6598.04			19229.9
	6619			19233.6
	6639.55			19248.8
	6782.54			19600.6
	6801.86			19610
	6872.53			19691.4
	6891.44			19714
	6921.43			19719.8
	6923.49			19831.5
	6926.77			19918.6
	6938.69			19933.8
	6942.8			19978.6
	6970.74			19999.6
	6970.74			20039.9
	6990.88			20197.2
	7033.61			20203.8
	7107.99			20414.2
	7136.75			20470.5
	7143.33			20527.2
	7146.2			20564.2
	7221.81			20666.9
	7228.8			20730.6
	7233.32			20738
	7295.78			20889.2
	7366.45			20929.5
	7366.86			20953.3
	7394.4			21056.9
	7407.95			21080.3
	7426.04			21285.3
	7648.75			21288.2
	7675.87			21413.1
	7680.8			21451.8
	7801.2			21510.9
	7834.9			21571.7
	7864.89			21573
	7869			22011.8
	7875.16			22018.8
	7927.35			22307.3
	7931.46			22469.2
	7947.07			22537.8
	7961.05			22856.3
	8004.19			23109.8
	8019.4			23139
	8025.56			23260.6
	8073.23			23495.2
	8085.14			23626.7
	8132.81			23658
	8137.74			23817.8
	8155.82			23988.7
	8186.23			24023.3
	8191.98			24291.2
	8239.23			24458.4
	8247.45			24635.1
	8265.94			24725.5
	8275.39			24775.2
	8376.48			24795.4
	8395.38			24886.6
	8404.42			24917.4
	8424.56			24988.1
	8446.33			24995.1
	8448.39			25046
	8463.59			25172.6
	8528.93			25186.1
	8569.61			25237.9
	8573.72			25251.9
	8574.54			25332.8
	8613.58			25356.3
	8623.03			25453.6
	8641.93			25529.3
	8643.57			25629.1
	8656.72			25816.5
	8685.08			25823.5
	8708.5			25903.6
	8729.45			26006.7
	8740.55			26187.1
	8763.97			26316.6
	8773.42			26335.1
	8839.58			26662.6
	8863.41			26955.1
	8889.71			27089.1
	8929.57			27226.3
	9043.39			27377.5
	9060.24			27410.8
	9086.13			27560
	9141.6			27624.5
	9160.09			27796.3
	9182.69			27868.2
	9206.11			28113.1
	9240.22			28544.1
	9264.05			28641.1
	9328.16			28662.9
	9344.18			28717.9
	9347.88			28733.6
	9364.32			28791.9
	9414.86			28843.7
	9454.72			28978.9
	9511.42			29027.8
	9535.26			29116.1
	9539.78			29176.5
	9548.82			29276
	9572.65			29284.2
	9589.09			29693
	9598.13			29709.5
	9604.29			29939.6
	9633.47			29958.9
	9658.53			30355
	9686.47			30460.6
	9714.83			30465.2
	9787.56			30889.2
	9788.38			31174.8
	9845.08			31232.7
	9854.54			31330.5
	9881.25			31540.1
	9911.24			31686.4
	9926.04			31696.7
	9939.6			31748.4
	10041.5			32389.1
	10144.6			32933.9
	10162.3			33382.6
	10190.3			33428.7
	10207.9			34139.5
	10223.9			34213.1
	10241.6			34213.1
	10296.7			34243.9
	10349.3			34463.8
	10355.9			34518
	10413			34563.6
	10431.5			34608.8
	10433.1			34675
	10467.6			34827.4
	10560.1			34981.5
	10581.9			35127.8
	10594.2			35546.5
	10614.3			35835
	10631.2			37621.6
	10681.3			37716.6
	10684.6			37736.7
	10805.8			37753.1
	10837.9			39041.7
	10865			39075.4
	10936.1			39647
	10950			40206.7
	10980			42320.4
	10999.8			43325.5
	11003			44299.8
	11056.5			45104.4
	11059.3			207.512
	11073.7			231.345
	11109.9			236.275
	11133.3			255.588
	11210.1			286.818
	11221.6			291.749
	11231.5			300.789
	11258.2			311.473
	11340.8			368.59
	11344.9			413.379
	11393.8			419.132
	11417.2			419.543
	11439.4			440.089
	11628			471.318
	11668.3			472.962
	11750.1			493.508
	11833.1			493.918
	11848.3			498.028
	11866.8			504.191
	11882.8			518.162
	11920.6			546.105
	11936.2			551.446
	11976.1			573.225
	12015.5			589.661
	12030.3			600.345
	12160.6			612.673
	12228.8			630.753
	12244			651.709
	12282.6			651.709
	12291.3			709.237
	12292.9			727.728
	12344.3			733.481
	12384.1			734.714
	12395.6			745.809
	12412.9			748.685
	12448.2			760.191
	12469.2			771.285
	12521.8			775.394
	12552.6			781.147
	12559.2			831.69
	12594.1			849.77
	12603.1			855.523
	12610.5			919.214
	12638.5			920.036
	12675			943.047
	12677.5			952.498
	12715.3			952.909
	12740			984.961
	12777.8			990.302
	12791.7			991.946
	12857.5			1033.04
	12950			1042.49
	13163.2			1047.42
	13271.3			1073.31
	13289			1079.06
	13443.5			1123.85
	13463.6			1141.93
	13583.2			1170.69
	13636.6			1174.39
	13651.4			1227.4
	13661.2			1255.75
	13668.2			1295.61
	13669.9			1318.21
	13713.4			1339.58
	13724.9			1341.22
	13772.2			1360.12
	13778.4			1362.59
	13849			1377.79
	13899.2			1421.35
	13959.6			1448.47
	14030.7			1497.37
	14120.2			1517.92
	14153.5			1566.4
	14156.8			1633.38
	14274.7			1646.94
	14389			1676.94
	14403.4			1683.1
	14421			1737.76
	14433.8			1760.77
	14443.6			1800.62
	14504.8			1874.18
	14568.5			1907.05
	14570.2			1916.5
	14572.2			1925.54
	14592.4			1999.92
	14612.9			2009.37
	14810.6			2046.76
	14826.2			2241.53
	14848.4			2282.22
	14858.6			2286.74
	15032.5			2310.98
	15138.5			2372.62
	15379.7			2388.64
	15412.6			2390.29
	15420.8			2424.39
	15698.1			2487.67
	15789.8			2553.42
	15856.8			2557.53
	15913.9			2582.18
	16477.6			2713.26
	16535.6			2731.34
	16567.6			2748.19
	16628			2803.25
	16644.5			2820.92
	16682.3			2838.18
	17292.1			2888.72
	17331.1			2949.13
	17458.9			2951.59
	17503.3			3024.74
	17574.4			3111.44
	17696			3133.22
	17716.6			3149.24
	17789.7			3219.1
	17863.7			3236.36
	18147.6			3357.17
	18199.8			3371.55
	18268			3489.07
	18493.6			3581.53
	18520.3			3591.39
	18709.3			3627.14
	18739.7			3627.55
	18879.8			3708.91
	18890.1			3729.04
	19149.8			3814.1
	19159.3			3819.03
	19668.8			3844.1
	19818			3860.95
	19933			3917.65
	20288.5			3925.46
	20387.9			3999.01
	20574.5			4068.87
	20863.7			4128.04
	20889.2			4138.31
	21234			4144.89
	21245.5			4187.62
	21422.2			4289.12
	21471.9			4314.19
	21504.4			4321.17
	21811.7			4331.44
	22067.7			4332.27
	22298.2			4363.08
	22547.7			4378.7
	22856.3			4451.43
	23243.8			4475.67
	23268.4			4513.48
	23901.6			4529.09
	24857.8			4602.23
	24931			4629.36
	27430.6			4644.56
	27883.4			4702.91
	33660.8			4749.34
	41868.8			4782.63
	208.333			4799.06
	217.784			4843.03
	259.287			4867.27
	261.752			4884.94
	288.051			4951.1
	313.527			4958.09
	351.742			4965.48
	364.481			5048.49
	371.055			5055.88
	379.274			5059.58
	398.176			5090.4
	437.212			5090.4
	451.594			5096.15
	457.758			5131.08
	468.031			5131.49
	472.962			5202.99
	501.315			5243.26
	538.297			5244.08
	571.17			5290.1
	598.702			5336.13
	618.425			5401.05
	657.462			5498.44
	666.091			5521.04
	717.867			5528.44
	725.263			5552.27
	738.001			5579.39
	740.056			5657.05
	750.329			5757.73
	769.231			5848.54
	773.34			5913.46
	792.653			5922.5
	802.515			6085.22
	810.322			6203.98
	866.617			6206.44
	870.316			6259.04
	900.723			6286.16
	1086.05			6290.68
	1104.54			6309.17
	1117.28			6337.52
	1126.73			6360.12
	1138.64			6436.97
	1155.49			6646.94
	1198.22			6703.24
	1238.9			6732.82
	1308.76			6754.19
	1312.05			6798.57
	1321.09			6818.7
	1333.42			6879.52
	1374.1			6930.47
	1482.17			6964.17
	1516.68			6985.95
	1529.83			7018.82
	1550.79			7203.73
	1608.32			7247.7
	1619.82			7249.34
	1621.06			7288.38
	1663.38			7313.03
	1733.23			7332.76
	1752.14			7620.81
	1764.46			7700.53
	1811.31			7746.55
	1893.49			7762.98
	1930.06			7876.4
	1930.47			7935.57
	1948.55			8027.61
	1962.94			8037.48
	1965.4			8072.4
	2043.47			8097.88
	2045.53			8098.29
	2064.02			8104.04
	2106.34			8149.65
	2111.69			8234.3
	2169.21			8237.59
	2199.62			8243.75
	2242.77			8284.43
	2273.59			8358.4
	2299.06			8600.02
	2317.97			8988.33
	2335.22			9054.9
	2350.02			9094.76
	2353.72			9127.63
	2369.74			9323.64
	2398.09			9377.47
	2426.86			9377.47
	2506.99			9394.31
	2521.37			9444.85
	2580.13			9485.95
	2581.77			9595.66
	2608.07			9630.18
	2626.56			9661.82
	2686.97			9686.06
	2704.64			9772.76
	2719.02			9776.46
	2723.54			9868.1
	2740.8			10034.1
	2798.32			10074.4
	2894.48			10115.9
	2913.79			10134.8
	3005.42			10180.8
	3013.23			10270
	3019.39			10300.8
	3025.97			10387.1
	3026.38			10448.7
	3030.9			10523.9
	3062.13			10587.2
	3095.82			10592.1
	3221.57			10639
	3243.34			10697.7
	3265.94			10701.4
	3298.41			10731.4
	3309.09			10883.1
	3397.85			10964.4
	3420.45			11038.8
	3422.09			11167
	3451.68			11220.4
	3536.74			11340.8
	3618.51			11394.2
	3657.54			11454.6
	3671.11			11467.4
	3697.4			11478.9
	3733.97			11483.4
	3792.32			11493.7
	3842.05			11569.3
	3916.01			11580.8
	3975.18			11594.3
	3992.85			11598.5
	4005.18			11668.3
	4036.82			11982.2
	4054.9			12114.2
	4114.89			12126.9
	4125.99			12135.1
	4138.73			12157.7
	4171.19			12181.1
	4189.68			12282.2
	4190.91			12411.7
	4215.56			12561.2
	4228.3			12569
	4298.16			12756.8
	4343.36			12830
	4414.86			12860.4
	4483.07			12924.5
	4515.53			13161.6
	4522.93			13215
	4571.42			13239.6
	4576.35			13359.6
	4667.57			13372.4
	4684.83			13444.3
	4686.88			13458.7
	4695.1			13533.4
	4699.21			13658.4
	4722.22			13667.4
	4739.89			13688.4
	4803.17			13698.2
	4817.97			13713.8
	4910.83			13816.6
	4949.87			13985.9
	4978.22			14048.3
	4981.92			14156.8
	5003.7			14314.6
	5042.73			14425.5
	5068.62			14426.4
	5233.4			14496.6
	5279.83			14540.6
	5288.05			14547.6
	5319.69			14582.1
	5357.08			14599.8
	5381.33			14654.4
	5387.49			14695.5
	5470.5			14740.7
	5482.82			14778.9
	5532.54			14945.8
	5615.55			14973.7
	5730.6			15009
	5788.13			15044.4
	5815.25			15045.6
	5866.62			15179.2
	6035.09			15215.3
	6084.4			15263.4
	6093.03			15485.3
	6210.55			15495.2
	6238.9			15511.6
	6245.07			15535
	6257.4			15563
	6314.51			15592.5
	6340.81			15599.1
	6367.93			15607.7
	6380.26			15650.9
	6396.7			15678
	6512.98			15700.2
	6607.08			15725.7
	6630.1			15941
	6646.53			15977.6
	6650.23			15994
	6793.64			16084.4
	6805.15			16092.6
	6815.83			16143.6
[truncated: 1,778 more rows]
