# Supplementary material for: Deletion of EP3 prostaglandin receptor in murine macrophages aggravates diet-induced obesity by suppressing SPARC
Source: EMBO J. 2025 Jul 23;44(18):4962–83. doi: 10.1038/s44318-025-00508-y (PMC12436609; doi:10.1038/s44318-025-00508-y)
Supplement: Supplementary file 4 — Source data Fig. 2 [file 44318_2025_508_MOESM4_ESM.zip › Source data Fig.2/Figure 2L/Figure 2L.xlsx]

## Sheet: Figure 2L
	EP3F/F		EP3F/FLysMCre
	206.69		213.264
	208.333		239.974
	216.141		248.192
	218.606		253.534
	230.523		259.698
	253.945		259.698
	267.916		273.258
	269.97		283.12
	274.08		292.16
	276.545		296.269
	287.229		302.844
	295.858		305.309
	321.746		337.771
	334.895		343.113
	336.538		352.975
	352.564		355.03
	360.782		355.851
	380.095		378.863
	386.259		378.863
	386.67		389.546
	393.245		402.696
	417.488		412.968
	418.721		413.379
	423.241		414.201
	423.652		428.172
	435.98		444.198
	449.951		452.416
	476.66		467.62
	483.646		486.111
	491.042		510.355
	501.315		518.984
	503.369		523.093
	514.464		533.366
	520.628		538.297
	529.668		538.708
	535.421		539.53
	550.214		541.174
	569.527		544.461
	569.938		545.694
	571.17		567.883
	577.745		569.938
	577.745		575.279
	581.032		580.21
	583.087		582.676
	607.331		583.498
	610.618		586.374
	611.851		591.716
	615.96		594.181
	615.96		607.331
	628.698		611.44
	636.917		622.945
	641.847		631.575
	646.368		637.327
	649.244		659.106
	650.066		674.31
	650.477		684.583
	676.364		700.197
	676.775		701.019
	687.87		712.114
	692.801		722.798
	697.321		737.179
	703.485		755.671
	735.536		775.805
	737.59		776.627
	742.11		802.515
	767.176		814.431
	774.162		830.868
	783.202		867.439
	785.667		868.672
	800.049		870.726
	812.377		872.37
	817.308		886.341
	817.719		897.436
	826.759		930.309
	845.25		934.829
	847.715		941.404
	875.247		988.248
	897.025		991.535
	909.352		998.521
	917.16		1009.62
	955.786		1016.6
	966.88		1026.46
	976.742		1032.63
	993.179		1040.43
	1004.27		1089.33
	1030.16		1111.93
	1032.63		1124.26
	1042.08		1126.73
	1046.6		1126.73
	1077.01		1166.99
	1077.01		1187.54
	1092.21		1234.38
	1118.92		1238.08
	1162.89		1246.71
	1170.69		1261.92
	1176.86		1267.67
	1205.62		1278.35
	1209.73		1295.61
	1239.73		1305.06
	1245.89		1309.17
	1246.71		1324.79
	1250.41		1349.03
	1272.6		1360.12
	1285.34		1420.94
	1289.04		1442.72
	1333.42		1447.24
	1338.76		1473.95
	1341.22		1482.58
	1349.44		1492.44
	1368.75		1512.57
	1368.75		1515.45
	1370.4		1538.05
	1374.51		1559.83
	1386.01		1568.05
	1389.3		1569.69
	1393.41		1588.59
	1399.16		1597.22
	1407.79		1607.91
	1417.65		1620.23
	1425.46		1630.51
	1428.75		1651.46
	1441.9		1651.46
	1451.35		1688.03
	1461.21		1692.96
	1462.85		1704.88
	1480.11		1716.8
	1481.76		1717.62
	1491.62		1741.45
	1495.73		1766.11
	1495.73		1771.86
	1496.14		1799.39
	1499.01		1831.44
	1519.15		1840.48
	1556.95		1844.18
	1571.75		1858.56
	1579.55		1858.56
	1592.29		1910.34
	1620.23		1930.47
	1681.46		1973.21
	1684.75		1993.34
	1688.03		1999.1
	1690.5		2008.96
	1708.58		2113.74
	1716.39		2134.29
	1716.8		2209.89
	1745.56		2255.92
	1752.14		2259.2
	1759.94		2264.55
	1771.45		2291.67
	1791.58		2295.36
	1796.11		2313.03
	1798.16		2332.35
	1819.94		2361.11
	1838.43		2408.37
	1839.66		2410.01
	1848.7		2410.01
	1852.81		2419.46
	1857.74		2441.24
	1887.74		2452.74
	1898.01		2488.08
	1902.12		2503.29
	1912.39		2546.02
	1919.79		2548.9
	1922.26		2562.46
	1925.95		2571.5
	1941.16		2582.18
	1961.7		2601.91
	1962.11		2618.75
	1992.11		2631.9
	1992.93		2637.24
	1994.16		2643
	2003.2		2651.63
	2013.07		2674.64
	2023.75		2675.05
	2054.57		2692.72
	2054.98		2693.95
	2056.62		2715.73
	2060.73		2820.1
	2076.76		2844.76
	2082.92		2850.51
	2084.98		2855.85
	2094.84		2884.2
	2135.11		2890.37
	2135.52		2892.01
	2167.16		2893.66
	2178.66		2900.64
	2184.83		2913.38
	2188.12		2962.69
	2197.98		2985.7
	2215.24		3018.57
	2253.86		3018.98
	2260.44		3023.91
	2276.87		3039.53
	2290.84		3049.39
	2320.02		3067.06
	2386.18		3085.96
	2402.61		3091.72
	2402.61		3145.96
	2416.17		3146.37
	2425.21		3204.72
	2455.21		3205.54
	2457.68		3219.92
	2458.5		3261.83
	2486.85		3281.97
	2497.12		3285.67
	2532.87		3286.08
	2547.67		3304.16
	2559.58		3322.65
	2563.28		3355.11
	2564.92		3357.58
	2583.42		3394.56
	2592.87		3398.67
	2593.28		3423.73
	2597.8		3437.7
	2623.68		3548.65
	2629.85		3549.06
	2630.67		3557.28
	2646.7		3566.73
	2650.8		3569.61
	2652.86		3578.65
	2667.65		3582.76
	2676.69		3603.72
	2710.8		3609.06
	2737.1		3617.69
	2737.92		3672.75
	2745.73		3681.38
	2749.43		3724.11
	2750.25		3729.45
	2757.23		3752.88
	2769.15		3768.9
	2779.83		3790.68
	2789.69		3821.91
	2797.09		3844.51
	2816.4		3852.32
	2828.32		3912.72
	2829.14		3913.95
	2862.01		3927.51
	2871.88		3957.92
	2885.03		3973.95
	2890.37		3982.17
	2899.41		3990.39
	2910.09		4059.42
	2910.09		4066.82
	2958.17		4079.14
	3068.7		4107.49
	3079.39		4148.18
	3114.32		4164.61
	3150.07		4255.84
	3153.76		4278.02
	3161.98		4280.49
	3171.02		4285.83
	3172.67		4307.61
	3175.54		4332.68
	3184.17		4349.52
	3203.49		4361.03
	3224.03		4367.6
	3247.45		4399.24
	3247.45		4414.04
	3254.03		4421.84
	3293.06		4440.34
	3307.03		4446.5
	3312.38		4475.67
	3392.92		4481.02
	3396.61		4508.14
	3419.21		4520.46
	3420.45		4521.7
	3429.49		4533.61
	3446.34		4543.48
	3446.75		4544.71
	3454.55		4546.76
	3479.21		4581.28
	3509.2		4589.09
	3525.64		4598.13
	3551.94		4611.27
	3559.34		4619.9
	3585.63		4625.25
	3587.69		4644.15
	3620.56		4679.9
	3629.19		4734.55
	3630.42		4767.42
	3643.16		4770.3
	3664.53		4787.56
	3670.28		4794.13
	3674.39		4797.42
	3676.45		4817.14
	3690.83		4830.7
	3692.47		4866.45
	3699.46		4960.55
	3713.84		5007.81
	3724.93		5026.3
	3725.76		5066.57
	3730.28		5066.98
	3759.04		5082.59
	3784.11		5105.19
	3791.91		5136.01
	3792.74		5144.64
	3796.84		5147.52
	3813.69		5149.98
	3879.44		5154.91
	3891.35		5158.61
	3918.89		5166.01
	3925.05		5188.2
	3946.01		5234.22
	3949.7		5294.21
	4011.34		5307.77
	4031.48		5316.81
	4053.25		5358.73
	4089.41		5384.2
	4105.03		5418.72
	4105.85		5425.3
	4130.1		5451.59
	4132.97		5483.23
	4141.19		5490.22
	4156.39		5539.12
	4157.22		5594.18
	4163.38		5595
	4174.06		5613.49
	4206.52		5628.29
	4210.22		5636.1
	4246.8		5667.32
	4257.07		5698.96
	4270.63		5736.36
	4273.09		5752.38
	4283.37		5815.66
	4327.33		5817.72
	4329.8		5836.62
	4418.97		5855.93
	4422.26		5879.77
	4422.67		5887.16
	4426.36		5899.9
	4443.21		5911.41
	4445.27		5918.39
	4451.43		5940.99
	4460.47		5955.38
	4467.46		5996.47
	4468.28		6030.16
	4488.82		6072.9
	4511.42		6082.35
	4512.24		6084.81
	4546.35		6106.59
	4547.17		6117.69
	4558.68		6122.21
	4562.79		6148.09
	4564.84		6152.2
	4566.07		6184.25
	4609.63		6199.46
	4628.94		6201.92
	4651.96		6300.54
	4652.78		6329.31
	4661		6350.26
	4730.03		6362.59
	4739.48		6429.98
	4743.18		6459.15
	4745.64		6462.44
	4754.68		6470.25
	4759.61		6504.36
	4760.85		6530.65
	4767.01		6531.06
	4783.04		6536
	4788.38		6537.23
	4817.55		6545.45
	4838.51		6560.65
	4860.7		6579.55
	4863.17		6584.07
	4894.81		6597.63
	4896.45		6656.39
	4898.91		6656.81
	4950.28		6729.13
	4972.47		6752.14
	5084.65		6784.6
	5089.99		6806.38
	5100.67		6839.66
	5159.85		6847.47
	5171.76		6850.76
	5175.46		6950.2
	5180.39		6952.66
	5194.36		7029.5
	5207.1		7032.79
	5232.99		7037.72
	5244.49		7051.28
	5248.19		7100.59
	5280.65		7234.96
	5310.65		7274.82
	5365.3		7276.87
	5387.9		7353.72
	5390.37		7370.97
	5416.26		7377.96
	5421.19		7467.13
	5428.99		7467.13
	5430.64		7492.6
	5445.02		7506.16
	5455.29		7569.85
	5487.34		7581.77
	5489.81		7584.65
	5513.23		7663.95
	5556.79		7691.07
	5638.56		7707.92
	5644.31		7725.59
	5649.65		7758.47
	5675.54		7774.49
	5676.77		7782.3
	5689.1		7894.48
	5728.96		7909.27
	5789.78		7912.97
	5811.56		7922.42
	5817.31		7973.37
	5817.72		7975.02
	5821.01		7994.74
	5823.88		8022.27
	5832.92		8046.93
	5839.91		8050.21
	5856.35		8103.63
	5874.84		8133.22
	5911.82		8149.65
	5948.8		8164.04
	5970.17		8173.9
	5994.41		8225.67
	5995.23		8295.12
	6002.63		8299.23
	6070.02		8309.91
	6070.43		8313.61
	6112.76		8324.7
	6141.93		8393.74
	6157.13		8413.46
	6161.65		8487.01
	6193.29		8510.44
	6208.09		8512.49
	6213.02		8521.94
	6221.24		8545.78
	6226.17		8546.6
	6235.21		8586.87
	6239.32		8607
	6243.43		8619.74
	6273.01		8665.76
	6296.84		8747.53
	6321.09		8753.29
	6339.99		8784.52
	6340.81		8811.23
	6344.51		8960.39
	6351.91		8964.09
	6365.06		8971.89
	6377.79		9045.04
	6388.89		9067.23
	6412.31		9137.49
	6435.73		9143.25
	6485.04		9160.09
	6489.97		9190.5
	6492.85		9242.27
	6498.6		9312.13
	6509.7		9361.44
	6525.31		9373.36
	6525.72		9402.12
	6526.96		9428.01
	6584.48		9513.89
	6586.54		9555.8
	6602.98		9596.07
	6604.62		9635.11
	6628.86		9789.61
	6632.56		9791.67
	6660.09		9829.88
	6672.01		9856.18
	6679.4		9949.46
	6690.5		9962.2
	6691.32		10035.3
	6817.06		10121.6
	6817.47		10152.4
	6852.81		10249.8
	6863.08		10283.5
	6875.41		10318.5
	7091.14		10417.9
	7106.76		10419.5
	7121.14		10459.8
	7127.3		10514.9
	7135.93		10546.5
	7199.21		10556
	7250.16		10586
	7250.16		10615.1
	7268.65		10621.3
	7273.18		10712.1
	7310.16		10723.2
	7325.77		10894.6
	7337.69		10917.6
	7339.33		10952.1
	7341.8		10971.8
	7375.08		11040.4
	7427.68		11125.5
	7442.47		11141.9
	7444.53		11145.2
	7500.41		11164.1
	7512.33		11219.2
	7520.14		11310.4
	7524.24		11361.4
	7545.61		11397.5
	7564.1		11399.6
	7599.85		11441.9
	7632.73		11619.4
	7647.52		11682.7
	7648.75		11703.6
	7653.27		11774.7
	7659.44		11783.8
	7718.61		11810.9
	7747.37		11924.3
	7753.94		11960.9
	7810.65		12076.3
	7820.92		12102.2
	7844.76		12127.7
	7846.4		12132.6
	7857.91		12177.8
	7942.14		12203.7
	7975.02		12260.8
	7996.8		12298.7
	7996.8		12309.7
	8044.46		12336.9
	8069.12		12345.9
	8076.1		12351.7
	8113.49		12438.8
	8121.71		12522.2
	8178.83		12542.3
	8200.2		12686.6
	8212.52		12698.1
	8230.6		12930.2
	8243.34		12996.8
	8256.49		13025.6
	8264.71		13041.6
	8282.38		13125.8
	8300.05		13173.5
	8323.88		13521.1
	8324.29		13645.6
	8431.95		13832.6
	8473.45		13880.3
	8519.48		13920.5
	8559.34		13962.9
	8571.66		14046.3
	8580.7		14084.9
	8625.9		14089.8
	8674.8		14092.7
	8699.05		14123.9
	8707.26		14137.1
	8726.58		14539.4
	8790.68		14700
	8881.49		14778.5
	8927.51		14901
	8958.33		14957.3
	9018.74		15246.1
	9038.87		15248.6
	9092.29		15311.5
	9108.73		15339.4
	9140.78		15385.4
	9216.8		15429.8
	9315.83		15484.5
	9343.77		15521
	9358.97		15689.5
	9364.73		15729.8
	9413.63		15882.2
	9435.82		15887.2
	9462.11		15968.5
	9546.76		16125.5
	9631.82		16538.1
	9710.72		16834.7
	9723.45		16859.4
	9828.65		17152
	9852.07		17186.9
	9861.11		17255.9
	9873.44		17342.6
	9874.67		17458.9
	9882.07		17555.9
	9890.29		17781.9
	9901.79		18219.9
	9933.43		18229.4
	9943.29		18357.6
	9988.91		18424.6
	10039		18457.8
	10057.5		18480.4
	10177.5		18665.8
	10243.3		18716.7
	10263		18882.7
	10301.6		18960.8
	10320.5		19518.8
	10330.4		20047.7
	10350.1		20094.9
	10484.9		20390.4
	10521.5		20842
	10535		20892.9
	10551		20932.4
	10552.7		20957
	10560.1		21019.9
	10579.4		21437.8
	10585.1		21517.9
	10603.6		22413.3
	10698.6		22647.5
	10705.5		22723.1
	10735.1		23070.3
	10769.6		23265.1
	10819.8		23351.8
	10849.4		23609.9
	10878.1		23932
	10893.7		24426.4
	10904.8		24594
	10979.2		25398.6
	10980		25604.9
	11075.8		26247.5
	11140.7		26712.7
	11144		26962.1
	11229.5		27435.5
	11247.5		27524.2
	11272.6		27601.5
	11277.5		27815.6
	11303		31483.4
	11332.2		34180.2
	11420.1		43907
	11428.7		49632.2
	11472.3		216.552
	11499.8		218.195
	11505.2		226.003
	11603		235.043
	11611.2		242.85
	11647.8		252.301
	11653.1		313.938
	11662.1		320.924
	11662.6		332.84
	11706.1		334.895
	11848.7		345.168
	11905.8		357.906
	11926.8		374.753
	11967.9		420.365
	11992.9		422.419
	12000.3		423.652
	12007.7		430.638
	12180.3		431.049
	12410.8		439.678
	12420.3		447.074
	12472.1		449.129
	12576		456.936
	12576		483.646
	12608.9		495.151
	12731.3		500.082
	12751.5		507.068
	12773.3		525.97
	12793.4		527.202
	12846.8		552.268
	12914.2		556.377
	12936.4		558.843
	13029.3		567.472
	13042.4		579.799
	13321		584.73
	13323.9		605.687
	13329.6		606.509
	13350.6		609.796
	13484.5		636.917
	13501		671.022
	13578.6		695.677
	13761.5		704.306
	13894.6		705.95
	13904.5		721.976
	13928.7		736.358
	14028.6		757.725
	14136.7		812.788
	14174.1		819.773
	14267.3		823.882
	14276.8		837.442
	14353.2		860.043
	14357.7		865.385
	14512.2		871.137
	14648.3		912.64
	14660.2		913.051
	14676.2		923.734
	14693		942.226
	14885.8		944.691
	14945.8		946.335
	15212.9		946.746
	15269.6		952.087
	15399.4		961.128
	15421.6		963.593
	15464.7		963.593
	15545.7		969.757
	15556.4		998.932
	15591.7		1032.22
	15866.2		1056.05
	15867		1071.66
	15929.1		1107
	15955.4		1120.56
	15963.6		1132.07
	15991.5		1140.7
	16059.7		1158.37
	16078.6		1230.28
	16388.9		1230.69
	16449.3		1287.39
	16494.5		1325.2
	16564.8		1332.18
	16573.4		1341.22
	16589.4		1342.46
	16688		1344.92
	16754.6		1347.39
	16879.1		1351.09
	17258.4		1360.54
	17492.6		1366.29
	17818.5		1385.6
	18236.4		1388.07
	18330.5		1406.15
	18505.5		1441.08
	18510		1443.54
	18732.3		1448.06
	18812		1492.44
	19079.1		1493.26
	19505.3		1533.53
	19866.5		1534.35
	20668.6		1538.05
	21759.1		1544.21
	22471.6		1548.32
	23166.9		1568.46
	23285.7		1570.51
	23551.9		1575.44
	26840.1		1589.83
	28510.4		1654.34
	205.046		1688.86
	210.799		1694.2
	227.235		1716.8
	241.617		1719.67
	245.316		1768.98
	255.588		1804.73
	266.272		1810.9
	305.309		1834.32
	326.677		1847.47
	329.964		1854.04
	334.484		1875.82
	341.469		1883.22
	375.986		1936.64
	405.572		1940.75
	407.216		1954.72
	434.336		1981.84
	436.801		1982.66
	451.594		1985.95
	478.304		2003.2
	521.039		2022.93
	532.544		2034.43
	537.886		2061.97
	574.047		2088.68
	576.923		2092.78
	612.673		2098.54
	671.844		2117.03
	719.921		2118.26
	725.674		2143.74
	725.674		2150.31
	728.961		2153.6
	738.412		2163.05
	743.754		2187.7
	768.82		2192.64
	786.489		2219.76
	807.446		2225.1
	837.853		2256.33
	846.893		2260.44
	869.083		2320.84
	869.905		2380.01
	896.203		2388.64
	926.611		2442.06
	928.254		2489.73
	992.768		2493.84
	1010.03		2510.68
	1020.3		2584.65
	1026.05		2588.76
	1067.96		2610.12
	1074.95		2612.18
	1094.67		2613.41
	1138.23		2629.03
	1145.63		2648.34
	1148.09		2659.02
	1168.64		2671.76
	1301.36		2672.17
	1332.18		2717.37
	1366.7		2754.36
	1388.89		2802.84
	1393.82		2838.59
	1502.3		2867.77
	1508.88		2884.2
	1508.88		2894.07
	1583.25		2902.7
	1599.28		2920.36
	1611.19		2935.98
	1623.11		2939.27
	1642.42		2968.44
	1646.12		2971.32
	1759.12		2994.74
	1763.23		3000.9
	1802.27		3002.14
	1821.58		3005.84
	1845		3022.27
	1848.29		3028.43
	1905		3053.09
	1918.97		3062.54
	1935.82		3069.94
	1940.34		3071.99
	1959.65		3088.84
	1985.54		3089.25
	2010.6		3095.41
	2012.66		3115.14
	2079.22		3126.23
	2134.7		3156.64
	2140.86		3169.79
	2146.2		3172.26
	2146.61		3192.8
	2153.6		3196.5
	2176.2		3226.91
	2181.95		3248.68
	2199.62		3293.06
	2204.14		3299.64
	2290.84		3309.91
	2290.84		3326.76
	2298.65		3330.87
	2299.47		3344.02
	2307.69		3360.04
	2321.25		3367.03
	2454.39		3396.2
	2479.45		3399.9
	2522.19		3422.09
	2524.66		3438.12
	2540.27		3459.48
	2585.06		3507.15
	2603.14		3508.79
	2607.25		3510.85
	2610.12		3516.6
	2616.29		3569.2
	2633.14		3623.85
	2669.71		3648.09
	2687.38		3683.84
	2691.9		3805.47
	2718.2		3816.98
	2751.48		3853.55
	2767.09		3855.19
	2796.27		3856.02
	2826.27		3870.81
	2844.76		3906.97
	2882.56		3971.48
	3028.43		3992.03
	3046.11		3992.85
	3056.79		4064.76
	3111.85		4102.15
	3114.32		4137.08
	3128.7		4151.05
	3181.3		4160.09
	3183.35		4226.25
	3187.05		4237.76
	3198.55		4238.99
	3218.28		4265.29
	3243.75		4428.83
	3244.99		4451.43
	3247.04		4485.12
	3258.14		4489.23
	3269.64		4496.63
	3300.46		4525.39
	3312.79		4537.31
	3320.18		4559.5
	3320.59		4649.9
	3328.4		4772.77
	3387.16		4797.42
	3403.6		4811.39
	3455.79		4837.28
	3468.52		4856.18
	3503.04		4880.84
	3550.71		4889.05
	3565.09		4898.5
	3633.71		4899.33
	3662.89		4911.24
	3752.88		4986.85
	3770.14		4988.49
	3776.71		5073.55
	3783.28		5169.71
	3793.56		5212.03
	3800.13		5217.37
	3808.35		5222.72
	3814.51		5303.25
	3816.57		5332.02
	3839.58		5373.93
	3856.84		5380.51
	3863.82		5499.67
	3872.86		5514.88
	3929.57		5517.34
	3943.54		5523.91
	4001.48		5629.11
	4013.81		5650.89
	4026.13		5661.57
	4093.11		5715.4
	4139.55		5722.39
	4165.43		5763.89
	4188.86		5791.83
	4225.43		5847.72
	4231.18		5867.85
	4238.99		5877.71
	4255.84		5888.4
	4330.62		5926.61
	4353.63		5928.25
	4357.33		5969.35
	4426.36		5978.8
	4459.24		5985.37
	4519.23		6027.28
	4520.05		6084.81
	4556.21		6134.94
	4581.69		6137.41
	4646.2		6173.16
	4647.44		6206.44
	4648.26		6213.84
	4650.31		6240.55
	4815.91		6297.67
	4818.38		6319.03
	4828.65		6325.2
	4867.27		6387.24
	4892.75		6435.32
	4900.97		6535.17
	4925.21		6608.73
	4929.32		6719.26
	4976.17		6821.17
	4990.96		6840.89
	4992.6		6866.78
	5008.63		6884.45
	5136.83		6898.42
	5150.39		6910.34
	5248.6		6927.6
	5268.33		6980.6
	5278.6		7010.6
	5304.9		7014.71
	5401.46		7025.81
	5443.38		7031.15
	5450.77		7084.15
	5509.53		7104.29
	5521.04		7159.35
	5548.16		7184.01
	5548.57		7235.37
	5566.24		7244.82
	5584.32		7299.89
	5608.15		7329.47
	5637.74		7354.54
	5638.97		7402.61
	5749.92		7412.89
	5778.27		7414.53
	5795.94		7415.35
	5814.02		7432.2
	5821.83		7465.48
	5904.83		7476.17
	5921.27		7502.47
	5925.79		7522.19
	5936.88		7536.16
	5973.87		7600.67
	6001.4		7653.68
	6025.64		7707.1
	6098.37		7771.61
	6171.93		7814.76
	6183.43		7944.61
	6231.51		8096.65
	6237.67		8098.7
	6242.19		8169.38
	6242.6		8169.79
	6291.91		8169.79
	6298.9		8227.73
	6311.23		8233.07
	6364.23		8251.97
	6369.99		8346.48
	6376.15		8357.17
	6444.36		8379.36
	6547.09		8381.41
	6547.91		8396.61
	6565.17		8426.2
	6593.94		8475.92
	6645.71		8477.15
	6697.48		8504.27
	6709.81		8506.33
	6715.15		8510.85
	6745.56		8540.02
	6759.12		8577.42
	6790.35		8858.07
	6827.33		8881.49
	6850.76		8883.96
	6905.41		8943.13
	6955.95		9084.48
	6962.52		9155.98
	6981.43		9169.54
	7046.35		9203.24
	7059.5		9219.26
	7106.76		9317.88
	7122.78		9378.29
	7199.21		9390.61
	7205.38		9393.08
	7273.59		9425.13
	7287.97		9542.65
	7305.23		9552.51
	7318.79		9588.26
	7365.22		9602.65
	7378.37		9655.24
	7403.44		9716.06
	7465.89		9776.46
	7494.25		9785.09
	7497.53		9829.06
	7519.72		9868.92
	7535.34		9882.07
	7566.16		9913.3
	7579.72		9972.06
	7591.22		10028.8
	7592.46		10087.9
	7597.8		10126.2
	7624.1		10154.5
	7632.73		10209.6
	7647.52		10283.9
	7692.31		10304.5
	7851.74		10334.5
	7863.66		10334.5
	7873.11		10415.4
	7916.26		10443.4
	7921.6		10506.2
	7967.62		10554.7
	7974.19		10866.6
	8003.37		10883.9
	8015.7		10893.3
	8037.48		10995.2
	8053.5		11021.9
	8084.73		11038.4
	8112.26		11053.6
	8114.73		11098.4
	8124.59		11101.2
	8143.9		11109.9
	8154.59		11198.2
	8173.08		11207.3
	8390.04		11222.1
	8407.3		11224.5
	8412.23		11277.1
	8423.32		11301
	8429.49		11392.2
	8437.7		11406.6
	8468.52		11537.6
	8544.54		11628.9
	8544.54		11630.5
	8550.71		11632.1
	8761.51		11756.7
	8766.03		11766.1
	8782.05		11842.1
	8788.63		11927.2
	8791.91		11963.3
	8836.29		11971.6
	8844.51		12054.2
	8938.61		12212.4
	9004.36		12266.6
	9010.11		12329.1
	9157.22		12384.9
	9215.16		12469.6
	9278.02		12471.6
	9340.48		12548.5
	9368.84		12595.3
	9387.74		12617.5
	9444.03		12648.3
	9547.17		12665.2
	9595.25		12667.2
	9612.51		12751.9
	9643.33		12925.3
	9646.2		13008.3
	9706.61		13045.7
	9723.04		13066.6
	9732.91		13068.3
	9736.19		13122.5
	9892.34		13164.9
	9942.06		13329.2
	9949.46		13354.3
	10023		13373.6
	10045.6		13413.1
	10142.2		13449.2
	10193.5		13453.3
	10249.8		13486.2
	10301.6		13595.9
	10373.9		13621
	10415.4		13662.5
	10438		13664.1
	10458.6		13667.8
	10495.2		13675.2
	10511.6		13698.6
	10540.8		13720.8
	10618		13775.5
	10629.5		13812.9
	10756.1		14000.7
	10763.9		14059.4
	10780.3		14111.6
	10824.7		14162.1
	10867.9		14332.3
	10875.2		14335.1
	10940.6		14414.4
	10945.1		14446.1
	10952.5		14652
	10965.2		14704.6
	10998.1		14737
	11004.3		14765.4
	11028.1		14775.2
	11168.2		14834
	11447.6		14862.8
	11463.7		14892.8
	11511.3		14958.1
	11515.5		14977
	11574.6		15004.1
	11600.1		15046.8
	11816.2		15052.6
	11867.6		15173
	11872.9		15574
	11973.6		15627.9
	11989.2		16183.4
	12101.8		16212.6
	12146.2		16289
	12193.9		16432.9
	12197.6		16457.9
	12216.9		16485
	12253.5		16673.2
	12264.1		16702.8
	12335.6		16711.5
	12418.2		16786.7
	12486		16928.8
	12622		17026.6
	12628.6		17042.7
	12728.1		17314.7
	12734.6		17430.6
	12785.6		17445.8
	12960.6		17651.6
	12983.2		17678.7
	13051		17995.2
	13134		18138.1
	13210.1		18494.4
	13447.6		18741
	13453.7		18748.8
	13512.5		18780.8
	13533.4		18796.8
	13538.8		18890.5
	13618.1		18950.5
	13720.8		19257.9
	13847		19327.3
	13893		19382.4
	14136.7		19439.5
	14171.2		19721.4
	14181.9		19725.5
	14214.7		19725.5
	14232		19728.8
	14300.6		19848.4
	14302.7		19858.2
	14379.9		19964.7
	14402.1		20232.6
	14547.2		20259.3
	14663.5		20324.2
	14685.2		20488.2
	14781.4		20542.4
	14973.7		20600.3
	15072.3		20629.1
	15096.6		21125.9
	15128.6		21206.4
	15131.1		21350.7
	15471.7		21554.9
	15625.8		21746.4
	15688.7		22544.8
	15830.5		22569
	15918.4		22994.7
	16173.2		23630.4
	16196.6		23877.8
	16262.3		24157.6
	16331.4		24467
	16448.9		24982.7
	16604.2		25674.3
	16668.3		26881.6
	16940.3		27775.3
	17009		27881.7
	17239.1		28248.3
	17245.6		30398.6
	17264.1		31024.8
	17338.1		31371.6
	17368.5		37438.4
	17378		209.566
	17439.2		209.977
	17475.3		220.25
	17484.8		253.123
	17531.6		311.473
	17585.5		313.938
	17647.9		321.335
	17787.2		323.8
	17787.2		334.895
	18072.4		341.059
	18270.5		343.113
	18391.7		366.124
	18471		368.179
	18558.9		369.412
	18609.1		381.739
	18630.4		385.437
	18647.7		418.31
	18817		430.227
	18848.2		440.5
	19061.9		465.565
	19230.4		466.798
	19333.9		480.358
	19375.4		483.646
	19376.6		510.355
	19672.5		514.464
	19708.7		525.148
	19870.2		525.559
	19986		573.225
	20147.1		574.047
	20260.9		576.923
	20782		577.745
	21012.9		590.894
	21019.5		622.535
	21486.3		655.819
	21538.9		673.488
	21757.9		681.706
	21791.6		682.528
	22133.5		726.907
	22484		779.504
	22796.3		793.064
	24090.6		793.886
	24389.8		807.035
	24850		818.951
	24860.3		822.239
	26330.1		844.017
	27441.7		853.879
	29941.7		862.919
	203.402		923.323
	207.922		925.789
	211.21		961.538
	217.373		973.455
	219.428		978.386
	219.839		986.604
	221.072		991.535
	231.345		1000.16
	232.577		1018.65
	239.974		1029.75
	243.672		1037.56
	245.316		1050.71
	246.959		1088.1
	254.356		1099.61
	254.356		1100.02
	255.178		1108.23
	259.698		1124.26
	260.108		1131.25
	263.807		1153.02
	264.218		1157.54
	267.094		1173.16
	270.792		1189.18
	273.669		1207.27
	277.367		1223.7
	277.778		1244.66
	279.421		1256.16
	280.243		1260.27
	281.476		1284.52
	296.68		1284.93
	297.091		1333.83
	302.433		1349.44
	309.007		1357.66
	310.24		1374.1
	310.24		1381.08
	321.335		1446.42
	331.197		1476.41
	340.237		1487.51
	342.702		1492.44
	343.524		1498.19
	345.989		1507.23
	346.811		1512.57
	348.455		1524.08
	350.099		1538.46
	353.797		1568.87
	353.797		1569.28
	358.317		1577.5
	359.55		1595.17
	362.426		1603.8
	363.248		1623.93
	364.07		1693.38
	366.124		1712.28
	366.124		1713.51
	372.288		1765.7
	378.041		1780.08
	383.383		1783.37
	385.026		1789.94
	392.423		1799.8
	393.245		1800.21
	398.176		1843.36
	399.408		1863.49
	402.696		1865.14
	417.078		1994.16
	425.296		1997.04
	433.514		2015.53
	436.391		2017.59
	438.034		2049.23
	460.224		2051.28
	461.456		2062.79
	479.126		2074.29
	486.522		2082.1
	498.849		2087.03
	500.904		2129.77
	504.191		2135.93
	505.013		2218.52
	506.246		2220.17
	517.341		2241.53
	518.573		2242.77
	525.97		2294.13
	525.97		2295.36
	526.381		2355.36
	527.613		2361.11
	542.406		2444.94
	544.872		2449.87
	545.694		2452.33
	546.105		2458.5
	546.515		2470.82
	549.392		2476.17
	562.541		2513.15
	562.541		2518.49
	565.007		2522.19
	574.869		2638.48
	576.101		2644.64
	582.676		2672.58
	591.305		2677.1
	591.305		2677.93
	592.949		2732.99
	593.771		2767.09
	597.469		2796.27
	599.523		2843.11
	599.934		2863.25
	611.44		2881.33
	614.727		2935.57
	620.069		2963.1
	620.891		2963.51
	621.713		3002.55
	622.535		3012
	628.287		3046.11
	629.931		3089.66
	631.986		3095
	637.327		3110.21
	643.491		3170.61
	645.957		3231.02
	655.819		3238
	656.64		3241.29
	659.517		3310.32
	662.393		3346.89
	665.68		3353.47
	674.721		3375.25
	689.924		3382.64
	694.855		3404.83
	695.266		3493.18
	705.539		3505.92
	710.47		3653.02
	713.346		3669.46
	715.812		3720.82
	716.634		3722.06
	717.867		3812.05
	721.976		3827.66
	728.55		3828.07
	742.521		3843.69
	742.932		3893.41
	743.343		3907.38
	746.22		3910.67
	753.616		3911.49
	757.314		3920.53
	761.012		3927.51
	770.874		3938.61
	777.038		3952.58
	777.449		3971.89
	777.449		4024.9
	778.271		4079.55
	779.504		4091.06
	786.078		4122.7
	792.242		4135.44
	793.886		4139.14
	799.638		4154.75
	807.446		4184.34
	812.788		4192.14
	816.075		4203.24
	825.937		4226.66
	830.868		4277.61
	831.279		4298.16
	833.744		4306.38
	839.497		4324.05
	839.908		4338.43
	840.319		4351.58
	844.017		4375.41
	856.345		4427.6
	857.988		4446.5
	859.632		4474.44
	861.275		4476.5
	867.028		4531.56
	869.494		4579.22
	886.752		4581.28
	894.149		4582.92
	903.6		4595.25
	909.352		4609.22
	909.763		4653.6
	910.585		4685.65
	915.516		4688.53
	922.502		4727.98
	933.185		4817.97
	936.062		4819.61
	940.993		4849.61
	945.513		4908.78
	959.073		4945.35
	966.059		4948.23
	981.673		4965.89
	982.495		4993.84
	986.604		4999.59
	1000.58		5016.44
	1001.4		5067.8
	1010.44		5112.59
	1026.46		5117.11
	1029.75		5142.18
	1029.75		5161.9
	1040.02		5190.66
	1043.72		5214.09
	1048.24		5254.36
	1050.71		5299.15
	1071.25		5311.88
	1073.72		5324.62
	1081.53		5408.45
	1096.73		5413.38
	1100.02		5415.02
	1118.1		5566.24
	1119.33		5678.01
	1140.7		5707.59
	1154.67		5767.59
	1155.08		5796.35
	1168.64		5802.52
	1170.28		5815.66
	1170.28		5840.73
	1190.01		5894.15
	1191.65		5922.09
	1195.76		5922.91
	1196.58		5924.56
	1206.03		5968.11
	1210.55		5997.29
	1214.25		6051.94
	1224.11		6061.39
	1230.69		6076.18
	1240.14		6108.65
	1268.9		6113.17
	1268.9		6166.17
	1274.65		6167.82
	1289.04		6196.99
	1291.5		6211.37
	1299.72		6258.63
	1302.19		6262.33
	1303.83		6297.26
	1305.06		6390.12
	1305.88		6398.34
	1339.17		6421.76
	1362.18		6480.93
	1363		6507.23
	1371.22		6540.52
	1377.38		6640.37
	1377.79		6660.91
	1380.26		6740.63
	1389.3		6786.65
	1390.12		6793.23
	1418.06		6895.96
	1423.82		6950.2
	1423.82		6977.32
	1432.86		7012.24
	1452.58		7132.64
	1457.1		7135.93
	1464.09		7165.1
	1476.82		7177.84
	1487.92		7189.35
	1494.49		7247.7
	1498.6		7254.68
	1502.3		7264.96
	1502.71		7305.23
	1517.92		7320.02
	1519.15		7324.13
	1520.79		7372.21
	1524.08		7384.94
	1531.89		7390.29
	1549.14		7475.76
	1554.49		7501.23
	1555.72		7567.39
	1558.6		7585.47
	1562.7		7613.41
	1571.34		7638.07
	1581.2		7638.89
	1584.48		7741.21
	1584.48		7803.25
	1585.31		7811.06
	1591.47		7873.11
	1598.45		7906.39
	1600.1		7910.91
	1617.36		7922.83
	1620.23		7948.72
	1640.37		8103.63
	1642.83		8185.4
	1643.24		8208.83
	1643.24		8228.55
	1655.98		8254.85
	1657.22		8265.94
	1660.09		8281.97
	1662.56		8314.43
	1663.38		8371.55
	1665.43		8393.74
	1669.13		8409.76
	1670.78		8416.34
	1672.01		8418.39
	1673.24		8452.5
	1681.05		8468.93
	1688.03		8507.97
	1691.32		8579.06
	1704.88		8613.17
	1710.63		8618.92
	1715.57		8621.38
	1729.54		8624.67
	1732.41		8625.08
	1748.44		8686.31
	1759.12		8687.54
	1760.36		8773.01
	1761.59		8823.55
	1770.63		8825.61
	1771.04		8876.56
	1773.91		8904.92
	1799.39		8913.13
	1808.02		8920.94
	1809.25		8921.76
	1810.49		8935.73
	1816.24		8956.69
	1845.41		8968.19
	1884.04		9007.23
	1885.68		9012.57
	1886.51		9017.92
	1897.6		9057.36
	1921.02		9085.72
	1925.13		9093.11
	1927.19		9156.39
	1959.65		9181.46
	1970.33		9195.84
	1971.57		9248.85
	1973.62		9255.42
	1980.19		9268.57
	1982.66		9270.63
	1998.68		9276.79
	2002.79		9329.8
	2004.03		9382.4
	2005.26		9434.99
	2017.18		9566.49
	2024.57		9574.29
	2030.33		9615.39
	2046.35		9645.38
	2047.17		9669.21
	2049.64		9760.03
	2050.05		9763.73
	2061.14		9779.75
	2067.31		9800.3
	2069.77		9800.71
	2080.46		9832.35
	2091.14		9838.92
	2106.34		9872.62
	2109.63		9886.18
	2112.1		9947.81
	2121.14		9968.77
	2131.82		9970.41
	2133.05		10039.9
	2148.26		10148.3
	2163.87		10236.7
	2181.95		10282.7
	2189.35		10342.7
	2196.34		10371.1
	2201.27		10498.4
	2204.14		10512
	2204.96		10629.1
	2210.31		10638.6
	2210.72		10657.9
	2218.11		10757.7
	2226.33		10765.5
	2232.08		10798.4
	2236.19		10828
	2245.64		10898.3
	2246.88		10937.3
	2250.57		10944.7
	2253.45		11004.7
	2257.15		11030.6
	2260.03		11100
	2262.08		11203.2
	2265.37		11260.7
	2278.52		11301
	2278.93		11320.7
	2286.32		11452.2
	2291.26		11516.3
	2292.9		11615.7
	2293.31		11682.3
	2301.12		11686.4
	2312.62		11792.8
	2318.79		11923.9
	2326.18		12057.4
	2337.28		12059.1
	2340.57		12071.8
	2343.85		12144.6
	2345.09		12205.4
	2360.7		12250.2
	2372.62		12295
	2382.48		12380.4
	2395.63		12524.7
	2400.15		12600.3
	2412.47		12674.6
	2416.17		12701.3
	2432.61		12774.5
	2437.54		12796.3
	2442.47		12797.9
	2458.5		12915.4
	2462.2		13003.4
	2472.47		13023.5
	2477.81		13091.3
	2479.86		13243.3
	2492.6		13478
	2504.93		13528.9
	2526.3		13689.2
	2540.68		13782.5
	2560.82		13801.4
	2561.64		13854.4
	2562.87		14001.9
	2570.27		14012.6
	2571.5		14031.5
	2575.2		14062.3
	2587.11		14073
	2591.22		14174.9
	2593.28		14443.6
	2600.67		14477.7
	2603.96		14589.1
	2603.96		14663.5
	2606.43		14818.8
	2640.12		14832.3
	2656.56		14866
	2656.97		14935.5
	2662.72		15087.1
	2672.17		15175.9
	2680.39		15223.9
	2680.8		15238.3
	2698.88		15442.1
	2699.7		15462.7
	2707.51		15573.2
	2707.92		15617.2
	2728.06		15719.9
	2739.97		15766.8
	2746.14		15784.8
	2756.41		15792.2
	2757.64		15876.9
	2763.81		15968.1
	2779.42		16025.2
	2781.48		16258.2
	2786.41		16539.7
	2800.79		16541.7
	2807.36		16641.2
	2811.06		16656
	2826.68		16660.9
	2830.79		16794
	2836.95		16922.3
	2837.77		17235.8
	2839.83		17724.4
	2843.93		17765.9
	2848.45		17989.4
	2857.49		18256.5
	2857.91		18365.8
	2864.48		18669.5
	2869.41		18855.2
	2870.23		19033.9
	2871.47		19264.5
	2879.27		19562.4
	2880.51		19582.1
	2885.03		19777.3
	2887.9		19860.3
	2896.12		19935.9
	2907.63		20650.1
	2908.04		20749.9
	2912.56		20819.4
	2913.79		20848.5
	2914.2		21076.6
	2918.31		21438.6
	2920.78		21486.3
	2934.34		21690.1
	2937.21		21930.5
	2940.5		21937.9
	2942.55		22021.7
	2955.29		22376.3
	2964.74		22628.2
	2974.61		22788.5
	2974.61		22843.1
	2978.3		23392.5
	2995.15		23803
	3002.96		23843.7
	3004.19		23996.1
	3009.94		24005.6
	3012.82		24490.5
	3021.04		24583.3
	3022.68		24924
	3028.85		25425.7
	3046.11		25438
	3048.98		25463.1
	3060.08		25861.3
	3068.7		25995.6
	3076.51		27377.1
	3080.62		27493.4
	3086.37		27752.3
	3090.48		28571.7
	3097.06		28582.3
	3104.45		28607.8
	3121.3		29043
	3131.16		30265.9
	3135.27		33437.7
	3143.49		33693.7
	3146.78		34572.2
	3147.19		35210.8
	3159.11		35638.6
	3159.52		203.402
	3172.26		206.279
	3226.5		217.373
	3226.91		218.606
	3236.77		224.359
	3252.79		228.879
	3253.2		232.577
	3254.44		244.494
	3281.56		253.945
	3302.1		258.054
	3318.13		275.312
	3327.17		278.6
	3345.66		281.887
	3354.7		284.763
	3357.17		285.996
	3362.1		285.996
	3368.26		290.516
	3373.19		290.927
	3394.97		302.022
	3421.68		302.433
	3433.18		306.131
	3443.46		318.047
	3446.75		321.746
	3450.44		326.677
	3454.14		327.498
	3461.54		328.32
	3466.06		332.84
	3471.4		334.484
	3480.85		339.415
	3489.48		340.648
	3493.59		341.88
	3503.04		346.811
	3521.53		353.797
	3535.5		353.797
	3554.82		360.371
	3562.21		360.371
	3565.09		361.193
	3567.55		367.357
	3582.76		381.328
	3590.57		401.052
	3601.25		402.696
	3612.76		408.448
	3635.36		408.859
	3637		424.063
	3637.82		424.474
	3638.23		426.94
	3647.27		436.801
	3660.01		439.267
	3668.23		444.609
	3712.2		464.744
	3713.43		480.769
	3721.65		486.111
	3728.22		490.22
	3732.33		493.918
	3736.85		495.973
	3748.77		496.384
	3751.23		499.26
	3752.88		515.286
	3763.97		523.915
	3763.97		526.381
	3772.19		528.024
	3774.66		535.832
	3780		543.639
	3796.84		544.05
	3802.6		555.556
	3806.71		560.076
	3816.57		565.828
	3845.33		569.116
	3853.55		571.992
	3872.86		574.047
	3876.56		592.538
	3924.64		599.523
	3967.37		601.167
	3988.33		602.4
	4000.66		606.509
	4015.86		617.604
	4019.56		626.644
	4024.9		629.109
	4042.57		638.971
	4072.57		643.902
	4088.59		650.888
	4096.81		652.531
	4108.32		657.873
	4125.99		673.488
	4145.3		690.746
	4149.41		698.964
	4160.5		730.605
	4160.91		732.249
	4169.13		733.07
	4172.01		747.452
	4175.71		752.383
	4182.69		761.012
	4189.68		764.711
	4202.83		766.354
	4208.99		774.573
	4214.74		781.558
	4229.54		792.242
	4246.8		797.173
	4247.21		810.733
	4264.88		823.471
	4268.98		827.991
	4284.19		833.744
	4326.92		837.032
	4343.36		852.646
	4346.24		862.097
	4354.45		863.33
	4358.97		872.37
	4373.36		884.698
	4376.64		896.203
	4377.06		896.614
	4394.72		899.49
	4418.15		912.64
	4439.92		913.462
	4446.5		924.145
	4448.14		924.556
	4474.44		938.116
	4478.14		938.938
	4479.78		970.989
	4480.6		988.248
	4480.6		997.699
	4484.3		1001.4
	4484.71		1002.63
	4493.75		1003.04
	4552.52		1030.16
	4583.33		1043.31
	4583.74		1044.95
	4593.19		1046.6
	4611.69		1047.42
	4621.14		1050.71
	4623.19		1060.57
	4626.07		1069.61
	4628.12		1070.84
	4632.23		1106.18
	4636.75		1113.99
	4644.15		1151.38
	4672.5		1151.38
	4675.79		1156.31
	4691.4		1159.19
	4782.63		1166.58
	4793.72		1175.62
	4796.19		1183.02
	4802.35		1183.43
	4811.8		1194.94
	4814.68		1223.29
	4817.55		1223.7
	4819.61		1229.04
	4854.13		1230.69
	4865.63		1243.01
	4875.9		1263.15
	4881.25		1266.85
	4888.64		1283.28
	4889.46		1290.27
	4897.68		1295.2
	4900.56		1300.13
	4915.35		1303.83
	4918.23		1303.83
	4922.34		1304.65
	4942.06		1306.71
	4981.51		1310.4
	4985.62		1317.8
	4993.01		1325.61
	4997.94		1333.83
	5010.68		1338.35
	5044.38		1383.96
	5073.55		1405.74
	5075.61		1410.26
	5091.63		1410.26
	5093.69		1417.65
	5113		1443.13
	5123.27		1444.36
	5143.41		1444.36
	5148.75		1447.65
	5155.32		1474.77
	5155.32		1476.41
	5166.42		1484.22
	5168.06		1502.71
	5171.76		1540.93
	5179.16		1585.31
	5179.57		1595.99
	5195.6		1607.08
	5207.51		1638.72
	5229.7		1652.7
	5239.15		1672.01
	5246.96		1676.53
	5256.41		1692.55
	5261.75		1719.26
	5278.19		1720.09
	5301.61		1725.43
	5303.25		1733.65
	5305.31		1750.08
	5338.59		1778.85
	5355.44		1812.95
	5389.14		1823.64
	5390.78		1829.39
	5398.59		1838.43
	5402.28		1841.31
	5428.58		1846.24
	5441.73		1849.93
	5505.84		1850.35
	5506.25		1855.69
	5506.25		1857.74
	5537.06		1901.3
	5541.99		1908.28
	5606.92		1913.63
	5634.86		1922.26
	5636.92		1933.76
	5639.79		1934.58
	5647.6		1948.14
	5662.39		1948.14
	5667.32		1956.77
	5673.49		1972.39
	5675.54		2009.37
	5705.13		2017.18
	5718.28		2019.23
	5733.48		2036.08
	5756.49		2044.71
	5773.75		2048.41
	5776.63		2052.51
	5877.3		2057.45
	5891.68		2059.91
	5918.8		2064.84
	5957.02		2080.46
	5966.47		2098.13
	5966.88		2099.77
	5969.35		2121.96
	6004.27		2127.3
	6017.01		2166.75
	6027.28		2167.98
	6040.02		2180.31
	6072.48		2181.54
	6076.59		2188.94
	6083.58		2233.73
	6093.03		2246.05
	6118.92		2264.14
	6145.22		2297.01
	6156.31		2326.18
	6189.6		2337.28
	6207.27		2411.24
	6275.89		2417.41
	6276.71		2440.83
	6310.81		2462.2
	6338.76		2463.84
	6358.07		2492.6
	6438.2		2516.03
	6441.07		2556.71
	6496.14		2592.05
	6509.7		2599.03
	6513.4		2607.25
	6545.86		2629.03
	6552.43		2630.67
	6554.9		2648.34
	6559.42		2665.6
	6559.83		2667.65
	6632.97		2679.98
	6635.44		2684.5
	6639.96		2724.36
	6653.52		2745.73
	6685.98		2749.84
	6759.12		2769.56
	6905.82		2782.3
	6915.27		2787.64
	6975.67		2795.86
	6982.66		2804.08
	6995.4		2815.17
	7002.79		2815.17
	7004.85		2818.05
	7035.26		2825.03
	7079.22		2844.35
	7117.85		2848.87
	7133.05		2866.95
	7140.45		2875.99
	7214		2889.14
	7217.29		2893.66
	7230.85		2928.58
	7237.43		2959.81
	7358.23		2967.21
	7405.9		2970.5
	7437.54		2984.06
	7462.2		3014.05
	7479.86		3041.17
	7511.51		3053.91
	7528.76		3060.9
	7551.36		3074.05
	7557.94		3097.88
	7578.48		3113.91
	7599.85		3122.53
	7650.39		3184.99
	7655.74		3187.05
	7659.02		3194.86
	7662.72		3208.83
	7668.89		3217.46
	7698.47		3225.26
	7711.62		3270.46
	7730.11		3302.93
	7825.85		3303.34
	7837.77		3304.57
	7842.29		3314.02
	7857.49		3320.59
	7887.9		3326.76
	7927.76		3338.68
	7938.03		3352.65
	7938.86		3366.62
	7961.46		3374.01
[truncated: 3,448 more rows]
