# Supplementary material for: Deletion of EP3 prostaglandin receptor in murine macrophages aggravates diet-induced obesity by suppressing SPARC
Source: EMBO J. 2025 Jul 23;44(18):4962–83. doi: 10.1038/s44318-025-00508-y (PMC12436609; doi:10.1038/s44318-025-00508-y)
Supplement: Supplementary file 4 — Source data Fig. 2 [file 44318_2025_508_MOESM4_ESM.zip › Source data Fig.2/Figure 2M/Figure 2M.xlsx]

## Sheet: Figure 2M
	EP3F/F		EP3F/FLysMCre
	0.200115		0.200937
	0.200115		0.201348
	0.200526		0.201348
	0.200526		0.202581
	0.200937		0.202581
	0.201348		0.205046
	0.201348		0.205457
	0.201348		0.205457
	0.20217		0.207512
	0.20217		0.208333
	0.20217		0.209977
	0.20217		0.21121
	0.20217		0.212442
	0.202581		0.213675
	0.202991		0.214086
	0.202991		0.215319
	0.203402		0.216141
	0.203402		0.216141
	0.203813		0.217373
	0.203813		0.217373
	0.204224		0.218195
	0.204635		0.218606
	0.204635		0.219428
	0.205046		0.219428
	0.205046		0.219428
	0.205457		0.219428
	0.205868		0.219839
	0.205868		0.22025
	0.206279		0.220661
	0.206279		0.221483
	0.206279		0.221893
	0.206279		0.221893
	0.20669		0.222304
	0.20669		0.224359
	0.20669		0.225181
	0.20669		0.225592
	0.20669		0.226003
	0.207101		0.227235
	0.207512		0.227235
	0.207922		0.227235
	0.208333		0.227646
	0.208333		0.228468
	0.208744		0.228879
	0.208744		0.22929
	0.208744		0.230112
	0.209155		0.231755
	0.209566		0.232166
	0.209566		0.232166
	0.209977		0.233399
	0.209977		0.23381
	0.209977		0.23381
	0.209977		0.234221
	0.209977		0.235043
	0.210388		0.235865
	0.210388		0.236686
	0.210799		0.237097
	0.210799		0.237097
	0.21121		0.237097
	0.21121		0.237508
	0.21121		0.237919
	0.212032		0.23833
	0.212853		0.239974
	0.212853		0.240385
	0.212853		0.240796
	0.213264		0.242028
	0.213264		0.24285
	0.213264		0.24285
	0.213675		0.24285
	0.213675		0.243261
	0.213675		0.244083
	0.213675		0.244083
	0.214086		0.244494
	0.214086		0.245316
	0.214086		0.245726
	0.214086		0.246548
	0.214497		0.246548
	0.214497		0.246548
	0.214908		0.247781
	0.21573		0.247781
	0.21573		0.248192
	0.21573		0.248192
	0.21573		0.249425
	0.216141		0.249836
	0.216141		0.250657
	0.216141		0.250657
	0.216141		0.251479
	0.216552		0.252301
	0.216963		0.252301
	0.217373		0.252712
	0.217373		0.254356
	0.217784		0.254356
	0.217784		0.254356
	0.218195		0.255178
	0.218195		0.255588
	0.218195		0.255999
	0.218606		0.25641
	0.219017		0.25641
	0.219017		0.256821
	0.219017		0.258876
	0.219428		0.259287
	0.219839		0.259287
	0.219839		0.259287
	0.219839		0.259698
	0.219839		0.260108
	0.22025		0.260108
	0.220661		0.260108
	0.220661		0.261341
	0.220661		0.262574
	0.221483		0.262574
	0.221893		0.262985
	0.221893		0.263807
	0.221893		0.265039
	0.222304		0.265039
	0.222304		0.267094
	0.222715		0.267916
	0.223126		0.267916
	0.223126		0.268327
	0.223537		0.268327
	0.223537		0.268738
	0.223948		0.270792
	0.224359		0.271203
	0.224359		0.27408
	0.225181		0.27449
	0.225181		0.276134
	0.225181		0.277778
	0.225592		0.278189
	0.226003		0.2786
	0.226414		0.279421
	0.226414		0.279832
	0.226824		0.280243
	0.227235		0.280243
	0.227235		0.280243
	0.227235		0.280654
	0.227646		0.281065
	0.227646		0.281476
	0.228468		0.281887
	0.228468		0.281887
	0.228468		0.282298
	0.22929		0.282298
	0.22929		0.282709
	0.22929		0.283941
	0.229701		0.284763
	0.229701		0.284763
	0.229701		0.285585
	0.230112		0.285585
	0.230523		0.285585
	0.230523		0.285585
	0.230934		0.286818
	0.230934		0.287229
	0.231345		0.288462
	0.231755		0.290105
	0.231755		0.290927
	0.231755		0.291338
	0.231755		0.291749
	0.232166		0.292982
	0.232166		0.296269
	0.232166		0.297091
	0.233399		0.297091
	0.23381		0.297502
	0.23381		0.299967
	0.234221		0.300378
	0.234632		0.300789
	0.234632		0.3012
	0.235043		0.301611
	0.235865		0.302433
	0.235865		0.303665
	0.235865		0.304076
	0.235865		0.304487
	0.236275		0.304898
	0.237097		0.306131
	0.237097		0.306542
	0.237508		0.307774
	0.237919		0.309007
	0.23833		0.309418
	0.239152		0.310651
	0.239152		0.311062
	0.239563		0.311884
	0.239563		0.312705
	0.239563		0.313527
	0.239974		0.314349
	0.239974		0.31476
	0.239974		0.315582
	0.240385		0.315993
	0.240385		0.316404
	0.240385		0.316815
	0.240385		0.31928
	0.240796		0.320513
	0.241206		0.321746
	0.241617		0.322156
	0.242028		0.322567
	0.242028		0.322978
	0.242439		0.323389
	0.242439		0.3238
	0.243261		0.324211
	0.243261		0.324622
	0.244494		0.325444
	0.245316		0.325444
	0.245316		0.325855
	0.245726		0.325855
	0.245726		0.327087
	0.245726		0.327087
	0.246137		0.327498
	0.246548		0.327498
	0.246548		0.32832
	0.246548		0.328731
	0.246959		0.329142
	0.247781		0.331197
	0.247781		0.331607
	0.247781		0.332018
	0.248192		0.333251
	0.248192		0.333251
	0.249014		0.333662
	0.249425		0.333662
	0.249425		0.334073
	0.249836		0.335717
	0.250247		0.335717
	0.250657		0.336128
	0.250657		0.336538
	0.251068		0.336949
	0.251068		0.33736
	0.251068		0.337771
	0.251068		0.338182
	0.251479		0.338182
	0.251479		0.340237
	0.25189		0.340237
	0.252301		0.34188
	0.252301		0.342291
	0.252712		0.344346
	0.252712		0.345168
	0.252712		0.345168
	0.252712		0.3464
	0.253123		0.347222
	0.253123		0.347633
	0.253123		0.347633
	0.253123		0.348044
	0.253534		0.348866
	0.253534		0.348866
	0.253945		0.349688
	0.253945		0.351331
	0.253945		0.351742
	0.253945		0.351742
	0.253945		0.352564
	0.253945		0.353797
	0.254356		0.354208
	0.254356		0.354619
	0.254356		0.35503
	0.254767		0.357084
	0.255178		0.358728
	0.255178		0.35955
	0.255588		0.359961
	0.255588		0.363248
	0.255588		0.36407
	0.255588		0.36407
	0.255999		0.366124
	0.255999		0.36859
	0.25641		0.369001
	0.25641		0.371055
	0.256821		0.371466
	0.257232		0.371466
	0.257232		0.371466
	0.257643		0.375164
	0.257643		0.375575
	0.257643		0.376397
	0.257643		0.380095
	0.258054		0.380506
	0.258054		0.380917
	0.258054		0.381739
	0.258465		0.382561
	0.258465		0.382972
	0.258465		0.382972
	0.258876		0.383794
	0.259698		0.385026
	0.260108		0.387081
	0.260108		0.387081
	0.260519		0.387903
	0.26093		0.388314
	0.26093		0.388314
	0.26093		0.388314
	0.261341		0.389546
	0.262163		0.390368
	0.262985		0.392012
	0.262985		0.393655
	0.262985		0.394477
	0.262985		0.394888
	0.262985		0.397354
	0.262985		0.397354
	0.263396		0.397765
	0.263396		0.397765
	0.263396		0.398586
	0.263396		0.399408
	0.263396		0.40023
	0.263396		0.402285
	0.263807		0.402696
	0.263807		0.403107
	0.263807		0.403107
	0.264629		0.403517
	0.265039		0.403517
	0.265039		0.404339
	0.26545		0.40475
	0.266272		0.40475
	0.266272		0.405983
	0.266272		0.406394
	0.266683		0.406394
	0.267916		0.407216
	0.267916		0.407216
	0.268327		0.407627
	0.268738		0.407627
	0.268738		0.408037
	0.268738		0.409681
	0.269149		0.409681
	0.26956		0.410503
	0.26956		0.411325
	0.26997		0.412147
	0.270381		0.413379
	0.270381		0.414201
	0.270381		0.414201
	0.270792		0.415845
	0.270792		0.41831
	0.270792		0.419132
	0.271203		0.420365
	0.271614		0.42283
	0.272025		0.423241
	0.272436		0.423652
	0.272436		0.425296
	0.272847		0.425707
	0.272847		0.425707
	0.273258		0.426118
	0.273258		0.42735
	0.273669		0.42735
	0.27408		0.427761
	0.27449		0.428583
	0.27449		0.428583
	0.27449		0.429816
	0.275312		0.431049
	0.275723		0.431049
	0.276134		0.43146
	0.276545		0.43146
	0.276545		0.43187
	0.276956		0.432281
	0.276956		0.432692
	0.277367		0.434747
	0.277778		0.435158
	0.277778		0.43598
	0.278189		0.438034
	0.2786		0.438445
	0.2786		0.439267
	0.279011		0.439678
	0.279011		0.440089
	0.279421		0.440089
	0.279421		0.442143
	0.280243		0.442554
	0.280243		0.443376
	0.280243		0.444198
	0.280654		0.444198
	0.280654		0.44502
	0.280654		0.445431
	0.281065		0.446252
	0.281065		0.447074
	0.281065		0.44954
	0.281476		0.450362
	0.281887		0.450362
	0.281887		0.451183
	0.282298		0.451183
	0.282298		0.451183
	0.282298		0.452005
	0.282709		0.452827
	0.282709		0.452827
	0.283531		0.45406
	0.284352		0.454882
	0.284763		0.454882
	0.285174		0.456936
	0.285174		0.457347
	0.285174		0.460634
	0.285585		0.460634
	0.285996		0.460634
	0.285996		0.461045
	0.286407		0.461867
	0.28764		0.462689
	0.288051		0.464333
	0.288872		0.465155
	0.289283		0.468031
	0.289283		0.468031
	0.289283		0.468853
	0.289694		0.469264
	0.290105		0.470496
	0.290105		0.470907
	0.29216		0.470907
	0.292571		0.472962
	0.292571		0.473373
	0.292982		0.474606
	0.292982		0.475427
	0.293393		0.475838
	0.293393		0.475838
	0.293803		0.477071
	0.294214		0.477071
	0.294214		0.477482
	0.295036		0.477893
	0.295036		0.479126
	0.295447		0.479947
	0.295447		0.480358
	0.295447		0.483235
	0.295858		0.485289
	0.295858		0.486111
	0.296269		0.486522
	0.296269		0.487344
	0.296269		0.489398
	0.29668		0.489809
	0.297091		0.49022
	0.297502		0.49022
	0.297502		0.490631
	0.297913		0.492686
	0.297913		0.492686
	0.298323		0.493508
	0.298323		0.495562
	0.298323		0.497206
	0.298323		0.497206
	0.298734		0.498028
	0.298734		0.499671
	0.299145		0.502548
	0.299145		0.50378
	0.299556		0.50378
	0.299556		0.507479
	0.300378		0.507479
	0.300789		0.508711
	0.3012		0.510355
	0.3012		0.510766
	0.301611		0.510766
	0.302022		0.510766
	0.302433		0.511999
	0.302433		0.51241
	0.302844		0.514464
	0.303254		0.515286
	0.303254		0.515286
	0.303665		0.51693
	0.303665		0.517751
	0.304487		0.521039
	0.305309		0.52145
	0.305309		0.522272
	0.305309		0.524737
	0.306131		0.52597
	0.306542		0.526381
	0.306953		0.527202
	0.306953		0.528846
	0.307364		0.528846
	0.307774		0.529257
	0.307774		0.529668
	0.307774		0.53049
	0.308185		0.531723
	0.308185		0.533366
	0.308596		0.535421
	0.309007		0.536654
	0.309418		0.537475
	0.31024		0.538297
	0.311062		0.53953
	0.311062		0.540763
	0.311473		0.541174
	0.311473		0.542406
	0.311473		0.54405
	0.311884		0.544461
	0.311884		0.546515
	0.311884		0.548159
	0.312705		0.54857
	0.313116		0.55309
	0.313116		0.553501
	0.315171		0.554323
	0.315582		0.554734
	0.316404		0.555556
	0.316404		0.556788
	0.316404		0.556788
	0.316815		0.55761
	0.317636		0.558021
	0.317636		0.558432
	0.318458		0.560487
	0.318458		0.56213
	0.318869		0.563363
	0.318869		0.564185
	0.31928		0.565828
	0.31928		0.565828
	0.319691		0.568705
	0.319691		0.569116
	0.320513		0.569938
	0.321335		0.57117
	0.321335		0.572403
	0.321335		0.572814
	0.321746		0.574869
	0.322156		0.574869
	0.322567		0.576512
	0.323389		0.576923
	0.323389		0.577334
	0.324211		0.578156
	0.324211		0.578978
	0.325855		0.579799
	0.325855		0.583909
	0.325855		0.58473
	0.325855		0.58473
	0.326266		0.585552
	0.326266		0.586374
	0.327087		0.588018
	0.327498		0.58884
	0.327909		0.591305
	0.32832		0.592949
	0.32832		0.592949
	0.328731		0.592949
	0.328731		0.594181
	0.329142		0.595003
	0.329553		0.596647
	0.329964		0.59788
	0.329964		0.59788
	0.330375		0.598291
	0.330375		0.598702
	0.330786		0.601989
	0.330786		0.6024
	0.330786		0.603632
	0.331197		0.604865
	0.331197		0.605687
	0.331197		0.607742
	0.332018		0.608153
	0.332018		0.608153
	0.332429		0.608974
	0.33284		0.608974
	0.33284		0.610618
	0.334484		0.613083
	0.334895		0.615138
	0.336538		0.615138
	0.336538		0.615549
	0.33736		0.616782
	0.339004		0.616782
	0.339826		0.616782
	0.339826		0.62048
	0.340648		0.622124
	0.340648		0.622945
	0.341059		0.627876
	0.34188		0.628287
	0.34188		0.62952
	0.342291		0.62952
	0.342291		0.629931
	0.343113		0.633629
	0.343524		0.635273
	0.343935		0.635684
	0.343935		0.636095
	0.343935		0.63856
	0.343935		0.641026
	0.344346		0.641437
	0.344757		0.641847
	0.345579		0.642669
	0.3464		0.64308
	0.3464		0.644313
	0.3464		0.644724
	0.3464		0.647189
	0.347633		0.648422
	0.348866		0.648422
	0.35051		0.650477
	0.351331		0.650477
	0.351331		0.650888
	0.352153		0.652942
	0.352153		0.654586
	0.354208		0.654586
	0.35503		0.65664
	0.35544		0.657462
	0.356262		0.66116
	0.356262		0.66116
	0.356673		0.663626
	0.356673		0.66568
	0.357495		0.667324
	0.359139		0.668146
	0.35955		0.668146
	0.360371		0.671844
	0.360371		0.671844
	0.360782		0.672666
	0.360782		0.673077
	0.360782		0.673488
	0.361604		0.673488
	0.361604		0.675131
	0.361604		0.675542
	0.362015		0.676364
	0.362426		0.676364
	0.362426		0.677186
	0.362426		0.679652
	0.363248		0.682117
	0.363248		0.686637
	0.363659		0.687048
	0.363659		0.687459
	0.36407		0.689513
	0.36407		0.690746
	0.364481		0.691157
	0.364892		0.693212
	0.364892		0.694034
	0.364892		0.695266
	0.364892		0.695266
	0.366535		0.697732
	0.366535		0.697732
	0.367357		0.698964
	0.367768		0.699375
	0.368179		0.700608
	0.368179		0.701019
	0.368179		0.702663
	0.369001		0.702663
	0.369001		0.703074
	0.369822		0.703074
	0.369822		0.704306
	0.370644		0.704717
	0.371055		0.707183
	0.371466		0.708005
	0.371877		0.709237
	0.372288		0.711292
	0.372699		0.716634
	0.37311		0.718277
	0.373521		0.720743
	0.373521		0.722798
	0.373521		0.725263
	0.373932		0.726907
	0.375164		0.727728
	0.375575		0.728139
	0.375986		0.72855
	0.376397		0.728961
	0.376808		0.738001
	0.377219		0.738001
	0.37763		0.740056
	0.378041		0.74211
	0.378041		0.742521
	0.378452		0.743754
	0.378452		0.745809
	0.378863		0.747452
	0.378863		0.747863
	0.378863		0.748685
	0.380095		0.751561
	0.380506		0.752383
	0.380917		0.757725
	0.380917		0.760602
	0.381328		0.7643
	0.381739		0.7643
	0.38215		0.765122
	0.38215		0.765533
	0.382561		0.766765
	0.382561		0.76882
	0.383383		0.770053
	0.383794		0.770053
	0.384204		0.771696
	0.384615		0.772107
	0.384615		0.77334
	0.384615		0.774573
	0.385026		0.777038
	0.385437		0.777449
	0.385437		0.77786
	0.38667		0.780736
	0.387081		0.787311
	0.387081		0.788544
	0.387492		0.791009
	0.387492		0.792653
	0.387903		0.797173
	0.388314		0.798406
	0.388725		0.798406
	0.389135		0.799638
	0.389135		0.800049
	0.389546		0.800049
	0.389957		0.801693
	0.390779		0.801693
	0.390779		0.802104
	0.39119		0.803748
	0.391601		0.804158
	0.391601		0.805391
	0.392012		0.8095
	0.392012		0.810322
	0.392012		0.811144
	0.392423		0.811555
	0.392423		0.813199
	0.392423		0.813609
	0.392834		0.817719
	0.392834		0.819773
	0.393245		0.820184
	0.394888		0.820184
	0.395299		0.820595
	0.395299		0.821006
	0.39571		0.82265
	0.396121		0.824704
	0.396121		0.824704
	0.396121		0.826348
	0.396121		0.826348
	0.398586		0.827991
	0.398997		0.828813
	0.398997		0.832922
	0.398997		0.832922
	0.399408		0.834566
	0.399819		0.835388
	0.399819		0.835799
	0.399819		0.837442
	0.40023		0.838675
	0.40023		0.839086
	0.400641		0.841141
	0.401463		0.841141
	0.402285		0.841552
	0.402696		0.845661
	0.40475		0.848126
	0.405161		0.850181
	0.405983		0.852235
	0.406805		0.85429
	0.406805		0.857988
	0.407627		0.859221
	0.407627		0.859632
	0.407627		0.860043
	0.407627		0.864152
	0.408448		0.865385
	0.408448		0.865385
	0.408448		0.86785
	0.408859		0.869905
	0.408859		0.871137
	0.40927		0.871548
	0.409681		0.872781
	0.409681		0.874836
	0.410503		0.877301
	0.410503		0.877712
	0.410914		0.878123
	0.411325		0.879356
	0.411325		0.881821
	0.412147		0.881821
	0.412147		0.882232
	0.412558		0.88593
	0.414201		0.887163
	0.414201		0.888396
	0.414612		0.888396
	0.414612		0.889218
	0.414612		0.889218
	0.415845		0.890039
	0.415845		0.890861
	0.416667		0.890861
	0.417078		0.891683
	0.417899		0.892094
	0.417899		0.892505
	0.418721		0.893738
	0.418721		0.89497
	0.419543		0.895381
	0.419954		0.895792
	0.419954		0.897436
	0.420365		0.901134
	0.421187		0.902778
	0.421598		0.904011
	0.422419		0.904421
	0.42283		0.906476
	0.423241		0.906476
	0.424063		0.907298
	0.424063		0.907298
	0.424063		0.90812
	0.424885		0.908531
	0.424885		0.91264
	0.425296		0.915516
	0.425707		0.915927
	0.42694		0.916749
	0.428994		0.917982
	0.428994		0.920858
	0.429405		0.921269
	0.429405		0.922502
	0.430638		0.924556
	0.430638		0.926611
	0.432281		0.928665
	0.432281		0.931131
	0.432692		0.931542
	0.433925		0.932364
	0.433925		0.932774
	0.433925		0.933185
	0.433925		0.936473
	0.434336		0.936884
	0.434747		0.937705
	0.435158		0.938938
	0.435569		0.939349
	0.435569		0.93976
	0.43598		0.940171
	0.436391		0.943458
	0.436391		0.94428
	0.436391		0.944691
	0.436801		0.945924
	0.436801		0.946746
	0.436801		0.946746
	0.437212		0.9488
	0.437623		0.949211
	0.438445		0.953731
	0.439678		0.956197
	0.440089		0.956607
	0.440089		0.958251
	0.4405		0.958251
	0.440911		0.958251
	0.441732		0.964004
	0.441732		0.964004
	0.442143		0.970579
	0.442143		0.975099
	0.442143		0.976331
	0.442143		0.976742
	0.442143		0.977153
	0.442965		0.981673
	0.442965		0.981673
	0.442965		0.982495
	0.443376		0.984139
	0.443376		0.985371
	0.444609		0.987426
	0.44502		0.988248
	0.446252		0.988248
	0.446663		0.990713
	0.447485		0.992357
	0.447896		0.99359
	0.448718		0.994001
	0.449129		0.996466
	0.449129		0.996877
	0.449129		0.997288
	0.44954		0.997699
	0.44954		0.999343
	0.449951		1.00016
	0.450773		1.00099
	0.451183		1.0014
	0.451594		1.00222
	0.452005		1.00304
	0.452005		1.00386
	0.452416		1.00468
	0.45406		1.00468
	0.455293		1.00551
	0.457347		1.00879
	0.457758		1.00879
	0.45858		1.01044
	0.458991		1.01372
	0.458991		1.01578
	0.458991		1.01578
	0.459402		1.01619
	0.459813		1.01701
	0.460224		1.02071
	0.460634		1.02235
	0.460634		1.02276
	0.462689		1.0277
	0.4631		1.03139
	0.4631		1.03139
	0.463922		1.03181
	0.464744		1.03181
	0.465155		1.03222
	0.465565		1.03345
	0.465565		1.03427
	0.466387		1.03509
	0.466387		1.0355
	0.466798		1.03632
	0.466798		1.03632
	0.467209		1.03838
	0.468031		1.03879
	0.468442		1.03879
	0.468853		1.0392
	0.470085		1.04043
	0.470085		1.0429
	0.470496		1.04454
	0.470496		1.04701
	0.472551		1.04947
	0.472551		1.05564
	0.473784		1.05605
	0.473784		1.05646
	0.474195		1.05892
	0.474606		1.05975
	0.475838		1.06016
	0.47666		1.06139
	0.477071		1.0618
	0.477482		1.0618
	0.478304		1.06344
	0.478715		1.06427
	0.479536		1.07125
	0.480358		1.07372
	0.48118		1.07413
	0.483235		1.07413
	0.483646		1.07495
	0.484057		1.07495
	0.484467		1.077
	0.484878		1.07906
	0.4857		1.07988
	0.488577		1.08235
	0.488988		1.08646
	0.488988		1.08646
	0.49022		1.08687
	0.490631		1.08728
	0.490631		1.08974
	0.491042		1.09098
	0.491042		1.09221
	0.491864		1.09837
	0.492686		1.10248
	0.493508		1.10289
	0.493508		1.10495
	0.494329		1.10536
	0.494329		1.10659
	0.494329		1.10988
	0.49474		1.11399
	0.495562		1.11604
	0.496795		1.11851
	0.497206		1.11892
	0.497206		1.11892
	0.497206		1.12221
	0.498028		1.12344
	0.498439		1.1259
	0.498849		1.12714
	0.500904		1.12714
	0.500904		1.12714
	0.501315		1.12878
	0.502137		1.13001
	0.502137		1.13166
	0.502137		1.13248
	0.502137		1.13248
	0.502548		1.13371
	0.502548		1.13412
	0.502959		1.13905
	0.504191		1.13987
	0.504191		1.14029
	0.505013		1.14152
	0.505013		1.14316
	0.505835		1.14357
	0.506246		1.14933
	0.506246		1.15097
	0.506246		1.1522
	0.506246		1.15302
	0.506657		1.15672
	0.506657		1.15796
	0.507479		1.16001
	0.509122		1.16124
	0.509122		1.16494
	0.510766		1.16535
	0.511177		1.16987
	0.511999		1.17028
	0.513231		1.17275
	0.513231		1.17439
	0.513642		1.1748
	0.514053		1.18014
	0.514464		1.18097
	0.515286		1.18179
	0.515286		1.18467
	0.515286		1.1859
	0.516108		1.1859
	0.516519		1.18918
	0.51693		1.19001
	0.517341		1.19001
	0.517341		1.19083
	0.517341		1.19371
	0.518573		1.19412
	0.518573		1.19576
	0.519395		1.19823
	0.519806		1.19823
	0.520628		1.19864
	0.521039		1.19946
	0.521861		1.19946
	0.521861		1.20028
	0.522272		1.20069
	0.522272		1.20357
	0.522682		1.20891
	0.522682		1.21261
	0.523504		1.21261
	0.524737		1.21425
	0.525148		1.21795
	0.525148		1.21877
	0.52597		1.22041
	0.526792		1.22288
	0.527202		1.22329
	0.527613		1.2274
	0.528024		1.2311
	0.528435		1.23356
	0.529668		1.23397
	0.53049		1.23644
	0.531312		1.23685
	0.531723		1.24055
	0.532544		1.24137
	0.532955		1.24137
	0.533777		1.24137
	0.534188		1.24178
	0.53501		1.24466
	0.535421		1.24507
	0.535832		1.24918
	0.536243		1.24959
	0.536654		1.24959
	0.536654		1.25164
	0.537064		1.25205
	0.537064		1.25575
	0.537475		1.25986
	0.537475		1.26685
	0.537886		1.26685
	0.538708		1.26808
	0.538708		1.27055
	0.539119		1.27055
	0.539941		1.27301
	0.540352		1.27424
	0.540352		1.2763
	0.541584		1.27917
	0.541584		1.27959
	0.541995		1.27959
	0.542406		1.2837
	0.542406		1.28452
	0.542406		1.2878
	0.542406		1.28863
	0.542817		1.28986
	0.543639		1.29191
	0.54405		1.29232
	0.54405		1.29232
	0.546515		1.29356
	0.546515		1.29479
	0.547748		1.29561
	0.547748		1.29561
	0.548159		1.29767
	0.548159		1.29808
	0.548159		1.29972
	0.550625		1.29972
	0.550625		1.30054
	0.551036		1.30054
	0.552268		1.3026
	0.552679		1.30301
	0.552679		1.30588
	0.552679		1.30794
	0.55309		1.30999
	0.553501		1.31492
	0.554323		1.31575
	0.554734		1.31616
	0.555145		1.31698
	0.555556		1.32191
	0.555966		1.32355
	0.556788		1.32807
	0.557199		1.32848
	0.557199		1.33835
	0.55761		1.33999
	0.55761		1.34122
	0.558021		1.34163
	0.558021		1.34369
	0.559665		1.34492
	0.560897		1.34492
	0.561308		1.34657
	0.56213		1.34698
	0.562541		1.34944
	0.564185		1.3515
	0.564596		1.35232
	0.565007		1.35355
	0.56665		1.35437
	0.567061		1.35643
	0.567061		1.363
	0.567472		1.36465
	0.567472		1.36752
	0.567472		1.36958
	0.567883		1.36958
	0.568705		1.37451
	0.569527		1.37492
	0.569527		1.37492
	0.572814		1.37738
	0.573225		1.37738
	0.574047		1.37985
	0.574458		1.38272
	0.574869		1.3856
	0.575279		1.38683
	0.576923		1.39423
	0.577334		1.39464
	0.578156		1.39505
	0.578978		1.39711
	0.579389		1.40204
	0.579389		1.40286
	0.579389		1.4045
	0.581032		1.40491
	0.581854		1.40491
	0.581854		1.40532
	0.582265		1.41067
	0.582265		1.41437
	0.582676		1.41683
	0.583498		1.41847
	0.583909		1.4193
	0.58473		1.423
	0.585963		1.42628
	0.586785		1.42669
	0.587196		1.42834
	0.587196		1.42957
	0.58925		1.43039
	0.589661		1.43245
	0.590072		1.43861
	0.590894		1.43861
	0.591305		1.44025
	0.591716		1.44108
	0.592127		1.44272
	0.592949		1.44395
	0.594592		1.44436
	0.595414		1.44642
	0.596647		1.44888
	0.597058		1.44929
	0.597058		1.45012
	0.597469		1.45217
	0.597469		1.45546
	0.598291		1.45792
	0.599112		1.45874
	0.599934		1.4608
	0.599934		1.46121
	0.600345		1.46203
	0.600756		1.4645
	0.601167		1.46614
	0.601578		1.46696
	0.601578		1.46943
	0.601578		1.46984
	0.604454		1.47148
	0.606098		1.47271
	0.606509		1.47313
	0.606509		1.47436
	0.60692		1.4834
	0.607331		1.48792
	0.608153		1.49244
	0.608153		1.49408
	0.608974		1.49408
	0.609385		1.49408
	0.611029		1.49573
	0.611851		1.49696
	0.611851		1.49984
	0.611851		1.50189
	0.612673		1.50805
	0.613905		1.51011
	0.614727		1.51299
	0.615138		1.51299
	0.615549		1.5134
	0.61596		1.51545
	0.616371		1.51751
	0.616782		1.51874
	0.618836		1.52408
	0.62048		1.52531
	0.620891		1.52613
	0.621302		1.52696
	0.622124		1.52819
	0.622124		1.53024
	0.625822		1.53065
	0.628698		1.53148
	0.628698		1.5323
	0.630753		1.53805
	0.630753		1.53969
	0.630753		1.54011
	0.631575		1.54216
	0.631986		1.5438
	0.632807		1.54545
	0.63404		1.54586
	0.634862		1.54668
	0.635273		1.54914
	0.635684		1.54956
	0.635684		1.55243
	0.635684		1.55284
	0.637738		1.55531
	0.637738		1.55572
	0.638149		1.55777
	0.63856		1.55818
	0.639382		1.56435
	0.639793		1.56517
	0.639793		1.56558
	0.640204		1.5664
	0.640615		1.56887
	0.641026		1.57092
	0.641847		1.57544
	0.642258		1.57627
	0.642258		1.57709
	0.645957		1.57791
	0.645957		1.58243
	0.646778		1.58325
	0.648422		1.58489
	0.648422		1.58613
	0.649244		1.58695
	0.649244		1.59065
	0.650066		1.59722
	0.651298		1.59763
	0.651709		1.59845
	0.65212		1.60051
	0.652531		1.60092
	0.652531		1.60462
	0.653353		1.60626
	0.653353		1.60749
	0.654175		1.61612
	0.654175		1.61859
	0.654586		1.62064
	0.654997		1.62188
	0.65664		1.62229
	0.657462		1.62393
	0.657873		1.63174
	0.659517		1.63379
	0.659517		1.63585
	0.660339		1.63996
	0.660339		1.64119
	0.660339		1.64407
	0.66116		1.64571
	0.66116		1.64694
	0.661982		1.64818
	0.662804		1.64859
	0.664037		1.65187
	0.664037		1.65434
	0.664859		1.65681
	0.66527		1.65886
	0.66527		1.6642
	0.66568		1.66502
	0.66568		1.67037
	0.666502		1.67078
	0.668146		1.67488
	0.668968		1.67571
	0.670201		1.67653
	0.670611		1.67858
	0.670611		1.67899
	0.671433		1.67982
	0.671433		1.67982
	0.672255		1.68557
	0.672666		1.68598
	0.673899		1.6868
	0.673899		1.68844
	0.67431		1.68968
	0.67431		1.69338
	0.675542		1.69379
	0.675953		1.69461
	0.676775		1.69543
	0.676775		1.69666
	0.677186		1.70406
	0.678419		1.70488
	0.680884		1.70735
	0.681295		1.70776
	0.681706		1.70899
	0.682117		1.71515
	0.682939		1.71557
	0.682939		1.71803
	0.682939		1.71844
	0.684993		1.71844
	0.687048		1.71968
	0.687459		1.72009
	0.691157		1.72091
	0.691568		1.72255
	0.691568		1.72666
	0.691979		1.72789
	0.69239		1.7283
	0.692801		1.72872
	0.692801		1.732
	0.693212		1.73241
	0.693623		1.73241
	0.694034		1.73734
	0.695266		1.73734
	0.695677		1.73899
	0.696499		1.74228
	0.697321		1.74392
	0.697321		1.74474
	0.698554		1.74556
	0.699786		1.74638
	0.699786		1.74803
	0.700197		1.75296
	0.701019		1.75501
	0.70143		1.75501
	0.702663		1.75501
	0.702663		1.7583
	0.702663		1.762
	0.705539		1.76323
	0.705539		1.76364
	0.706361		1.76364
	0.706361		1.76611
	0.707183		1.76816
	0.708005		1.77268
	0.708416		1.77309
	0.708416		1.7735
	0.709237		1.77515
	0.709237		1.77679
	0.709648		1.7772
	0.71047		1.7772
	0.710881		1.78008
	0.710881		1.78008
	0.711292		1.78008
	0.711703		1.78419
	0.711703		1.78501
	0.712525		1.78953
	0.712525		1.79117
	0.712525		1.79405
	0.712936		1.79446
	0.713346		1.79487
	0.715401		1.79487
	0.715401		1.79775
	0.715401		1.80186
	0.715812		1.80227
	0.715812		1.80391
	0.716634		1.80802
	0.717867		1.80925
	0.718688		1.80967
	0.719921		1.81254
	0.720332		1.81747
	0.720743		1.81747
	0.721976		1.82076
	0.722387		1.83103
	0.722798		1.8335
	0.722798		1.83432
	0.723619		1.84952
	0.72403		1.85117
	0.724441		1.85404
	0.724441		1.85692
	0.725674		1.85815
	0.726085		1.86185
	0.726085		1.86185
	0.726907		1.86349
	0.727728		1.8639
	0.727728		1.86432
	0.728961		1.86596
	0.728961		1.8676
	0.731838		1.87171
	0.732249		1.87418
	0.732249		1.8824
	0.732659		1.8861
	0.733481		1.88692
	0.734303		1.88815
	0.734714		1.88856
	0.735536		1.88938
	0.735947		1.89144
	0.736358		1.89185
	0.739234		1.89267
	0.739645		1.89472
	0.740056		1.89472
	0.744576		1.8976
	0.744576		1.89842
	0.744576		1.90089
	0.745398		1.90253
	0.74622		1.90459
	0.747041		1.91075
	0.747452		1.91322
	0.747452		1.91404
	0.747452		1.91527
	0.747863		1.91568
	0.748685		1.92267
	0.748685		1.92349
	0.750329		1.92513
	0.75074		1.92636
	0.752383		1.92719
	0.753205		1.93582
	0.753205		1.93582
	0.755671		1.93705
	0.756082		1.94527
	0.756082		1.94773
	0.756492		1.95061
	0.756492		1.95184
	0.75978		1.95184
	0.760191		1.95348
	0.761423		1.95759
	0.763478		1.9691
	0.7643		1.96951
	0.765122		1.97896
	0.765943		1.98102
	0.765943		1.98266
	0.766354		1.98923
	0.768409		1.99006
	0.76882		1.99211
	0.76882		1.99458
	0.769642		1.99499
	0.769642		1.99499
	0.770053		1.99663
	0.771696		1.99992
	0.771696		2.02005
	0.772518		2.0217
	0.77334		2.02211
	0.773751		2.02334
	0.774162		2.02416
	0.774984		2.02457
	0.776216		2.02786
	0.776216		2.03772
	0.776627		2.03896
	0.780325		2.04389
	0.780736		2.04676
	0.781558		2.04799
	0.781969		2.04841
	0.78238		2.05005
	0.783613		2.0558
	0.783613		2.05745
	0.784024		2.05868
	0.784435		2.05909
	0.784845		2.06361
	0.785667		2.06649
	0.785667		2.0669
	0.785667		2.06936
	0.786489		2.06977
	0.788133		2.07265
	0.788133		2.07265
	0.789366		2.0747
	0.789776		2.0747
	0.790598		2.08785
	0.791831		2.08826
	0.793475		2.08909
	0.794297		2.09977
	0.794707		2.10223
	0.794707		2.10265
	0.795529		2.10388
	0.797173		2.10388
	0.797173		2.10429
	0.797173		2.10635
	0.797584		2.10635
	0.799227		2.11045
	0.800049		2.11086
	0.804158		2.11251
	0.805391		2.11374
	0.808268		2.11785
	0.808268		2.12401
	0.808268		2.12689
	0.808679		2.12812
	0.8095		2.12812
	0.8095		2.12853
	0.809911		2.13429
	0.811144		2.1425
	0.811144		2.14456
	0.811555		2.14538
	0.813609		2.15113
	0.81402		2.1536
	0.81402		2.15935
	0.814842		2.16469
	0.815253		2.16634
	0.816486		2.17579
	0.816486		2.17825
	0.817308		2.18031
	0.818951		2.18318
	0.819773		2.18688
	0.820595		2.18894
	0.821006		2.18935
	0.821417		2.18976
	0.823471		2.18976
	0.825937		2.1951
	0.82717		2.19716
	0.82717		2.1988
	0.830046		2.20948
	0.830046		2.21195
	0.830457		2.21236
	0.830868		2.21565
	0.831279		2.22099
	0.832101		2.2214
	0.832101		2.2288
	0.832512		2.2325
	0.832512		2.23496
	0.833333		2.23537
	0.833744		2.23784
	0.833744		2.23948
	0.835388		2.24071
	0.837032		2.24112
	0.837442		2.24153
	0.837442		2.26208
	0.837853		2.26331
	0.837853		2.26414
	0.838675		2.26455
	0.839086		2.27893
	0.839086		2.28263
	0.839086		2.28756
	0.839497		2.29126
	0.841141		2.29126
	0.841141		2.29249
	0.843195		2.2929
	0.843606		2.29578
	0.844017		2.29989
	0.845661		2.30071
	0.846483		2.30071
	0.847304		2.30276
	0.847304		2.30441
	0.848948		2.30851
	0.849359		2.30934
	0.84977		2.31221
	0.850181		2.3155
	0.851414		2.31879
	0.852646		2.3192
	0.852646		2.32618
	0.853057		2.32906
	0.854701		2.33153
	0.855523		2.33604
	0.857166		2.33646
	0.857577		2.35043
	0.858399		2.35495
	0.85881		2.35865
	0.85881		2.35988
	0.860454		2.36481
	0.861686		2.36645
	0.862919		2.36892
	0.866617		2.37426
	0.866617		2.37508
	0.867028		2.37508
	0.867439		2.37673
	0.867439		2.38001
	0.869083		2.38453
	0.869905		2.387
	0.870316		2.387
	0.871548		2.38987
	0.872781		2.39193
	0.875247		2.39234
	0.875657		2.39563
	0.875657		2.39974
	0.876068		2.4022
	0.87689		2.40302
	0.877712		2.40385
	0.878534		2.40754
	0.879356		2.40795
	0.879356		2.4133
	0.879356		2.41371
	0.879767		2.41658
	0.880178		2.41987
	0.880588		2.42439
	0.880588		2.42563
	0.880588		2.43425
	0.881821		2.43466
	0.882232		2.4359
	0.882232		2.43795
	0.883054		2.44247
	0.883876		2.44453
	0.884287		2.44781
	0.884698		2.46302
	0.88593		2.46343
	0.886752		2.46384
	0.887574		2.46425
	0.887985		2.46795
	0.887985		2.46959
	0.887985		2.4737
	0.887985		2.48356
	0.888807		2.48562
	0.889629		2.48644
	0.889629		2.48685
	0.890039		2.5
	0.892916		2.50123
	0.894149		2.50329
	0.894149		2.50411
	0.89497		2.51233
	0.895381		2.51274
	0.896614		2.51479
	0.897436		2.51479
	0.898669		2.51644
	0.89908		2.5189
	0.89949		2.52013
	0.901956		2.52301
	0.901956		2.52466
	0.903189		2.53698
	0.904011		2.54602
	0.905243		2.54767
	0.905654		2.5489
	0.906065		2.56164
	0.906887		2.57479
	0.908531		2.57561
	0.908531		2.57684
	0.909352		2.58095
	0.910996		2.58876
	0.910996		2.59122
	0.912229		2.59903
	0.913051		2.59903
	0.913462		2.60232
	0.914283		2.60437
	0.914694		2.60643
	0.914694		2.613
	0.915105		2.61588
	0.915516		2.61999
	0.915927		2.62451
	0.916338		2.62492
	0.916749		2.62862
	0.91716		2.63437
	0.918393		2.6467
	0.920036		2.64834
	0.920036		2.64957
	0.920447		2.65122
	0.920858		2.66396
	0.921269		2.67176
	0.922091		2.68573
	0.922913		2.68779
	0.922913		2.68902
	0.923323		2.69929
	0.924556		2.70422
	0.924967		2.70422
	0.925378		2.70833
	0.925789		2.72518
	0.9262		2.72682
	0.927022		2.72847
	0.927844		2.73052
	0.927844		2.73504
	0.929076		2.73586
	0.930309		2.73628
	0.931542		2.74491
	0.933185		2.74573
	0.934007		2.74696
	0.936473		2.75189
	0.936884		2.76422
	0.938938		2.76545
	0.938938		2.77244
	0.938938		2.77244
	0.938938		2.77285
	0.940171		2.77449
	0.940582		2.7749
	0.940582		2.77983
	0.940993		2.78559
	0.943047		2.78723
	0.943869		2.78846
	0.94428		2.79175
	0.945102		2.79709
	0.946746		2.8012
	0.947567		2.80243
	0.947978		2.80325
	0.950444		2.80367
	0.951266		2.80367
	0.951677		2.80942
	0.952087		2.81065
	0.952087		2.81353
	0.952909		2.81723
	0.955786		2.83859
	0.956607		2.84024
	0.957018		2.84188
	0.957018		2.84887
	0.957429		2.85133
	0.95784		2.86201
	0.959073		2.8653
	0.963593		2.87064
	0.964004		2.87927
	0.964826		2.8916
	0.965648		2.89201
	0.966469		2.89489
	0.96688		2.9027
	0.968524		2.9105
	0.969346		2.91174
	0.969346		2.92653
	0.969757		2.92982
	0.969757		2.93392
	0.970168		2.93598
	0.970579		2.93721
	0.970579		2.93762
	0.970989		2.93803
	0.970989		2.93968
	0.971811		2.9405
	0.972222		2.94913
	0.972222		2.95406
	0.973866		2.9557
	0.974277		2.95858
	0.974688		2.96351
	0.974688		2.96803
	0.975099		2.96926
	0.97592		2.97009
	0.976742		2.97789
	0.977564		2.97789
	0.978797		2.98529
	0.982084		2.98611
	0.982084		3.00008
	0.982495		3.00378
	0.983317		3.00378
	0.984139		3.0083
	0.98455		3.012
	0.98907		3.02515
	0.994412		3.03213
	0.994822		3.03953
	0.995233		3.04158
	0.995233		3.04282
	0.997288		3.04282
	0.998521		3.05021
	1.00057		3.0535
	1.00386		3.0535
	1.00427		3.05473
	1.00879		3.05514
	1.0092		3.05925
	1.01003		3.06912
	1.01044		3.06953
	1.01167		3.07199
	1.01208		3.07857
	1.0129		3.08227
	1.01331		3.11925
	1.01414		3.12048
	1.01496		3.12212
	1.01701		3.12418
	1.01783		3.125
	1.01783		3.12746
	1.01907		3.1361
	1.0203		3.13774
	1.0203		3.17267
	1.02112		3.1776
	1.02194		3.18006
	1.02235		3.18499
	1.02276		3.18992
	1.024		3.1965
	1.02441		3.22485
	1.02605		3.23143
	1.02687		3.23923
	1.02852		3.25608
	1.02893		3.26676
	1.03098		3.27663
	1.03181		3.28238
	1.03181		3.28484
	1.03181		3.29142
	1.03263		3.29347
	1.03304		3.29799
	1.03304		3.30375
	1.03386		3.30621
	1.03427		3.31032
	1.03468		3.33292
	1.03632		3.3547
	1.03674		3.36292
	1.03756		3.36538
	1.03756		3.37936
	1.03797		3.38511
	1.03961		3.39333
	1.04002		3.40648
	1.04126		3.41962
	1.04208		3.42867
	1.04208		3.43812
	1.0429		3.4414
	1.0429		3.44182
	1.04331		3.44757
	1.04413		3.44839
	1.04454		3.45209
	1.04578		3.46852
	1.04578		3.48044
	1.04865		3.48167
	1.04865		3.48537
	1.05071		3.49811
	1.05112		3.52112
	1.05235		3.55071
	1.05276		3.55564
	1.05276		3.57742
	1.05399		3.58481
	1.05441		3.58769
	1.05646		3.59016
	1.05687		3.61399
	1.05769		3.63371
	1.05851		3.63987
	1.06057		3.64522
	1.06098		3.66042
	1.06262		3.67234
	1.06386		3.67686
	1.06427		3.69042
	1.06427		3.69371
	1.06509		3.70151
	1.06714		3.70644
	1.06714		3.71014
	1.07002		3.72617
	1.07125		3.72987
	1.07166		3.76356
	1.07207		3.76849
	1.07248		3.77383
	1.07372		3.77876
	1.07454		3.77959
	1.07495		3.78863
	1.07659		3.81287
	1.07783		3.81451
	1.07824		3.83218
	1.07865		3.83424
	1.08029		3.83794
	1.08276		3.8441
	1.08358		3.85232
	1.08399		3.85355
	1.08522		3.86711
	1.0881		3.87163
	1.09057		3.87738
	1.09098		3.90245
	1.09262		3.91354
	1.09344		3.91806
	1.09509		3.94642
	1.09673		3.97025
	1.09673		3.98586
	1.09755		3.98874
	1.09796		4.01093
	1.10002		4.02244
	1.10495		4.03024
	1.10536		4.06764
	1.10536		4.08654
	1.10659		4.15722
	1.10741		4.1679
	1.10947		4.1679
	1.11029		4.17406
	1.1107		4.18351
	1.11152		4.18598
	1.11234		4.18639
	1.11317		4.20118
	1.11358		4.20447
	1.11358		4.22584
	1.11522		4.23817
	1.11604		4.24104
	1.11728		4.2431
	1.11851		4.26405
	1.11933		4.2694
	1.12221		4.27309
	1.12426		4.28131
	1.12426		4.33185
	1.12673		4.37829
	1.12714		4.39801
	1.13042		4.41774
	1.13166		4.42061
	1.13248		4.43664
	1.13494		4.45554
	1.13536		4.4843
	1.137		4.49088
	1.13782		4.50731
	1.13905		4.52991
	1.13905		4.53895
	1.13905		4.54347
	1.13987		4.59155
	1.14111		4.59237
	1.14275		4.6084
	1.14481		4.61004
	1.14522		4.63305
	1.14933		4.64703
	1.14933		4.65483
	1.15385		4.6762
	1.15426		4.67661
	1.15467		4.6836
	1.15549		4.74277
	1.15795		4.76701
	1.16001		4.80153
	1.16042		4.80317
	1.16206		4.82125
	1.16371		4.82454
	1.16412		4.87385
	1.16617		4.87631
	1.16741		4.87796
	1.16864		4.89316
	1.16905		4.89686
	1.17028		4.90467
	1.17028		4.97822
	1.17111		5.0111
	1.17152		5.0226
	1.17193		5.04397
	1.17234		5.07355
	1.17234		5.07602
	1.17275		5.10519
	1.17398		5.11136
	1.17686		5.12081
	1.17768		5.1771
	1.17809		5.20217
	1.17932		5.22765
	1.18138		5.24121
	1.18179		5.27572
	1.18302		5.2786
	1.18425		5.29545
	1.18425		5.31106
	1.18549		5.31805
	1.18631		5.36859
	1.18672		5.39982
	1.18754		5.42365
	1.18836		5.57569
	1.18877		5.70225
	1.19083		5.79635
	1.19083		5.80662
	1.19165		5.87196
	1.19288		5.90278
	1.19371		5.91675
	1.19453		6.03181
	1.19576		6.0429
	1.19576		6.06427
	1.1974		6.09426
	1.19864		6.1107
	1.19905		6.15631
	1.19987		6.23767
	1.20069		6.30794
	1.20151		6.34657
	1.20274		6.37697
	1.20316		6.38026
	1.20316		6.3856
	1.20521		6.48956
	1.20603		6.99293
	1.20685		7.02704
	1.20809		7.08005
	1.2085		7.74367
	1.20891		8.00049
	1.21014		8.05597
	1.21014		8.19486
	1.21384		8.21499
	1.21425		8.22198
	1.21507		8.33046
	1.21754		8.35593
	1.21795		8.56632
	1.21836		8.74589
	1.21959		8.76562
	1.22083		9.38774
	1.22206		9.405
	1.22206		10.0094
	1.22247		10.4775
	1.22493		10.7339
	1.22493		11.0852
	1.22576		11.3708
	1.2274		11.4875
	1.22781		13.1283
	1.22904		18.0223
	1.23069		20.5995
	1.23192		0.200937
	1.23521		0.200937
	1.23808		0.200937
	1.23973		0.201759
	1.24055		0.201759
	1.24055		0.20217
	1.24137		0.202991
	1.24137		0.202991
	1.24301		0.204224
	1.24301		0.204635
	1.24343		0.204635
	1.24507		0.205868
	1.24836		0.206279
	1.24877		0.206279
	1.24918		0.20669
	1.25164		0.20669
	1.25206		0.207101
	1.25288		0.207101
	1.25329		0.207101
	1.25452		0.207922
	1.25493		0.207922
	1.25534		0.208333
	1.25616		0.208333
	1.25822		0.209155
	1.25863		0.209566
	1.26068		0.209977
	1.26151		0.209977
	1.26192		0.210799
	1.26233		0.210799
	1.2652		0.21121
	1.2652		0.212032
	1.26561		0.212032
	1.26808		0.212032
	1.26808		0.212853
	1.27096		0.212853
	1.27219		0.212853
	1.27219		0.213264
	1.2726		0.213264
	1.27383		0.213264
	1.27465		0.213675
	1.27589		0.21573
	1.27671		0.216141
	1.27712		0.216963
	1.28246		0.217373
	1.28287		0.217373
	1.28328		0.217784
	1.2837		0.218195
	1.2837		0.218195
	1.28411		0.218606
	1.28452		0.218606
	1.28657		0.219017
	1.28739		0.219428
	1.2878		0.22025
	1.28904		0.22025
	1.28904		0.221483
	1.29027		0.222304
	1.29232		0.222304
	1.29315		0.223126
	1.29315		0.223126
	1.29356		0.223537
	1.29356		0.223537
	1.29602		0.223948
	1.29726		0.223948
	1.29726		0.223948
	1.29767		0.223948
	1.29767		0.224359
	1.29808		0.225181
	1.29808		0.226003
	1.29808		0.226003
	1.29931		0.226414
	1.29931		0.226824
	1.30301		0.226824
	1.30383		0.226824
	1.3104		0.227235
	1.31123		0.227235
	1.31205		0.227646
	1.31246		0.228057
	1.31246		0.228057
	1.3141		0.228468
	1.31492		0.228468
	1.31698		0.228468
	1.31698		0.22929
	1.32027		0.22929
	1.32068		0.22929
	1.32109		0.229701
	1.32232		0.230112
	1.32479		0.230934
	1.32643		0.231345
	1.33095		0.231345
	1.33218		0.231345
	1.33259		0.231345
	1.33301		0.231345
	1.33383		0.232166
	1.33506		0.232166
	1.33629		0.232988
	1.33629		0.232988
	1.33711		0.233399
	1.3404		0.23381
	1.34081		0.234221
	1.34328		0.234221
	1.34369		0.235454
	1.34533		0.235865
	1.34698		0.235865
	1.34739		0.235865
	1.3478		0.236275
	1.34862		0.236686
	1.3515		0.236686
	1.3515		0.237097
	1.3515		0.237508
	1.35191		0.239152
	1.35478		0.239563
	1.35602		0.239563
	1.35643		0.239563
	1.35889		0.239974
	1.36013		0.239974
	1.36095		0.239974
	1.36177		0.240385
	1.36382		0.240796
	1.36464		0.241206
	1.36588		0.241617
	1.36711		0.242028
	1.36752		0.242439
	1.36834		0.242439
	1.37081		0.24285
	1.37081		0.24285
	1.37122		0.243261
	1.37163		0.243261
	1.37245		0.243261
	1.37369		0.243672
	1.3741		0.243672
	1.37574		0.243672
	1.37738		0.244083
	1.37862		0.244083
	1.38067		0.244083
	1.38149		0.244494
	1.38231		0.244905
	1.38437		0.244905
	1.38601		0.244905
	1.38642		0.244905
	1.38766		0.245316
	1.39259		0.245726
	1.393		0.246137
	1.39423		0.246137
	1.39423		0.246137
	1.39628		0.246137
	1.3967		0.246959
	1.4045		0.24737
	1.4045		0.24737
[truncated: 14,185 more rows]
