# Supplementary material for: Deletion of EP3 prostaglandin receptor in murine macrophages aggravates diet-induced obesity by suppressing SPARC
Source: EMBO J. 2025 Jul 23;44(18):4962–83. doi: 10.1038/s44318-025-00508-y (PMC12436609; doi:10.1038/s44318-025-00508-y)
Supplement: Supplementary file 4 — Source data Fig. 2 [file 44318_2025_508_MOESM4_ESM.zip › Source data Fig.2/Figure 2N/Figure 2N.xlsx]

## Sheet: Figure 2N
	Srebf1			Fasn			Pparγ			Fabp4			C/ebpα			C/ebpβ			C/ebpδ
	EP3F/F	EP3F/FLysMCre		EP3F/F	EP3F/FLysMCre		EP3F/F	EP3F/FLysMCre		EP3F/F	EP3F/FLysMCre		EP3F/F	EP3F/FLysMCre		EP3F/F	EP3F/FLysMCre		EP3F/F	EP3F/FLysMCre
	0.582393	2.84147		0.398078	1.53129		1.01065	2.12693		0.876876	2.42942		0.764572	2.17305		1.19525	2.19888		1.27116	2.75963
	2.13021	3.37715		1.56335	3.7785		1.06144	3.91811		1.24178	1.87361		1.72081	3.08263		0.862822	4.61397		1.00754	2.59314
	0.718288	2.65683		1.34093	1.82805		1.1463	1.89345		1.55941	2.48491		1.50126	1.79079		1.25103	1.67264		0.729869	0.979613
	0.493699	3.36504		0.69461	2.29662		0.5017	1.92926		0.708849	3.40472		0.676116	1.7982		1.34656	1.89686		0.805913	0.933217
	0.434206	1.86295		0.721747	2.21739		0.583843	1.93051		0.811667	1.93918		0.860192	1.69089		1.25103	1.53965		1.07716	2.27724
	1.51024	2.60475		0.394992	1.16004		0.803876	1.89955		0.75596	2.28352		0.640096	1.94622		0.974532	1.66502		1.49675	1.40069
	1.01354	3.22119		1.38014	2.7277		1.41256	2.81407		1.09399	1.32053		0.936467	1.33185		0.511194	1.30249		0.696604	1.02161
	1.11742	1.94779		1.50615	3.09042		1.47964	2.13121		0.951462	0.99911		0.900483	1.98929		0.607591	1.41451		0.914996	2.07094
