# Supplementary material for: Deletion of EP3 prostaglandin receptor in murine macrophages aggravates diet-induced obesity by suppressing SPARC
Source: EMBO J. 2025 Jul 23;44(18):4962–83. doi: 10.1038/s44318-025-00508-y (PMC12436609; doi:10.1038/s44318-025-00508-y)
Supplement: Supplementary file 4 — Source data Fig. 2 [file 44318_2025_508_MOESM4_ESM.zip › Source data Fig.2/Figure 2O/Figure 2O.xlsx]

## Sheet: Figure 2O
	Ciead			Prdm16			Ucp1			Pgc-1α			Dio-2
	EP3F/F	EP3F/FLysMCre		EP3F/F	EP3F/FLysMCre		EP3F/F	EP3F/FLysMCre		EP3F/F	EP3F/FLysMCre		EP3F/F	EP3F/FLysMCre
	0.787798	0.731157		0.294712	0.229828		1.05467	0.653893		0.488774	0.314483		0.95964	0.313025
	0.837061	0.583389		0.513382	0.255688		1.09719	0.465756		0.566581	0.300272		0.997449	0.433117
	0.897632	0.461635		1.87478	0.148456		0.783305	0.513466		0.539255	0.441248		0.936316	0.452776
	1.03431	0.510439		1.58711	0.177568		1.02324	0.613541		2.31673	0.151119		1.13004	0.739409
	0.860839	0.762133		1.80427	0.305423		1.09209	0.621521		1.94439	0.378175		0.896373	0.140273
	1.00355	0.525779		0.48564	0.15516		0.941344	0.50102		0.513458	0.407351		1.00578	0.388178
	1.18768	0.641259		0.741083	0.452805		0.64961	0.572313		0.877536	0.434819		0.901109	0.624131
	1.39113	0.563144		0.699022	0.380959		1.35856	0.600963		0.753268	0.389129		1.17329	0.239855
