# Supplementary material for: Deletion of EP3 prostaglandin receptor in murine macrophages aggravates diet-induced obesity by suppressing SPARC
Source: EMBO J. 2025 Jul 23;44(18):4962–83. doi: 10.1038/s44318-025-00508-y (PMC12436609; doi:10.1038/s44318-025-00508-y)
Supplement: Supplementary file 4 — Source data Fig. 2 [file 44318_2025_508_MOESM4_ESM.zip › Source data Fig.2/Figure 2P/Figure 2P.xlsx]

## Sheet: Figure 2P
	Agt			Psat1			Fabp4			Cebpα			Pparγ
	EP3F/F	EP3F/FLysMCre		EP3F/F	EP3F/FLysMCre		EP3F/F	EP3F/FLysMCre		EP3F/F	EP3F/FLysMCre		EP3F/F	EP3F/FLysMCre
	0.445411	2.57254		1.50622	2.99403		0.876915	2.31876		0.401919	2.59429		0.882781	1.78643
	0.827617	1.11014		1.4245	1.17591		1.27407	0.927852		1.4608	0.966178		0.61824	0.815499
	0.771868	3.42877		0.67828	1.72983		1.21302	1.46789		1.28591	2.49771		0.905209	0.938481
	1.90001	4.63973		0.877475	1.67139		0.829813	1.94002		0.709259	3.05818		0.952722	1.32355
	1.18937	5.73002		0.484539	1.34694		0.67902	1.97415		1.16075	2.72169		0.731932	1.46514
	1.29893	1.13808		1.37498	3.46847		1.12634	1.16511		1.16882	2.17796		1.36447	1.31564
	1.23342	0.975503		0.288407	2.18929		0.640329	0.957048		0.587551	0.767832		1.26912	1.79585
	0.333379	2.32335		1.3656	3.22191		1.36049	1.56667		1.22499	2.63529		1.27553	1.5518
