# Supplementary material for: Deletion of EP3 prostaglandin receptor in murine macrophages aggravates diet-induced obesity by suppressing SPARC
Source: EMBO J. 2025 Jul 23;44(18):4962–83. doi: 10.1038/s44318-025-00508-y (PMC12436609; doi:10.1038/s44318-025-00508-y)
Supplement: Supplementary file 5 — Source data Fig. 3 [file 44318_2025_508_MOESM5_ESM.zip]

Archive with 51 entries (34 files):
- Source data Fig.3/
- Source data Fig.3/Figure 3E/
- Source data Fig.3/Figure 3E/._Figure 3E.pdf
- Source data Fig.3/Figure 3E/Figure 3E.pdf
- Source data Fig.3/Figure 3F/
- Source data Fig.3/Figure 3F/Figure 3F.xlsx
- Source data Fig.3/Figure 3F/._Figure 3F.xlsx
- Source data Fig.3/Figure 3G/
- Source data Fig.3/Figure 3G/._Figure 3G.xlsx
- Source data Fig.3/Figure 3G/Figure 3G.xlsx
- Source data Fig.3/Figure 3H/
- Source data Fig.3/Figure 3H/Figure 3H.pdf
- Source data Fig.3/Figure 3H/._Figure 3H.pdf
- Source data Fig.3/Figure 3I/
- Source data Fig.3/Figure 3I/Figure 3I.pdf
- Source data Fig.3/Figure 3I/._Figure 3I.pdf
- Source data Fig.3/Figure 3J/
- Source data Fig.3/Figure 3J/._Figure 3J.xlsx
- Source data Fig.3/Figure 3J/Figure 3J.xlsx
- Source data Fig.3/Figure 3K/
- Source data Fig.3/Figure 3K/._Figure 3K.xlsx
- Source data Fig.3/Figure 3K/Figure 3K.xlsx
- Source data Fig.3/Figure 3L/
- Source data Fig.3/Figure 3L/._Figure 3L.xlsx
- Source data Fig.3/Figure 3L/Figure 3L.xlsx
- Source data Fig.3/Figure 3M/
- Source data Fig.3/Figure 3M/Figure 3M.pdf
- Source data Fig.3/Figure 3M/._Figure 3M.pdf
- Source data Fig.3/Figure 3N/
- Source data Fig.3/Figure 3N/Figure 3N.xlsx
- Source data Fig.3/Figure 3N/._Figure 3N.xlsx
- Source data Fig.3/Figure 3O/
- Source data Fig.3/Figure 3O/Scram-LysMCre.tif
- Source data Fig.3/Figure 3O/Scram-Rosa-EP3α-LysMCre.tif
- Source data Fig.3/Figure 3O/siSPARC-LysMCre.tif
- Source data Fig.3/Figure 3O/siSPARC-Rosa-EP3α-LysMCre.tif
- Source data Fig.3/Figure 3P/
- Source data Fig.3/Figure 3P/Figure 3P.xlsx
- Source data Fig.3/Figure 3P/._Figure 3P.xlsx
- Source data Fig.3/Figure 3Q/
- Source data Fig.3/Figure 3Q/Figure 3Q.xlsx
- Source data Fig.3/Figure 3Q/._Figure 3Q.xlsx
- Source data Fig.3/Figure 3R/
- Source data Fig.3/Figure 3R/._Figure 3R.xlsx
- Source data Fig.3/Figure 3R/Figure 3R.xlsx
- Source data Fig.3/Figure 3S/
- Source data Fig.3/Figure 3S/._Figure 3S.xlsx
- Source data Fig.3/Figure 3S/Figure 3S.xlsx
- Source data Fig.3/Figure 3T/
- Source data Fig.3/Figure 3T/._Figure 3T.pdf
- Source data Fig.3/Figure 3T/Figure 3T.pdf
