# Supplementary material for: Deletion of EP3 prostaglandin receptor in murine macrophages aggravates diet-induced obesity by suppressing SPARC
Source: EMBO J. 2025 Jul 23;44(18):4962–83. doi: 10.1038/s44318-025-00508-y (PMC12436609; doi:10.1038/s44318-025-00508-y)
Supplement: Supplementary file 5 — Source data Fig. 3 [file 44318_2025_508_MOESM5_ESM.zip › Source data Fig.3/Figure 3F/Figure 3F.xlsx]

## Sheet: Figure 3F
	SPARC			SPARC
	Cell	Cell		Supernatant	Supernatant
	WT	EP3-/-		WT	EP3-/-
	0.990608	0.73057		0.827645	0.797422
	1.00871	0.671868		0.991945	0.725065
	1.00068	0.610064		1.18041	0.648777
	0.928669	0.805131		0.90513	0.790804
	1.15813	0.699947		1.09784	0.723217
	0.913197	0.804183		0.997027	0.571127
