# Supplementary material for: Deletion of EP3 prostaglandin receptor in murine macrophages aggravates diet-induced obesity by suppressing SPARC
Source: EMBO J. 2025 Jul 23;44(18):4962–83. doi: 10.1038/s44318-025-00508-y (PMC12436609; doi:10.1038/s44318-025-00508-y)
Supplement: Supplementary file 5 — Source data Fig. 3 [file 44318_2025_508_MOESM5_ESM.zip › Source data Fig.3/Figure 3G/Figure 3G.xlsx]

## Sheet: Figure 3G
	Sparc
	WT	EP3-/-
	0.0066152	0.00361948
	0.0065695	0.0024213
	0.00820091	0.00193963
	0.00458139	0.00221266
	0.0107464	0.00119398
