# Supplementary material for: Deletion of EP3 prostaglandin receptor in murine macrophages aggravates diet-induced obesity by suppressing SPARC
Source: EMBO J. 2025 Jul 23;44(18):4962–83. doi: 10.1038/s44318-025-00508-y (PMC12436609; doi:10.1038/s44318-025-00508-y)
Supplement: Supplementary file 5 — Source data Fig. 3 [file 44318_2025_508_MOESM5_ESM.zip › Source data Fig.3/Figure 3J/Figure 3J.xlsx]

## Sheet: Figure 3J
	EP3α	EP3α	EP3α	EP3α		EP3β	EP3β	EP3β	EP3β		EP3γ	EP3γ	EP3γ	EP3γ
	Scram	si-EP3α	si-EP3β	si-EP3γ		Scram	si-EP3α	si-EP3β	si-EP3γ		Scram	si-EP3α	si-EP3β	si-EP3γ
	0.892105	0.685527	0.442971	0.449155		0.787017	0.8978	0.580137	0.526486		1.174	1.79184	0.551501	0.0179686
	0.879823	0.605117	0.855764	0.468229		1.26968	1.3236	0.760208	0.694702		0.80187	1.1419	1.42547	0.660411
	1.15291	0.31981	1.24426	0.676089		1.0751	1.0901	0.522849	0.724203		1.24958	1.486	1.44537	0.361343
	0.714638	0.292252	1.05357	1.53186		0.942436	0.975671	0.530148	0.8978		0.774551	0.6837	1.1184	0.323411
	1.01768	0.286237	0.488113	0.385629		1.16027	0.904045	0.50155	1.1443					0.493606
	1.34284					0.765496
