# Supplementary material for: Deletion of EP3 prostaglandin receptor in murine macrophages aggravates diet-induced obesity by suppressing SPARC
Source: EMBO J. 2025 Jul 23;44(18):4962–83. doi: 10.1038/s44318-025-00508-y (PMC12436609; doi:10.1038/s44318-025-00508-y)
Supplement: Supplementary file 5 — Source data Fig. 3 [file 44318_2025_508_MOESM5_ESM.zip › Source data Fig.3/Figure 3K/Figure 3K.xlsx]

## Sheet: Figure 3K
	Sparc	Sparc	Sparc	Sparc
	Scram	siEP3α	siEP3β	siEP3γ
	1.25572	0.5745	0.529487	0.958924
	0.805814	0.218132	0.346655	0.759836
	1.52204	0.425791	0.48801	0.580876
	0.66909	0.61882	0.573803	0.872816
	0.747327	0.353191	1.64951	1.05271
		0.396848	1.22685	0.979262
		0.585816	1.22991	0.684803
		0.261393
		0.374399
