# Supplementary material for: Deletion of EP3 prostaglandin receptor in murine macrophages aggravates diet-induced obesity by suppressing SPARC
Source: EMBO J. 2025 Jul 23;44(18):4962–83. doi: 10.1038/s44318-025-00508-y (PMC12436609; doi:10.1038/s44318-025-00508-y)
Supplement: Supplementary file 5 — Source data Fig. 3 [file 44318_2025_508_MOESM5_ESM.zip › Source data Fig.3/Figure 3L/Figure 3L.xlsx]

## Sheet: Figure 3L
	Sparc
	LysMCre	Rosa-EP3α/LysMCre
	0.000175043	0.000695337
	7.05986e-05	0.000936781
	0.000272775	0.00100402
	0.000350087	0.000709948
	0.000166753	0.000580668
	3.91671e-05
