# Supplementary material for: Deletion of EP3 prostaglandin receptor in murine macrophages aggravates diet-induced obesity by suppressing SPARC
Source: EMBO J. 2025 Jul 23;44(18):4962–83. doi: 10.1038/s44318-025-00508-y (PMC12436609; doi:10.1038/s44318-025-00508-y)
Supplement: Supplementary file 5 — Source data Fig. 3 [file 44318_2025_508_MOESM5_ESM.zip › Source data Fig.3/Figure 3N/Figure 3N.xlsx]

## Sheet: Figure 3N
	SPARC
	LysMCre	Rosa-EP3α/LysMCre
	1.08714	1.36007
	1.07866	1.27729
	0.834199	1.5057
	0.902964	1.61792
	1.21435	1.35625
	0.882688	1.48819
