# Supplementary material for: Deletion of EP3 prostaglandin receptor in murine macrophages aggravates diet-induced obesity by suppressing SPARC
Source: EMBO J. 2025 Jul 23;44(18):4962–83. doi: 10.1038/s44318-025-00508-y (PMC12436609; doi:10.1038/s44318-025-00508-y)
Supplement: Supplementary file 5 — Source data Fig. 3 [file 44318_2025_508_MOESM5_ESM.zip › Source data Fig.3/Figure 3P/Figure 3P.xlsx]

## Sheet: Figure 3P
		ORO positive staining area (%)
	Scram-LysMCre	Scram-Rosa-EP3α/LysMCre	Si-SPARC-LysMCre	Si-SPARC-EP3α/LysMCre
	7.02782	4.11564	13.241	10.6349
	7.73522	4.85893	12.109	10.6937
	8.01051	6.23966	11.1505	11.0084
	9.70669	5.62082	11.0519	12.1369
	8.51364	5.97918	10.3866	10.2757
	7.20685	6.20386	10.3835	9.49125
