# Supplementary material for: Deletion of EP3 prostaglandin receptor in murine macrophages aggravates diet-induced obesity by suppressing SPARC
Source: EMBO J. 2025 Jul 23;44(18):4962–83. doi: 10.1038/s44318-025-00508-y (PMC12436609; doi:10.1038/s44318-025-00508-y)
Supplement: Supplementary file 5 — Source data Fig. 3 [file 44318_2025_508_MOESM5_ESM.zip › Source data Fig.3/Figure 3Q/Figure 3Q.xlsx]

## Sheet: Figure 3Q
	Fabp4	Fabp4	Fabp4	Fabp4
	Scram-LysMCre	Scram-Rosa-EP3α/LysMCre	Si-SPARC-LysMCre	Si-SPARC-EP3α/LysMCre
	0.107803	0.0589528	0.268914	0.133972
	0.103903	0.0472252	0.274657	0.248369
	0.109586	0.0688691	0.280778	0.281748
	0.176883	0.0708325	0.303578	0.27004
	0.0939335	0.0533471	0.243384	0.320887
	0.103307	0.0522946	0.275536	0.309451
	0.111236	0.0772698	0.280134	0.273573
		0.0495569
