# Supplementary material for: Deletion of EP3 prostaglandin receptor in murine macrophages aggravates diet-induced obesity by suppressing SPARC
Source: EMBO J. 2025 Jul 23;44(18):4962–83. doi: 10.1038/s44318-025-00508-y (PMC12436609; doi:10.1038/s44318-025-00508-y)
Supplement: Supplementary file 5 — Source data Fig. 3 [file 44318_2025_508_MOESM5_ESM.zip › Source data Fig.3/Figure 3R/Figure 3R.xlsx]

## Sheet: Figure 3R
	Pparγ	Pparγ	Pparγ	Pparγ
	Scram-LysMCre	Scram-Rosa-EP3α/LysMCre	Si-SPARC-LysMCre	Si-SPARC-EP3α/LysMCre
	0.00806761	0.00545523	0.0168412	0.0200112
	0.00849	0.00592535	0.0260647	0.018194
	0.00745625	0.00832818	0.0263337	0.0204483
	0.0168424	0.00777552	0.0252948	0.019184
	0.0196243	0.00820725	0.0248285	0.0216404
	0.0200198	0.00509821	0.019904	0.0210646
	0.0213758	0.00390368	0.0295842	0.0292632
	0.0209782	0.00428928	0.0212162	0.0234911
