# Supplementary material for: Deletion of EP3 prostaglandin receptor in murine macrophages aggravates diet-induced obesity by suppressing SPARC
Source: EMBO J. 2025 Jul 23;44(18):4962–83. doi: 10.1038/s44318-025-00508-y (PMC12436609; doi:10.1038/s44318-025-00508-y)
Supplement: Supplementary file 5 — Source data Fig. 3 [file 44318_2025_508_MOESM5_ESM.zip › Source data Fig.3/Figure 3S/Figure 3S.xlsx]

## Sheet: Figure 3S
	C/ebpα	C/ebpα	C/ebpα	C/ebpα
	Scram-LysMCre	Scram-Rosa-EP3α/LysMCre	Si-SPARC-LysMCre	Si-SPARC-EP3α/LysMCre
	0.000888762	0.000247549	0.00329776	0.00361948
	0.000859835	0.000311584	0.00382586	0.00379943
	0.000831909	0.000529739	0.00317376	0.00300171
	0.00114516	0.000570354	0.00411465	0.00238301
	0.00117141	0.000394522	0.00344806	0.00388882
	0.00115742	0.000497114	0.00314011	0.00259172
	0.00131054	0.000364019	0.00335377	0.0017481
		0.000258752
