# Supplementary material for: Deletion of EP3 prostaglandin receptor in murine macrophages aggravates diet-induced obesity by suppressing SPARC
Source: EMBO J. 2025 Jul 23;44(18):4962–83. doi: 10.1038/s44318-025-00508-y (PMC12436609; doi:10.1038/s44318-025-00508-y)
Supplement: Supplementary file 6 — Source data Fig. 4 [file 44318_2025_508_MOESM6_ESM.zip]

Archive with 55 entries (38 files):
- Source data Fig.4/
- Source data Fig.4/Figrue 4A/
- Source data Fig.4/Figrue 4A/Figure 4A.xlsx
- Source data Fig.4/Figrue 4A/._Figure 4A.xlsx
- Source data Fig.4/Figrue 4B/
- Source data Fig.4/Figrue 4B/Figure 4B.xlsx
- Source data Fig.4/Figrue 4B/._Figure 4B.xlsx
- Source data Fig.4/Figrue 4C/
- Source data Fig.4/Figrue 4C/Figure 4C.xlsx
- Source data Fig.4/Figrue 4C/._Figure 4C.xlsx
- Source data Fig.4/Figrue 4D/
- Source data Fig.4/Figrue 4D/Figure 4D.xlsx
- Source data Fig.4/Figrue 4D/._Figure 4D.xlsx
- Source data Fig.4/Figrue 4E/
- Source data Fig.4/Figrue 4E/Figure 4E.xlsx
- Source data Fig.4/Figrue 4E/._Figure 4E.xlsx
- Source data Fig.4/Figrue 4F/
- Source data Fig.4/Figrue 4F/Figure 4F.xlsx
- Source data Fig.4/Figrue 4F/._Figure 4F.xlsx
- Source data Fig.4/Figrue 4G/
- Source data Fig.4/Figrue 4G/eWAT-EP3RosaLysMCre.tif
- Source data Fig.4/Figrue 4G/eWAT-EP3RosaSPARCFloxLysMCre.tif
- Source data Fig.4/Figrue 4G/eWAT-LysMCre.tif
- Source data Fig.4/Figrue 4G/eWAT-SPARCFloxLysMCre.tif
- Source data Fig.4/Figrue 4G/iWAT-EP3RosaLysMCre.tif
- Source data Fig.4/Figrue 4G/iWAT-EP3RosaSPARCFloxLysMCre.tif
- Source data Fig.4/Figrue 4G/iWAT-LysMCre.tif
- Source data Fig.4/Figrue 4G/iWAT-SPARCFloxLysMCre.tif
- Source data Fig.4/Figrue 4H/
- Source data Fig.4/Figrue 4H/Figure 4H.xlsx
- Source data Fig.4/Figrue 4H/._Figure 4H.xlsx
- Source data Fig.4/Figrue 4I/
- Source data Fig.4/Figrue 4I/Figure 4I.xlsx
- Source data Fig.4/Figrue 4I/._Figure 4I.xlsx
- Source data Fig.4/Figrue 4J/
- Source data Fig.4/Figrue 4J/Figure 4J.xlsx
- Source data Fig.4/Figrue 4J/._Figure 4J.xlsx
- Source data Fig.4/Figrue 4K/
- Source data Fig.4/Figrue 4K/Figure 4K.xlsx
- Source data Fig.4/Figrue 4K/._Figure 4K.xlsx
- Source data Fig.4/Figrue 4L/
- Source data Fig.4/Figrue 4L/Figure 4L.xlsx
- Source data Fig.4/Figrue 4L/._Figure 4L.xlsx
- Source data Fig.4/Figrue 4M/
- Source data Fig.4/Figrue 4M/Figure 4M.xlsx
- Source data Fig.4/Figrue 4M/._Figure 4M.xlsx
- Source data Fig.4/Figrue 4N/
- Source data Fig.4/Figrue 4N/._Figure 4N.xlsx
- Source data Fig.4/Figrue 4N/Figure 4N.xlsx
- Source data Fig.4/Figrue 4O/
- Source data Fig.4/Figrue 4O/Figure 4O.xlsx
- Source data Fig.4/Figrue 4O/._Figure 4O.xlsx
- Source data Fig.4/Figrue 4P/
- Source data Fig.4/Figrue 4P/._Figure 4P.xlsx
- Source data Fig.4/Figrue 4P/Figure 4P.xlsx
