# Supplementary material for: Deletion of EP3 prostaglandin receptor in murine macrophages aggravates diet-induced obesity by suppressing SPARC
Source: EMBO J. 2025 Jul 23;44(18):4962–83. doi: 10.1038/s44318-025-00508-y (PMC12436609; doi:10.1038/s44318-025-00508-y)
Supplement: Supplementary file 6 — Source data Fig. 4 [file 44318_2025_508_MOESM6_ESM.zip › Source data Fig.4/Figrue 4A/Figure 4A.xlsx]

## Sheet: Figure 4A
		HFD-0 week	HFD-1 week	HFD-2 weeks	HFD-3 weeks	HFD-4 weeks	HFD-5 weeks	HFD-6 weeks	HFD-7 weeks	HFD-8 weeks	HFD-9 weeks	HFD-10 weeks	HFD-11 weeks	HFD-12 weeks	HFD-13 weeks	HFD-14 weeks	HFD-15 weeks	HFD-16 weeks
	LysMCre-1	22.2	24.01	25.49	27.37	29.02	30.79	32.71	33.52	35.19	36.82	38.41	39.52	40.53	41.86	43.1	45.3	47.8
	LysMCre-2	21.87	24.16	25.74	27.14	28.36	29.32	30.52	31.73	32.86	34.12	34.89	36.17	37.84	39.61	41.16	42.57	44.16
	LysMCre-3	22.17	24.26	25.72	26.81	28.15	31.27	32.29	33.71	34.83	36.58	37.16	39.53	41.37	42.27	43.91	45.37	46.83
	LysMCre-4	23.58	24.25	25.18	25.83	27.01	27.79	28.66	29.71	30.14	31.54	32.91	34.53	36.73	38.48	39.72	40.87	42.13
	LysMCre-5	21.24	23.18	24.27	24.79	27.53	29.94	31.58	34.16	36.26	38.17	40.53	41.84	42.42	43.97	45.22	46.73	47.58
	LysMCre-6	22.47	23.53	25.24	26.49	27.83	28.98	30.15	31.55	33.86	35.13	36.73	38.17	39.35	41.48	43.26	44.73	46.14
	LysMCre-7	23.18	25.32	26.66	27.95	29.36	30.84	32.75	35.26	37.38	39.53	40.58	42.47	44.14	46.37	47.58	49.84	52.27
	LysMCre-8	22.36	24.18	25.47	27.46	29.14	31.23	33.73	35.51	37.14	38.77	40.25	42.07	43.17	44.55	46.41	47.57	48.84
		HFD-0 week	HFD-1 week	HFD-2 weeks	HFD-3 weeks	HFD-4 weeks	HFD-5 weeks	HFD-6 weeks	HFD-7 weeks	HFD-8 weeks	HFD-9 weeks	HFD-10 weeks	HFD-11 weeks	HFD-12 weeks	HFD-13 weeks	HFD-14 weeks	HFD-15 weeks	HFD-16 weeks
	Rosa-EP3α/LysMCre-1	21.47	22.53	23.18	24.07	25.29	26.16	27.13	27.88	29.31	30.69	32.06	33.81	34.46	35.84	37.27	38.64	39.61
	Rosa-EP3α/LysMCre-2	22.76	24.1	25.09	26.46	27.53	27.94	29.36	29.97	30.84	31.71	32.8	34.27	35.85	37.91	39.06	41.58	42.97
	Rosa-EP3α/LysMCre-3	21.58	22.37	23.82	24.93	26.09	26.98	28.48	29.93	31.61	32.57	34.37	36.53	37.82	39.62	40.91	42.58	43.92
	Rosa-EP3α/LysMCre-4	22.57	24.01	25.73	27.43	28.73	29.92	31.26	33.08	34.79	36.47	38.23	39.84	41.14	42.67	43.18	44.86	46.02
	Rosa-EP3α/LysMCre-5	22.32	24.14	25.73	27.26	28.81	30.21	31.94	33.63	34.78	36.14	37.58	39.14	40.76	42.18	43.58	45.01	46.39
	Rosa-EP3α/LysMCre-6	21.54	22.97	24.23	25.36	27.08	27.93	29.46	29.97	30.83	31.71	32.93	33.64	34.97	35.88	37.61	38.22	39.81
	Rosa-EP3α/LysMCre-7	21.49	22.37	24.06	25.31	26.83	27.36	28.44	28.83	29.16	30.55	31.93	33.84	35.36	36.94	38.13	39.27	40.58
	Rosa-EP3α/LysMCre-8	21.93	22.59	23.74	24.29	24.77	25.82	26.69	27.44	28.31	29.16	30.74	31.97	33.56	35.13	36.68	37.71	39.06
		HFD-0 week	HFD-1 week	HFD-2 weeks	HFD-3 weeks	HFD-4 weeks	HFD-5 weeks	HFD-6 weeks	HFD-7 weeks	HFD-8 weeks	HFD-9 weeks	HFD-10 weeks	HFD-11 weeks	HFD-12 weeks	HFD-13 weeks	HFD-14 weeks	HFD-15 weeks	HFD-16 weeks
	SPARCF/FLysMCre-1	21.73	23.84	25.06	26.93	28.37	30.91	33.27	36.37	39.74	41.68	44.03	46.94	48.72	50.17	51.39	52.47	54.52
	SPARCF/FLysMCre-2	23.17	25.06	26.83	28.74	29.51	31.14	32.21	34.57	36.33	38.57	41.49	43.84	45.73	48.09	49.94	51.26	53.34
	SPARCF/FLysMCre-3	22.84	24.19	25.73	27.28	29.44	32.08	34.18	36.27	38.69	40.33	42.27	44.83	45.57	47.34	48.07	49.87	51.84
	SPARCF/FLysMCre-4	22.31	23.84	24.76	26.58	27.84	29.17	30.48	31.54	33.03	35.16	37.24	38.92	40.27	41.55	43.39	44.61	46.33
	SPARCF/FLysMCre-5	23.15	25.04	27.28	29.47	31.32	33.89	34.98	36.64	38.33	40.17	41.73	43.49	45.39	46.74	48.06	49.77	50.76
	SPARCF/FLysMCre-6	22.36	23.62	24.82	26.13	27.59	28.83	30.42	32.17	34.39	36.84	38.77	41.57	43.14	45.31	47.09	49.46	52.17
	SPARCF/FLysMCre-7	22.26	23.49	24.82	26.42	27.92	29.37	31.39	33.17	34.89	36.44	38.29	40.14	41.73	43.69	45.88	47.57	49.43
	SPARCF/FLysMCre-8	22.13	24.65	28.75	31.27	33.57	35.83	37.43	39.53	41.68	43.54	45.68	47.14	50.62	51.64	53.74	55.41	57.24
		HFD-0 week	HFD-1 week	HFD-2 weeks	HFD-3 weeks	HFD-4 weeks	HFD-5 weeks	HFD-6 weeks	HFD-7 weeks	HFD-8 weeks	HFD-9 weeks	HFD-10 weeks	HFD-11 weeks	HFD-12 weeks	HFD-13 weeks	HFD-14 weeks	HFD-15 weeks	HFD-16 weeks
	Rosa-EP3α/SPARCF/FLysMCre-1	22.74	23.83	25.61	27.81	29.49	31.63	33.72	35.82	37.04	38.92	40.54	42.92	45.17	47.24	49.83	51.02	52.86
	Rosa-EP3α/SPARCF/FLysMCre-2	22.46	23.93	25.46	27.02	28.45	29.37	30.83	32.27	33.74	35.28	36.88	38.49	40.24	41.82	43.01	44.92	46.33
	Rosa-EP3α/SPARCF/FLysMCre-3	22.21	24.14	25.36	26.73	27.83	29.65	31.57	34.28	36.47	38.53	39.74	41.13	43.01	44.33	45.94	47.42	49.84
	Rosa-EP3α/SPARCF/FLysMCre-4	23.23	24.86	25.96	27.32	28.72	30.06	32.24	33.73	34.17	36.26	37.94	39.58	41.36	42.84	43.37	44.83	46.21
	Rosa-EP3α/SPARCF/FLysMCre-5	23.62	25.04	26.69	28.77	29.93	31.69	33.74	34.89	36.16	37.83	39.47	41.59	43.26	45.64	47.69	49.33	51.22
	Rosa-EP3α/SPARCF/FLysMCre-6	22.96	24.26	25.86	26.77	28.14	29.83	31.72	33.29	35.42	38.07	39.96	41.66	43.07	44.84	46.74	48.46	49.39
	Rosa-EP3α/SPARCF/FLysMCre-7	22.41	23.06	24.87	26.12	28.42	30.14	32.27	34.02	37.27	39.65	42.46	44.83	46.16	48.06	49.12	51.56	53.19
	Rosa-EP3α/SPARCF/FLysMCre-8	23.17	24.93	26.17	27.99	29.43	31.73	32.04	34.75	36.28	38.12	39.86	41.62	43.26	45.71	47.13	48.43	50.33
