# Supplementary material for: Deletion of EP3 prostaglandin receptor in murine macrophages aggravates diet-induced obesity by suppressing SPARC
Source: EMBO J. 2025 Jul 23;44(18):4962–83. doi: 10.1038/s44318-025-00508-y (PMC12436609; doi:10.1038/s44318-025-00508-y)
Supplement: Supplementary file 6 — Source data Fig. 4 [file 44318_2025_508_MOESM6_ESM.zip › Source data Fig.4/Figrue 4B/Figure 4B.xlsx]

## Sheet: Figure 4B
				GTT
		baseline	30min	60min	90min	120min	150min	180min
	LysMCre-1	6.2	18.4	16.7	13.4	11.2	9.7	8.3
	LysMCre-2	7.1	16.1	14.3	12.2	10.8	9.1	8.4
	LysMCre-3	7.6	17.1	14.5	11.8	9.6	8.9	8.1
	LysMCre-4	6.4	18.8	15.1	13.3	11.1	9.3	8.7
	LysMCre-5	8.4	19.6	16.8	13.6	10.9	9.2	8.6
	LysMCre-6	5.9	15.2	13.8	11.6	9.4	7.2	6.8
	LysMCre-7	10.4	23.7	19.4	16.1	13.4	11.7	11.4
	LysMCre-8	9.2	20.9	16.2	13.9	11.7	10.3	9.7
				GTT
		baseline	30min	60min	90min	120min	150min	180min
	Rosa-EP3α/LysMCre-1	5.2	12.2	9.6	8.4	7.8	6.8	6.2
	Rosa-EP3α/LysMCre-2	5.7	11.4	9.8	8.2	6.6	6.2	6
	Rosa-EP3α/LysMCre-3	8.3	15.7	13.4	11.7	9.9	9.5	8.7
	Rosa-EP3α/LysMCre-4	6.1	13.2	11.2	10.2	8.4	7.3	6.7
	Rosa-EP3α/LysMCre-5	8.6	16.2	13.2	10.3	9.2	9	8.8
	Rosa-EP3α/LysMCre-6	9.5	18.4	14.6	14.6	12.2	10.7	9.8
	Rosa-EP3α/LysMCre-7	7.7	14.2	12.6	10.7	9.3	8.2	7.3
	Rosa-EP3α/LysMCre-8	7.2	16.4	13.1	11.4	9.7	7.8	7.6
				GTT
		baseline	30min	60min	90min	120min	150min	180min
	SPARCF/FLysMCre-1	8.2	19.5	17.4	15.6	12.7	11.4	10.6
	SPARCF/FLysMCre-2	10.7	22.3	19.2	16.8	13.4	12.2	11.2
	SPARCF/FLysMCre-3	9.4	21.7	19.8	14.7	12.4	11.3	10.6
	SPARCF/FLysMCre-4	7.7	17.8	15.2	13.6	11.3	10.1	9.6
	SPARCF/FLysMCre-5	10.7	25.7	22.3	19.7	17.2	15.3	13.7
	SPARCF/FLysMCre-6	11.4	24.2	21.4	17.4	15.5	13.4	11.7
	SPARCF/FLysMCre-7	8.4	20.6	17.3	15.1	13.2	11.8	10.4
	SPARCF/FLysMCre-8	9.5	23.4	19.6	15.8	14.6	12.4	10.7
				GTT
		baseline	30min	60min	90min	120min	150min	180min
	Rosa-EP3α/SPARCF/FLysMCre-1	8.4	19.7	16.4	14.8	12.6	10.8	10.2
	Rosa-EP3α/SPARCF/FLysMCre-2	10.2	22.4	19.2	16.3	13.2	11.6	11.4
	Rosa-EP3α/SPARCF/FLysMCre-3	9.3	21.4	20.1	17.3	13.7	11.4	10.1
	Rosa-EP3α/SPARCF/FLysMCre-4	8.7	19.9	17.1	14.8	12.4	10.7	9.9
	Rosa-EP3α/SPARCF/FLysMCre-5	10.4	24.6	21.7	18.1	15.4	13.2	13.1
	Rosa-EP3α/SPARCF/FLysMCre-6	9.2	18.1	16.2	15.7	11.9	10.8	10.3
	Rosa-EP3α/SPARCF/FLysMCre-7	7.4	17.6	14.9	13.6	10.8	9.9	9.4
	Rosa-EP3α/SPARCF/FLysMCre-8	8.1	19.2	16.4	13.7	11.2	10.1	9.6
