# Supplementary material for: Deletion of EP3 prostaglandin receptor in murine macrophages aggravates diet-induced obesity by suppressing SPARC
Source: EMBO J. 2025 Jul 23;44(18):4962–83. doi: 10.1038/s44318-025-00508-y (PMC12436609; doi:10.1038/s44318-025-00508-y)
Supplement: Supplementary file 6 — Source data Fig. 4 [file 44318_2025_508_MOESM6_ESM.zip › Source data Fig.4/Figrue 4C/Figure 4C.xlsx]

## Sheet: Figure 4C
		AUC of GTT			AUC of GTT			AUC of GTT			AUC of GTT
	LysMCre-1	76.65		Rosa-EP3α/LysMCre-1	50.5		SPARCF/FLysMCre-1	86		Rosa-EP3α/SPARCF/FLysMCre-1	83.6
	LysMCre-2	70.25		Rosa-EP3α/LysMCre-2	48.05		SPARCF/FLysMCre-2	94.85		Rosa-EP3α/SPARCF/FLysMCre-2	93.5
	LysMCre-3	69.75		Rosa-EP3α/LysMCre-3	68.7		SPARCF/FLysMCre-3	89.9		Rosa-EP3α/SPARCF/FLysMCre-3	93.6
	LysMCre-4	75.15		Rosa-EP3α/LysMCre-4	56.7		SPARCF/FLysMCre-4	76.65		Rosa-EP3α/SPARCF/FLysMCre-4	84.2
	LysMCre-5	78.6		Rosa-EP3α/LysMCre-5	66.6		SPARCF/FLysMCre-5	112.4		Rosa-EP3α/SPARCF/FLysMCre-5	104.8
	LysMCre-6	63.55		Rosa-EP3α/LysMCre-6	80.15		SPARCF/FLysMCre-6	103.5		Rosa-EP3α/SPARCF/FLysMCre-6	82.45
	LysMCre-7	95.2		Rosa-EP3α/LysMCre-7	62.5		SPARCF/FLysMCre-7	87.4		Rosa-EP3α/SPARCF/FLysMCre-7	75.2
	LysMCre-8	82.45		Rosa-EP3α/LysMCre-8	65.8		SPARCF/FLysMCre-8	95.9		Rosa-EP3α/SPARCF/FLysMCre-8	79.45
