# Supplementary material for: Deletion of EP3 prostaglandin receptor in murine macrophages aggravates diet-induced obesity by suppressing SPARC
Source: EMBO J. 2025 Jul 23;44(18):4962–83. doi: 10.1038/s44318-025-00508-y (PMC12436609; doi:10.1038/s44318-025-00508-y)
Supplement: Supplementary file 6 — Source data Fig. 4 [file 44318_2025_508_MOESM6_ESM.zip › Source data Fig.4/Figrue 4D/Figure 4D.xlsx]

## Sheet: Figure 4D
				ITT
		baseline	30min	60min	90min	120min	150min	180min
	LysMCre-1	8.7	4.7	4.3	4.7	5.4	5.9	6.7
	LysMCre-2	8.2	4.2	3.7	4.4	4.9	5.6	6.2
	LysMCre-3	9.2	5.2	4.8	5.5	6.1	6.9	7.4
	LysMCre-4	10.4	5.4	4.7	5.6	6.4	7.6	8.2
	LysMCre-5	9.4	4.8	4.2	4.9	5.6	6.8	7.1
	LysMCre-6	10.7	3.9	3.7	4.2	4.8	5.6	6.7
	LysMCre-7	11.4	5.8	5.6	6.4	7.1	8.2	9.4
	LysMCre-8	10.6	4.4	3.6	3.9	4.7	5.2	6.4
				ITT
		baseline	30min	60min	90min	120min	150min	180min
	Rosa-EP3α/LysMCre-1	8.2	3.6	3.3	3.5	4.2	5.3	6.1
	Rosa-EP3α/LysMCre-2	7.1	3.2	2.7	3.4	4.4	5.6	6.7
	Rosa-EP3α/LysMCre-3	9.2	3.4	2.6	3.2	3.8	6.1	6.4
	Rosa-EP3α/LysMCre-4	10.4	4.1	3.6	3.7	4.4	4.7	5.3
	Rosa-EP3α/LysMCre-5	10.3	4.6	3.9	4.2	5.4	6.2	6.8
	Rosa-EP3α/LysMCre-6	9.2	4.4	4.1	3.3	3.6	4.5	5.8
	Rosa-EP3α/LysMCre-7	8.6	3.7	3.1	2.9	3.2	3.6	4.7
	Rosa-EP3α/LysMCre-8	8.7	3.1	2.2	2.6	3.3	4.1	5.8
				ITT
		baseline	30min	60min	90min	120min	150min	180min
	SPARCF/FLysMCre-1	11.6	6.2	5.8	6.1	6.8	7.9	8.4
	SPARCF/FLysMCre-2	12.2	7.4	6.6	7.2	7.6	9.2	10.4
	SPARCF/FLysMCre-3	12.8	6.6	5.2	5.4	6.6	8.6	9.7
	SPARCF/FLysMCre-4	11.4	6.2	5.4	5.9	7.9	9.1	9.5
	SPARCF/FLysMCre-5	12.4	7.1	6.3	6.8	7.4	8.2	9.6
	SPARCF/FLysMCre-6	9.5	5.9	5.2	5	4.6	6.2	7.1
	SPARCF/FLysMCre-7	12.7	6.3	5.5	6.4	8.1	9.3	10.7
	SPARCF/FLysMCre-8	9.4	5.4	5.1	6.3	7.2	8.4	8.8
				ITT
		baseline	30min	60min	90min	120min	150min	180min
	Rosa-EP3α/SPARCF/FLysMCre-1	10.9	5.4	5.1	5	6.2	7.3	8.8
	Rosa-EP3α/SPARCF/FLysMCre-2	9.8	4.8	4.2	4.6	5.8	6.9	7.7
	Rosa-EP3α/SPARCF/FLysMCre-3	11.2	5.9	5.1	5.7	6.4	8.2	8.9
	Rosa-EP3α/SPARCF/FLysMCre-4	9.3	4.4	3.9	4.8	5.5	7.1	8.4
	Rosa-EP3α/SPARCF/FLysMCre-5	10.2	6.3	5.7	6.6	7.4	8.1	9.1
	Rosa-EP3α/SPARCF/FLysMCre-6	13.4	7.4	6.6	6.8	8.4	9.2	9.6
	Rosa-EP3α/SPARCF/FLysMCre-7	10.6	5.1	4.7	5.4	5.8	7.4	8.4
	Rosa-EP3α/SPARCF/FLysMCre-8	11.7	5.7	5.2	5	7.3	8.4	9.7
