# Supplementary material for: Deletion of EP3 prostaglandin receptor in murine macrophages aggravates diet-induced obesity by suppressing SPARC
Source: EMBO J. 2025 Jul 23;44(18):4962–83. doi: 10.1038/s44318-025-00508-y (PMC12436609; doi:10.1038/s44318-025-00508-y)
Supplement: Supplementary file 6 — Source data Fig. 4 [file 44318_2025_508_MOESM6_ESM.zip › Source data Fig.4/Figrue 4E/Figure 4E.xlsx]

## Sheet: Figure 4E
		AUC of ITT			AUC of ITT			AUC of ITT			AUC of ITT
	LysMCre-1	32.7		Rosa-EP3α/LysMCre-1	27.05		SPARCF/FLysMCre-1	42.8		Rosa-EP3α/SPARCF/FLysMCre-1		38.85
	LysMCre-2	30		Rosa-EP3α/LysMCre-2	26.2		SPARCF/FLysMCre-2	49.3		Rosa-EP3α/SPARCF/FLysMCre-2		35.05
	LysMCre-3	36.8		Rosa-EP3α/LysMCre-3	26.9		SPARCF/FLysMCre-3	43.65		Rosa-EP3α/SPARCF/FLysMCre-3		41.35
	LysMCre-4	39		Rosa-EP3α/LysMCre-4	28.35		SPARCF/FLysMCre-4	44.95		Rosa-EP3α/SPARCF/FLysMCre-4		34.55
	LysMCre-5	34.55		Rosa-EP3α/LysMCre-5	32.85		SPARCF/FLysMCre-5	46.8		Rosa-EP3α/SPARCF/FLysMCre-5		43.75
	LysMCre-6	30.9		Rosa-EP3α/LysMCre-6	27.4		SPARCF/FLysMCre-6	35.2		Rosa-EP3α/SPARCF/FLysMCre-6		49.9
	LysMCre-7	43.5		Rosa-EP3α/LysMCre-7	23.15		SPARCF/FLysMCre-7	47.3		Rosa-EP3α/SPARCF/FLysMCre-7		37.9
	LysMCre-8	30.3		Rosa-EP3α/LysMCre-8	22.55		SPARCF/FLysMCre-8	41.5		Rosa-EP3α/SPARCF/FLysMCre-8		42.3
