# Supplementary material for: Deletion of EP3 prostaglandin receptor in murine macrophages aggravates diet-induced obesity by suppressing SPARC
Source: EMBO J. 2025 Jul 23;44(18):4962–83. doi: 10.1038/s44318-025-00508-y (PMC12436609; doi:10.1038/s44318-025-00508-y)
Supplement: Supplementary file 6 — Source data Fig. 4 [file 44318_2025_508_MOESM6_ESM.zip › Source data Fig.4/Figrue 4F/Figure 4F.xlsx]

## Sheet: Figure 4F
		iBAT			iBAT			iBAT			iBAT
	LysMCre-1	0.1741		Rosa-EP3α/LysMCre-1	0.0991		SPARCF/FLysMCre-1	0.1373		Rosa-EP3α/SPARCF/FLysMCre-1	0.1957
	LysMCre-2	0.1042		Rosa-EP3α/LysMCre-2	0.0885		SPARCF/FLysMCre-2	0.2832		Rosa-EP3α/SPARCF/FLysMCre-2	0.1824
	LysMCre-3	0.1484		Rosa-EP3α/LysMCre-3	0.1151		SPARCF/FLysMCre-3	0.3173		Rosa-EP3α/SPARCF/FLysMCre-3	0.1366
	LysMCre-4	0.0914		Rosa-EP3α/LysMCre-4	0.1229		SPARCF/FLysMCre-4	0.1274		Rosa-EP3α/SPARCF/FLysMCre-4	0.1583
	LysMCre-5	0.1657		Rosa-EP3α/LysMCre-5	0.155		SPARCF/FLysMCre-5	0.1847		Rosa-EP3α/SPARCF/FLysMCre-5	0.1284
	LysMCre-6	0.1423		Rosa-EP3α/LysMCre-6	0.0796		SPARCF/FLysMCre-6	0.2053		Rosa-EP3α/SPARCF/FLysMCre-6	0.2157
	LysMCre-7	0.2147		Rosa-EP3α/LysMCre-7	0.0819		SPARCF/FLysMCre-7	0.1784		Rosa-EP3α/SPARCF/FLysMCre-7	0.2017
	LysMCre-8	0.1346		Rosa-EP3α/LysMCre-8	0.0978		SPARCF/FLysMCre-8	0.3381		Rosa-EP3α/SPARCF/FLysMCre-8	0.2364
		eWAT			eWAT			eWAT			eWAT
	LysMCre-1	2.1634		Rosa-EP3α/LysMCre-1	1.5372		SPARCF/FLysMCre-1	2.6283		Rosa-EP3α/SPARCF/FLysMCre-1	2.3618
	LysMCre-2	1.8357		Rosa-EP3α/LysMCre-2	1.4723		SPARCF/FLysMCre-2	2.4172		Rosa-EP3α/SPARCF/FLysMCre-2	2.1642
	LysMCre-3	2.0634		Rosa-EP3α/LysMCre-3	1.8753		SPARCF/FLysMCre-3	2.5973		Rosa-EP3α/SPARCF/FLysMCre-3	1.8462
	LysMCre-4	1.7124		Rosa-EP3α/LysMCre-4	1.7654		SPARCF/FLysMCre-4	1.9273		Rosa-EP3α/SPARCF/FLysMCre-4	2.2356
	LysMCre-5	2.2531		Rosa-EP3α/LysMCre-5	1.3421		SPARCF/FLysMCre-5	2.2183		Rosa-EP3α/SPARCF/FLysMCre-5	1.9365
	LysMCre-6	1.9462		Rosa-EP3α/LysMCre-6	1.2746		SPARCF/FLysMCre-6	2.3634		Rosa-EP3α/SPARCF/FLysMCre-6	2.6253
	LysMCre-7	2.4367		Rosa-EP3α/LysMCre-7	1.4863		SPARCF/FLysMCre-7	2.4182		Rosa-EP3α/SPARCF/FLysMCre-7	2.4382
	LysMCre-8	2.1743		Rosa-EP3α/LysMCre-8	1.4018		SPARCF/FLysMCre-8	2.8532		Rosa-EP3α/SPARCF/FLysMCre-8	2.4156
		iWAT			iWAT			iWAT			iWAT
	LysMCre-1	1.8274		Rosa-EP3α/LysMCre-1	0.7629		SPARCF/FLysMCre-1	2.2701		Rosa-EP3α/SPARCF/FLysMCre-1	1.9284
	LysMCre-2	1.5261		Rosa-EP3α/LysMCre-2	1.1953		SPARCF/FLysMCre-2	2.0186		Rosa-EP3α/SPARCF/FLysMCre-2	1.4894
	LysMCre-3	1.4857		Rosa-EP3α/LysMCre-3	1.4015		SPARCF/FLysMCre-3	2.1491		Rosa-EP3α/SPARCF/FLysMCre-3	1.8263
	LysMCre-4	1.3128		Rosa-EP3α/LysMCre-4	1.4257		SPARCF/FLysMCre-4	1.4762		Rosa-EP3α/SPARCF/FLysMCre-4	1.6584
	LysMCre-5	1.5281		Rosa-EP3α/LysMCre-5	1.3271		SPARCF/FLysMCre-5	1.7632		Rosa-EP3α/SPARCF/FLysMCre-5	2.1429
	LysMCre-6	1.3574		Rosa-EP3α/LysMCre-6	0.8264		SPARCF/FLysMCre-6	1.9735		Rosa-EP3α/SPARCF/FLysMCre-6	1.8673
	LysMCre-7	2.0148		Rosa-EP3α/LysMCre-7	1.0263		SPARCF/FLysMCre-7	1.8536		Rosa-EP3α/SPARCF/FLysMCre-7	2.2314
	LysMCre-8	1.6283		Rosa-EP3α/LysMCre-8	0.9372		SPARCF/FLysMCre-8	2.6755		Rosa-EP3α/SPARCF/FLysMCre-8	1.9027
		PeriWAT			PeriWAT			PeriWAT			PeriWAT
	LysMCre-1	0.8752		Rosa-EP3α/LysMCre-1	0.5642		SPARCF/FLysMCre-1	1.3652		Rosa-EP3α/SPARCF/FLysMCre-1	1.1623
	LysMCre-2	0.8526		Rosa-EP3α/LysMCre-2	0.7642		SPARCF/FLysMCre-2	1.2652		Rosa-EP3α/SPARCF/FLysMCre-2	1.0653
	LysMCre-3	0.9763		Rosa-EP3α/LysMCre-3	0.7924		SPARCF/FLysMCre-3	1.1721		Rosa-EP3α/SPARCF/FLysMCre-3	1.1634
	LysMCre-4	0.7152		Rosa-EP3α/LysMCre-4	0.8528		SPARCF/FLysMCre-4	1.0837		Rosa-EP3α/SPARCF/FLysMCre-4	0.8634
	LysMCre-5	1.1125		Rosa-EP3α/LysMCre-5	0.7256		SPARCF/FLysMCre-5	1.1623		Rosa-EP3α/SPARCF/FLysMCre-5	1.3581
	LysMCre-6	0.8226		Rosa-EP3α/LysMCre-6	0.6257		SPARCF/FLysMCre-6	1.4231		Rosa-EP3α/SPARCF/FLysMCre-6	0.9154
	LysMCre-7	1.3284		Rosa-EP3α/LysMCre-7	0.5862		SPARCF/FLysMCre-7	1.2537		Rosa-EP3α/SPARCF/FLysMCre-7	1.4273
	LysMCre-8	1.0634		Rosa-EP3α/LysMCre-8	0.6352		SPARCF/FLysMCre-8	1.4084		Rosa-EP3α/SPARCF/FLysMCre-8	1.142
		Liver			Liver			Liver			Liver
	LysMCre-1	2.2185		Rosa-EP3α/LysMCre-1	1.6396		SPARCF/FLysMCre-1	2.7518		Rosa-EP3α/SPARCF/FLysMCre-1	2.413
	LysMCre-2	1.9247		Rosa-EP3α/LysMCre-2	1.8356		SPARCF/FLysMCre-2	2.7142		Rosa-EP3α/SPARCF/FLysMCre-2	2.252
	LysMCre-3	2.1486		Rosa-EP3α/LysMCre-3	1.9734		SPARCF/FLysMCre-3	2.5016		Rosa-EP3α/SPARCF/FLysMCre-3	1.985
	LysMCre-4	1.7153		Rosa-EP3α/LysMCre-4	2.1318		SPARCF/FLysMCre-4	2.0016		Rosa-EP3α/SPARCF/FLysMCre-4	2.538
	LysMCre-5	2.1639		Rosa-EP3α/LysMCre-5	2.0753		SPARCF/FLysMCre-5	2.4172		Rosa-EP3α/SPARCF/FLysMCre-5	1.946
	LysMCre-6	2.0784		Rosa-EP3α/LysMCre-6	1.7373		SPARCF/FLysMCre-6	2.5259		Rosa-EP3α/SPARCF/FLysMCre-6	2.135
	LysMCre-7	2.5016		Rosa-EP3α/LysMCre-7	1.6462		SPARCF/FLysMCre-7	2.3418		Rosa-EP3α/SPARCF/FLysMCre-7	2.1529
	LysMCre-8	2.3547		Rosa-EP3α/LysMCre-8	1.7213		SPARCF/FLysMCre-8	3.1758		Rosa-EP3α/SPARCF/FLysMCre-8	2.6163
