# Supplementary material for: Deletion of EP3 prostaglandin receptor in murine macrophages aggravates diet-induced obesity by suppressing SPARC
Source: EMBO J. 2025 Jul 23;44(18):4962–83. doi: 10.1038/s44318-025-00508-y (PMC12436609; doi:10.1038/s44318-025-00508-y)
Supplement: Supplementary file 6 — Source data Fig. 4 [file 44318_2025_508_MOESM6_ESM.zip › Source data Fig.4/Figrue 4H/Figure 4H.xlsx]

## Sheet: Figure 4H
	eWAT	<1000	1000-3000	3000-5000	5000-7000	7000-9000	9000-11000	11000-13000	>13000
	LysMCre-1	12.1333	15.2	15.4667	14.6667	11.7333	8.66667	6.66667	15.4667
	LysMCre-2	8.37989	16.946	15.4562	11.7318	12.4767	7.63501	6.89013	20.4842
	LysMCre-3	9.67118	17.2147	12.3791	12.1857	9.28433	9.09091	7.93037	22.2437
	LysMCre-4	5.45113	13.9098	8.83459	11.0902	10.1504	11.0902	9.77444	29.6992
	LysMCre-5	7.12871	15.6436	9.30693	12.4752	12.4752	11.8812	6.53465	24.5545
	LysMCre-6	9.34256	17.474	16.436	11.5917	12.1107	10.0346	7.26644	15.7439
	LysMCre-7	7.63359	12.5954	13.7405	8.96947	10.4962	8.20611	8.01527	30.3435
	eWAT	<1000	1000-3000	3000-5000	5000-7000	7000-9000	9000-11000	11000-13000	>13000
	Rosa-EP3α/LysMCre-1	15.6627	19.2771	15.261	14.1901	11.245	11.6466	5.35475	7.36278
	Rosa-EP3α/LysMCre-2	14.1575	27.2183	21.9342	15.8524	10.0698	5.78265	2.69192	2.29312
	Rosa-EP3α/LysMCre-3	13.9511	32.5866	27.0876	15.2749	6.61914	3.05499	0.71283	0.71283
	Rosa-EP3α/LysMCre-4	11.3357	33.0404	28.9982	13.0931	6.41476	4.39367	1.23023	1.49385
	Rosa-EP3α/LysMCre-5	13.3408	24.3274	21.7489	13.9013	11.2108	7.95964	4.26009	3.25112
	Rosa-EP3α/LysMCre-6	11.3997	21.3564	16.3059	14.2857	12.6984	8.36941	6.20491	9.37951
	eWAT	<1000	1000-3000	3000-5000	5000-7000	7000-9000	9000-11000	11000-13000	>13000
	SPARCF/FLysMCre-1	11.6006	16.0059	14.3906	11.1601	8.51689	7.04846	5.87372	25.4038
	SPARCF/FLysMCre-2	10.7463	18.209	12.9851	11.3433	10.8955	8.20896	5.07463	22.5373
	SPARCF/FLysMCre-3	7.89889	12.9542	9.47867	9.95261	7.42496	7.109	7.89889	37.2828
	SPARCF/FLysMCre-4	13.0755	11.418	7.55064	7.55064	5.3407	9.57643	7.36648	38.1215
	SPARCF/FLysMCre-5	8.56354	15.4696	13.9503	9.66851	8.42541	8.9779	6.35359	28.5912
	SPARCF/FLysMCre-6	7.29783	11.4398	9.07298	7.49507	9.46746	8.48126	8.48126	38.2643
	eWAT	<1000	1000-3000	3000-5000	5000-7000	7000-9000	9000-11000	11000-13000	>13000
	Rosa-EP3α/SPARCF/FLysMCre-1	12.6418	15.0729	15.235	8.9141	9.40032	6.15883	5.51053	27.0665
	Rosa-EP3α/SPARCF/FLysMCre-2	10.0775	15.969	14.5736	11.6279	11.3178	8.37209	4.8062	23.2558
	Rosa-EP3α/SPARCF/FLysMCre-3	12.1406	15.9744	12.6198	8.6262	5.7508	6.54952	4.47284	33.8658
	Rosa-EP3α/SPARCF/FLysMCre-4	8.07018	17.3684	12.4561	10.7018	9.64912	8.42105	7.01754	26.3158
	Rosa-EP3α/SPARCF/FLysMCre-5	7.86106	13.5283	12.6143	9.87203	10.4205	6.21572	9.14077	30.3473
	Rosa-EP3α/SPARCF/FLysMCre-6	8.94632	12.1272	10.338	10.7356	6.36183	6.56064	6.36183	38.5686
	Rosa-EP3α/SPARCF/FLysMCre-7	6.814	14.9171	11.418	8.65562	6.44567	8.65562	7.91897	35.175
