# Supplementary material for: Deletion of EP3 prostaglandin receptor in murine macrophages aggravates diet-induced obesity by suppressing SPARC
Source: EMBO J. 2025 Jul 23;44(18):4962–83. doi: 10.1038/s44318-025-00508-y (PMC12436609; doi:10.1038/s44318-025-00508-y)
Supplement: Supplementary file 6 — Source data Fig. 4 [file 44318_2025_508_MOESM6_ESM.zip › Source data Fig.4/Figrue 4I/Figure 4I.xlsx]

## Sheet: Figure 4I
	iWAT	<1000	1000-3000	3000-5000	5000-7000	7000-9000	9000-11000	11000-13000	>13000
	LysMCre-1	7.65816	23.9734	27.081	17.2031	10.5438	6.21532	2.99667	4.32852
	LysMCre-2	8.95954	19.0751	19.0751	17.341	11.1272	8.52601	3.75723	12.1387
	LysMCre-3	12.0253	21.3924	16.962	16.962	12.4051	6.96203	5.82278	7.46835
	LysMCre-4	7.47029	20.2037	22.9202	11.3752	7.80985	8.48896	5.09338	16.6384
	LysMCre-5	14.0845	19.5775	16.338	11.831	11.1268	10	7.60563	9.43662
	LysMCre-6	9.52986	19.9492	21.0928	15.8831	13.2147	10.4193	4.7014	5.20966
	LysMCre-7	9.03308	23.5369	17.8117	16.9211	12.9771	8.6514	5.59796	5.47074
	iWAT	<1000	1000-3000	3000-5000	5000-7000	7000-9000	9000-11000	11000-13000	>13000
	Rosa-EP3α/LysMCre-1	33.5065	52.2078	10.6926	2.81385	0.51948	0.12987	0.04329	0.08658
	Rosa-EP3α/LysMCre-2	15.9846	37.529	27.4131	11.4286	4.94208	1.9305	0.46332	0.30888
	Rosa-EP3α/LysMCre-3	14.9367	35.7806	23.8819	14.0928	4.55696	2.78481	1.94093	2.02532
	Rosa-EP3α/LysMCre-4	14.1058	33.0814	22.1662	17.3804	8.22838	3.27456	1.34341	0.41982
	Rosa-EP3α/LysMCre-5	9.85626	25.5647	24.1273	18.4805	11.7043	6.67351	2.46407	1.12936
	Rosa-EP3α/LysMCre-6	12.5586	24.4611	28.2099	19.4939	7.21649	4.12371	2.53046	1.40581
	Rosa-EP3α/LysMCre-7	17.9967	35.1792	26.1401	12.6221	5.94463	1.62866	0.4886	0
	iWAT	<1000	1000-3000	3000-5000	5000-7000	7000-9000	9000-11000	11000-13000	>13000
	SPARCF/FLysMCre-1	8.80914	13.8662	14.6819	12.7243	11.093	8.97227	6.68842	23.1648
	SPARCF/FLysMCre-2	8.68347	16.1064	16.8067	13.4454	10.084	10.084	6.30252	18.4874
	SPARCF/FLysMCre-3	9.89505	15.4423	13.1934	11.3943	8.09595	9.29535	7.04648	25.6372
	SPARCF/FLysMCre-4	7.75444	14.2165	10.5008	9.5315	7.59289	10.1777	7.10824	33.1179
	SPARCF/FLysMCre-5	8.43558	12.4233	11.6564	10.4294	8.12883	9.81595	6.59509	32.5153
	SPARCF/FLysMCre-6	6.26223	11.3503	10.5675	8.80626	8.41487	12.5245	7.04501	35.0294
	SPARCF/FLysMCre-7	6.54206	16.8224	14.2056	13.0841	11.9626	8.2243	7.66355	21.4953
	iWAT	<1000	1000-3000	3000-5000	5000-7000	7000-9000	9000-11000	11000-13000	>13000
	Rosa-EP3α/SPARCF/FLysMCre-1	9.73597	17.3267	14.0264	14.3564	12.0462	8.25083	6.60066	17.6568
	Rosa-EP3α/SPARCF/FLysMCre-2	11.9822	17.8994	15.2367	14.9408	11.0947	9.31953	6.95266	12.574
	Rosa-EP3α/SPARCF/FLysMCre-3	9.97067	13.6364	10.4106	10.1173	10.1173	7.91789	6.74487	31.085
	Rosa-EP3α/SPARCF/FLysMCre-4	8.25688	19.419	15.2905	16.9725	11.4679	8.40979	5.35168	14.8318
	Rosa-EP3α/SPARCF/FLysMCre-5	6.34648	11.6638	12.1784	10.8062	13.2075	10.8062	10.4631	24.5283
	Rosa-EP3α/SPARCF/FLysMCre-6	8.80399	14.4518	14.4518	11.9601	10.1329	8.30565	8.9701	22.9236
