# Supplementary material for: Deletion of EP3 prostaglandin receptor in murine macrophages aggravates diet-induced obesity by suppressing SPARC
Source: EMBO J. 2025 Jul 23;44(18):4962–83. doi: 10.1038/s44318-025-00508-y (PMC12436609; doi:10.1038/s44318-025-00508-y)
Supplement: Supplementary file 6 — Source data Fig. 4 [file 44318_2025_508_MOESM6_ESM.zip › Source data Fig.4/Figrue 4J/Figure 4J.xlsx]

## Sheet: Figure 4J
	eWAT	LysMCre		eWAT	Rosa-EP3α/LysMCre		eWAT	SPARCF/FLysMCre		eWAT	Rosa-EP3α/SPARCF/FLysMCre
		209.566			200.526			210.388			224.77
		209.977			205.046			214.086			229.701
		216.141			206.69			217.784			233.81
		241.617			216.552			219.017			234.632
		248.603			218.195			221.893			235.043
		252.712			221.483			222.304			237.097
		257.232			223.537			222.304			239.974
		261.752			227.646			226.824			242.439
		265.861			232.166			246.548			243.672
		276.956			246.548			255.999			245.726
		277.778			253.945			256.821			246.959
		283.12			255.178			260.108			251.068
		285.996			255.999			265.45			259.698
		292.16			257.643			266.272			271.203
		311.062			257.643			266.683			274.49
		311.062			265.45			267.094			274.901
		313.116			272.436			267.505			280.654
		330.375			277.367			284.352			301.2
		333.662			283.12			291.749			319.28
		342.291			286.407			292.982			320.102
		344.346			286.407			293.803			324.211
		349.277			298.323			294.625			331.607
		356.262			298.734			297.091			346.811
		369.412			302.433			306.953			348.866
		387.081			303.254			307.364			351.331
		432.692			305.309			312.705			371.466
		454.06			306.131			314.349			373.932
		462.278			312.295			331.197			398.586
		468.031			312.705			332.018			403.107
		471.318			315.993			334.895			403.517
		472.14			317.636			336.949			412.968
		473.373			318.047			340.648			412.968
		478.304			322.567			386.67			439.678
		482.002			349.688			391.19			463.1
		482.824			350.51			394.888			463.922
		484.467			376.397			412.558			476.249
		491.864			386.259			413.79			477.893
		507.479			392.423			433.514			493.097
		510.766			395.299			475.427			495.562
		511.999			395.71			480.769			495.973
		525.559			396.943			502.137			506.246
		528.846			400.23			522.272			540.352
		539.53			405.983			529.668			544.05
		574.458			420.365			530.49			552.268
		601.989			422.419			534.188			558.021
		603.222			424.063			536.654			612.262
		603.632			435.569			543.228			624.178
		606.098			436.391			546.515			641.437
		619.658			452.005			567.472			660.339
		620.891			454.06			580.21			663.626
		630.342			470.496			587.607			670.201
		654.997			470.907			612.262			675.131
		680.884			476.249			614.727			680.473
		681.706			487.755			637.738			680.473
		684.583			497.206			660.75			695.677
		686.226			504.602			662.804			711.703
		699.786			505.835			665.68			716.634
		701.841			506.657			684.172			722.387
		722.387			518.162			713.346			735.125
		747.041			526.792			719.099			738.823
		748.274			546.105			742.11			743.754
		749.918			548.981			749.507			754.849
		779.504			549.392			767.587			759.78
		785.667			574.869			774.984			807.035
		787.311			584.73			823.471			817.308
		802.104			601.989			825.526			818.13
		802.104			634.451			827.991			831.279
		807.446			636.095			842.784			840.73
		819.362			673.077			853.057			849.359
		823.06			675.542			856.345			858.399
		827.581			677.186			897.847			862.097
		832.922			680.062			904.832			864.152
		849.77			689.513			915.516			916.338
		860.043			708.005			924.556			926.611
		863.33			710.47			932.774			934.418
		866.617			716.223			941.404			955.786
		869.905			730.194			961.128			980.851
		877.301			730.605			968.113			982.495
		883.054			734.714			987.426			1000.16
		890.861			739.234			1005.51			1002.22
		902.778			741.289			1026.87			1004.68
		908.12			748.685			1061.8			1021.94
		928.254			760.602			1078.65			1049.06
		949.622			762.245			1088.1			1053.58
		954.553			774.162			1101.25			1056.05
		954.553			776.627			1104.13			1067.96
		960.717			783.202			1111.93			1080.7
		960.717			800.049			1131.66			1083.58
		962.36			805.802			1136.18			1085.63
		983.317			811.966			1178.09			1100.43
		992.768			828.813			1194.12			1114.4
		1013.31			829.635			1210.14			1142.34
		1026.46			832.512			1213.84			1146.45
		1104.13			837.442			1236.85			1147.68
		1107			843.606			1245.07			1217.13
		1112.76			844.017			1246.71			1264.79
		1125.49			845.25			1253.7			1268.9
		1134.12			856.755			1276.71			1296.84
		1150.15			856.755			1349.44			1298.49
		1154.26			856.755			1357.25			1304.24
		1162.06			857.988			1361.36			1338.35
		1174.8			865.385			1384.78			1339.17
		1190.01			871.137			1395.05			1430.39
		1231.1			875.657			1404.91			1430.39
		1243.84			882.232			1416.01			1457.1
		1247.54			882.643			1455.05			1514.22
		1274.65			887.574			1466.96			1551.61
		1275.89			911.818			1475.18			1575.86
		1282.87			928.254			1481.35			1678.58
		1300.95			950.855			1505.18			1704.47
		1306.3			953.32			1530.65			1706.94
		1311.64			961.128			1541.75			1706.94
		1345.33			969.757			1569.28			1715.57
		1346.15			982.084			1576.27			1733.23
		1349.44			989.07			1584.07			1743.51
		1358.89			993.59			1588.59			1756.25
		1363.41			994.412			1600.51			1762
		1371.22			1009.2			1634.2			1791.58
		1382.31			1039.2			1642.83			1802.68
		1385.19			1043.72			1698.31			1822.81
		1391.77			1043.72			1715.15			1827.33
		1418.47			1047.01			1763.23			1842.13
		1429.16			1062.62			1768.98			1859.38
		1468.61			1076.18			1774.33			1875.41
		1498.6			1080.7			1776.79			1880.34
		1574.21			1081.94			1803.91			1883.22
		1580.79			1103.3			1806.38			1899.24
		1614.48			1103.71			1808.02			1906.64
		1636.67			1109.88			1826.92			1934.58
		1651.87			1121.38			1835.96			1951.84
		1658.04			1126.73			1839.66			1962.94
		1708.99			1132.89			1841.31			1965.4
		1721.73			1146.45			1868.01			1974.03
		1725.43			1177.27			1923.49			1974.85
		1750.49			1187.95			1923.9			1980.61
		1756.66			1196.58			1959.65			2016.77
		1758.71			1197.4			1971.57			2018.41
		1759.53			1198.64			1978.55			2048.41
		1764.46			1202.33			1986.77			2088.26
		1766.11			1221.24			1995.81			2121.55
		1770.22			1225.76			2014.3			2126.07
		1813.36			1243.42			2020.46			2145.79
		1815.83			1248.77			2028.68			2155.65
		1822.4			1256.58			2088.68			2165.52
		1831.44			1285.34			2103.06			2170.45
		1836.37			1300.54			2109.22			2205.79
		1869.25			1305.47			2109.63			2225.51
		1875			1332.59			2118.67			2225.51
		1905			1333.01			2132.64			2279.75
		1911.16			1334.65			2137.99			2297.83
		1919.79			1345.74			2149.9			2345.91
		1977.73			1366.7			2152.78			2366.45
		2013.48			1373.27			2172.09			2366.86
		2015.53			1385.19			2172.5			2393.16
		2036.08			1423.41			2177.02			2396.45
		2109.63			1438.61			2199.21			2457.26
		2127.3			1484.63			2222.63			2458.5
		2154.42			1488.33			2228.8			2529.18
		2163.87			1572.16			2279.75			2535.34
		2177.02			1572.57			2357			2543.97
		2177.84			1601.33			2374.67			2587.11
		2187.3			1610.78			2377.14			2588.76
		2204.55			1665.43			2377.14			2677.93
		2207.84			1679.82			2379.19			2686.14
		2223.04			1704.88			2379.19			2713.68
		2223.87			1706.53			2396.04			2716.55
		2225.51			1722.14			2413.71			2891.6
		2237.43			1735.29			2427.27			2900.23
		2285.5			1737.34			2442.47			2925.3
		2319.61			1739.4			2502.05			2951.18
		2342.62			1770.63			2518.49			2993.1
		2370.56			1780.49			2532.46			3021.04
		2389.05			1780.9			2551.78			3021.86
		2389.46			1792.82			2640.94			3050.21
		2389.46			1797.34			2685.73			3051.86
		2389.88			1806.79			2689.84			3077.33
		2400.15			1808.02			2697.24			3095.82
		2427.27			1812.95			2734.63			3096.65
		2433.43			1815.83			2776.55			3111.44
		2436.72			1816.24			2788.05			3120.48
		2437.95			1838.84			2820.1			3128.29
		2444.53			1842.95			2837.77			3136.09
		2464.66			1872.12			2860.78			3180.06
		2469.18			1882.4			2892.01			3198.55
		2496.3			1906.64			2907.63			3201.84
		2516.03			1908.69			2942.55			3227.73
		2531.64			1923.08			2960.22			3237.18
		2608.48			1955.54			2970.5			3237.59
		2638.07			1960.06			3002.96			3241.7
		2651.22			1963.76			3032.13			3249.1
		2657.79			1968.28			3047.34			3254.44
		2668.89			1990.88			3058.43			3284.43
		2682.03			1992.52			3095.41			3287.72
		2711.62			1999.51			3104.04			3295.53
		2718.61			1999.92			3144.31			3305.8
		2728.88			2001.97			3145.96			3309.5
		2762.16			2057.86			3168.15			3390.45
		2792.57			2058.68			3171.43			3419.62
		2813.12			2074.29			3220.74			3438.53
		2823.39			2080.05			3228.55			3462.77
		2864.89			2081.69			3254.03			3467.29
		2884.61			2086.21			3262.66			3477.97
		2902.7			2131.41			3270.05			3482.91
		2917.9			2137.99			3275.39			3483.73
		2971.32			2183.6			3341.55			3543.72
		3003.78			2190.58			3344.43			3555.23
		3004.19			2224.69			3366.21			3570.02
		3011.59			2231.67			3375.66			3598.37
		3054.32			2236.6			3449.21			3602.07
		3065.42			2239.48			3454.96			3605.77
		3069.12			2241.95			3459.07			3649.74
		3076.92			2257.97			3476.33			3655.9
		3092.54			2295.78			3492.77			3658.78
		3138.15			2298.24			3499.34			3735.62
		3144.31			2303.58			3500.99			3736.03
		3144.31			2307.28			3521.94			3742.19
		3228.96			2308.51			3539.61			3762.74
		3237.18			2320.02			3559.75			3770.14
		3298.41			2339.74			3563.86			3770.55
		3308.27			2350.02			3590.57			3774.66
		3328.4			2352.07			3595.91			3793.56
		3367.44			2370.56			3602.48			3796.43
		3380.59			2373.85			3663.71			3812.87
		3393.74			2377.14			3692.47			3833.42
		3401.13			2421.51			3723.29			3893
		3420.04			2445.35			3731.1			3897.93
		3438.94			2446.99			3744.66			3926.69
		3467.29			2458.5			3760.68			3965.73
		3475.1			2476.99			3766.44			3978.06
		3475.1			2477.81			3805.88			4069.28
		3489.48			2479.45			3918.89			4077.09
		3494.41			2482.74			3923.82			4116.53
		3497.29			2524.66			3924.64			4171.19
		3521.53			2549.72			3940.66			4206.11
		3526.05			2560.4			3949.29			4216.8
		3526.87			2609.3			3955.46			4225.84
		3542.08			2629.85			3994.91			4235.7
		3557.28			2668.06			4013.4			4260.35
		3565.5			2669.3			4014.22			4317.88
		3566.32			2672.99			4019.97			4319.12
		3616.86			2680.39			4047.91			4319.53
		3617.28			2712.85			4059.01			4335.14
		3640.29			2729.7			4063.12			4378.29
		3669.46			2735.86			4154.75			4426.36
		3670.28			2755.59			4155.98			4432.94
		3679.73			2765.86			4163.79			4491.29
		3690.83			2769.56			4177.35			4551.69
		3692.47			2775.72			4178.58			4576.76
		3694.12			2781.48			4226.66			4579.64
		3705.62			2848.45			4229.54			4650.72
		3750			2862.84			4241.04			4700.03
		3777.94			2879.68			4242.27			4740.3
		3786.16			2888.72			4254.19			4759.61
		3837.53			2904.75			4298.98			4780.98
		3844.92			2910.91			4301.45			4787.15
		3854.37			2927.76			4302.68			4833.58
		3886.83			2928.58			4320.35			4843.44
		3924.64			2931.46			4375.41			4848.78
		3927.51			2993.51			4384.04			4854.95
		3929.98			2995.15			4395.96			4923.98
		3962.85			2995.56			4403.76			4951.92
		3992.44			3042.82			4406.23			4958.91
		4010.93			3048.57			4416.91			4966.72
		4072.16			3057.2			4434.99			4981.92
		4075.44			3079.39			4459.65			4992.6
		4091.06			3094.18			4462.11			5006.99
		4098.45			3099.93			4485.95			5030.82
		4127.63			3108.56			4499.51			5076.43
		4129.27			3115.96			4527.45			5086.29
		4145.3			3201.43			4575.11			5103.55
		4149.82			3242.93			4605.52			5131.9
		4152.28			3268.82			4619.08			5192.72
		4160.09			3273.34			4650.31			5197.24
		4160.09			3281.56			4685.65			5291.75
		4179.4			3282.79			4693.05			5297.5
		4191.73			3317.72			4698.39			5447.07
		4210.63			3364.56			4868.51			5459.4
		4218.03			3390.86			4873.44			5539.53
		4236.11			3394.56			4888.23			5586.37
		4243.92			3413.05			4905.49			5587.2
		4245.56			3420.86			4909.19			5597.47
		4249.26			3423.32			4930.15			5597.47
		4267.34			3441.82			4936.72			5628.29
		4294.87			3448.8			4959.32			5631.99
		4304.73			3467.7			4972.88			5674.72
		4327.33			3527.7			4983.15			5831.28
		4378.7			3548.65			5025.89			5898.67
		4395.14			3556.87			5050.54			5904.83
		4398.83			3563.03			5051.77			5914.69
		4467.46			3564.27			5083.42			6033.86
		4468.69			3565.09			5096.15			6040.02
		4498.69			3583.17			5133.96			6072.07
		4498.69			3586.05			5149.98			6091.39
		4502.79			3593.03			5159.85			6126.31
		4515.53			3595.5			5163.54			6134.12
		4532.38			3599.61			5175.46			6160.42
		4561.14			3601.66			5244.08			6199.87
		4573.88			3620.15			5272.44			6207.27
		4584.15			3620.56			5303.25			6212.61
		4588.26			3640.29			5303.66			6309.58
		4664.69			3652.2			5322.98			6310.4
		4665.1			3720.82			5334.48			6319.44
		4665.1			3731.1			5341.06			6340.4
		4699.62			3752.47			5386.26			6353.55
		4724.28			3764.79			5391.6			6401.63
		4730.03			3773.01			5399			6441.49
		4764.96			3789.04			5475.43			6467.37
		4777.28			3820.68			5521.86			6506.41
		4828.65			3823.96			5525.56			6557.77
		4855.36			3829.72			5551.86			6575.44
		4884.53			3838.76			5591.72			6589
		4887.82			3846.98			5628.29			6633.79
		4890.29			3854.37			5634.04			6683.93
		4897.68			3856.84			5649.24			6685.57
		4914.12			3870.4			5665.27			6718.03
		4939.6			3873.68			5679.24			6719.26
		4954.8			3878.62			5700.2			6745.97
		4955.62			3903.68			5708.83			6804.73
		4957.27			3976.41			5755.67			6852.81
		4958.91			3989.15			5763.48			6926.77
		4989.73			4036.41			5853.06			7016.35
		5012.33			4047.5			5901.55			7024.57
		5014.38			4050.38			5906.89			7080.46
		5014.79			4080.79			5924.97			7115.39
		5041.09			4084.48			5947.98			7140.45
		5062.87			4091.88			5992.77			7152.78
		5062.87			4112.84			6012.9			7155.65
		5098.21			4114.07			6094.68			7216.88
		5118.75			4144.89			6116.04			7226.33
		5133.14			4153.11			6186.31			7276.46
		5141.35			4160.5			6204.8			7288.38
		5145.46			4173.65			6256.57			7313.86
		5159.85			4239.4			6277.94			7331.94
		5168.48			4249.26			6287.8			7372.62
		5173.82			4310.49			6290.27			7428.5
		5196.42			4328.16			6314.92			7486.03
		5209.15			4359.8			6358.48			7546.02
		5290.1			4363.9			6372.86			7565.75
		5309.01			4365.55			6416.01			7589.17
		5313.94			4366.37			6433.27			7644.23
		5314.76			4382.4			6443.54			7648.75
		5323.39			4417.32			6481.35			7714.09
		5338.18			4437.87			6485.86			7715.73
		5411.32			4439.51			6488.33			7776.96
		5417.08			4452.66			6515.45			7794.21
		5429.82			4490.47			6521.61			7802.43
		5449.54			4502.79			6547.91			7827.91
		5451.59			4537.72			6549.15			7911.32
		5454.06			4541.83			6550.79			7912.15
		5462.28			4567.72			6552.84			7951.59
		5463.92			4569.36			6555.72			8007.07
		5501.31			4581.28			6577.5			8064.19
		5522.27			4584.57			6579.96			8084.73
		5558.84			4603.88			6587.36			8085.14
		5566.24			4633.47			6598.87			8102.81
		5568.7			4656.06			6625.57			8144.31
		5578.16			4673.32			6690.91			8228.96
		5578.98			4712.36			6708.17			8233.89
		5634.04			4716.47			6722.14			8359.63
		5650.89			4754.68			6798.16			8371.14
		5671.02			4756.33			6869.25			8397.02
		5676.77			4762.08			6922.26			8436.06
		5692.8			4779.34			7065.25			8461.54
		5710.47			4785.91			7073.47			8534.68
		5713.35			4803.58			7126.48			8550.71
		5750.33			4804.82			7171.68			8563.86
		5758.55			4805.23			7191.4			8596.73
		5773.34			4828.65			7205.79			8611.52
		5773.34			4860.29			7207.43			8650.97
		5840.32			4886.18			7221.4			8658.37
		5860.86			4909.6			7232.49			8692.47
		5873.19			4930.15			7262.49			8736.85
		5895.38			4982.74			7266.19			8744.25
		5940.58			4988.9			7287.97			8768.49
		5961.54			4999.59			7291.67			8851.08
		5967.7			5000			7308.1			8870.4
		5968.52			5042.32			7332.76			8882.73
		5980.03			5054.65			7510.68			8956.69
		5984.14			5071.5			7532.87			9074.21
		5997.29			5093.69			7534.11			9093.52
		6006.74			5099.44			7536.16			9107.91
		6022.77			5114.65			7570.27			9289.53
		6068.79			5128.62			7595.33			9343.36
		6088.1			5177.93			7633.14			9379.52
		6103.3			5185.32			7647.52			9491.7
		6141.11			5201.35			7718.19			9506.9
		6187.13			5243.67			7732.99			9668.8
		6192.47			5249.01			7753.94			9706.2
		6193.29			5265.86			7756.41			9721.81
		6227.81			5276.55			7786.82			9784.68
		6286.57			5279.83			7804.08			9861.52
		6305.88			5315.99			7836.95			9884.94
		6321.5			5345.58			7846.4			9899.33
		6363.82			5355.85			7935.98			9975.34
		6371.22			5359.14			7944.2			10012.3
		6389.71			5376.81			7965.56			10025.5
		6401.22			5403.52			8008.71			10065.7
		6411.08			5406.39			8072.81			10104
		6464.09			5416.26			8117.19			10204.2
		6501.48			5419.95			8151.71			10222.7
		6510.93			5424.89			8231.43			10272.4
		6529.01			5424.89			8259.78			10323.8
		6538.05			5437.21			8321.42			10346
		6538.87			5454.06			8334.57			10447.1
		6609.14			5480.36			8340.73			10447.1
		6618.18			5491.45			8369.91			10492.7
		6630.92			5499.67			8382.64			10532.5
		6637.08			5522.68			8452.5			10540.8
		6639.55			5540.76			8483.32			10578.6
		6644.07			5550.21			8507.15			10618.4
		6649.41			5570.76			8521.12			10678.4
		6651.87			5572.4			8525.64			10818.5
		6668.31			5584.73			8530.57			10895.8
		6684.75			5588.02			8610.29			10903.2
		6736.11			5593.36			8624.26			10986.2
		6745.97			5594.18			8676.86			10997.7
		6755.42			5599.11			8699.05			11037.1
		6764.46			5608.97			8781.64			11163.7
		6829.8			5636.1			8853.14			11252.1
		6835.14			5664.86			8937.79			11352.7
		6862.67			5695.68			9039.28			11470.2
		6863.9			5704.72			9207.76			11663.4
		6872.53			5719.92			9236.11			11721.7
		6881.99			5721.15			9264.88			11729.1
		6908.69			5735.12			9344.59			11730.8
		6913.63			5736.36			9379.93			11781.7
		6929.65			5766.35			9404.59			11791.6
		6935.81			5811.14			9404.59			11820.3
		6936.23			5827.58			9539.37			11828.6
		6948.14			5899.9			9594.43			11844.2
		6962.94			5931.54			9683.18			11977.3
		7016.77			5939.35			9695.51			11997.5
		7031.56			5943.05			9851.25			12018.4
		7087.44			5958.66			9889.88			12050
		7092.78			5973.04			9890.7			12207.8
		7097.3			6028.11			9901.79			12287.6
		7117.03			6064.68			9923.98			12382.9
		7122.37			6072.9			9965.07			12412.5
		7123.19			6074.95			9989.73			12424.8
		7151.13			6081.11			10034.5			12436.7
		7155.24			6083.17			10054.2			12517.3
		7161.41			6083.17			10075.6			12541.1
		7212.36			6145.22			10097.8			12555.9
		7240.71			6167.82			10194.8			12574.4
		7253.45			6196.99			10216.6			12714.9
		7279.75			6209.32			10220.7			12857.5
		7282.22			6218.77			10234.2			12875.2
		7315.5			6220.41			10253.5			12894.9
		7316.32			6224.93			10276.5			12948.7
		7338.51			6225.76			10285.2			12983.2
		7338.92			6236.44			10328.7			13083.5
		7388.23			6342.46			10345.6			13199
		7393.98			6389.3			10369.8			13391.3
		7448.64			6460.39			10387.9			13421.7
		7464.66			6489.97			10394.9			13429.1
		7467.13			6507.23			10420.4			13485
		7476.99			6514.22			10433.1			13577.8
		7492.19			6518.74			10464.7			13582.3
		7530.82			6524.9			10534.2			13646.5
		7587.94			6540.52			10569.9			13765.6
		7602.32			6583.25			10613.9			13842.5
		7669.3			6612.02			10621.7			13998.6
		7711.62			6634.2			10842.8			14057.4
		7720.66			6649.41			10863.7			14070.5
		7753.53			6659.27			10908.5			14122.3
		7763.4			6661.74			10948.8			14222.6
		7780.65			6710.22			10965.6			14377.9
		7795.45			6713.92			10970.2			14404.6
		7822.57			6725.84			11056.9			14405.4
		7829.14			6748.03			11103.3			14413.6
		7834.07			6752.55			11164.1			14692.6
		7848.87			6764.88			11172.3			14723.9
		7849.69			6765.7			11186.7			14788.4
		7937.21			6786.24			11217.5			14798.2
		7951.59			6820.76			11217.9			14832.8
		7961.05			6855.69			11222.1			14835.6
		7963.1			6863.9			11257			14843.4
		7977.48			6875.82			11308.4			14924.8
		7991.04			6895.96			11331			14940.8
		8015.7			6940.34			11359.3			15051.4
		8084.73			6949.38			11395.1			15113.8
		8088.02			7059.91			11418.5			15165.2
		8124.59			7100.59			11440.3			15317.2
		8161.98			7112.92			11442.3			15323.4
		8195.68			7139.22			11455.9			15366.1
		8252.79			7143.33			11584.5			15413.8
		8259.37			7164.28			11696.7			15504.2
		8309.09			7170.45			11752.5			15507.5
		8318.13			7173.32			11778.8			15558
		8348.54			7212.77			11785.8			15632.4
		8358.81			7212.77			11801.4			15761.4
		8399.9			7226.74			11809.3			15851.8
		8400.72			7281.81			11818.7			15871.1
		8404.42			7308.1			11858.2			15980.4
		8440.58			7308.93			11859.8			16098.8
		8453.32			7314.68			11905.4			16105.8
		8455.38			7315.09			12066.5			16174.8
		8457.84			7367.69			12101.8			16282.5
		8490.71			7375.08			12196.3			16315.3
		8491.53			7411.65			12253.9			16427.5
		8503.45			7435.49			12309.7			16453.8
		8519.89			7464.66			12388.2			16563.1
		8564.68			7486.44			12396.9			16857.3
		8572.9			7528.35			12554.2			16998.3
		8656.72			7559.17			12595.3			17003.2
		8694.94			7567.39			12628.6			17038.1
		8759.86			7576.02			12753.9			17052.5
		8766.85			7613			12770.8			17055
		8779.59			7628.2			13016.5			17228.4
		8784.52			7651.63			13038.3			17242.8
		8795.2			7654.91			13050.2			17311.8
		8809.17			7681.62			13072			17361.9
		8821.5			7705.87			13184.6			17367.3
		8821.91			7712.85			13261.4			17496.7
		8872.04			7720.66			13274.2			17685.3
		8907.79			7725.59			13320.6			17813.5
		8911.9			7743.26			13327.6			17862.8
		8950.94			7746.96			13340.3			18050.6
		8955.87			7754.36			13418			18083.1
		9090.65			7822.98			13466.5			18097.9
		9107.08			7852.56			13487			18461.5
		9164.61			7854.21			13552.8			18490.3
		9211.46			7862.02			13583.6			18624.7
		9214.33			7864.48			13614.4			19038.1
		9240.22			7875.16			13681.8			19058.2
		9321.58			7917.9			13701.1			19593.6
		9360.21			7954.88			13817.4			19622
		9372.53			7956.52			13909.8			19647.4
		9399.24			7981.18			13958.7			19656.9
		9434.99			7986.11			13994.1			19686.1
		9467.46			8003.78			14023.7			19837.7
		9537.31			8018.57			14057			19913.7
		9579.22			8018.98			14061.1			19942.5
		9598.13			8035.01			14080.4			20132.7
		9601.41			8055.56			14097.2			20280.2
		9674.56			8072.4			14107.1			20335.7
		9703.73			8115.55			14137.9			20731.4
		9735.78			8160.75			14160.9			20899.1
		9757.56			8219.1			14178.6			21073.3
		9764.14			8249.51			14461.7			21084.8
		9843.03			8249.92			14581.3			21111.1
		9848.78			8262.66			14591.1			21115.6
		9935.9			8277.86			14626.9			21210.1
		9950.28			8360.04			14659.4			21510.9
		9979.45			8412.23			14698.4			21538.9
		9981.51			8439.35			14796.2			21550.4
		10050.5			8441.82			14882.9			21581.6
		10096.6			8460.31			14991.4			21683.9
		10099.9			8488.25			15013.6			21708.6
		10123.3			8562.62			15017.3			21848.3
		10161.9			8563.03			15082.6			21912.8
		10198.9			8575.77			15110.1			22028.3
		10209.2			8594.67			15119.6			22147
		10237.1			8633.71			15145.1			22655.7
		10278.2			8692.88			15247.8			22704.6
		10283.1			8701.92			15307			22796.3
		10284.8			8707.68			15408.4			23071.2
		10319.7			8738.91			15480.4			23086
		10336.5			8776.3			15579			23329.2
		10359.1			8794.38			15594.2			23414.3
		10398.6			8835.88			15664			23804.7
		10425.3			8862.18			15926.2			24110.4
		10486.1			8864.65			15988.2			24249.7
		10503.4			8925.46			16013.3			24562.4
		10533			8980.93			16181.8			24607.2
		10533.4			9003.12			16193.7			24899.3
		10540.8			9022.02			16404.5			25113.4
		10595			9066.4			16508.1			25408.4
		10606.5			9091.47			16805.6			25496.8
		10641.8			9135.44			16816.2			25634
		10661.2			9145.71			16961.7			25964
		10685			9186.8			16966.6			25970.6
		10720.3			9192.14			17002.8			26094.3
		10744.6			9207.76			17020.5			26197.8
		10756.1			9223.78			17041.4			26536.4
		10764.3			9229.13			17075.9			26580.4
		10795.5			9264.05			17106.3			26687.2
		10816.5			9271.45			17222.6			27886.3
		10843.2			9282.13			17259.6			27924.1
		10894.6			9315.83			17378.8			28505.9
		10906.5			9331.85			17384.9			28588.1
		10949.2			9417.74			17388.2			28733.6
		10956.2			9435.82			17757.6			28803
		10975.9			9444.44			17914.2			28827.3
		11002.2			9450.2			18145.5			28835.9
		11055.2			9471.57			18149.7			28860.1
		11064.3			9490.47			18174.7			29033.5
		11088.9			9490.88			18184.6			29103.8
		11105.8			9508.14			18189.5			30057.9
		11179.3			9508.55			18358			30182.9
		11277.9			9516.76			18362.5			30503
		11301			9549.23			18370.7			30556.8
		11310			9552.51			18599.6			30969.8
		11340.4			9570.18			18671.1			31604.2
		11398.3			9575.11			18799.3			31774.3
		11401.2			9576.35			18894.2			32267
		11451.8			9603.47			18961.2			32277.7
		11477.6			9609.22			19188.4			32806.1
		11516.7			9649.9			19210.2			33060.5
		11557.4			9664.69			19588.7			33241.3
		11673.7			9717.29			19803.2			33246.6
		11791.2			9746.06			19861.9			33265.1
		11808.8			9749.34			19936.3			34143.2
		11902.1			9755.51			20349.7			34384.5
		11916.5			9772.35			20362.4			34648.7
		11960.5			9792.49			20499.7			35089.2
		12013.9			9823.72			20519			35155.7
		12037.7			9850.84			20680.1			35162.7
		12096.9			9857.41			20777.4			35617.6
		12107.2			9879.19			20777.9			36980.2
		12130.6			9906.31			20933.6			37873.1
		12149.5			9917.82			21103.7			38211.3
		12150.7			9983.56			21105.8			38702.3
		12172.5			9993.84			21209.7			40834.6
		12224.3			10005.8			21320.7			41310
		12236.2			10009.9			21521.2			41563.5
		12285.1			10051.8			21546.7			49327.3
		12330.7			10070.3			21628			224.359
		12350.8			10084.6			21706.9			239.974
		12369.7			10121.6			21716			241.617
		12412.9			10132.3			21741.5			254.767
		12422.7			10146.3			21906.2			255.178
		12426			10160.3			21908.3			258.876
		12459.7			10228.5			22082.5			273.669
		12525.1			10231.3			22121.5			274.49
		12525.5			10235.5			22154.8			275.312
		12567.8			10265			22161			289.694
		12589.6			10295.9			22232.9			297.091
		12601.5			10311.1			22440.4			301.611
		12656.6			10313.1			22581.4			317.636
		12697.2			10341.5			22723.1			328.731
		12864.5			10346.8			22897.4			330.786
		12868.6			10357.1			23142.3			344.757
		12994.7			10396.5			23179.7			345.989
		13030.5			10430.6			23230.2			366.946
		13072			10439.7			23235.1			391.19
		13091.7			10479.1			23969.4			392.423
		13097.9			10482			24073			393.655
		13117.6			10483.6			24213.5			397.354
		13178.8			10523.5			24437.5			432.692
		13182.9			10620.1			24443.6			454.471
		13372			10636.1			24561.1			494.329
		13415.1			10655			24597.3			498.849
		13488.2			10769.2			24836.9			551.036
		13533.9			10783.2			24845.5			552.679
		13578.6			10878.5			24869.3			553.09
		13648.1			10896.6			25083			571.17
		13716.3			10897.8			25290.1			578.156
		13747.5			10898.7			25615.5			618.014
		13778.8			10908.9			25621.7			618.014
		13819			10912.6			25879.8			625
		13868.3			10920			26476.4			636.917
		13892.2			11016.6			26871.3			641.026
		13993.7			11019.5			27147.4			665.27
		14108.7			11064.7			27683.3			669.79
		14142.8			11162.9			27705.5			678.419
		14149			11189.2			27895.3			703.485
		14167.1			11243			27917.9			703.895
		14305.1			11257			28168.6			734.303
		14307.6			11356.8			28508.4			739.645
		14336.4			11374.5			28625.1			740.056
		14463.3			11457.5			28715.1			752.794
		14534.4			11483			28746.3			764.711
		14579.6			11524.1			29438.3			765.122
		14580			11547.1			29654			770.053
		14633.1			11573.8			30433.1			781.969
		14637.2			11590.2			30440.5			798.406
		14725.1			11672.4			30718.7			821.417
		14900.1			11731.6			30936.1			838.264
		14914.9			11907.5			31580.4			839.086
		14918.6			11962.9			31723.8			841.963
		15065.7			12145			31748			842.784
		15158.6			12268.7			32433.4			849.77
		15199.3			12335.6			32458.1			857.988
		15432.7			12457.7			32562.9			908.12
		15465.6			12491.4			33808.3			961.949
		15514.1			12522.6			34238.6			966.469
		15664.4			12544.4			34362.7			971.811
		15685.4			12568.6			36061.4			972.633
		15701.8			12634.8			44258.7			979.208
		15878.9			12675.9			47189.3			992.357
		15890.9			12679.6			205.457			993.59
		15895			12695.6			222.304			1004.68
		16119.3			12786.8			236.686			1021.53
		16154.7			12800.4			240.796			1024.82
		16197.8			12811.1			244.083			1033.04
		16471.5			12850.1			253.534			1040.02
		16540.1			12880.5			262.574			1048.65
		16558.2			12881.7			265.45			1125.9
		16716.8			12916.3			266.683			1144.39
		16821.2			12940.1			273.669			1156.72
		16873.4			12982			273.669			1175.62
		16904.2			13002.1			282.709			1186.72
		16908.3			13002.5			283.12			1196.58
		17037.7			13098.7			285.585			1198.22
		17082.9			13122.1			286.818			1202.74
		17152.8			13139.4			297.091			1222.06
		17184.8			13154.6			320.924			1237.26
		17216.1			13178.8			354.208			1258.22
		17330.3			13281.6			362.837			1288.63
		17347.1			13408.9			375.575			1289.86
		17509.5			13445.1			376.397			1317.8
		17624.5			13491.1			376.397			1346.57
		17629			13508			377.219			1350.67
		17748.2			13516.6			379.684			1368.34
		17832			13561			380.095			1412.31
		17906.8			13639.1			385.848			1415.6
		17959			13844.9			408.859			1427.93
		17968.4			13860.9			426.529			1452.99
		18068.3			13892.6			435.569			1454.63
		18141.4			13982.6			447.485			1488.33
		18152.5			14082			465.976			1506.82
		18174.7			14243.5			468.853			1514.63
		18228.5			14350.3			470.496			1515.45
		18277.9			14366			470.907			1529.42
		18527.3			14387.3			502.959			1546.68
		18605.8			14449			504.602			1554.49
		18873.7			14592			507.89			1556.54
		19072.2			14611.3			514.053			1569.69
		19120.2			14613.3			528.024			1583.66
		19227.5			14749.3			546.515			1603.8
		19340.5			14864.4			560.487			1609.96
		19354.5			14887.8			565.417			1614.07
		19566.5			15046.8			580.621			1623.11
		19713.2			15087.5			593.36			1642.83
		19846.3			15311.9			606.509			1771.04
		19862.8			15502.5			615.138			1779.26
		19955.2			15526			644.724			1793.64
		20254.8			15895.4			678.008			1846.65
		20823.5			15907.3			687.87			1848.29
		21198.6			16220.8			690.746			1848.7
		21476.8			16706.1			728.55			1852.4
		21551.6			16722.6			730.194			1855.69
		21751.7			17422.3			760.191			1858.97
		22016.4			17885.8			773.751			1879.52
		22387.4			18531.4			786.489			1889.79
		22435.1			18795.6			790.187			1892.67
		23034.6			19289.9			809.911			1899.24
		23173.9			19476.5			813.609			1906.64
		23251.2			19565.3			815.664			1958.83
		23327.2			19840.2			844.428			1966.63
		23382.2			21833.5			844.428			1976.09
		23693.3			22251			847.715			1996.22
		27844.3			23094.6			851.824			1999.92
		28026.4			23352.6			908.12			2049.23
		29245.6			24843			926.2			2061.14
		30970.6			47555.5			940.993			2069.36
		37681.2			202.17			971.811			2101
		41759.1			203.402			977.564			2109.22
		48506.7			205.457			987.837			2117.44
		211.21			214.497			991.535			2165.11
		214.086			221.893			993.59			2218.93
		214.497			224.77			994.412			2241.95
		223.126			232.988			1016.6			2263.72
		237.919			239.563			1024			2268.66
		249.425			242.85			1042.08			2325.36
		268.327			249.425			1062.21			2376.73
		277.367			270.792			1065.91			2389.46
		292.982			278.189			1069.2			2397.68
		320.102			288.051			1072.9			2428.5
		359.139			288.051			1087.28			2475.34
		376.397			292.982			1116.45			2479.04
		388.314			300.789			1118.51			2482.33
		421.598			318.047			1119.74			2489.32
		425.296			320.513			1124.26			2529.18
		467.209			321.746			1132.48			2565.75
		498.439			327.498			1149.74			2611.77
		500.493			329.142			1160.01			2634.37
		522.272			332.018			1166.17			2635.6
		525.148			334.073			1166.99			2650.39
		528.846			344.346			1172.75			2656.56
		535.01			347.222			1174.39			2659.43
		550.625			348.455			1192.06			2674.64
		571.992			353.797			1197.81			2682.03
		580.621			357.906			1228.22			2783.53
		581.443			371.877			1229.04			2805.31
		594.181			378.452			1241.37			2809.42
		595.003			386.259			1274.24			2836.13
		622.535			392.834			1293.97			2837.36
		625			397.354			1316.16			2842.29
		627.876			400.641			1316.16			2919.95
		674.721			403.928			1349.03			2981.18
		676.364			405.161			1360.95			2984.06
		691.157			411.736			1390.12			2989.4
		693.623			422.419			1422.99			2991.86
		719.099			430.638			1425.87			3024.33
		728.139			435.98			1432.86			3026.38
		739.645			442.965			1436.14			3029.67
		745.398			448.718			1487.1			3048.57
		812.377			450.773			1516.27			3106.51
		821.006			453.238			1524.9			3111.03
		855.934			456.114			1547.09			3129.93
		917.982			456.936			1588.59			3137.33
		934.007			457.758			1637.9			3170.61
		980.44			465.155			1676.94			3184.17
		1002.63			474.606			1684.34			3194.44
		1017.83			476.249			1722.96			3292.24
		1029.75			482.824			1749.67			3300.87
		1083.17			486.522			1754.6			3314.43
		1088.51			488.988			1758.71			3352.65
		1107.82			492.275			1842.95			3371.96
		1131.25			495.151			1858.15			3396.2
		1205.21			498.028			1890.2			3400.72
		1226.99			508.3			1904.17			3405.24
		1280.41			508.711			1928.83			3449.62
		1286.16			511.588			1929.65			3459.48
		1293.56			511.588			1936.64			3462.77
		1307.53			551.857			1955.13			3530.57
		1315.75			555.966			1968.69			3533.45
		1317.39			556.788			1971.57			3541.26
		1333.83			566.239			1985.54			3550.3
		1368.34			567.472			2010.19			3558.1
		1381.49			573.225			2016.77			3567.14
		1392.18			577.334			2027.45			3645.63
		1395.05			577.334			2036.08			3676.86
		1398.34			596.236			2052.51			3731.51
		1400.39			597.469			2053.34			3740.96
		1404.91			603.222			2062.79			3757.81
		1406.56			604.043			2117.44			3790.68
		1424.23			607.742			2121.55			3803.83
		1458.74			621.302			2140.45			3812.87
		1463.26			626.233			2156.07			3821.91
		1463.26			626.644			2178.25			3891.76
		1512.57			627.876			2179.49			3898.75
		1523.67			649.655			2202.5			3899.16
		1561.88			651.298			2204.96			3907.79
		1597.63			652.531			2228.8			3917.24
		1603.39			657.462			2241.53			3926.69
		1604.62			657.873			2256.33			3950.11
		1618.59			664.037			2262.49			3953.81
		1618.59			666.502			2274.82			3953.81
		1638.31			668.146			2276.05			3954.22
		1655.57			668.968			2305.64			3982.17
		1778.43			669.79			2320.43			3988.33
		1784.19			678.83			2333.99			3999.43
		1799.8			685.815			2340.57			4006.41
		1827.74			691.568			2369.74			4019.97
		1832.68			699.375			2393.98			4042.57
		1846.24			701.841			2407.95			4076.27
		1868.84			705.128			2425.62			4166.67
		1873.36			711.292			2461.78			4185.16
		1879.52			711.703			2495.89			4202.83
		1880.34			713.346			2505.34			4208.58
		1939.1			714.579			2519.31			4253.37
		1958.42			714.579			2575.61			4275.15
		1965.81			735.947			2576.02			4286.24
		1971.98			737.179			2587.11			4303.5
		1982.66			748.685			2590.4			4319.94
		1985.12			756.492			2594.92			4378.29
		2000.74			765.943			2597.39			4383.63
		2041.01			768.82			2602.73			4431.71
		2058.27			779.093			2622.04			4446.5
		2123.19			779.915			2635.19			4455.95
		2128.12			784.435			2680.39			4464.17
		2178.66			791.831			2699.29			4491.7
		2185.24			799.638			2713.26			4524.16
		2188.53			802.926			2716.96			4564.02
		2240.71			809.5			2748.6			4582.1
		2278.52			821.006			2751.89			4589.5
		2347.96			836.621			2752.71			4596.89
		2367.69			844.017			2788.87			4601
		2389.05			848.126			2790.11			4617.85
		2402.2			854.29			2802.02			4635.11
		2426.86			854.29			2830.38			4663.46
		2447.4			862.508			2834.89			4672.5
		2453.57			876.89			2848.04			4700.85
		2460.55			882.643			2854.21			4704.55
		2471.24			883.465			2858.32			4817.14
		2488.08			890.861			2880.51			4822.07
		2510.27			894.56			2888.72			4832.35
		2539.86			905.243			2910.91			4901.38
		2546.84			908.531			2911.74			4902.2
		2674.64			908.531			2924.06			4910.83
		2740.8			912.64			2972.96			4911.24
		2778.6			914.694			2998.03			4943.29
		2790.52			916.749			3026.79			4964.25
		2874.34			919.625			3030.08			4979.45
		2877.63			920.858			3044.05			4988.9
		2877.63			922.913			3075.69			4988.9
		2905.16			927.844			3083.5			5019.31
		2925.3			927.844			3090.48			5025.48
		2944.2			940.171			3121.3			5039.86
		2971.32			941.815			3159.93			5045.2
		2971.32			941.815			3209.24			5075.2
		2985.7			949.622			3243.34			5115.88
		2989.4			973.455			3254.85			5116.7
		3079.8			977.564			3278.68			5144.23
		3096.24			991.535			3282.38			5164.37
		3097.06			997.699			3301.69			5177.52
		3153.76			1016.19			3319.77			5180.39
		3231.84			1020.71			3327.17			5263.4
		3235.95			1036.33			3364.56			5301.61
		3246.22			1037.15			3405.65			5302.84
		3284.02			1046.6			3419.62			5308.19
		3357.99			1051.12			3462.77			5332.84
		3381			1052.35			3466.88			5341.88
		3411.41			1056.05			3469.76			5342.7
		3453.32			1066.32			3484.55			5351.74
		3466.88			1069.61			3490.71			5574.46
		3485.37			1075.77			3520.71			5581.03
		3488.66			1088.51			3526.46			5592.54
		3520.71			1094.26			3554.82			5637.33
		3566.32			1115.63			3613.99			5698.14
		3585.22			1117.28			3644.39			5706.77
		3636.18			1122.21			3657.13			5735.54
		3718.77			1126.32			3678.5			5812.38
		3747.95			1127.96			3685.49			5842.78
		3778.35			1143.16			3747.53			5860.04
		3826.43			1158.37			3767.67			5876.07
		3851.09			1162.89			3780			5888.4
		3858.07			1164.12			3782.05			5892.51
		3867.52			1183.43			3788.63			5948.8
		3874.92			1191.65			3789.86			5963.59
		3899.98			1195.35			3798.9			5972.22
		3963.26			1238.9			3805.47			5977.56
		3980.93			1243.42			3809.17			6041.26
		3998.19			1252.06			3846.98			6050.3
		4009.7			1253.7			3879.85			6102.48
		4017.92			1254.11			3899.98			6120.97
		4040.93			1257.4			3908.61			6128.78
		4065.99			1258.22			3913.13			6150.97
		4074.21			1266.03			3987.51			6196.99
		4078.32			1275.07			3999.01			6200.69
		4100.51			1279.17			4005.59			6208.91
		4106.26			1279.59			4015.04			6224.11
		4135.85			1282.05			4033.12			6225.76
		4155.98			1296.02			4085.31			6282.46
		4180.64			1304.65			4108.73			6293.56
		4192.55			1307.53			4163.79			6311.64
		4192.97			1316.98			4247.21			6346.15
		4199.13			1318.62			4260.35			6353.96
		4204.47			1325.2			4267.75			6424.23
		4239.4			1335.88			4295.28			6426.69
		4257.48			1340.81			4314.19			6450.11
		4271.86			1344.51			4317.47			6455.05
		4330.62			1347.8			4356.1			6489.56
		4338.43			1350.26			4384.04			6519.97
		4400.48			1365.88			4403.35			6547.5
		4453.07			1383.14			4448.55			6559.83
		4463.76			1383.14			4491.29			6604.21
		4473.21			1385.6			4508.96			6614.89
		4483.07			1391.35			4526.63			6616.53
		4483.89			1406.15			4545.53			6630.51
		4517.59			1413.95			4547.58			6646.94
		4569.77			1424.64			4554.57			6653.52
		4595.66			1427.1			4568.95			6700.77
		4623.6			1428.75			4623.6			6742.69
		4626.07			1431.62			4652.78			6787.06
		4632.64			1436.14			4686.06			6805.97
		4640.04			1438.61			4700.03			6806.38
		4643.74			1443.54			4715.24			6849.93
		4657.71			1452.17			4718.52			6872.94
		4679.49			1459.57			4759.61			6922.67
		4682.77			1471.89			4800.71			6983.89
		4686.47			1476.41			4822.48			7033.61
		4723.87			1478.88			4840.56			7040.6
		4741.53			1483.4			4840.56			7042.24
		4757.97			1490.38			4890.29			7123.19
		4780.57			1514.22			4918.23			7205.38
		4829.06			1533.12			4923.98			7216.88
		4842.21			1536			4960.55			7245.23
		4866.86			1562.7			4987.26			7251.4
		4893.16			1563.12			5013.97			7255.51
		4903.44			1569.69			5075.2			7271.12
		4917.82			1576.27			5092.87			7322.07
		4922.75			1588.59			5160.67			7342.21
		4947.81			1597.22			5165.6			7362.34
		4971.24			1600.92			5184.5			7375.9
		4976.17			1609.96			5185.32			7381.25
		5001.23			1619.41			5202.58			7398.91
		5029.18			1625.99			5208.33			7400.15
		5089.99			1627.63			5218.61			7405.08
		5102.73			1630.1			5276.96			7449.05
		5126.15			1634.62			5330.38			7473.29
		5176.28			1637.9			5347.22			7494.66
		5213.68			1640.37			5349.28			7504.52
		5287.23			1662.56			5350.92			7524.24
		5288.46			1662.97			5389.55			7617.93
		5314.35			1672.42			5394.48			7637.66
		5345.17			1677.76			5532.54			7639.71
		5403.52			1678.17			5534.6			7660.26
		5408.86			1679.4			5546.1			7695.6
		5442.55			1690.09			5567.06			7704.22
		5444.2			1697.07			5593.77			7735.04
		5444.2			1705.7			5631.99			7741.62
		5452.01			1712.69			5643.49			7777.37
		5458.99			1716.39			5659.52			7812.7
		5485.29			1728.3			5700.2			7876.4
		5485.29			1734.88			5727.32			7915.02
		5511.18			1743.51			5747.04			7927.35
		5553.91			1748.44			5767.59			7942.55
		5576.92			1748.44			5786.9			7975.84
		5583.09			1750.49			5792.24			7982
		5616.78			1761.18			5807.86			7994.33
		5725.26			1762.82			5859.22			7997.62
		5737.18			1765.7			5874.84			8016.52
		5806.21			1770.22			5932.36			8079.39
		5816.49			1776.79			5932.77			8080.62
		5847.3			1795.69			5937.3			8094.59
		5865.8			1796.52			5950.44			8111.03
		5889.63			1801.86			5968.52			8247.45
		5920.04			1808.84			6001.81			8278.27
		5952.09			1819.94			6007.97			8302.93
		5970.17			1827.33			6032.63			8322.24
		6037.97			1831.03			6088.51			8326.76
		6042.9			1832.27			6096.32			8473.45
		6095.09			1833.91			6096.73			8475.1
		6139.88			1859.38			6104.54			8502.63
		6185.9			1868.84			6118.92			8567.14
		6192.47			1872.12			6119.33			8597.55
		6201.51			1872.94			6195.35			8629.19
		6202.33			1874.18			6222.47			8638.64
		6227.81			1875.82			6236.85			8681.79
		6231.51			1891.44			6251.64			8683.84
		6241.37			1895.13			6296.84			8685.08
		6251.23			1895.96			6325.2			8707.68
		6315.75			1896.78			6336.29			8709.73
		6418.48			1908.69			6337.11			8711.37
		6449.7			1910.75			6377.79			8750.82
		6508.88			1919.38			6390.12			8766.03
		6517.92			1935.4			6459.98			8818.62
		6529.42			1942.8			6489.56			8851.08
		6575.44			1953.48			6501.07			8863
		6632.97			1964.99			6525.72			8895.87
		6683.93			1980.19			6607.08			8909.02
		6713.1			1982.66			6653.93			8939.02
		6739.81			1985.12			6715.15			8989.15
		6794.87			1989.23			6719.26			9009.29
		6828.98			1995.81			6773.5			9038.87
		6894.72			2001.15			6828.98			9123.52
		6911.16			2029.5			6832.68			9147.35
		6991.7			2038.95			6840.48			9160.09
		7003.2			2045.12			6847.47			9165.84
		7009.78			2056.62			6879.11			9204.47
		7015.53			2057.45			6920.2			9255.42
		7021.7			2059.09			6944.44			9313.77
		7029.91			2059.5			6965.81			9473.21
		7040.6			2066.49			6985.12			9488.41
		7051.28			2071.01			7041.83			9498.27
		7058.68			2073.06			7045.12			9519.64
		7059.91			2083.33			7047.17			9552.1
		7098.13			2089.09			7054.98			9566.9
		7143.33			2094.43			7061.97			9602.65
		7152.37			2095.66			7117.85			9637.16
		7163.87			2096.89			7216.06			9640.45
		7169.62			2121.14			7233.32			9687.7
		7185.65			2122.37			7256.74			9690.17
		7221.81			2140.45			7271.12			9716.88
		7246.88			2144.15			7287.97			9727.56
		7256.33			2146.2			7350.84			9804.41
		7264.55			2149.08			7399.74			9835.22
		7268.65			2158.12			7415.76			9850.43
		7418.23			2165.93			7432.61			9856.18
		7428.5			2173.32			7440.42			9857
		7446.58			2173.73			7499.18			9947.4
		7451.92			2180.31			7513.97			9953.16
		7490.96			2188.94			7517.67			9977.81
		7518.49			2189.35			7549.31			10034.5
		7520.96			2190.58			7580.95			10054.2
		7553.01			2210.31			7595.74			10062.9
		7725.18			2211.54			7647.93			10074
		7746.96			2216.47			7670.94			10125.7
		7761.75			2241.12			7675.87			10128.6
		7905.98			2253.86			7680.39			10130.7
		7939.27			2256.74			7688.2			10138.5
		7973.37			2257.97			7696.01			10247
		7981.18			2258.79			7698.06			10336.9
		7982			2268.24			7705.05			10366.9
		8000.08			2285.91			7725.18			10465.6
		8032.54			2287.15			7733.4			10492.7
		8103.63			2289.61			7735.86			10520.2
		8139.38			2296.19			7738.74			10593.8
		8160.34			2303.58			7762.98			10610.6
		8187.46			2318.38			7820.1			10629.1
		8189.92			2329.06			7830.38			10646.8
		8193.21			2330.29			7857.49			10706.8
		8202.25			2332.35			7942.55			10711.7
		8252.38			2339.74			7956.94			10821.4
		8315.25			2354.54			8002.14			10823.1
		8315.66			2358.24			8074.87			10932.4
		8471.4			2369.33			8087.2			10999.3
		8501.4			2370.56			8090.48			11034.7
		8502.63			2405.08			8155.41			11108.2
		8515.78			2412.06			8238.41			11112.3
		8520.71			2430.14			8247.45			11258.6
		8525.64			2430.14			8273.34			11287
		8541.26			2474.93			8289.78			11321.9
		8589.74			2493.01			8351.82			11337.1
		8616.45			2498.77			8391.68			11370
		8654.67			2507.4			8412.23			11381.5
		8702.75			2513.15			8428.67			11475.6
		8706.85			2515.61			8446.75			11534.8
		8810.82			2526.71			8506.33			11609.5
		8841.63			2527.53			8527.7			11613.2
		8885.19			2536.16			8564.68			11622.3
		8923			2539.86			8600.84			11685.6
		8925.05			2547.67			8622.62			11728.7
		8937.79			2552.6			8660.42			11736.5
		8946.01			2560.4			8678.09			11739.8
		9022.02			2562.05			8700.28			11871.3
		9114.89			2565.75			8721.24			11967
		9129.27			2568.62			8744.25			12024.2
		9193.38			2572.73			8796.84			12327
		9288.71			2577.25			8800.95			12363.2
		9294.46			2581.77			8852.32			12389.9
		9496.63			2583.42			8853.55			12405.9
		9523.34			2588.76			8853.96			12458.5
		9565.66			2601.5			8858.48			12653.7
		9598.95			2603.55			8859.71			12666
		9609.63			2603.55			8906.56			12694.8
		9613.74			2613.82			8945.59			12813.9
		9734.55			2619.99			9045.04			12937.2
		9740.71			2621.22			9047.5			13060.9
		9777.7			2646.7			9059.01			13073.6
		9832.35			2656.97			9090.24			13091.7
		9840.16			2667.65			9169.54			13189.9
		9923.16			2670.12			9186.39			13212.5
		9929.73			2682.86			9198.31			13215
		10123.3			2686.55			9233.24			13325.1
		10131.9			2687.38			9246.38			13343.6
		10196.8			2690.66			9313.77			13422.5
		10210.8			2692.31			9377.06			13557.7
		10293.4			2694.36			9379.93			13600.4
		10295.9			2709.57			9456.77			13688.8
		10297.1			2716.55			9462.94			13755.8
		10325.9			2721.48			9576.35			13842
		10376.8			2724.36			9582.51			13870.8
		10390.4			2731.34			9604.29			13881.9
		10432.3			2732.58			9636.75			13883.5
		10445			2733.81			9679.08			13894.2
		10487.3			2753.12			9702.09			13897.1
		10487.8			2757.23			9758.38			13932
		10503.4			2765.45			9759.2			13973.9
		10695.7			2774.9			9778.93			14022
		10701.4			2782.3			9836.05			14051.6
		10734.7			2799.56			9870.15			14150.6
		10837			2801.61			9901.38			14188
		10852.2			2808.6			9904.67			14264.5
		10874			2813.12			9983.56			14293.2
		10929.9			2821.75			10014			14421
		11043.3			2822.16			10027.9			14500.7
		11056.9			2842.29			10027.9			14645
		11154.3			2846.4			10067.8			14695.9
		11216.3			2850.1			10148.8			14744.4
		11237.3			2852.97			10213.7			14870.2
		11267.3			2873.93			10264.6			14951.9
		11363.4			2876.81			10266.7			14965.1
		11366.3			2880.09			10286.8			15076.8
		11379.8			2898.18			10379.3			15272.8
		11464.5			2901.05			10484.9			15338.2
		11501.9			2901.05			10537.5			15462.3
		11506.8			2910.09			10574.9			15493.9
		11565.6			2910.91			10586.4			15823.5
		11647.8			2915.43			10594.2			15884.7
		11686.4			2942.14			10667.3			15905.2
		11839.7			2951.18			10719.1			15940.2
		11841.3			2956.53			10749.9			16402.4
		11852.8			2957.76			10765.1			16536.4
		11881.6			2963.92			10768.4			16566
		11925.5			2968.03			10771.7			16594.3
		12011.8			2979.13			10853.1			16790.4
		12077.2			2980.36			10863.7			16876.6
		12110			3004.6			10924.6			16932.9
		12152.8			3009.53			10969.8			17258.4
		12239.9			3011.18			10977.6			17269.1
		12390.3			3023.5			10983.3			17389.9
		12419.9			3039.94			11039.2			17433.4
		12464.7			3051.45			11069.6			17443.7
		12465.9			3052.27			11078.2			17524.2
		12489.3			3054.73			11079.1			17526.3
		12492.6			3054.73			11086.9			17834.9
		12521			3072.81			11168.6			17970.1
		12544.8			3077.74			11365.9			18046.5
		12544.8			3081.44			11377.8			18088.8
		12618.8			3082.68			11384			18147.2
		12807.4			3090.07			11390.9			18166.1
		12920.8			3095.82			11395.1			18175.1
		13133.2			3121.71			11433.3			18560.6
		13186.2			3130.34			11436.6			18713.8
		13242.5			3146.37			11496.5			18818.6
		13295.1			3167.74			11601.3			19003.5
		13350.6			3171.43			11621.1			19012.2
		13392.5			3173.9			11755.8			19201.6
		13436.1			3180.47			11762			19326.1
		13462.8			3181.3			11913.2			19329.4
		13531			3181.71			11966.6			19801.9
		13574.1			3183.76			12012.2			19846.7
		13599.6			3189.51			12012.7			20016.4
		13655.1			3219.92			12026.2			20208.7
		13698.6			3228.55			12147.4			20341.5
		13780.8			3240.88			12215.6			20364.5
		13904.1			3252.38			12250.2			20396.5
		13944.4			3256.49			12412.1			20593.8
		13962.9			3269.64			12437.5			20887.2
		14079.6			3274.98			12502.9			21151.8
		14110.4			3280.32			12571.9			21443.5
		14135.8			3281.56			12574.4			21714.3
		14332.3			3288.13			12606.8			21718
		14333.1			3293.06			12804.5			21777.2
		14360.6			3302.1			12888.7			21829.4
		14389.4			3303.34			13040.4			21980.2
		14592.4			3319.36			13125.8			22100.6
		14673.7			3328.4			13130.8			22878
		14702.5			3342.37			13131.2			23062.5
		14722.2			3356.76			13142.3			23120.9
		14808.1			3361.28			13180.9			23147.6
		14844.3			3366.62			13201.8			23262.2
		15001.2			3370.32			13225.3			23337.9
		15226.4			3375.25			13230.2			23519.1
		15467.6			3394.97			13335.8			23569.6
		15543.2			3403.19			13355.9			23663.7
		15602.4			3413.87			13416.3			23849.4
		15762.2			3418.39			13551.1			24022
		15888			3434.83			13634.9			24037.2
		16151.8			3447.16			13641.5			24061.5
		16205.2			3462.36			13715.5			24065.6
		16243.4			3503.04			13763.6			24221.3
		16339.6			3506.33			13813.7			24512.2
		16376.2			3507.97			13821.1			24944.9
		16506.8			3515.37			13864.2			25287.2
		16630.5			3517.42			13923			25401.1
		16669.1			3522.35			13942.3			25613.5
		16683.5			3524.82			13995.7			25638.1
		16715.2			3525.64			14183.9			25676.4
		16780.5			3530.98			14302.3			25911.4
		16857.3			3531.8			14309.3			26123.4
		16936.2			3544.54			14431.7			26591.1
		16956.4			3547.83			14456.4			26594.3
		16967			3573.72			14585.8			26734.9
		16976.9			3604.54			14600.2			27085.4
		17045.5			3620.56			14621.1			27206.6
		17206.2			3625.49			14640.5			27674.6
		17227.2			3638.64			14658.1			27714.9
		17357.8			3641.52			14717.7			28209.6
		17406.7			3658.37			14720.6			28672.3
		17502.5			3663.3			14783			29848.4
		17524.7			3667.41			14884.5			30497.6
		17548.5			3667.82			14941.6			30540.8
		17596.6			3673.98			15247.8			30805
		17689.4			3680.56			15261.3			31483.4
		17787.6			3704.39			15500.1			31780.9
		17977.1			3706.44			15626.6			32490.5
		18034.2			3708.09			15657.1			32901.1
		18090.5			3710.96			15729.8			33054.3
		18173.1			3713.02			15773.3			33121.3
		18306.2			3722.88			15780.7			33131.2
		18541.3			3726.99			15840.7			33524.4
		18868.8			3733.15			15888.8			34552.9
		19125.2			3756.57			15897			35676
		19168.3			3763.97			15947.6			35966.9
		19222.1			3813.69			15968.1			36128
		19266.5			3816.16			16085.6			36789.1
		19324.9			3829.72			16258.2			36974.9
		19337.6			3844.92			16317.4			37372.2
		19391.8			3851.91			16342.9			37679.2
		19563.6			3858.89			16344.9			38173.9
		19611.3			3867.93			16413.1			39089.4
		19771.1			3879.03			16666.3			39740.3
		19814.3			3879.85			16729.5			40003.3
		20000			3890.12			16844.6			42557.9
		20011.1			3902.45			16851.6			44562.4
		20115.9			3903.68			17047.2			46655.2
		20306.1			3903.68			17066.5			202.991
		20355			3905.32			17097.3			202.991
		20639.4			3906.15			17149.1			207.512
		20703.5			3911.08			17198.8			222.715
		21319.4			3911.9			17562			223.537
		21619.8			3932.03			17599			229.701
		22246.1			3933.27			17679.6			239.974
		22366.9			3934.09			17729.7			245.316
		22791.3			3944.77			17826.3			247.37
		22805.3			3946.42			18002.5			266.272
		23273.8			3969.84			18143.9			268.327
		23565.5			3978.47			18238.4			272.436
		24207.8			3984.22			18411.8			274.08
		24664.3			3999.84			18737.7			292.982
		25254.8			4001.89			18759.9			293.393
		26485.9			4002.3			18937.4			309.007
		26525.3			4015.04			19032.7			313.116
		27004.8			4018.74			19050			329.553
		27148.7			4021.2			19766.6			342.291
		27249.3			4038.05			19820			342.702
		28133.2			4061.88			19882.9			345.989
		28808.8			4064.76			20050.5			347.222
		29200.8			4069.69			20583.1			350.51
		34708.7			4074.62			20587.2			350.92
		35851			4086.95			20836.2			351.331
		201.348			4091.88			21042.9			357.084
		205.868			4093.11			21062.2			362.837
		230.112			4102.15			21374.1			368.179
		247.781			4121.06			21457.1			378.041
		254.767			4133.79			21489.6			385.437
		262.163			4139.55			21668.3			388.314
		272.436			4150.23			21729.1			431.46
		291.338			4156.39			21729.5			439.267
		299.145			4159.27			21817.9			443.787
		310.24			4160.5			21870.9			452.005
		312.705			4167.49			21883.6			454.471
		324.622			4175.71			22484.4			456.114
		345.579			4176.94			22668.1			464.333
		353.386			4178.17			22843.9			485.7
		410.914			4188.44			23125.8			500.493
		426.94			4192.55			23363.3			506.657
		427.761			4198.72			23432.8			524.737
		428.583			4226.25			23454.1			534.599
		435.569			4251.73			23578.6			597.469
		438.445			4288.71			23602.5			601.989
		454.471			4294.05			24377.9			602.811
		475.427			4297.75			24380.3			622.124
		483.235			4301.45			25074			638.149
		502.137			4302.68			25419.1			638.56
		516.519			4302.68			25498.8			638.56
		530.901			4306.79			25527.6			639.793
		551.036			4331.44			25918.4			644.724
		551.446			4343.77			26433.3			648.422
		551.857			4344.18			26483.8			668.968
		565.007			4358.15			27022.9			671.433
		588.018			4390.61			27727.6			673.488
		619.247			4399.65			27873.5			694.444
		619.247			4414.04			27930.6			694.855
		639.382			4422.67			28441.4			709.237
		664.448			4423.08			29254.2			753.616
		677.597			4427.6			29458			755.26
		725.263			4428.42			29499.5			761.423
		742.932			4443.62			29849.6			773.751
		744.165			4450.2			29931.8			791.42
		767.998			4476.09			29950.3			834.155
		795.118			4493.34			30242			842.373
		806.624			4524.57			30318.5			843.195
		813.609			4524.98			30662.4			891.683
		820.595			4535.26			31287.4			895.792
		837.032			4538.13			31949.4			901.545
		854.701			4542.24			32261.7			924.145
		967.291			4576.35			32307.3			934.829
		973.866			4577.58			33157.5			934.829
		991.535			4582.51			33821.9			937.295
		996.877			4596.48			34559.5			950.444
		1034.68			4597.3			35634.9			995.233
		1047.83			4606.76			36238.1			1029.75
		1051.53			4609.22			36524.9			1036.74
		1059.75			4631			37028.3			1093.03
		1069.61			4637.98			37162.6			1098.37
		1070.02			4644.15			37917.1			1143.16
		1083.58			4669.21			39793.7			1144.39
		1103.71			4686.06			40445.4			1155.49
		1123.44			4700.85			44750.6			1175.62
		1125.49			4701.68			44927.3			1187.54
		1171.52			4704.96			45025.9			1189.18
		1185.08			4732.49			45114.6			1205.62
		1229.45			4732.49			45996.9			1231.92
		1231.51			4744.82			47534.5			1245.48
		1231.51			4756.33			203.813			1258.63
		1237.67			4764.96			203.813			1275.07
		1261.92			4771.53			204.635			1288.63
		1277.12			4776.46			262.163			1294.79
		1287.39			4776.87			289.694			1307.12
		1292.32			4776.87			293.393			1339.58
		1334.24			4776.87			294.625			1360.54
		1337.53			4783.86			295.858			1417.65
		1339.99			4784.68			300.378			1426.28
		1353.14			4790.02			328.731			1442.72
		1376.15			4806.05			330.375			1459.98
		1382.31			4808.1			337.36			1475.59
		1383.96			4816.73			337.36			1480.52
		1413.54			4839.33			355.03			1480.93
		1532.3			4861.11			374.343			1494.49
		1539.28			4869.74			374.753			1532.71
		1563.53			4872.62			402.696			1534.35
		1599.28			4878.78			407.216			1550.79
		1613.66			4882.89			418.31			1551.61
		1618.18			4895.22			425.296			1586.13
		1629.68			4903.02			432.281			1602.97
		1694.2			4910.42			442.143			1609.96
		1696.25			4928.91			449.54			1643.65
		1732.82			4933.43			466.387			1650.23
		1732.82			4935.08			488.577			1664.61
		1745.15			4952.33			510.766			1674.06
		1762.41			4956.44			521.039			1694.2
		1783.37			4970			555.145			1698.72
		1836.79			4981.92			566.239			1699.13
		1856.51			4995.07			589.25			1745.56
		1860.21			4998.77			620.891			1748.44
		1889.79			5000.82			623.356			1771.45
		1946.91			5007.4			641.026			1788.3
		1956.77			5010.68			642.669			1824.05
		1974.85			5025.07			704.717			1836.79
		1995.81			5025.48			718.277			1846.24
		2048.82			5029.59			721.976			1858.56
		2056.21			5047.67			744.576			1898.01
		2073.47			5061.23			778.271			1906.64
		2138.81			5062.05			793.886			1907.46
		2165.93			5065.34			819.362			1915.27
		2192.23			5076.43			822.239			1916.5
		2209.07			5091.22			852.646			1922.67
		2227.15			5103.55			874.425			1968.69
		2243.59			5105.19			922.502			1970.33
		2268.24			5112.18			932.364			1990.06
		2269.48			5140.94			933.185			1994.99
		2274.82			5159.85			935.24			2024.98
		2332.76			5161.08			957.018			2026.22
		2351.25			5166.83			998.11			2036.08
		2395.22			5173.41			1007.56			2045.53
		2405.9			5174.64			1016.6			2096.89
		2412.06			5181.62			1051.94			2125.25
		2426.86			5190.25			1062.62			2144.15
		2440.83			5206.69			1067.55			2144.97
		2449.46			5221.48			1090.98			2157.3
		2479.45			5238.74			1117.28			2185.24
		2520.96			5251.07			1119.74			2218.11
		2542.74			5265.04			1125.49			2234.14
		2575.2			5280.24			1127.14			2237.01
		2602.73			5286			1127.55			2266.19
		2614.64			5293.8			1144.39			2287.15
		2626.56			5311.88			1213.84			2332.35
		2639.3			5312.3			1239.32			2335.63
		2661.08			5317.23			1246.71			2348.37
		2686.97			5335.72			1253.7			2387.82
		2696.01			5337.77			1286.98			2407.95
		2751.48			5357.49			1286.98			2450.28
		2757.64			5370.64			1288.21			2475.76
		2758.88			5376.81			1322.73			2479.86
		2817.64			5447.48			1350.26			2522.19
		2865.71			5456.11			1429.16			2537.8
		2916.26			5465.56			1443.95			2541.09
		2984.88			5466.39			1484.63			2545.2
		2998.85			5486.52			1496.96			2584.65
		3023.5			5491.04			1508.88			2646.7
		3046.93			5532.13			1540.11			2673.41
		3051.04			5538.3			1547.5			2737.51
		3058.02			5542.82			1561.88			2824.62
		3074.46			5557.2			1562.7			2878.86
		3076.51			5557.2			1566.82			2924.06
		3131.57			5559.25			1567.64			2947.49
		3152.12			5565.42			1614.07			2948.31
		3155.82			5570.76			1615.71			2949.54
		3168.97			5574.87			1658.86			2966.39
		3214.99			5584.32			1687.62			2968.03
		3264.3			5597.47			1705.29			2979.54
		3269.23			5603.22			1744.74			3065.01
		3300.87			5628.7			1806.38			3084.32
		3364.97			5635.27			1825.69			3085.55
		3381.82			5649.24			1847.47			3099.93
		3470.17			5651.3			1866.78			3101.17
		3472.63			5657.05			1936.23			3105.69
		3519.48			5659.11			1941.98			3150.89
		3556.05			5679.65			1952.25			3173.49
		3601.25			5684.58			1986.36			3221.15
		3612.76			5702.66			2001.56			3225.26
		3636.59			5703.48			2030.33			3227.73
		3649.33			5704.31			2052.93			3259.37
		3664.12			5707.18			2074.7			3318.54
		3670.28			5723.21			2085.8			3361.28
		3690.83			5739.65			2125.25			3424.97
		3737.67			5740.47			2269.89			3486.6
		3739.73			5740.88			2331.53			3561.39
		3804.65			5742.52			2336.87			3573.72
		3818.62			5746.22			2343.85			3593.44
		3843.28			5766.35			2368.1			3634.94
		3860.95			5774.98			2369.33			3657.95
		3909.43			5786.9			2373.85			3662.06
		3929.98			5795.53			2391.52			3662.89
		3994.08			5802.1			2465.48			3665.35
		4019.15			5807.45			2483.56			3687.13
		4034.35			5838.68			2514.38			3691.24
		4175.3			5841.96			2542.32			3691.65
		4181.87			5847.72			2550.13			3696.58
		4224.19			5860.45			2559.17			3713.43
		4234.47			5867.44			2632.72			3736.85
		4285.42			5875.66			2671.76			3792.32
		4358.56			5899.08			2686.97			3795.61
		4385.68			5913.46			2693.13			3853.96
		4446.91			5927.84			2715.73			3860.12
		4466.63			5931.13			2725.18			3962.85
		4496.22			5953.73			2747.78			3971.89
		4525.39			5955.38			2830.38			3977.24
		4556.21			5957.84			2830.79			4030.65
		4599.77			5964.41			2839.83			4041.34
		4606.76			5975.92			2848.04			4056.13
		4640.45			6008.79			2935.57			4087.77
		4671.27			6008.79			2961.05			4092.7
		4706.2			6012.49			2966.39			4116.12
		4721.81			6025.64			2989.4			4125.16
		4739.48			6051.53			2998.03			4144.07
		4743.18			6063.44			3093.36			4154.75
		4743.18			6072.48			3131.16			4172.42
		4778.93			6079.47			3159.52			4187.21
		4833.99			6090.15			3165.68			4214.33
		4866.45			6097.14			3222.39			4231.59
		4885.77			6117.27			3225.26			4251.73
		4974.11			6130.01			3287.31			4257.48
		5001.23			6190.42			3318.54			4285.01
		5050.95			6237.67			3341.14			4298.16
		5137.66			6263.56			3383.05			4383.63
		5197.24			6270.14			3397.44			4392.67
		5241.62			6280.82			3418.8			4424.31
		5244.08			6316.98			3439.35			4487.18
		5292.16			6340.81			3493.59			4488.41
		5293.39			6347.8			3507.56			4508.55
		5299.15			6358.48			3513.31			4552.93
		5309.01			6412.72			3545.78			4569.36
		5326.68			6413.13			3592.21			4587.03
		5328.73			6422.58			3609.47			4623.19
		5330.38			6430.8			3692.88			4633.47
		5342.7			6455.87			3715.07			4654.83
		5358.32			6458.74			3858.07			4661
		5360.78			6467.78			3888.48			4686.47
		5401.46			6472.72			3979.29			4753.45
		5513.23			6478.06			4009.29			4764.55
		5518.57			6487.1			4017.92			4771.94
		5549.39			6496.14			4019.15			4779.75
		5616.37			6508.47			4021.2			4825.77
		5636.92			6603.39			4031.48			4862.34
		5657.05			6609.14			4141.19			4866.45
		5705.95			6657.63			4150.23			4876.31
		5736.77			6659.68			4151.87			4883.71
		5738			6669.13			4173.65			4910.42
		5744.99			6676.12			4185.98			4924.8
		5753.62			6683.51			4231.59			5104.37
		5758.96			6696.66			4233.65			5124.51
		5760.19			6698.31			4243.1			5142.18
		5810.32			6699.13			4265.7			5191.49
		5817.31			6725.43			4331.44			5199.7
		5819.36			6741.04			4377.47			5202.99
		5884.29			6745.15			4415.27			5235.45
		5994			6783.37			4531.56			5242.85
		6028.93			6789.12			4631			5290.93
		6072.9			6855.69			4655.65			5336.54
		6074.54			6863.49			4707.02			5388.73
		6142.34			6886.51			4712.36			5392.83
		6177.68			6891.85			4728.39			5502.55
		6202.33			6906.64			4739.07			5619.66
		6268.49			6907.46			4740.3			5641.44
		6320.27			6911.57			4760.03			5677.6
		6336.7			6916.91			4769.89			5844.02
		6379.44			6929.24			4774.41			5858.4
		6415.6			6937.46			4794.54			5864.15
		6434.5			6942.8			4821.66			5869.9
		6474.77			6945.27			4869.33			5920.86
		6494.9			6981.43			4881.25			5957.84
		6510.52			6982.66			4903.02			5970.99
		6545.86			6991.29			4913.3			5980.85
		6659.68			7026.22			4921.93			6035.09
		6674.47			7045.53			4957.68			6055.23
		6813.36			7056.62			5053.01			6183.02
		6901.3			7070.6			5133.14			6213.84
		6907.87			7104.7			5136.42			6237.26
		6914.45			7107.58			5138.07			6245.07
		6919.38			7110.45			5202.17			6282.87
		6928.42			7120.32			5223.95			6305.06
		6950.2			7144.97			5247.78			6315.75
		6971.98			7170.04			5269.15			6316.98
		6981.43			7174.97			5293.39			6355.19
		6983.07			7176.2			5320.1			6386.01
		7010.6			7186.88			5320.92			6401.63
		7019.23			7206.61			5391.6			6420.94
		7095.66			7214.83			5435.98			6427.1
		7107.58			7215.24			5449.95			6471.48
		7119.08			7217.29			5518.98			6496.96
		7135.11			7232.08			5532.95			6535.17
		7212.36			7233.73			5548.16			6538.05
		7246.47			7235.37			5565.42			6598.04
		7347.14			7246.88			5644.72			6759.94
		7384.94			7250.57			5659.11			6778.02
		7408.78			7265.78			5717.46			6786.24
		7423.57			7270.3			5723.21			6796.1
		7510.27			7298.24			5731.43			6809.66
		7524.65			7316.32			5740.47			6943.21
		7543.56			7318.38			5756.49			6953.07
		7551.77			7325.36			5798.82			6993.34
		7629.85			7335.63			5802.1			6994.58
		7648.34			7339.74			5836.21			6994.99
		7659.02			7374.67			5837.85			7124.01
		7659.44			7404.26			5867.44			7175.38
		7730.11			7422.75			5929.49			7204.55
		7758.88			7423.98			5959.48			7208.66
		7771.2			7441.65			5975.92			7380.01
		7802.84			7486.03			5984.14			7441.65
		7874.34			7512.74			5992.36			7451.92
		7899.41			7532.05			6067.55			7478.63
		7917.49			7561.23			6074.95			7573.14
		7978.3			7579.72			6131.25			7606.02
		8008.71			7584.24			6136.59			7690.66
		8011.18			7636.42			6144.4			7718.19
		8137.74			7651.22			6161.24			7719.84
		8187.05			7657.79			6194.12			7728.88
		8198.55			7660.67			6233.97			7747.37
		8251.15			7687.79			6258.22			7928.58
		8417.16			7731.35			6324.79			8079.39
		8464.83			7737.1			6369.16			8122.12
		8537.56			7758.05			6389.3			8138.56
		8611.93			7806.13			6402.04			8218.69
		8686.72			7840.24			6402.04			8256.49
		8736.03			7869.82			6428.75			8353.06
		8791.91			7902.28			6431.62			8401.96
		8812.05			7928.99			6440.25			8552.76
		8814.51			7987.34			6478.47			8567.55
		8832.18			7989.81			6484.22			8714.25
		8893			8024.33			6492.85			8721.65
		8902.04			8035.83			6509.7			8789.86
		8928.75			8038.71			6604.62			8805.88
		8948.88			8058.43			6624.75			8830.54
		9002.3			8064.19			6641.19			8837.52
		9009.29			8066.24			6679.4			8849.03
		9054.08			8106.92			6687.21			8874.1
		9059.01			8123.77			6811.31			8931.21
		9069.69			8132.81			6860.62			8964.09
		9099.28			8179.24			7023.75			8986.69
		9113.25			8182.12			7100.18			9036.82
		9126.81			8260.19			7114.97			9079.14
		9137.49			8283.2			7259.61			9091.06
		9150.64			8340.32			7260.03			9098.87
		9179.82			8344.43			7338.51			9100.1
		9333.5			8368.67			7403.44			9100.92
		9340.07			8392.09			7450.28			9113.66
		9383.63			8423.32			7452.33			9144.48
		9409.93			8447.16			7648.75			9168.72
		9417.32			8449.62			7665.19			9227.48
		9434.17			8450.44			7697.24			9230.36
		9459.24			8452.5			7702.58			9293.64
		9520.87			8511.26			7711.21			9345.41
		9631.82			8532.63			7726.82			9396.37
		9660.58			8540.84			7810.24			9493.34
		9666.34			8579.47			7847.22			9542.24
		9778.11			8611.52			7872.29			9553.34
		9816.73			8613.58			8105.69			9642.09
		9916.17			8625.49			8117.19			9648.67
		9973.7			8681.38			8147.6			9653.19
		10067.8			8699.46			8169.79			9673.73
		10092.5			8710.96			8213.76			9776.05
		10123.7			8719.59			8228.96			9811.8
		10124.5			8727.4			8229.78			9930.56
		10132.7			8731.92			8234.71			9938.36
		10178.7			8757.4			8283.2			10036.2
		10185.7			8766.85			8305.39			10100.3
		10252.3			8840.4			8332.51			10117.1
		10341.5			8854.78			8347.3			10125.3
		10348.5			8893.41			8348.13			10164.4
		10369.8			8922.17			8359.22			10191.9
		10415.8			8949.29			8519.89			10306.5
		10459			8975.59			8550.3			10452.8
		10744.6			8980.11			8592.21			10646.4
		10746.6			8995.73			8632.07			10706.8
		10761.8			9005.18			8640.29			10736.8
		10777.4			9021.2			8647.27			10807.4
		10818.1			9027.78			8661.65			10915.5
		10848.1			9052.84			8746.71			10922.5
		10919.2			9059.01			8755.75			10946.3
		10920.9			9074.21			8838.35			10993.6
		11003			9078.73			8846.15			11003
		11043.7			9087.36			8855.6			11027.3
		11097.6			9136.26			8885.19			11062.6
		11117.7			9137.49			8907.79			11094.3
		11454.6			9142.83			8966.14			11229.5
		11461.2			9234.06			9010.11			11333
		11486.7			9237.34			9054.49			11336.7
		11493.3			9261.18			9126.4			11347.8
		11512.2			9320.35			9171.19			11447.2
		11517.1			9349.52			9297.34			11525.3
		11556.1			9425.13			9336.78			11580.4
		11586.1			9455.54			9441.98			11582.4
		11744.3			9497.86			9509.78			11720.5
		11854.9			9546.76			9521.7			11836.4
		11885.3			9597.3			9528.68			11926
		11898			9686.47			9558.68			11951.4
		11899.7			9698.39			9693.46			12080
		11954.3			9705.38			9715.24			12223.9
		11963.3			9738.66			9923.16			12266.6
		12096.5			9746.47			9992.6			12395.6
		12138.4			9780.57			10018.5			12527.1
		12154.8			9843.44			10025.1			12585.9
		12216.5			9871.8			10037.8			12588.3
		12262.1			9873.44			10128.2			12670.9
		12262.9			9881.66			10137.2			12697.2
		12279.8			9916.58			10158.6			12718.6
		12346.7			9917.41			10176.7			12798.7
		12408.8			9922.75			10184.9			12953.2
		12422.7			9958.5			10205			13141
		12466.3			9962.2			10219.8			13144.7
		12530			9988.49			10303.3			13309.1
		12567.8			10025.5			10327.5			13474.7
		12600.7			10038.2			10375.6			13534.3
		12620.4			10048.5			10392			13600
		12669.7			10049.3			10396.9			13603.7
		12733.8			10083			10422.4			13646.9
		12744.1			10119.6			10428.6			13767.3
		12791.7			10133.1			10501.3			13808.8
		12807			10136.8			10518.6			13942.7
		12909.7			10140.1			10522.3			14010.1
		12959.8			10157			10549.8			14016.7
		13016.5			10218.2			10561.7			14041.7
		13169.4			10267.9			10624.6			14080.8
		13249.5			10300.4			10632			14085.7
		13437.7			10320.9			10651.7			14110.8
		13448.8			10401.5			10692			14225.8
		13468.1			10491			10768.4			14239.4
		13492.8			10547.3			10925			14243.5
		13586.9			10592.1			10939.3			14426.8
		13767.7			10682.9			10993.2			14452.7
		13771			10802.5			11008.8			14477.3
		13821.1			10986.6			11010.4			14578
		14063.9			11011.7			11040.8			14590.7
		14140.8			11114.4			11066.7			14788.8
		14248.4			11175.6			11096.3			14988.9
		14259.5			11178.5			11167.4			14989.7
		14353.2			11265.2			11196.2			15079.7
		14380.3			11301			11226.6			15130.7
		14468.7			11350.3			11341.2			15230.9
		14687.7			11713.5			11362.6			15248.2
		14692.6			11804.7			11364.2			15334.5
		14742.4			11836			11371.2			15385.4
		14850			11851.2			11379			15473.8
		15043.6			11930.5			11379.8			15715.4
		15060			12039.8			11465.3			15836.6
		15070.3			12119.9			11573.8			16171.9
		15117.5			12120.3			11612.8			16220.8
		15165.2			12190.6			11616.1			16228.6
		15213.3			12192.6			11661.3			16257.8
		15225.6			12200			11700.4			16348.6
		15226.8			12246.1			11704.5			16377
		15234.6			12301.1			11795.7			16419.7
		15283.1			12346.3			11810.9			16425.9
		15503			12482.7			11926.4			16457.9
		15645.5			12583.4			11950.6			16584.1
		15671			12606			11982.7			16600.5
		15806.2			12609.7			12027.9			16649
		15958.7			12706.7			12038.5			16699.1
		16101.7			12879.3			12108.8			16703.6
		16176.4			13078.2			12130.6			16703.6
		16212.6			13337.4			12211.5			16709
		16227.4			13403.6			12227.6			16748
		16479.3			13424.1			12348.8			17214.8
		16793.2			13438.5			12372.2			17265.8
		16895.1			13505.5			12381.7			17310.2
		17075.9			13828.9			12462.2			17463
		17077.2			14172			12483.6			17555.1
		17077.2			14260.4			12487.7			17816.4
		17103.9			14285.4			12540.7			17962.7
		17127.3			14286.2			12542.3			17971.7
		17134.3			14544.3			12547.3			18044
		17435.9			14609.2			12550.1			18120.5
		17543.1			14820.4			12624.1			18172.3
		17634			15092			12820.9			18341.6
		17685.7			15180			12838.2			18507.2
		17721.5			15186.1			12853.8			18555.6
		17724.4			15327.9			12909.3			18749.2
		17891.2			15872.4			12958.6			18832.6
		18199.8			18012			12984.1			19009.7
		18300.9			18455.8			12994.3			19119
		18769.7			21907.1			13164.4			19132.2
		18930.4			30737.2			13176.8			19227.1
		19152.7			202.17			13190.3			19317.5
		19254.2			205.046			13213.3			19432.1
		19295.3			205.868			13236.4			19706.2
		19718.5			223.126			13245			19986.4
		19879.2			226.003			13272.1			20214.5
		20032.5			233.399			13301.3			20793.9
		20073.6			239.563			13301.3			20954.1
		20491.9			250.657			13314			21073.3
		20736.4			251.068			13347.7			21081.9
		20855.9			256.41			13402.8			21104.5
		20909.8			273.258			13455			21127.1
		20949.2			274.49			13459.5			21218.4
		21017.8			275.312			13482.1			21229.9
		21283.3			275.723			13493.2			21255.3
		21301			276.134			13573.7			21349.4
		21349.9			278.189			13588.5			21489.6
		21716.4			280.654			13626.7			21528.6
		21733.6			281.065			13717.5			21610.8
		21872.1			288.872			13792.7			21715.6
		22823			288.872			13991.2			22014.7
		22953.6			298.323			14048.7			22647.9
		22999.7			306.953			14052.4			22848.9
		22999.7			307.774			14308.8			22932.3
		23152.5			321.335			14321.2			23004.2
		23768.9			325.033			14530.7			23051.9
		23774.2			325.855			14726.3			23118.4
		23870.8			329.964			14828.2			23263.5
		23944.4			341.88			14838.1			23314.8
		24357.3			346.4			14864.8			23396.6
		24539			347.633			14969.2			23549.9
		24887.4			358.728			15048.1			23651
		25248.2			359.55			15080.5			23816.2
		25350.9			362.015			15097.4			23873.3
		25447.9			378.452			15154.9			23874.1
		25455.7			383.383			15203.8			23961.2
		25594.6			403.517			15234.2			24237.3
		25663.2			408.859			15318			24256.7
		25808.7			408.859			15353.4			24286.7
		25875.7			412.558			15384.2			24414.4
		26719.3			414.201			15484.9			24565.3
		26742.3			414.201			15521.5			24673.7
		28463.2			417.488			15544			24815.5
		28497.3			418.721			15574			24831.1
		28566.7			435.569			15631.2			24868.5
		28593			438.856			15646.8			24949
		28648.5			439.678			15686.2			25027.5
		29091.5			442.965			15788.5			25182
		29341.7			452.827			15838.3			25333.7
		30212			456.936			15842.8			25342.7
		31696.3			457.347			15860.5			25504.6
		33300.5			469.675			16098.8			25821
		34664.7			470.496			16131.2			25861.3
		37718.2			472.551			16165.4			25927
		43418.8			474.195			16233.2			26082.8
		227.235			483.646			16262.3			26087.7
		251.068			488.166			16294.4			26251.6
		256.41			500.904			16295.6			26497.4
		258.876			502.548			16321.5			26637.9
		318.047			503.369			16365.5			26711.9
		330.375			505.835			16496.1			26729.5
		378.452			513.642			16557.8			27032
		428.583			525.97			16601.7			27174.1
		432.281			533.777			16624.3			27186.1
		498.439			541.174			16762			27228.8
		539.53			543.228			16791.6			27387.4
		559.665			553.09			16850.3			27550.5
		574.047			555.145			16856.1			27683.3
		604.454			558.021			16909.5			27689.4
		623.767			564.185			16939.9			27715.3
		710.059			574.458			16946.1			27853.8
		746.22			576.512			16954.7			27967.2
		754.438			583.498			17024.2			28036.7
		757.725			583.498			17032.4			28351
		759.78			588.84			17073.9			28436.1
		788.955			601.578			17098.9			28688.8
		806.624			602.4			17225.1			28758.6
		821.828			603.222			17241.1			28860.9
		839.086			608.153			17258.8			29006.4
		900.723			611.029			17263.7			29022
		906.887			614.727			17348.4			29156
		935.24			614.727			17477.4			29359.4
		983.728			617.193			17534.1			29439.9
		994.822			629.931			17590			29617.8
		1100.02			639.382			17720.2			29686.1
		1148.5			643.08			17760.5			29695.1
		1155.08			643.08			17831.6			29919.9
		1251.64			649.655			17874.3			30148.3
		1294.38			650.066			17893.7			30536.2
		1305.06			659.928			17940.9			30659.5
		1318.62			660.75			18006.2			30923.7
		1324.38			674.721			18132			31088.9
		1349.44			677.597			18171.4			31435.7
		1355.19			684.583			18225.7			31499.8
		1384.78			687.87			18272.5			31801.9
		1416.83			711.292			18279.5			31808
		1424.64			712.525			18306.6			31856.1
		1452.99			737.179			18331.7			31950.6
		1476			738.823			18358.8			32254.3
		1476.41			741.7			18392.9			32467.5
		1478.47			756.492			18427.8			32490.1
		1515.45			768.409			18648.1			33323.9
		1520.38			769.642			18816.2			33593.9
		1539.28			772.107			19088.6			33782.9
		1539.28			777.038			19270.6			33984.6
		1571.75			797.584			19361.4			34020.4
		1594.35			800.46			19532.4			34057.4
		1620.23			802.515			19542.7			34106.3
		1641.19			809.089			19734.5			34283.8
		1680.23			812.788			19735			34936.3
		1690.91			815.664			19739.5			35100.7
		1720.5			825.115			19801.1			35173
		1720.91			846.893			19864			35340.2
		1743.92			853.468			19873.4			35724
		1760.77			857.577			20087.9			35966.5
		1779.26			867.028			20258.9			36454.2
		1814.6			869.083			20283.5			36884.5
		1820.35			880.999			20294.6			37029.1
		1902.94			887.985			20326.7			37099.8
		1938.69			895.381			20329.6			37543.6
		1942.39			902.778			20466			37551.4
		1957.18			905.654			20627.5			37790.5
		2024.57			923.323			20676.8			37888.7
		2099.36			925.378			20724			38768.5
		2147.85			931.953			20729.8			39852.5
		2154.83			932.774			20935.2			40023
		2188.53			937.705			21048.7			40251.9
		2204.96			938.938			21100.4			40265.4
		2234.55			943.869			21193.7			40323.4
		2256.33			947.156			21276.3			41037.1
		2285.91			950.444			21338.8			41405.3
		2303.58			950.444			21351.5			41718.9
		2324.95			964.415			21353.1			43058.8
		2336.87			966.88			21594.3			43524.8
		2365.63			981.673			21690.1			46577.5
		2385.36			986.193			21764.5			47089.1
		2396.86			993.179			21890.2			47109.6
		2398.5			998.521			21935			48052.7
		2438.36			1000.16			21994.2			49479
		2482.33			1000.16			22016.8			206.279
		2483.56			1001.4			22600.3			212.853
		2490.14			1019.48			22661.9			223.537
		2498.77			1021.12			22810.7			245.316
		2500			1024.41			22814.8			247.37
		2556.71			1045.37			22827.1			250.657
		2574.79			1047.01			22834.1			253.945
		2620.4			1059.75			22938.4			266.272
		2647.93			1060.98			23090.5			290.927
		2652.45			1060.98			23297.2			294.625
		2667.24			1071.66			23531.4			301.611
		2683.27			1072.07			23953.8			326.677
		2695.59			1081.94			24174.9			342.291
		2742.44			1088.1			24265.3			360.371
		2759.7			1088.51			24333.5			372.699
		2917.08			1103.3			24422.3			383.794
		2922.83			1108.65			24515.5			408.448
		2927.35			1118.51			24517.2			416.667
		2931.87			1124.26			24795			431.049
		3005.84			1127.96			24795			457.347
		3027.2			1137			24869.3			462.689
		3095.82			1148.09			24895.6			486.933
		3136.51			1160.42			25056.7			518.573
		3274.57			1183.84			25062.9			529.668
		3296.35			1184.66			25306.5			534.599
		3396.61			1203.98			25516.9			547.337
		3406.48			1217.13			25521			551.446
		3454.96			1218.77			25573.2			576.512
		3456.61			1221.24			25644.7			578.978
		3489.07			1222.47			26244.2			583.087
		3515.37			1226.99			26319.9			583.909
		3532.63			1235.62			26330.1			639.382
		3615.63			1250.41			26338.8			649.244
		3691.65			1254.93			26515			732.659
		3692.47			1256.58			26646.5			746.631
		3762.74			1257.4			26860.6			755.26
		3781.23			1264.38			26912.8			769.231
		3788.22			1264.38			27251.4			777.449
		3826.02			1265.2			27330.3			778.271
		3910.26			1273.01			27598.2			793.064
		3964.5			1273.42			27656.6			796.762
		3996.14			1284.11			27734.6			859.632
		4041.34			1287.8			27796.3			872.37
		4066.82			1315.34			27802			894.97
		4151.05			1323.96			27951.6			911.818
		4159.68			1330.95			28070.8			993.59
		4188.86			1334.24			28137.3			1011.26
		4249.26			1340.81			28142.3			1013.31
		4259.12			1340.81			28384.3			1021.12
		4319.53			1341.22			28478.8			1035.09
		4322.4			1344.92			28614.8			1055.64
		4346.24			1349.03			28971.1			1066.32
		4476.5			1351.5			29306.4			1068.38
		4509.37			1352.73			29389.8			1104.54
		4527.04			1353.96			29447.7			1125.49
		4557.45			1355.19			29451			1126.32
		4692.64			1363.82			29980.7			1140.29
		4707.43			1374.51			30279.8			1141.11
		4733.32			1382.72			30344.8			1145.63
		4771.53			1386.01			30724			1168.23
		4829.88			1403.27			30787.7			1214.66
		4836.05			1404.5			31017.4			1230.69
		4865.63			1420.12			31273.8			1282.05
		4865.63			1420.53			31351.9			1299.72
		4958.5			1421.35			31386.4			1332.18
		4989.32			1421.35			31861			1367.52
		5004.52			1421.76			32478.6			1381.08
		5066.57			1432.45			32967.2			1383.55
		5092.87			1444.36			33273.8			1387.24
		5095.74			1444.36			33380.2			1390.12
		5177.1			1449.29			33746.7			1403.27
		5205.05			1453.81			34382.4			1429.57
		5274.08			1459.57			34813.9			1448.47
		5311.06			1459.98			35117.1			1496.96
		5324.21			1473.95			35580.6			1498.6
		5392.42			1475.18			35713.3			1506.41
		5404.34			1484.22			35837.9			1522.03
		5419.54			1485.45			36099.2			1531.48
		5434.75			1503.53			36301.8			1579.96
		5440.09			1503.53			36756.2			1592.7
		5654.59			1509.7			37910.5			1619.82
		5673.08			1513.4			38525.6			1642.42
		5684.58			1523.67			38856.4			1659.27
		5709.65			1525.72			39118.2			1660.5
		5710.88			1537.23			40453.6			1661.74
		5739.65			1541.75			40984.6			1756.25
		5795.53			1542.16			41189.2			1787.89
		5827.17			1550.79			41556.1			1838.02
		5851.82			1559.01			42783.5			1852.81
		5875.25			1583.66			43395.4			1902.94
		5908.94			1586.95			43438.9			1903.76
		5920.86			1596.81			44980.3			1958.01
		5984.96			1598.45			45057.5			1970.33
		6035.09			1603.8			45336.9			1994.58
		6037.97			1609.55			45378			1999.92
		6060.16			1618.59			47687.8			2001.56
		6088.1			1624.34			212.442			2027.45
		6097.55			1625.16			213.675			2050.87
		6116.45			1627.63			214.908			2110.04
		6160.42			1636.67			215.73			2111.28
		6167.82			1639.55			220.661			2116.21
		6221.24			1651.87			227.235			2126.07
		6339.58			1655.57			228.468			2173.32
		6406.56			1658.45			229.701			2193.05
		6501.89			1661.33			252.301			2200.86
		6518.33			1674.06			261.752			2203.32
		6558.19			1676.53			268.738			2209.48
		6568.05			1680.64			300.378			2212.77
		6598.87			1685.16			302.844			2217.7
		6600.51			1685.98			304.898			2239.07
		6622.7			1686.39			310.24			2250.99
[truncated: 3,456 more rows]
