# Supplementary material for: Deletion of EP3 prostaglandin receptor in murine macrophages aggravates diet-induced obesity by suppressing SPARC
Source: EMBO J. 2025 Jul 23;44(18):4962–83. doi: 10.1038/s44318-025-00508-y (PMC12436609; doi:10.1038/s44318-025-00508-y)
Supplement: Supplementary file 6 — Source data Fig. 4 [file 44318_2025_508_MOESM6_ESM.zip › Source data Fig.4/Figrue 4K/Figure 4K.xlsx]

## Sheet: Figure 4K
	iWAT	LysMCre		iWAT	Rosa-EP3α/LysMCre		iWAT	SPARCF/FLysMCre		iWAT	Rosa-EP3α/SPARCF/FLysMCre
		200.937			200.115			217.373			226.414
		275.312			200.526			242.85			237.508
		277.778			200.526			250.657			238.741
		280.654			202.991			252.712			258.876
		295.858			204.635			260.519			259.287
		311.062			206.279			261.341			263.396
		323.8			206.279			297.502			268.738
		327.909			206.279			328.32			290.516
		345.579			206.69			330.375			310.24
		352.564			207.512			332.429			331.197
		359.55			207.922			338.182			356.262
		360.782			208.333			349.277			362.426
		370.233			208.333			350.51			385.026
		372.288			209.155			385.026			387.081
		374.753			210.388			411.736			389.957
		388.725			212.853			422.83			435.158
		405.983			213.675			451.183			435.158
		420.776			213.675			464.744			442.554
		426.118			214.086			507.068			456.936
		464.744			214.908			514.875			508.711
		464.744			214.908			530.49			570.759
		476.249			215.319			537.475			579.799
		480.358			215.319			563.363			596.236
		482.824			215.319			572.814			603.222
		499.26			215.319			575.69			608.974
		505.424			216.963			578.567			632.807
		507.068			218.195			587.196			645.135
		512.41			220.25			599.934			645.135
		558.843			221.072			634.862			648.833
		560.076			221.483			644.313			667.324
		592.949			222.715			654.586			667.735
		602.811			225.592			654.586			673.488
		614.316			226.824			661.982			678.83
		615.96			227.235			680.473			682.939
		631.575			227.235			680.884			683.35
		666.502			228.879			706.361			706.361
		666.913			230.523			719.099			711.292
		666.913			231.345			754.438			731.016
		667.735			232.166			773.751			747.863
		672.666			233.81			832.512			767.998
		672.666			234.221			860.043			804.158
		675.953			235.865			871.548			821.417
		676.775			236.686			879.356			833.333
		685.404			237.097			885.93			842.373
		694.444			237.919			902.367			849.359
		702.252			238.33			903.189			859.632
		708.826			239.152			908.531			862.097
		714.99			239.152			910.585			864.563
		718.688			241.617			922.913			867.028
		733.07			241.617			950.033			869.905
		739.645			242.439			968.524			880.588
		766.354			243.261			970.168			915.105
		807.857			244.494			977.153			936.473
		818.13			244.905			979.208			949.622
		832.101			247.37			1011.67			950.855
		836.21			248.192			1017.83			963.182
		836.621			248.603			1018.25			974.688
		837.442			249.836			1093.03			988.248
		859.632			250.247			1145.22			994.001
		891.272			250.247			1196.17			1001.81
		910.585			250.657			1207.27			1012.49
		930.309			251.89			1210.96			1044.13
		933.185			253.945			1262.33			1073.72
		942.226			254.356			1271.37			1074.54
		943.458			255.178			1282.87			1095.09
		970.168			255.588			1296.02			1119.74
		973.044			255.588			1325.2			1169.05
		973.866			256.41			1326.43			1185.49
		994.822			257.643			1419.71			1231.1
		1001.81			258.054			1429.16			1234.38
		1003.04			258.465			1432.04			1252.06
		1014.13			261.341			1454.22			1304.24
		1015.37			262.163			1480.52			1316.16
		1025.23			263.396			1480.52			1316.98
		1026.05			263.396			1551.61			1322.73
		1053.58			264.218			1607.91			1350.26
		1056.46			266.683			1611.6			1370.4
		1057.28			267.505			1614.07			1382.31
		1062.62			268.738			1617.36			1406.56
		1064.68			268.738			1654.75			1420.53
		1088.1			269.97			1678.58			1429.98
		1088.51			272.436			1689.68			1435.32
		1093.03			274.08			1741.86			1471.89
		1096.32			274.49			1803.91			1476.82
		1134.94			277.778			1849.11			1517.51
		1141.11			281.065			1963.35			1531.89
		1141.52			282.709			1986.77			1542.16
		1146.86			283.531			1999.92			1547.09
		1149.74			284.763			2004.03			1579.96
		1171.93			285.585			2044.3			1583.66
		1173.57			286.407			2070.59			1616.54
		1180.56			286.818			2186.88			1630.92
		1195.35			286.818			2197.16			1644.07
		1198.64			290.516			2200.03			1645.71
		1217.13			294.214			2209.89			1647.35
		1217.54			294.214			2235.78			1649.82
		1226.17			296.269			2255.09			1656.81
		1227.4			296.68			2270.3			1660.91
		1227.4			297.502			2280.98			1685.16
		1232.74			299.145			2296.19			1710.63
		1234.8			300.789			2329.06			1718.03
		1243.01			301.2			2339.33			1738.99
		1265.2			302.022			2360.29			1743.1
		1317.8			308.185			2369.33			1774.33
		1324.79			308.596			2378.78			1781.31
		1329.31			311.884			2384.12			1805.56
		1334.24			311.884			2434.66			1888.56
		1340.4			313.116			2446.17			1888.56
		1345.74			314.76			2453.16			1905.82
		1350.67			316.404			2475.34			1935.4
		1360.12			317.226			2482.33			1941.16
		1360.95			318.869			2505.34			1955.13
		1361.36			318.869			2516.44			1963.35
		1373.68			318.869			2528.35			2008.55
		1374.1			319.28			2559.99			2063.61
		1399.16			319.691			2631.9			2064.02
		1401.22			320.102			2675.87			2077.17
		1406.15			320.924			2690.66			2102.24
		1414.78			320.924			2720.25			2138.4
		1417.65			321.746			2722.72			2160.59
		1422.58			325.033			2732.58			2170.45
		1432.04			328.731			2738.33			2172.5
		1434.5			334.484			2745.32			2175.79
		1435.32			334.484			2753.53			2193.87
		1441.08			335.306			2778.6			2195.1
		1452.58			335.717			2814.35			2209.48
		1493.67			336.128			2814.76			2271.53
		1501.89			336.538			2820.92			2271.53
		1512.98			338.182			2826.27			2277.28
		1531.48			338.182			2828.32			2289.2
		1543.8			338.182			2829.55			2310.98
		1548.73			339.826			2840.24			2324.54
		1571.34			341.059			2843.52			2345.5
		1573.39			341.469			2844.35			2364.81
		1587.36			342.702			2884.61			2413.71
		1593.52			343.113			2906.39			2416.99
		1598.04			344.757			2965.16			2434.25
		1609.96			345.168			2985.7			2482.33
		1615.71			346.4			2999.26			2488.49
		1649.41			346.811			3021.45			2522.19
		1651.05			347.222			3024.33			2577.25
		1652.29			347.222			3046.93			2594.51
		1678.58			348.044			3060.08			2609.71
		1683.1			349.688			3071.58			2613.82
		1699.13			350.92			3102.4			2621.63
		1699.13			351.331			3103.22			2622.86
		1699.54			352.975			3107.74			2642.18
		1715.57			352.975			3108.56			2646.28
		1717.62			354.619			3124.59			2655.74
		1737.34			354.619			3148.42			2674.64
		1749.26			355.44			3151.71			2696.01
		1759.94			356.262			3203.49			2725.18
		1761.18			356.673			3226.5			2754.77
		1765.7			357.084			3248.68			2770.79
		1776.38			357.495			3258.96			2789.28
		1786.24			358.728			3268			2796.68
		1787.89			364.07			3273.75			2815.17
		1822.81			364.481			3298.41			2815.17
		1826.92			364.481			3309.5			2817.23
		1843.36			364.892			3312.79			2860.37
		1844.59			364.892			3356.76			2922.42
		1846.65			366.124			3375.25			2925.71
		1854.04			368.59			3408.94			2965.16
		1855.69			369.412			3445.51			2970.09
		1876.23			371.055			3537.15			3029.67
		1880.34			371.055			3546.6			3037.89
		1886.92			372.288			3557.28			3044.46
		1889.79			373.521			3644.39			3048.57
		1906.23			374.343			3645.22			3064.6
		1907.05			374.753			3649.74			3073.64
		1934.58			375.986			3657.13			3093.36
		1942.8			377.63			3671.93			3099.52
		1956.36			379.274			3672.34			3103.63
		1964.58			380.506			3699.05			3139.79
		1964.99			382.15			3718.77			3145.55
		1979.37			382.561			3758.63			3152.94
		1982.25			384.204			3793.56			3170.61
		1982.66			384.204			3816.57			3172.26
		2008.14			384.615			3820.27			3199.38
		2013.89			385.026			3821.5			3209.24
		2070.59			385.848			3852.73			3217.46
		2080.87			386.67			3859.3			3221.57
		2108.81			387.081			3865.47			3251.97
		2130.18			389.546			3886.83			3263.89
		2135.93			392.012			3958.33			3276.22
		2165.11			392.423			3968.2			3323.88
		2175.79			392.834			4042.16			3394.15
		2177.84			394.888			4043.8			3436.06
		2180.72			396.121			4050.38			3461.95
		2207.43			397.765			4054.08			3466.06
		2215.24			398.176			4127.63			3478.39
		2221.4			399.819			4162.97			3481.26
		2231.67			401.874			4164.61			3517.01
		2235.78			402.285			4227.89			3533.04
		2236.19			402.696			4235.29			3552.35
		2253.45			403.517			4256.25			3564.27
		2257.56			404.75			4272.27			3574.13
		2258.79			407.216			4275.15			3581.11
		2266.19			407.627			4298.16			3590.98
		2267.42			408.448			4317.06			3615.63
		2267.42			409.27			4331.44			3616.04
		2284.68			411.325			4338.84			3680.14
		2288.38			412.558			4346.24			3680.14
		2291.26			412.968			4351.99			3705.62
		2293.72			413.379			4396.78			3707.26
		2299.89			415.845			4426.77			3786.16
		2301.12			417.488			4474.85			3792.32
		2303.99			418.721			4529.09			3837.94
		2326.18			421.187			4575.53			3842.05
		2326.18			421.598			4578.4			3869.16
		2348.78			422.83			4580.87			3922.17
		2349.61			424.474			4607.99			3930.8
		2352.48			424.885			4610.04			3963.26
		2354.95			425.296			4674.56			3981.34
		2371.8			426.118			4693.46			4021.61
		2374.26			427.35			4697.16			4030.24
		2400.15			429.816			4786.74			4041.75
		2406.72			431.87			4802.35			4087.36
		2408.78			433.925			4836.87			4089.41
		2410.01			435.569			4845.09			4124.34
		2416.58			435.569			4853.3			4128.04
		2423.98			436.391			4853.72			4128.45
		2430.97			436.391			4872.62			4137.08
		2441.24			438.856			4895.22			4310.08
		2444.12			439.678			4970			4313.36
		2446.58			439.678			4983.15			4316.24
		2449.46			439.678			4990.14			4321.17
		2457.68			440.089			4990.96			4367.6
		2458.5			442.554			4997.94			4391.44
		2458.5			442.554			5010.27			4405.82
		2460.96			443.376			5020.14			4439.51
		2464.25			444.609			5027.12			4458.83
		2468.77			445.02			5064.1			4497.04
		2497.95			449.129			5106.84			4502.79
		2506.16			449.54			5129.44			4586.62
		2508.22			449.54			5139.71			4620.73
		2539.45			449.54			5142.18			4623.19
		2550.54			449.951			5163.54			4710.31
		2563.28			451.183			5166.01			4711.54
		2569.44			453.649			5177.93			4725.1
		2569.86			453.649			5191.07			4728.39
		2575.2			454.882			5210.8			4728.39
		2591.22			455.703			5260.11			4745.64
		2630.26			456.525			5270.79			4755.51
		2636.42			458.991			5352.98			4828.65
		2653.27			458.991			5355.85			4873.44
		2660.26			460.224			5408.45			4884.53
		2669.3			460.224			5416.26			4910.01
		2672.99			461.456			5432.69			4915.35
		2679.16			462.689			5436.39			5034.11
		2702.99			464.744			5457.76			5035.75
		2708.74			465.565			5464.74			5069.44
		2726.82			467.209			5492.69			5080.54
		2729.7			468.031			5528.02			5106.02
		2746.55			469.675			5564.19			5130.67
		2748.19			472.551			5570.35			5135.19
		2764.22			476.249			5689.92			5160.26
		2764.63			479.126			5697.32			5179.16
		2765.45			479.536			5735.95			5226.41
		2769.15			479.947			5755.67			5229.7
		2782.71			480.358			5756.49			5230.93
		2782.71			482.002			5767.59			5274.9
		2785.59			482.002			5788.13			5283.12
		2785.59			486.111			5792.65			5284.76
		2799.56			486.522			5895.79			5288.87
		2812.3			486.933			5930.31			5303.66
		2848.04			486.933			5961.13			5396.12
		2862.01			487.755			6025.64			5401.87
		2882.97			490.631			6040.85			5416.26
		2890.78			491.864			6059.34			5435.57
		2893.24			492.686			6060.98			5435.98
		2893.66			493.097			6102.07			5457.35
		2894.89			493.508			6121.8			5466.39
		2908.86			493.918			6212.2			5492.27
		2915.43			495.151			6311.64			5513.23
		2923.65			495.562			6312.46			5554.32
		2926.53			496.384			6324.38			5563.77
		2942.55			496.795			6324.79			5603.63
		2958.58			498.028			6380.67			5605.69
		2969.26			498.439			6411.49			5638.15
		2980.77			499.671			6422.58			5639.38
		2981.59			499.671			6422.99			5695.68
		2982			502.959			6464.09			5698.96
		2993.51			505.013			6474.36			5701.84
		2995.15			505.835			6487.92			5774.57
		3002.55			507.479			6518.33			5791.01
		3005.01			508.3			6523.67			5807.03
		3012.41			510.355			6534.76			5821.01
		3029.26			514.875			6587.36			5831.69
		3029.26			516.93			6591.06			5844.84
		3032.95			518.162			6611.6			5857.17
		3044.87			518.162			6623.52			5858.81
		3048.98			518.573			6644.48			5862.1
		3049.39			519.395			6668.31			5890.04
		3059.66			519.806			6686.39			5932.36
		3060.9			520.217			6783.37			5988.25
		3063.36			521.039			6832.27			6005.1
		3084.32			521.039			6854.04			6007.15
		3088.43			522.272			6863.49			6076.59
		3091.3			523.093			6869.25			6082.35
		3095			523.093			6879.11			6086.05
		3095.41			524.326			6889.79			6124.67
		3106.1			524.737			6902.94			6139.05
		3115.14			525.148			6949.38			6141.93
		3118.43			528.846			6966.63			6150.97
		3119.25			529.257			6979.37			6159.6
		3121.3			529.668			6990.47			6168.23
		3122.12			529.668			7011.42			6198.64
		3131.16			531.723			7029.91			6207.27
		3141.44			531.723			7050.87			6216.72
		3146.78			532.544			7051.69			6254.11
		3152.53			536.654			7056.62			6414.78
		3157.05			539.119			7068.95			6449.7
		3160.34			539.53			7165.93			6537.64
		3183.76			542.406			7253.04			6556.13
		3195.68			544.872			7274.82			6581.2
		3198.55			545.694			7283.45			6589.83
		3205.95			546.515			7298.24			6655.16
		3209.24			546.926			7307.69			6664.61
		3212.94			547.748			7332.35			6685.16
		3235.54			548.57			7365.63			6688.44
		3253.62			548.981			7409.6			6694.61
		3260.19			550.625			7426.45			6737.34
		3264.71			550.625			7456.85			6749.67
		3267.18			552.268			7517.67			6751.73
		3283.2			552.268			7520.14			6781.31
		3295.12			552.268			7529.59			6788.3
		3318.95			555.556			7532.46			6788.3
		3327.99			557.199			7538.22			6789.12
		3338.26			557.199			7559.99			6796.93
		3352.24			560.487			7587.52			6813.77
		3357.99			562.952			7588.76			6831.85
		3361.69			564.185			7594.51			6901.71
		3362.51			565.007			7633.96			6907.05
		3363.33			565.007			7717.37			6950.2
		3364.97			565.828			7724.36			6976.09
		3365.8			566.239			7737.51			7036.49
		3369.08			567.883			7773.26			7053.75
		3377.3			569.116			7836.95			7066.07
		3381.82			569.527			7863.25			7075.11
		3394.97			569.938			8015.7			7084.98
		3406.89			570.348			8031.72			7088.26
		3421.68			570.759			8069.53			7098.13
		3423.32			571.581			8081.03			7112.1
		3430.31			572.403			8088.02			7168.8
		3432.77			572.403			8139.38			7215.65
		3437.7			574.458			8167.32			7244
		3439.35			574.869			8175.54			7280.98
		3455.79			576.101			8277.04			7312.21
		3457.02			576.101			8290.19			7323.72
		3461.54			577.745			8306.21			7418.64
		3467.7			579.799			8337.85			7440.42
		3471.81			580.21			8364.97			7440.83
		3478.8			580.621			8389.63			7444.12
		3491.53			581.443			8409.35			7457.68
		3492.36			581.854			8437.7			7465.48
		3497.29			583.087			8466.88			7481.92
		3506.33			583.087			8492.77			7483.15
		3522.76			585.141			8590.98			7489.32
		3531.8			585.141			8596.32			7501.64
		3551.94			586.374			8598.78			7501.64
		3557.69			588.018			8628.78			7548.49
		3572.07			588.84			8665.76			7551.36
		3573.72			589.25			8668.23			7554.65
		3580.29			592.127			8709.73			7607.66
		3584.4			595.414			8726.99			7631.9
		3596.32			596.236			8745.48			7689.43
		3600.43			596.236			8752.47			7701.35
		3611.11			597.058			8755.34			7752.71
		3621.38			597.058			8759.86			7760.11
		3625.49			598.291			8804.65			7761.75
		3637.82			598.702			8811.64			7827.5
		3657.95			599.112			8894.23			7876.4
		3662.89			599.112			8939.84			7887.9
		3669.46			599.112			8971.07			7894.48
		3671.51			599.934			9045.45			8021.86
		3681.79			600.345			9139.14			8095
		3692.06			602.4			9155.16			8129.11
		3710.14			602.811			9171.19			8213.35
		3726.58			604.043			9176.12			8229.78
		3733.97			604.043			9206.94			8229.78
		3734.8			604.454			9207.76			8234.71
		3742.6			606.098			9250.49			8235.54
		3743.01			608.563			9265.7			8243.75
		3747.53			610.618			9319.12			8318.13
		3750.82			610.618			9413.63			8348.95
		3770.14			611.029			9414.45			8376.07
		3777.53			611.029			9418.97			8382.23
		3814.1			611.44			9439.51			8472.22
		3814.1			614.316			9447.32			8487.84
		3814.92			614.727			9448.14			8544.13
		3818.62			617.604			9452.25			8554.82
		3826.43			618.836			9455.54			8590.57
		3829.72			620.48			9500.74			8657.95
		3838.76			624.178			9501.97			8673.98
		3853.14			625			9543.89			8712.2
		3858.89			626.644			9609.22			8725.76
		3872.86			627.876			9634.29			8742.19
		3874.92			630.342			9635.93			8791.09
		3876.15			631.575			9675.79			8818.62
		3877.38			632.807			9705.79			8827.66
		3881.49			632.807			9860.7			8844.92
		3895.46			633.218			9890.7			8885.6
		3897.52			633.629			9900.56			8892.59
		3908.61			634.862			9908.78			8902.86
		3924.23			636.917			9929.32			8926.69
		3933.27			639.382			9935.08			8934.91
		3937.38			639.793			9982.74			8944.77
		3955.46			643.08			9994.66			8985.45
		4001.07			644.724			10029.2			9010.52
		4001.07			645.546			10132.3			9026.96
		4003.53			646.368			10264.6			9037.23
		4007.23			646.368			10266.7			9102.15
		4010.93			647.189			10308.6			9112.01
		4016.68			647.6			10388.3			9127.63
		4027.78			649.244			10400.2			9151.05
		4031.89			649.655			10401.9			9242.69
		4036.82			650.066			10412.6			9270.22
		4045.45			650.888			10465.6			9316.65
		4046.27			651.709			10579			9358.56
		4046.68			651.709			10700.2			9385.68
		4055.72			652.12			10729			9444.44
		4059.01			652.531			10755.3			9451.43
		4065.58			653.764			10778.7			9475.67
		4065.58			654.586			10785.7			9559.91
		4092.29			655.408			10797.6			9722.22
		4094.76			655.408			10826.3			9735.78
		4108.32			655.819			10842			9745.64
		4109.55			656.64			10968.9			9746.47
		4117.36			656.64			10986.2			9756.74
		4117.77			656.64			11074.5			9762.49
		4118.18			658.284			11084.4			9816.32
		4120.23			660.339			11188			9816.73
		4129.68			660.75			11236			9837.28
		4137.49			662.393			11260.7			9859.88
		4141.6			662.804			11415.6			9966.72
		4149			663.626			11420.1			9987.26
		4159.27			664.448			11506.4			10004.9
		4186.8			664.859			11565.2			10027.9
		4192.14			665.27			11586.5			10076.8
		4195.43			665.68			11594.3			10078.5
		4199.13			666.502			11601.3			10119.6
		4202.83			668.557			11758.3			10133.1
		4202.83			668.557			11879.1			10166
		4211.05			669.379			11919			10226
		4214.33			671.022			11926.4			10260.1
		4229.13			671.844			11976.9			10354.2
		4236.11			672.666			11979			10408.9
		4239.81			673.077			12015.5			10447.1
		4245.56			673.488			12061.1			10495.6
		4280.49			674.31			12175.8			10527.6
		4288.71			674.721			12274.4			10542.4
		4291.58			675.953			12312.2			10547.7
		4303.91			676.364			12333.2			10570.3
		4313.77			677.186			12337.7			10596.2
		4361.03			677.597			12503.3			10644.3
		4384.45			679.241			12522.6			10688.7
		4386.1			679.241			12560.4			10786.1
		4389.79			680.062			12566.6			10929.9
		4408.69			680.473			12582.2			11013.7
		4409.11			681.295			12695.6			11030.2
		4422.67			684.172			12786.8			11063
		4441.98			684.583			12800.4			11121.8
		4455.13			684.583			12811.5			11123.4
		4457.59			685.404			12887.5			11137
		4462.94			686.637			12901.5			11266.8
		4483.89			688.281			12926.5			11325.2
		4488			689.103			12926.9			11365.9
		4489.23			690.746			12956.5			11442.7
		4498.27			691.568			12977.9			11481.8
		4501.97			692.39			12979.9			11490
		4510.6			693.623			13052.7			11593.9
		4511.83			694.034			13163.2			11623.1
		4521.28			694.444			13196.9			11676.5
		4521.7			694.444			13207.2			11690.5
		4538.13			694.444			13226.5			11789.5
		4544.71			694.855			13260.6			11842.9
		4546.35			695.266			13299.6			11847.5
		4550.05			696.088			13369.5			11906.6
		4577.99			698.964			13430.3			11923.9
		4582.1			699.375			13465.6			11925.5
		4589.91			702.252			13560.2			12034.8
		4594.43			702.252			13623			12063.6
		4598.95			702.663			13754.5			12103.1
		4610.04			703.074			13755.8			12235
		4619.9			704.306			13771.4			12239.5
		4626.89			706.361			13829.7			12308.5
		4644.56			707.183			13832.2			12330.7
		4646.61			709.648			13922.2			12375.9
		4647.02			710.881			13989.6			12408.8
		4659.76			710.881			14019.1			12469.6
		4661.41			710.881			14276.4			12487.3
		4667.16			711.292			14292.8			12605.2
		4678.25			712.525			14339.2			12665.6
		4690.58			713.346			14405.4			12666.4
		4691.81			713.346			14509.8			12752.3
		4695.1			714.579			14611.7			12783.1
		4738.66			714.99			14669.2			12841.5
		4749.75			716.634			14723.9			12941.3
		4760.03			716.634			14848.8			13007.9
		4767.83			717.867			14861.9			13105.7
		4771.12			719.921			14901			13163.2
		4782.63			721.565			14912.5			13183.4
		4789.2			721.976			14951.9			13223.2
		4789.61			724.03			14953.6			13225.3
		4792.9			724.441			14958.5			13253.2
		4794.54			725.674			14962.2			13288.5
		4808.51			726.907			15047.7			13383.9
		4809.34			727.318			15174.6			13458.7
		4810.16			728.139			15229.7			13478
		4813.44			728.139			15406			13555.6
		4821.25			728.961			15408.4			13731.5
		4821.25			729.783			15421.6			13790.7
		4836.87			730.194			15550.2			13843.3
		4837.69			731.016			15552.3			13873.3
		4869.74			732.659			15554.7			13933.7
		4869.74			732.659			15602.4			13936.1
		4882.07			734.303			15668.6			14016.3
		4889.46			734.303			15671			14022.4
		4900.56			735.125			15747.5			14073
		4900.97			735.947			15987			14305.6
		4913.3			738.823			15990.3			14346.2
		4928.09			740.056			16039.2			14420.2
		4932.2			740.467			16043.3			14492.1
		4950.69			743.343			16050.7			14604.7
		4953.16			743.754			16055.2			14638.8
		4974.93			744.987			16062.2			14670.4
		4989.32			746.631			16190.4			14717.7
		4995.89			749.507			16413.5			14844.7
		5002.06			756.082			16442.7			14870.2
		5009.86			758.547			16515			14949.9
		5020.14			758.547			16902.9			14989.7
		5021.78			758.958			16986.8			15010.7
		5035.75			761.012			17049.6			15190.7
		5050.13			767.587			17133.1			15240.4
		5054.24			769.231			17211.5			15314.3
		5059.58			770.464			17330.3			15701.4
		5065.75			770.464			17610.1			15712.5
		5078.9			771.696			17612.2			15962.4
		5082.18			772.107			17691.1			16053.2
		5097.8			774.162			17777.4			16337.1
		5117.93			774.573			17885.4			16395.5
		5132.73			776.627			18024.7			16408.2
		5140.53			776.627			18074.5			16421.8
		5143.82			777.038			18103.6			16481.8
		5145.87			777.038			18194			16806
		5180.39			778.271			18209.2			16864.3
		5205.05			779.504			18369.5			16933.3
		5227.65			779.504			18392.5			16982.2
		5255.59			779.915			18487.8			17000.7
		5256			781.147			18618.5			17015.9
		5299.15			781.147			18628			17089.5
		5304.9			782.791			18766.8			17117.4
		5307.36			783.202			19110.4			17259.6
		5319.28			783.613			19374.6			17295.8
		5321.34			784.024			19468.7			17322.5
		5321.34			784.024			19538.5			17354.9
		5334.07			785.667			19578.8			17479
		5336.95			786.489			19614.2			17860.8
		5362.02			788.544			19825			17892
		5375.99			789.776			19859.1			18001.7
		5381.33			791.42			19914.1			18171.8
		5390.37			791.831			19956			18253.2
		5412.15			797.173			20186.6			18312.4
		5413.38			797.584			20198.9			18314
		5432.69			798.406			20239.6			18379.8
		5433.51			798.406			20265.9			18468.1
		5438.44			798.817			20281.9			18475.1
		5461.05			799.638			20483.6			18595.5
		5474.61			800.871			20549.4			18916.8
		5492.69			801.693			20621.3			19073
		5495.15			802.515			20702.3			19354.5
		5502.55			803.748			20702.7			19485.9
		5512.82			804.98			20791.8			19524.6
		5519.4			804.98			20927.8			19661.4
		5528.02			804.98			21241.4			20298.3
		5556.79			805.391			21276.7			20535.8
		5557.61			807.035			21373.7			20633.6
		5567.06			807.035			21981.4			20656.6
		5589.25			811.555			22029.1			20730.6
		5591.72			811.555			22101.4			20795.9
		5612.67			811.966			22171.3			20810.7
		5620.48			813.199			22327.4			20811.6
		5631.57			814.842			22606.4			20904.8
		5638.97			814.842			22696			21317.4
		5645.14			816.486			22898.6			21423
		5653.35			817.719			22943.4			21467.4
		5655			818.54			23263.9			22130.6
		5661.57			818.951			23365			22433
		5682.53			819.362			23395.4			22642.2
		5684.99			821.417			23487.4			23099.1
		5689.51			821.828			24176.9			23645.2
		5707.18			823.06			24206.9			23957.9
		5726.09			825.115			24577.6			23967.4
		5736.77			827.17			24763.3			24453.5
		5738			830.457			25910.2			24776.1
		5743.75			831.279			26723			25283.9
		5750.74			832.922			26966.6			25659.1
		5771.7			833.333			27140.5			26984.7
		5776.22			833.744			27522.6			27402.6
		5795.94			836.21			28488.2			27786
		5802.52			837.442			29319.1			27919.5
		5821.01			837.442			29407.5			27975.4
		5826.76			838.675			29723.9			30847.3
		5830.87			839.497			30581			32815.2
		5834.57			839.908			30692			36420.1
		5887.57			840.73			32064.4			202.581
		5890.45			841.141			32194.3			230.112
		5891.68			842.784			34024.9			232.988
		5911.82			843.195			34533.6			235.865
		5922.09			843.606			35151.6			256.821
		5932.36			845.25			35387.5			261.341
		5935.24			846.483			35827.2			264.629
		5940.17			846.483			218.195			266.683
		5977.56			847.304			229.701			267.094
		6010.44			848.948			245.726			268.738
		6015.78			849.77			246.959			282.298
		6020.3			849.77			274.49			286.818
		6039.2			852.646			277.367			291.338
		6046.6			853.468			299.556			320.924
		6053.99			853.879			312.705			323.389
		6060.57			854.701			322.978			324.211
		6083.99			855.112			334.073			337.36
		6093.03			856.345			352.975			351.742
		6099.61			857.166			355.44			355.44
		6116.45			857.988			363.248			371.877
		6157.13			858.399			374.343			381.328
		6162.48			859.221			379.274			381.739
		6165.76			859.221			379.684			391.19
		6171.93			860.043			381.739			409.681
		6173.57			860.454			383.794			415.434
		6175.21			861.686			388.725			426.94
		6203.57			861.686			431.049			448.307
		6211.37			862.508			433.103			452.416
		6213.43			864.152			437.212			465.565
		6233.15			864.563			448.718			509.944
		6248.36			864.563			458.58			509.944
		6260.27			864.974			478.304			525.97
		6295.2			866.206			483.235			554.323
		6317.39			867.028			486.111			558.021
		6330.13			867.85			494.329			567.472
		6362.18			868.261			498.028			567.472
		6381.49			870.316			509.533			569.938
		6396.7			871.137			512.41			578.156
		6406.15			871.548			527.202			590.072
		6407.79			872.37			536.243			591.305
		6440.66			872.781			541.995			592.538
		6443.54			874.425			547.748			607.742
		6450.11			875.657			550.214			616.371
		6462.85			876.89			570.759			618.425
		6486.69			876.89			603.632			643.08
		6517.51			879.356			626.644			672.255
		6528.6			880.999			627.055			680.473
		6542.57			880.999			640.204			684.583
		6549.15			882.643			643.902			695.677
		6563.94			883.876			648.422			704.306
		6577.91			885.93			682.528			710.059
		6584.9			886.752			695.266			719.921
		6591.47			887.985			725.674			721.154
		6598.04			890.039			765.122			724.852
		6605.03			892.094			780.736			729.783
		6614.48			892.505			847.304			751.151
		6618.18			892.505			872.781			763.889
		6630.92			894.149			884.287			764.711
		6632.97			894.97			887.163			765.122
		6646.12			895.792			904.011			794.707
		6665.02			896.203			904.832			798.406
		6678.58			897.436			905.243			808.268
		6678.99			897.847			907.709			822.65
		6713.51			898.669			917.571			824.704
		6725.84			899.49			920.447			825.937
		6729.54			899.901			935.651			830.457
		6729.54			901.134			944.691			852.646
		6739.81			901.545			966.88			859.221
		6783.78			903.189			973.455			863.741
		6797.34			903.6			1010.85			892.094
		6814.6			904.421			1028.93			898.669
		6814.6			906.476			1091.39			904.421
		6817.06			909.352			1109.06			914.283
		6824.46			909.763			1137			927.022
		6888.56			912.64			1145.22			939.349
		6927.6			912.64			1155.08			940.582
		6958.83			913.872			1162.89			948.389
		6959.65			914.694			1169.46			953.731
		7018.82			914.694			1200.28			959.895
		7036.9			914.694			1229.04			962.771
		7062.38			915.516			1253.29			963.593
		7064.02			915.516			1294.79			1009.2
		7072.24			916.338			1312.46			1012.9
		7112.1			916.749			1314.92			1045.78
		7132.23			917.982			1318.62			1049.47
		7153.19			919.214			1321.09			1117.69
		7159.76			919.625			1334.24			1173.98
		7223.87			919.625			1343.28			1192.88
		7238.25			921.68			1350.26			1194.53
		7245.64			921.68			1351.09			1222.88
		7247.7			922.913			1392.18			1228.63
		7249.75			923.323			1400.81			1257.4
		7253.04			923.734			1422.17			1261.51
		7263.73			926.2			1445.6			1265.2
		7270.3			927.433			1489.15			1301.36
		7290.02			927.433			1496.96			1309.99
		7332.35			927.844			1501.89			1315.34
		7374.26			929.487			1525.72			1319.03
		7374.26			931.542			1545.04			1338.35
		7407.54			931.542			1586.95			1345.74
		7432.2			931.953			1600.51			1372.04
		7435.08			931.953			1607.08			1374.1
		7437.54			932.364			1609.14			1386.01
		7437.95			932.774			1625.58			1392.59
		7476.99			933.596			1650.64			1413.54
		7504.11			934.829			1658.45			1420.94
		7559.58			935.651			1667.49			1424.64
		7571.09			945.924			1706.94			1431.62
		7590.4			947.156			1713.51			1459.57
		7596.98			947.567			1737.76			1475.59
		7613			947.978			1760.77			1479.29
		7613			950.444			1773.09			1490.8
		7643.82			951.677			1773.5			1496.55
		7653.27			951.677			1818.7			1514.22
		7668.06			952.087			1855.69			1514.63
		7668.89			952.909			1896.78			1515.86
		7701.76			953.32			1923.9			1533.12
		7717.78			954.964			1939.51			1547.09
		7746.96			955.375			1947.32			1568.46
		7783.12			956.197			1960.88			1624.75
		7790.1			957.018			1964.17			1631.74
		7795.04			957.84			1976.09			1632.15
		7902.7			958.251			1977.73			1642.01
		7914.61			960.306			1997.04			1642.42
		8043.23			964.826			1997.04			1649.41
		8049.39			965.237			2016.35			1653.93
		8064.19			966.469			2020.05			1666.26
		8091.31			966.88			2070.59			1679.82
		8104.45			966.88			2085.8			1694.61
		8108.56			966.88			2108.4			1702.01
		8134.86			968.113			2112.1			1724.61
		8137.74			968.524			2112.92			1778.02
		8162.39			969.346			2123.6			1789.53
		8183.76			970.989			2126.48			1814.18
		8217.46			971.811			2126.89			1833.91
		8219.1			973.455			2128.53			1857.74
		8230.19			974.277			2129.77			1858.15
		8253.62			974.688			2145.79			1873.36
		8254.44			974.688			2153.19			1884.86
		8270.46			975.099			2170.86			1964.17
		8279.09			975.51			2174.14			1972.8
		8291.42			976.331			2187.7			2011.01
		8307.86			977.153			2195.1			2014.71
		8338.67			979.208			2216.47			2022.11
		8360.45			979.619			2218.11			2047.17
		8379.36			979.619			2259.2			2051.28
		8423.32			980.44			2300.71			2070.59
		8432.36			980.44			2311.39			2112.1
		8452.5			980.44			2394.39			2141.68
		8473.87			982.084			2400.97			2154.42
		8486.19			982.495			2409.19			2172.91
		8492.77			982.906			2413.3			2190.17
		8521.12			982.906			2424.8			2191.4
		8525.64			982.906			2431.79			2209.89
		8530.57			984.139			2460.14			2214.41
		8544.13			984.55			2466.3			2249.75
		8564.27			985.371			2470			2289.61
		8586.87			985.371			2484.8			2299.89
		8625.08			985.782			2489.32			2331.53
		8629.6			985.782			2493.43			2333.17
		8661.24			989.481			2496.3			2339.33
		8692.47			991.535			2503.29			2373.85
		8701.1			991.946			2503.7			2389.88
		8710.96			994.001			2504.52			2403.85
		8722.47			995.233			2516.03			2417.82
		8769.31			996.466			2518.49			2419.05
		8773.83			997.288			2521.37			2432.61
		8784.93			998.521			2598.21			2472.88
		8801.77			1002.22			2624.51			2513.15
		8841.63			1003.45			2645.87			2531.23
		8877.38			1003.86			2652.04			2541.91
		8899.57			1003.86			2669.3			2544.38
		8932.45			1006.33			2685.32			2568.62
		9056.54			1006.33			2711.62			2583.83
		9061.06			1008.38			2801.2			2599.03
		9075.85			1010.03			2810.65			2599.44
		9149			1013.31			2820.92			2615.88
		9158.45			1015.37			2827.09			2617.11
		9176.53			1016.19			2829.55			2620.81
		9235.29			1016.19			2905.98			2654.91
		9267.34			1016.6			2926.53			2672.17
		9280.9			1017.01			2958.17			2685.32
		9294.05			1017.83			2986.52			2714.91
		9312.54			1018.65			2991.45			2722.3
		9357.33			1018.65			3016.93			2747.37
		9393.49			1019.07			3021.45			2748.19
		9397.6			1020.3			3052.27			2751.07
		9460.88			1024			3094.18			2752.71
		9526.63			1024.41			3097.47			2760.11
		9564.02			1025.23			3098.7			2785.59
		9595.66			1026.87			3106.92			2791.75
		9623.6			1028.52			3110.62			2802.43
		9655.24			1030.98			3133.22			2815.99
		9705.79			1031.81			3135.27			2837.77
		9707.84			1031.81			3136.92			2847.22
		9715.65			1032.22			3174.31			2859.14
		9725.51			1032.22			3196.09			2862.43
		9817.55			1032.63			3210.06			2903.93
		9854.54			1033.04			3212.94			2906.39
		9865.63			1033.86			3220.74			2941.73
		9879.6			1035.5			3245.4			2954.47
		9934.25			1035.91			3259.37			2979.13
		9965.48			1036.74			3278.27			3012.82
		9996.71			1037.97			3290.6			3022.27
		9998.36			1038.79			3295.12			3025.97
		10025.9			1040.43			3336.21			3050.62
		10139.3			1041.67			3350.18			3052.27
		10170.1			1041.67			3357.17			3065.01
		10223.9			1048.24			3357.17			3124.18
		10292.6			1048.65			3362.51			3163.22
		10346			1048.65			3367.44			3187.05
		10359.5			1049.06			3373.6			3207.59
		10402.3			1049.88			3390.86			3231.02
		10407.2			1050.71			3437.3			3241.7
		10510.8			1051.53			3454.96			3263.48
		10520.2			1051.94			3467.29			3264.3
		10585.1			1053.58			3523.59			3333.33
		10594.6			1058.92			3537.15			3389.63
		10606.1			1059.34			3650.97			3402.37
		10631.2			1064.68			3660.01			3423.73
		10733.5			1065.09			3665.76			3425.38
		10773.8			1065.09			3684.66			3483.73
		10842.8			1067.96			3686.72			3485.37
		10861.3			1068.38			3707.68			3510.85
		10918			1070.02			3754.93			3512.9
		10918.8			1070.43			3777.12			3523.18
		10919.6			1071.66			3783.28			3535.91
		10966.5			1071.66			3797.26			3562.21
		10990.7			1074.13			3808.35			3598.78
		11018.7			1075.77			3816.16			3623.44
		11268.5			1076.59			3844.51			3645.22
		11269.3			1076.59			3847.39			3647.68
		11280			1078.24			3851.09			3667.82
		11326			1080.29			3865.06			3703.16
		11427.5			1082.35			3887.24			3718.36
		11674.9			1082.35			3900.8			3749.18
		11704.9			1082.76			3901.22			3767.67
		11785.4			1083.58			3912.31			3769.31
		11830.2			1086.46			3928.75			3772.6
		11940.7			1087.28			3962.03			3791.91
		12021.7			1087.69			3992.85			3807.53
		12029.9			1087.69			3997.78			3812.46
		12041.4			1088.1			4042.98			3873.68
		12049.2			1089.74			4049.14			3877.38
		12075.5			1090.15			4052.84			3888.07
		12162.2			1091.39			4062.7			3894.23
		12178.3			1095.91			4065.17			3939.02
		12336.5			1097.14			4084.48			3941.07
		12361.5			1098.78			4109.14			3953.4
		12455.6			1101.66			4115.3			3972.3
		12576.8			1101.66			4138.73			3983.4
		12690.3			1104.54			4145.71			3994.08
		12762.6			1104.54			4145.71			4004.77
		12846.8			1107			4215.98			4014.63
		12847.6			1107			4221.32			4047.09
		12939.3			1109.47			4222.14			4058.18
		13095.8			1111.93			4248.03			4079.14
		13136.1			1115.63			4250.08			4123.52
		13310.7			1116.04			4284.6			4134.2
		13321.4			1118.51			4293.64			4153.52
		13425			1118.92			4326.92			4160.09
		13487.4			1120.15			4339.66			4169.13
		13655.1			1123.85			4340.07			4205.29
		13674			1125.08			4341.31			4234.06
		14032.7			1126.32			4375.82			4241.86
		14100.9			1131.66			4393.9			4257.07
		14262.4			1132.89			4398.01			4290.35
		14619.9			1134.53			4407.05			4300.21
		14818.4			1135.36			4407.46			4325.28
		14832.8			1136.59			4452.66			4367.6
		14852.5			1137.41			4470.33			4375.82
		14871.8			1138.23			4492.52			4382.4
		14882.1			1138.64			4511.83			4397.19
		14949			1140.29			4527.45			4402.94
		15379.7			1140.7			4530.74			4406.23
		15387.9			1140.7			4536.49			4430.47
		15756.9			1141.11			4539.37			4465.81
		15910.6			1142.75			4547.99			4467.87
		15966.9			1143.16			4583.33			4489.65
		15968.9			1143.57			4589.91			4513.48
		16308.8			1145.63			4619.49			4515.94
		16638.7			1145.63			4625.66			4520.05
		17171.7			1145.63			4656.06			4550.46
		17195.5			1145.63			4674.15			4562.79
		17228			1146.86			4699.21			4582.92
		17589.6			1147.68			4717.29			4602.65
		17940.9			1152.2			4721.4			4607.58
		18201			1152.2			4741.95			4613.33
		19119.8			1154.67			4759.61			4615.39
		19474.9			1154.67			4773.59			4617.03
		19612.1			1154.67			4774.41			4624.01
		20101.5			1161.24			4841.8			4644.97
		20934.8			1161.24			4845.91			4654.83
		21570.1			1163.3			4852.89			4688.12
		48144.3			1165.35			4853.72			4699.62
		211.621			1165.76			4863.58			4702.09
		230.934			1167.41			4892.34			4732.08
		239.152			1169.46			4909.19			4741.95
		271.203			1169.87			4915.35			4826.18
		272.847			1172.75			4918.64			4832.76
		275.723			1173.98			4942.47			4919.87
		283.531			1174.39			4946.17			4920.28
		303.254			1174.39			4961.37			4958.09
		307.364			1175.21			4980.69			4987.26
		312.295			1175.62			5002.47			4993.43
		343.524			1176.04			5013.15			5018.9
		343.935			1177.27			5014.79			5028.76
		349.277			1178.09			5018.08			5048.08
		349.277			1178.5			5018.49			5063.28
		373.11			1179.32			5034.11			5072.32
		373.11			1179.32			5057.53			5089.58
		378.863			1181.79			5061.64			5096.98
		401.052			1182.61			5070.27			5119.16
		406.394			1182.61			5102.73			5129.44
		424.474			1182.61			5119.16			5133.14
		433.103			1185.08			5142.18			5155.74
		463.1			1185.9			5159.85			5165.19
		467.62			1187.13			5173.82			5167.24
		491.042			1189.6			5192.72			5169.71
		512.41			1192.06			5205.46			5172.17
		529.257			1192.47			5220.25			5218.19
		546.105			1194.94			5244.08			5231.35
		560.487			1195.76			5269.15			5234.22
		574.869			1196.17			5295.04			5261.75
		607.331			1196.17			5297.09			5318.05
		613.905			1197.4			5321.75			5343.52
		627.055			1199.87			5339.41			5354.21
		640.204			1200.69			5387.49			5363.66
		652.942			1201.1			5414.61			5386.67
		654.997			1201.92			5419.54			5387.9
		717.045			1203.16			5457.76			5389.55
		750.329			1203.57			5468.85			5411.74
		751.151			1206.03			5475.02			5412.15
		762.656			1206.85			5497.21			5415.85
		782.791			1206.85			5509.12			5416.67
		789.366			1207.68			5574.46			5429.4
		793.475			1212.2			5611.85			5447.48
		795.94			1213.02			5647.6			5447.9
		797.584			1214.25			5666.91			5467.21
		804.569			1214.25			5683.76			5495.97
		807.035			1215.48			5686.23			5504.19
		809.089			1215.48			5692.39			5514.05
		810.733			1215.48			5723.21			5548.16
		812.788			1216.31			5729.78			5559.66
		817.308			1217.95			5730.19			5590.07
		862.919			1220.41			5738			5627.06
		870.316			1220.41			5754.44			5649.65
		872.37			1225.76			5776.22			5703.07
		875.247			1225.76			5807.86			5712.52
		906.887			1225.76			5868.26			5712.52
		914.694			1226.17			5877.3			5784.02
		916.338			1226.58			5895.79			5813.2
		951.266			1227.81			5930.31			5814.02
		961.949			1228.63			5943.46			5856.35
		964.826			1230.28			5956.61			5859.63
		980.851			1230.69			5967.7			5883.88
		988.248			1231.1			5973.04			5902.37
		1022.76			1233.97			6003.86			5915.93
		1024.82			1235.21			6031.39			5931.54
		1034.27			1238.49			6049.47			5938.12
		1042.08			1239.32			6063.03			5950.44
		1052.76			1241.78			6118.92			5963.59
		1058.92			1243.01			6123.03			5983.73
		1079.88			1243.01			6124.67			5986.6
		1079.88			1245.48			6181.38			6007.56
		1171.11			1247.54			6219.59			6051.12
		1172.34			1250.41			6248.77			6067.55
		1186.31			1250.82			6258.22			6088.92
		1190.83			1252.06			6259.04			6114.4
		1195.35			1253.7			6287.39			6127.14
		1196.17			1253.7			6293.15			6157.54
		1217.13			1256.16			6296.84			6163.3
		1220			1258.22			6308.35			6165.76
		1229.45			1262.33			6313.28			6257.81
		1233.56			1262.74			6337.52			6325.61
		1234.8			1262.74			6351.09			6339.17
		1244.25			1263.56			6351.91			6394.64
		1253.29			1265.2			6395.87			6439.43
		1315.34			1266.03			6404.09			6439.84
		1360.12			1266.44			6414.78			6446.83
		1361.77			1266.85			6535.17			6474.36
		1392.18			1267.26			6559.01			6507.23
		1404.91			1268.9			6565.17			6521.61
		1405.33			1269.72			6613.66			6552.02
		1417.24			1270.13			6615.3			6575.44
		1429.57			1270.13			6669.54			6579.14
		1444.36			1272.19			6676.53			6579.96
		1448.88			1272.6			6693.79			6581.2
		1490.38			1274.24			6753.37			6630.51
		1496.14			1274.65			6774.33			6632.97
		1529.83			1274.65			6789.94			6637.49
		1535.17			1278.76			6795.69			6639.55
		1540.11			1278.76			6798.57			6648.18
		1556.13			1278.76			6808.02			6661.32
		1597.63			1280.41			6813.77			6695.43
		1645.71			1280.82			6868.84			6704.06
		1668.31			1284.11			6943.62			6713.92
		1668.31			1285.75			6946.91			6774.33
		1670.78			1286.16			6969.1			6810.49
		1684.75			1287.8			6991.7			6812.95
		1707.76			1289.04			7043.06			6830.21
		1709.4			1289.86			7058.27			6870.07
		1713.92			1289.86			7066.07			6872.94
		1757.89			1290.68			7074.7			6881.16
		1758.71			1294.38			7125.25			6936.23
		1778.43			1295.2			7147.44			6942.8
		1779.67			1295.61			7159.35			7047.17
		1806.38			1296.02			7160.59			7083.74
		1842.13			1296.43			7193.87			7091.55
		1855.28			1297.67			7216.06			7093.19
		1893.49			1300.95			7223.04			7093.61
		1911.16			1301.36			7249.34			7120.73
		1917.32			1301.36			7269.07			7120.73
		1924.31			1301.78			7269.89			7147.85
		1940.34			1302.6			7318.79			7181.54
		1971.57			1303.83			7350.43			7261.26
		1978.96			1305.88			7371.8			7289.2
		1978.96			1306.3			7382.89			7347.96
		1984.3			1307.12			7404.67			7428.09
		2000.74			1307.12			7463.02			7479.45
		2042.24			1308.35			7468.77			7480.69
		2077.17			1309.17			7525.07			7514.38
		2093.2			1309.58			7530.41			7517.26
		2099.77			1311.23			7541.09			7520.14
		2104.29			1313.28			7548.08			7534.11
		2114.15			1313.28			7548.9			7542.73
		2121.14			1313.69			7583.83			7547.26
		2123.19			1316.16			7592.46			7552.6
		2130.59			1320.68			7611.36			7575.2
		2136.34			1321.91			7616.7			7584.24
		2161.41			1322.32			7624.51			7593.69
		2162.23			1323.55			7673.41			7635.19
		2163.46			1323.96			7797.09			7643
		2174.14			1324.38			7843.52			7646.7
		2195.51			1324.79			7866.53			7731.76
		2209.89			1328.89			7969.68			7782.71
		2211.95			1332.18			8003.78			7804.49
		2219.35			1332.18			8012.82			7844.76
		2244.82			1332.18			8044.87			7844.76
		2264.96			1333.01			8111.03			7971.32
		2325.77			1334.65			8137.33			7982
		2383.3			1334.65			8145.55			8028.02
		2391.11			1338.35			8211.29			8038.71
		2394.81			1338.76			8256.9			8072.4
		2415.76			1339.17			8367.44			8135.27
		2426.86			1339.99			8383.88			8139.38
		2449.46			1340.4			8385.93			8141.03
		2461.78			1340.81			8399.49			8143.49
		2481.92			1342.46			8405.65			8144.72
		2495.89			1344.1			8407.71			8148.42
		2502.88			1345.74			8417.16			8189.92
		2525.07			1346.15			8478.8			8207.59
		2533.7			1346.15			8507.97			8230.6
		2542.32			1346.57			8513.31			8247.86
		2544.38			1349.03			8514.55			8349.77
		2558.76			1350.26			8582.35			8363.74
		2590.81			1350.26			8583.58			8401.13
		2607.25			1351.5			8608.65			8418.39
		2640.12			1351.91			8687.54			8447.57
		2649.16			1353.96			8689.6			8475.51
		2649.16			1354.78			8738.91			8482.5
		2659.43			1355.19			8773.42			8484.14
		2680.8			1356.02			8803.42			8488.25
		2682.45			1356.84			8809.99			8505.09
		2683.27			1357.25			8822.73			8512.08
		2707.1			1359.3			8830.13			8526.05
		2708.33			1360.12			8846.15			8582.76
		2733.81			1361.36			8876.56			8637.41
		2752.71			1363			8896.7			8697.4
		2753.12			1363.82			8915.6			8717.54
		2762.16			1364.64			8923			8826.43
		2764.22			1365.06			8971.48			8844.1
		2796.68			1365.06			9016.68			8895.05
		2817.23			1365.47			9023.26			8904.92
		2818.87			1367.11			9042.16			8916.83
		2822.16			1368.75			9083.66			8942.72
		2831.61			1369.58			9093.93			8964.5
		2845.58			1369.58			9096.81			8966.55
		2861.6			1370.81			9154.34			8968.61
		2868.18			1371.22			9160.91			8985.04
		2905.16			1371.63			9179.82			8995.32
		2913.38			1373.68			9205.29			9000.66
		2919.54			1376.56			9341.31			9032.3
		2932.28			1377.38			9443.62			9038.05
		2945.02			1378.2			9513.07			9042.57
		2945.43			1379.03			9571.83			9062.3
		2945.84			1379.03			9572.65			9069.28
		2982			1380.26			9584.57			9095.58
		2988.58			1381.49			9597.3			9121.88
		3003.78			1383.14			9605.11			9177.35
		3032.13			1383.14			9621.96			9202.42
		3062.95			1385.19			9656.07			9326.51
		3072.4			1387.24			9659.35			9338.02
		3074.46			1390.12			9672.91			9343.36
		3079.8			1390.53			9697.16			9343.77
		3085.96			1390.53			9764.14			9488.41
		3101.17			1390.53			9766.6			9495.81
		3119.66			1390.94			9787.15			9528.27
		3191.16			1392.59			9820.84			9570.59
		3194.44			1393.41			9879.19			9614.97
		3196.91			1394.64			9884.12			9670.45
		3215.4			1397.52			9928.09			9680.72
		3221.98			1399.16			10050.1			9681.13
		3226.5			1399.57			10113.8			9704.14
		3238.41			1400.39			10127.4			9750.58
		3240.06			1400.81			10127.4			9757.56
		3263.89			1401.22			10153.7			9779.34
		3310.32			1401.63			10336.9			9876.32
		3331.28			1402.86			10355.9			9907.13
		3335.39			1403.27			10377.2			9910.83
		3364.56			1404.5			10429.8			9944.94
		3372.78			1404.5			10451.6			9964.66
		3388.81			1407.38			10463.1			10004.5
		3405.24			1409.43			10470.1			10029.6
		3422.91			1409.85			10487.8			10055.1
		3438.94			1409.85			10521.9			10055.9
		3453.32			1411.9			10529.7			10066.6
		3459.07			1412.31			10570.3			10073.6
		3470.58			1412.31			10609.8			10090.8
		3512.9			1417.24			10624.2			10096.6
		3537.15			1417.65			10640.6			10181.2
		3545.78			1421.76			10643.9			10187.4
		3553.58			1423.82			10657.1			10212
		3598.37			1424.64			10681.3			10220.7
		3598.37			1425.87			10744.2			10256
		3610.29			1429.57			10779.9			10258.5
		3619.74			1429.57			10808.3			10301.2
		3637.82			1430.39			10812.4			10329.1
		3642.75			1430.8			10813.6			10331.6
		3655.9			1431.21			10860			10401.5
		3662.89			1432.04			10861.7			10430.2
		3683.43			1432.86			10878.5			10463.1
		3686.31			1433.27			10895			10511.2
		3711.78			1434.09			10941.8			10535.4
		3733.97			1434.91			11027.7			10606.1
		3735.62			1435.32			11048.7			10655.8
		3736.44			1436.97			11088.9			10731.8
		3756.99			1438.61			11109.5			10775
		3762.74			1438.61			11181.4			10791.8
		3766.44			1440.25			11182.6			10816.1
		3766.85			1441.49			11182.6			10846.1
		3786.57			1441.9			11195.8			10899.5
		3800.95			1443.13			11201.5			10948.8
		3810.82			1446.01			11205.2			10995.6
		3828.49			1446.01			11309.6			11100.4
		3841.22			1449.29			11340			11128.8
		3867.93			1450.53			11343.3			11189.2
		3868.34			1454.22			11358.9			11215.1
		3891.35			1454.22			11445.6			11224.5
		3922.17			1454.63			11449.7			11296.8
		3922.17			1455.05			11470.2			11307.1
		3933.27			1455.46			11600.1			11363.8
		3989.56			1455.46			11645.3			11397.5
		3996.96			1455.46			11750.5			11403.7
		4004.36			1456.28			11752.5			11454.6
		4022.03			1456.69			11771			11482.2
		4045.04			1457.1			11787.5			11557.8
		4063.53			1457.1			11811.3			11626.4
		4068.05			1457.92			11839.7			11651.9
		4075.44			1460.39			11848.3			11686.4
		4077.5			1460.39			11855.7			11693.8
		4093.11			1462.44			11884.5			11707.3
		4093.11			1463.67			11935.8			11717.2
		4114.07			1464.5			11960.9			11793.2
		4167.49			1466.96			11968.7			11819.9
		4173.65			1467.78			11971.2			11825.7
		4190.09			1469.02			11999.5			11895.1
		4209.4			1469.43			12092.4			11904.2
		4219.68			1471.48			12126.5			11905
		4249.67			1472.71			12213.6			11974.9
		4259.94			1474.36			12231.7			11981.8
		4281.31			1476			12325.4			12054.2
		4289.53			1476.41			12352.1			12077.2
		4292.82			1476.82			12373.4			12090.7
		4323.23			1476.82			12455.2			12146.2
		4375.82			1477.65			12476.2			12152.8
		4407.05			1478.88			12479			12196.7
		4411.16			1480.93			12624.9			12228.4
		4436.23			1482.17			12628.6			12276.1
		4440.34			1482.99			12652.4			12370.2
		4455.13			1485.45			12652.4			12395.6
		4455.54			1486.28			12660.3			12478.2
		4467.87			1487.1			12766.7			12541.5
		4514.71			1492.44			12785.2			12633.5
		4519.23			1492.85			12906.8			12673
		4529.09			1493.26			12959.8			12780.2
		4569.36			1494.49			12967.2			12788.5
		4608.81			1495.32			12971.3			12832
		4621.96			1496.14			12982.4			12917.1
		4626.89			1496.14			13041.2			12936.4
		4638.81			1496.96			13142.7			12963.1
		4642.51			1497.78			13183.8			13044
		4665.93			1499.42			13186.6			13081.4
		4695.51			1499.42			13215			13102.8
		4715.24			1499.84			13243.8			13248.3
		4716.06			1503.12			13304.2			13260.2
		4717.29			1503.53			13321			13272.9
		4720.58			1504.77			13352.2			13329.2
		4730.85			1505.59			13379.8			13636.6
		4735.37			1506			13391.3			13637.8
		4739.89			1507.64			13580.3			13721.6
		4743.59			1508.05			13602.1			13833.4
		4752.63			1508.05			13621			13836.3
		4754.27			1509.29			13667.8			13869.6
		4758.38			1509.7			13849.4			13992.9
		4770.71			1510.52			13978.9			14041.7
		4782.22			1511.75			14025.7			14098.9
		4792.9			1514.22			14083.7			14195.4
		4811.8			1519.15			14090.2			14196.7
		4854.13			1521.2			14109.5			14219.7
		4874.26			1522.03			14131.7			14227.5
		4880.42			1523.26			14229.9			14245.6
		4916.17			1523.26			14276			14267.3
		4916.99			1525.72			14302.7			14399.2
		4927.27			1525.72			14327.7			14492.9
		4939.19			1526.13			14435.8			14515.1
		4943.7			1529.01			14466.2			14555.4
		4951.51			1529.42			14515.1			14584.2
		4974.93			1530.24			14597.3			14606.8
		4976.58			1532.3			14615.8			14647.4
		4986.85			1532.3			14707			14647.8
		5006.16			1532.3			14750.6			14663.1
		5038.22			1535.17			14767			14777.3
		5041.09			1536			14775.2			14828.2
		5057.12			1538.46			14928.5			14848.8
		5078.48			1541.34			14955.6			14865.2
		5082.18			1542.16			14979.9			14971.6
		5096.15			1543.39			14981.5			15063.7
		5107.66			1545.45			15019.7			15283.5
		5109.71			1546.68			15062.5			15295
		5143			1547.5			15078.9			15406
		5147.93			1548.73			15109.3			15483.2
		5152.04			1549.56			15116.3			15539.9
		5197.24			1550.79			15178.3			15656.6
		5208.74			1554.08			15206.7			15906.5
		5252.3			1554.08			15256.4			16041.7
		5254.77			1555.31			15265.9			16151.4
		5273.26			1555.72			15317.2			16179.3
		5276.13			1559.01			15319.7			16367.1
		5302.02			1559.42			15376			16412.3
		5309.83			1560.65			15595.4			16578.3
		5315.58			1563.53			15664.9			16795.3
		5327.91			1564.35			15718.3			16826.1
		5333.66			1564.35			15760.2			16845.4
		5341.88			1565.17			15765.5			16866.4
		5352.56			1569.28			16045			16976.1
		5362.02			1573.8			16098.4			17002.8
		5396.53			1577.5			16139.1			17301.1
		5431.05			1577.91			16191.2			17421.9
		5463.51			1579.14			16288.6			17531.2
		5470.09			1579.14			16363			17596.6
		5475.02			1580.79			16428.7			17627
		5489.81			1580.79			16448.5			17865.3
		5501.31			1581.2			16481.8			18028.8
		5504.6			1581.61			16565.6			18132
		5523.91			1582.43			16594.3			18319.4
		5528.02			1582.84			16668.7			18668.6
		5532.54			1583.25			16697.9			19114.9
		5534.19			1583.66			16909.5			19490.5
		5552.68			1584.89			16957.6			19913.3
		5558.43			1586.54			16974.9			19917.8
		5568.7			1587.77			16993.8			20028.8
		5586.37			1590.24			17053.7			20549.4
		5586.37			1590.24			17068.1			20620.1
		5593.77			1591.06			17191			20869.9
		5633.63			1599.28			17493.4			21257.8
		5653.35			1601.74			17775.7			22085
		5687.87			1602.15			17938			22861.6
		5689.1			1602.56			18068.3			23225.3
		5694.44			1603.39			18245.8			23592.2
		5724.44			1606.26			18273.3			25244.9
		5748.27			1607.08			18346.5			25329.6
		5752.38			1609.14			18397.8			25723.2
		5778.27			1609.14			18487.4			26568.5
		5788.54			1609.55			18796.4			26846.2
		5810.32			1609.55			18964.9			27349.6
		5812.38			1611.19			19077.9			221.072
		5814.84			1611.6			19202.8			243.261
		5829.64			1612.02			19387.3			243.672
		5841.14			1614.07			19514.3			256.41
		5877.71			1615.3			19523.8			261.752
		5880.59			1615.71			19617.4			298.323
		5890.86			1620.23			19690.6			303.665
		5896.2			1621.88			19770.7			304.076
		5908.12			1623.52			19873.4			304.898
		5927.43			1627.22			19914.5			309.418
		5933.19			1628.45			19924			313.938
		5978.8			1630.1			20336.5			321.746
		5998.52			1630.1			20376.4			325.033
		6004.68			1630.92			20399			327.909
		6079.88			1631.74			20507.9			334.484
		6089.33			1632.15			20704.7			338.593
		6089.33			1632.56			21152.2			389.546
		6091.8			1632.56			21295.2			412.968
		6113.58			1632.97			21618.6			419.132
		6147.68			1636.67			21656			422.83
		6152.2			1640.37			21700.4			423.241
		6156.31			1640.78			21728.7			424.474
		6163.3			1641.19			21840.5			430.227
		6168.64			1643.24			21963.3			436.801
		6188.36			1643.65			22007.7			444.198
		6190.42			1644.07			22042.7			454.882
		6192.47			1644.89			22052.9			458.169
		6232.74			1644.89			22121.5			491.453
		6251.23			1652.7			22264.5			494.74
		6256.57			1653.52			22526.3			499.671
		6267.26			1653.52			22739.2			506.246
		6291.91			1656.81			22843.5			521.45
		6293.15			1660.09			23014.5			532.544
		6307.94			1660.91			23907.8			551.446
		6308.76			1662.15			24623.6			552.268
		6309.17			1665.02			24915.8			553.912
		6321.5			1666.26			25156.1			558.021
		6343.69			1667.08			25403.1			582.676
		6350.67			1667.49			26416.4			599.934
		6353.55			1668.72			26817.1			619.247
		6419.3			1671.19			28762.7			621.302
		6432.45			1673.24			30255.2			621.713
		6441.49			1674.06			31886.5			630.342
		6492.44			1674.47			32252.6			634.862
		6502.3			1674.47			40674.3			644.724
		6519.97			1674.88			200.115			652.942
		6588.18			1676.53			215.73			666.091
		6647.35			1678.58			218.606			674.721
		6689.27			1681.05			224.359			689.513
		6690.5			1681.46			226.824			693.212
		6705.7			1682.69			231.345			755.26
		6712.28			1685.16			235.043			756.082
		6735.29			1685.98			235.043			804.98
		6743.1			1686.39			238.741			805.391
		6747.21			1686.8			241.617			814.431
		6766.93			1687.62			269.97			817.719
		6792.41			1688.44			271.614			827.991
		6798.16			1690.5			275.723			833.744
		6827.33			1692.55			282.709			837.032
		6834.32			1692.96			305.72			846.893
		6841.72			1693.79			313.527			861.275
		6886.92			1694.2			322.156			871.137
		6906.64			1695.43			323.8			886.341
		6930.47			1699.95			354.208			888.396
		6960.06			1699.95			373.11			901.545
		7013.07			1701.59			385.437			935.651
		7021.7			1702.01			391.601			955.786
		7038.95			1702.42			438.034			971.4
		7070.18			1704.06			445.842			1014.96
		7081.28			1705.29			452.416			1017.01
		7169.62			1706.11			462.278			1024.41
		7223.45			1706.11			468.031			1055.64
		7232.49			1706.11			492.686			1114.81
		7252.63			1709.81			502.137			1142.34
		7263.73			1711.05			508.711			1173.98
		7291.26			1711.05			526.381			1185.49
		7345.09			1712.69			539.53			1206.03
		7373.03			1713.51			544.05			1225.35
		7388.64			1714.74			548.57			1227.4
		7398.91			1715.15			550.214			1231.1
		7442.88			1715.98			581.032			1231.51
		7488.08			1722.55			588.018			1234.8
		7505.34			1722.96			588.429			1253.7
		7519.31			1725.02			591.305			1255.75
		7536.57			1725.84			624.178			1293.56
		7539.45			1725.84			624.178			1310.4
		7541.5			1726.25			632.807			1310.82
		7563.69			1732.82			652.942			1314.1
		7580.54			1737.76			654.175			1332.59
		7592.05			1739.81			656.229			1353.96
		7619.16			1740.22			689.513			1372.04
		7626.15			1741.86			708.826			1374.51
		7685.32			1743.1			734.714			1393.41
		7699.29			1744.33			745.398			1483.4
		7742.03			1746.8			755.671			1512.98
		7767.09			1748.03			756.082			1570.92
		7791.75			1748.03			763.478			1585.31
		7792.57			1749.26			772.107			1599.69
		7851.74			1750.49			793.064			1613.25
		7855.03			1750.9			807.857			1644.89
		7883.79			1752.96			825.526			1671.6
		7912.15			1755.42			826.348			1684.34
		7928.58			1758.71			848.126			1724.61
		7953.24			1760.77			858.81			1811.31
		7962.69			1767.34			876.068			1823.64
		8001.73			1768.57			880.178			1848.29
		8018.16			1772.27			915.927			1852.4
		8041.58			1773.09			935.24			1870.89
		8070.76			1774.33			947.567			1871.71
		8087.61			1775.56			997.699			1875.41
		8095			1777.2			999.343			1914.04
		8096.24			1778.85			1030.57			1932.12
		8115.96			1780.08			1034.68			1947.32
		8118.01			1782.54			1082.76			1959.24
		8125			1782.95			1092.21			1967.05
		8142.67			1787.47			1103.71			1990.47
		8182.12			1788.3			1124.67			2035.67
		8182.12			1791.58			1130.42			2041.42
		8202.66			1792.41			1206.85			2053.34
		8261.83			1792.82			1252.88			2057.45
		8268			1792.82			1280			2061.97
		8279.5			1793.23			1286.98			2066.49
		8299.23			1793.64			1314.92			2067.72
		8312.79			1794.46			1323.55			2071.42
		8320.59			1794.87			1328.07			2087.03
		8341.14			1796.93			1347.8			2094.02
		8374.42			1797.34			1368.34			2103.47
		8385.93			1801.04			1428.34			2124.84
		8402.37			1802.68			1444.36			2135.11
		8405.65			1803.5			1456.69			2137.99
		8410.58			1804.73			1482.17			2149.49
		8449.21			1806.79			1500.66			2211.95
		8482.5			1808.43			1537.64			2238.66
		8508.38			1810.08			1554.9			2244.41
		8514.14			1811.31			1591.88			2253.86
		8556.05			1812.13			1602.97			2299.06
		8577.42			1812.95			1637.08			2315.91
		8578.24			1815.42			1681.05			2326.18
		8626.73			1815.83			1682.28			2357
		8634.94			1816.65			1702.83			2364.4
		8754.52			1817.06			1744.74			2386.59
		8876.56			1817.88			1757.89			2388.64
		9002.71			1820.35			1772.68			2418.23
		9037.23			1820.35			1777.61			2442.06
		9051.61			1822.81			1779.26			2504.11
		9077.09			1824.87			1828.16			2535.75
		9107.91			1825.28			1848.29			2549.31
		9131.74			1825.28			1851.99			2569.03
		9138.73			1826.92			1852.4			2571.09
		9184.75			1829.39			1857.33			2600.67
		9187.62			1831.85			1880.34			2606.84
		9206.94			1834.73			1942.39			2611.77
		9208.17			1836.79			1957.18			2644.64
		9208.58			1838.43			1960.06			2654.09
		9220.5			1841.72			1976.5			2659.02
		9256.66			1842.54			2041.83			2692.31
		9287.89			1844.59			2057.45			2712.44
		9331.03			1845.83			2077.99			2731.34
		9364.73			1846.24			2095.66			2882.56
		9370.48			1847.88			2108.4			2935.57
		9397.6			1850.76			2138.81			2968.85
		9422.67			1851.58			2154.83			3046.51
		9553.75			1851.99			2169.21			3058.84
		9568.13			1854.04			2170.45			3077.33
		9573.88			1858.97			2170.45			3079.8
		9591.14			1858.97			2172.91			3088.43
		9640.04			1859.38			2192.23			3091.3
		9665.1			1861.03			2200.44			3092.13
		9665.52			1862.67			2202.09			3111.85
		9736.19			1863.08			2207.02			3216.63
		9784.27			1866.37			2211.54			3389.22
		9795.78			1866.78			2223.87			3401.96
		9804.82			1869.25			2234.55			3413.46
		9839.74			1870.48			2279.75			3443.05
		9926.04			1870.89			2298.65			3473.87
		9937.95			1871.3			2337.69			3517.01
		9978.22			1872.54			2370.56			3531.8
		9993.84			1876.23			2406.72			3541.26
		10035.8			1877.88			2410.83			3560.57
		10081.4			1879.11			2425.21			3594.26
		10094.1			1879.52			2437.13			3614.4
		10196.4			1879.93			2463.84			3627.14
		10212.9			1882.81			2478.63			3643.16
		10311.9			1884.04			2489.73			3671.51
		10320.5			1884.86			2493.43			3758.22
		10340.6			1889.38			2524.66			3759.04
		10365.7			1890.2			2535.75			3797.26
		10384.6			1893.08			2536.16			3811.23
		10412.1			1894.31			2539.86			3823.55
		10457.3			1897.19			2554.65			3823.55
		10628.7			1902.12			2585.06			3824.79
		10641.4			1902.53			2591.22			3902.04
		10669.8			1903.76			2594.92			3942.31
		10759			1904.17			2619.99			3946.42
		10828.8			1904.59			2634.37			3972.72
		10832.5			1905.41			2656.15			3984.63
		10839.1			1906.23			2692.72			3996.14
		10867			1906.64			2693.95			4070.51
		10945.5			1907.05			2716.96			4094.76
		10991.5			1909.52			2722.72			4102.98
		10999.8			1909.93			2729.7			4111.6
		11040.8			1910.75			2733.4			4141.6
		11063.4			1912.39			2739.15			4165.02
		11098.8			1914.45			2751.89			4211.87
		11110.7			1914.86			2760.52			4228.3
		11140.7			1915.27			2779.01			4331.44
		11251.6			1916.5			2810.65			4351.99
		11254.9			1918.15			2841.06			4352.81
		11312.5			1918.15			2882.15			4378.29
		11337.5			1919.38			2885.44			4423.9
		11571.3			1922.67			2908.04			4442.8
		11594.3			1926.78			2937.21			4534.02
		11933.8			1927.6			2947.07			4537.31
		12036.5			1927.6			2968.03			4570.6
		12183.2			1928.83			3035.83			4598.95
		12214.8			1932.12			3035.83			4626.89
		12264.5			1932.94			3037.06			4644.56
		12366.9			1933.76			3039.53			4647.44
		12394.8			1933.76			3044.05			4685.24
		12463			1935.82			3050.62			4693.05
		12498.4			1938.28			3080.21			4732.49
		12589.6			1941.57			3136.09			4762.9
		12671.4			1941.98			3147.6			4762.9
		12722.3			1942.8			3165.27			4769.48
		12735.5			1944.03			3167.74			4778.52
		12737.1			1945.27			3195.27			4824.54
		12909.7			1949.38			3206.36			4825.77
		13094.6			1952.25			3214.17			4829.47
		13206.8			1954.31			3226.09			4864.4
		13208.4			1958.01			3234.71			4896.04
		13238.8			1958.01			3268.82			4959.32
		13272.1			1962.94			3279.5			4985.21
		13392.1			1963.35			3284.02			5011.51
		13472.2			1963.76			3286.9			5016.03
		13524.8			1965.81			3298.41			5023.42
		13550.3			1967.05			3325.11			5042.32
		13600.8			1968.28			3330.46			5046.84
		13686.7			1968.69			3336.21			5096.56
		13697.4			1970.74			3337.44			5100.26
		13745.1			1971.57			3344.02			5103.55
		13997.8			1974.44			3448.8			5168.06
		14013			1974.44			3478.8			5172.99
		14054.5			1975.26			3480.03			5244.9
		14142.8			1976.09			3485.37			5256.82
		14165.4			1977.32			3520.3			5293.8
		14295.7			1978.14			3521.53			5341.47
		14361.4			1978.55			3536.32			5473.78
		14439.5			1978.96			3539.61			5486.52
		14549.6			1983.07			3568.79			5510.77
		14673.7			1983.89			3642.75			5524.74
		14746.1			1986.36			3668.64			5533.37
		14777.7			1988.41			3700.28			5539.53
		14782.6			1990.06			3701.51			5541.58
		14785.1			1994.16			3750			5558.84
		14809.7			1994.58			3750.41			5636.51
		14814.7			1994.99			3807.94			5663.63
		14822.1			1995.4			3812.87			5670.61
		14840.6			1995.81			3826.43			5675.54
		14867.3			1996.22			3874.92			5692.39
		14902.2			1997.04			3899.16			5694.44
		14909.2			1997.86			3934.09			5746.22
		15062.5			1998.27			3966.14			5766.35
		15223.5			1998.27			3984.22			5788.13
		15462.3			1998.68			4000.25			5804.57
		15536.2			1998.68			4021.2			5887.16
		15777			1999.1			4031.48			5934.83
		15782.4			2000.74			4081.61			6059.34
		15854.3			2001.15			4082.43			6073.72
		15879.4			2006.49			4128.45			6077.01
		16044.1			2009.78			4135.44			6147.68
		16111.5			2014.3			4142.01			6149.33
		16163.3			2015.53			4166.67			6152.61
		16183.8			2016.35			4176.94			6156.31
		16208.5			2016.35			4179.82			6156.72
		16265.6			2017.18			4199.54			6185.9
		16306.7			2021.29			4243.92			6191.65
		16347.4			2021.7			4336.78			6239.32
		16457.1			2029.91			4359.8			6329.31
		16561.5			2031.15			4382.4			6367.11
		16640.4			2031.97			4423.08			6382.73
		16692.1			2032.79			4436.64			6388.48
		16751.7			2033.2			4441.98			6413.13
		16815			2033.2			4513.89			6453.81
		16933.8			2033.61			4518.41			6460.39
		17569			2038.13			4524.57			6463.68
		17703			2038.13			4557.03			6494.9
		17814.3			2038.54			4567.31			6496.14
		18011.6			2039.37			4577.99			6503.94
		18029.7			2039.78			4578.4			6528.19
		18198.6			2040.19			4653.6			6550.79
		18260.2			2040.6			4653.6			6607.08
		18362.9			2043.89			4654.83			6751.73
		18461.1			2044.3			4714			6763.64
		18570.8			2044.71			4763.31			6764.46
		18790.7			2047.58			4770.3			6775.56
		18803.8			2047.99			4789.61			6831.03
		18859.7			2050.87			4800.71			6832.68
		18936.1			2053.75			4849.19			6837.2
		19105.9			2054.98			4857.82			6885.27
		19303.9			2055.39			4893.16			6919.79
		19424.7			2055.8			4906.72			6961.7
		19573.1			2057.45			4972.88			7004.85
		19836.9			2059.09			5057.53			7038.95
		21026.5			2059.09			5062.87			7090.32
		21384.8			2060.73			5113.41			7111.69
		21711			2061.14			5145.87			7163.87
		22014.3			2061.55			5198.06			7175.38
		22810.2			2062.38			5226			7205.79
		23367			2065.25			5234.63			7320.43
		24564.4			2068.13			5249.43			7328.65
		26436.1			2071.83			5276.96			7392.34
		208.333			2073.88			5307.77			7461.78
		209.155			2076.35			5381.33			7475.35
		209.566			2077.99			5391.19			7499.18
		213.675			2077.99			5401.05			7528.35
		215.319			2080.46			5412.56			7564.51
		218.195			2080.87			5415.85			7585.88
		220.25			2082.51			5456.11			7603.55
		226.414			2084.16			5481.59			7610.54
		260.108			2085.39			5513.23			7629.03
		271.203			2085.8			5614.32			7691.07
		272.436			2085.8			5626.64			7695.18
		274.08			2086.21			5652.12			7739.15
		275.312			2087.85			5661.16			7779.42
		276.134			2088.68			5667.73			7780.65
		283.941			2089.5			5691.57			7795.45
		289.283			2089.5			5699.38			7842.29
		291.338			2089.5			5747.45			7864.89
		293.803			2094.84			5752.79			7904.34
		302.433			2094.84			5787.31			7909.68
		307.774			2098.13			5832.1			7945.43
		313.116			2098.13			5833.33			8033.37
		320.102			2100.18			5851.41			8039.53
		325.033			2101			5879.36			8095.41
		325.444			2101.82			5881.41			8104.04
		335.717			2103.88			5891.27			8143.49
		344.757			2104.7			5902.37			8152.53
		357.084			2105.11			5902.78			8157.87
		357.906			2105.93			5931.13			8167.73
		359.55			2107.58			5953.32			8169.38
		360.371			2107.99			6047.42			8228.14
		375.986			2110.04			6055.23			8245.81
		377.63			2111.28			6063.44			8247.04
		382.15			2112.1			6071.66			8282.79
		397.765			2112.92			6093.44			8299.23
		412.147			2113.74			6232.74			8322.24
		418.31			2114.97			6240.14			8361.69
		422.83			2116.21			6271.37			8397.44
		425.296			2116.21			6282.46			8428.25
		436.391			2118.67			6292.73			8428.67
		440.911			2119.08			6305.06			8472.63
		447.485			2119.91			6312.05			8484.14
		452.827			2121.96			6335.06			8556.05
		456.525			2121.96			6348.21			8607.82
		475.838			2124.01			6350.26			8623.03
		478.304			2124.01			6351.91			8637
		493.918			2124.43			6363			8643.98
		529.668			2125.25			6396.28			8664.53
		532.133			2125.25			6421.35			8684.25
		573.225			2125.66			6426.28			8735.62
		591.716			2132.64			6436.14			8741.37
		596.236			2135.52			6438.2			8745.89
		599.112			2135.52			6441.49			8762.33
		602.811			2137.16			6477.65			8808.76
		613.905			2139.63			6545.86			8815.33
		617.604			2140.04			6594.76			8850.67
		620.891			2143.74			6621.47			8886.42
		632.807			2143.74			6725.02			8908.2
		637.327			2144.56			6725.43			8935.73
		645.957			2144.97			6765.29			8978.06
		648.011			2150.72			6778.02			9012.99
		649.244			2150.72			6780.49			9024.08
		653.764			2151.55			6848.29			9034.35
		654.175			2151.96			6852.81			9180.23
		672.666			2152.37			6865.55			9211.46
		674.31			2153.19			6894.31			9268.16
		682.939			2155.65			6964.58			9269.81
		693.212			2161			6999.1			9329.8
		695.266			2161.41			7093.61			9335.96
		703.074			2162.23			7131.41			9351.99
		703.074			2162.23			7153.19			9357.74
		710.059			2162.64			7165.52			9369.66
		727.728			2163.05			7176.2			9482.66
		734.714			2165.52			7220.58			9537.72
		738.412			2165.93			7221.4			9562.38
		738.412			2170.04			7233.32			9573.06
		766.765			2173.73			7261.26			9581.28
		771.285			2174.56			7270.3			9655.65
		776.627			2175.38			7275.64			9708.25
		778.271			2175.38			7281.39			9779.34
		797.584			2175.79			7313.44			9810.57
		801.282			2176.2			7391.11			9903.85
		823.471			2177.84			7406.31			9938.36
		824.704			2179.08			7419.05			9982.33
		825.937			2185.65			7491.78			9991.78
		840.319			2189.76			7530.41			10038.2
		853.879			2190.99			7553.42			10052.2
		859.632			2192.64			7576.02			10097.8
		860.043			2193.05			7592.87			10173
		878.123			2195.92			7594.1			10233
		885.108			2197.16			7686.56			10275.7
		914.283			2197.98			7695.18			10327.5
		929.898			2198.8			7702.17			10339.4
		940.993			2199.21			7787.23			10424.1
		985.782			2204.55			7864.48			10451.2
		986.193			2207.02			7884.2			10458.6
		1008.38			2207.84			7894.48			10521.9
		1035.5			2212.77			7989.81			10572.8
		1036.74			2214			7998.03			10601.6
		1040.43			2214.83			8028.44			10603.2
		1045.37			2215.24			8030.08			10616.8
		1067.96			2218.11			8073.23			10634.5
		1067.96			2219.35			8178.42			10651.7
		1069.61			2220.17			8185.81			10670.6
		1075.36			2220.99			8241.29			10692
		1075.77			2222.22			8256.9			10697.3
		1085.22			2226.74			8360.45			10732.2
		1146.86			2228.8			8396.2			10760.2
		1151.79			2229.21			8495.64			10775
		1153.85			2230.44			8590.98			10778.7
		1164.53			2232.08			8601.66			10797.6
		1179.73			2237.01			8638.64			10809.5
		1190.83			2237.01			8655.08			10829.2
		1206.85			2242.77			8695.76			10872.8
		1209.73			2248.93			8697.81			11030.2
		1234.38			2248.93			8704.39			11164.5
		1246.71			2248.93			8756.58			11180.6
		1247.94			2249.75			8798.08			11189.6
		1259.45			2252.22			8835.88			11206
		1259.86			2253.45			8869.58			11217.1
		1268.08			2258.79			8883.14			11243.8
		1273.42			2264.14			8943.54			11272.6
		1298.49			2264.14			9046.27			11346.2
		1313.28			2264.55			9082.43			11359.7
		1354.78			2267.01			9095.17			11443.1
		1376.97			2268.66			9095.58			11497.4
		1380.26			2270.3			9113.25			11552
		1382.31			2271.53			9172.83			11557
		1389.71			2272.76			9176.94			11653.9
		1437.38			2272.76			9181.05			11690.9
		1443.54			2275.23			9193.38			11691.7
		1445.18			2275.64			9215.57			11711
		1471.07			2276.46			9220.91			11849.9
		1484.63			2278.52			9253.78			11852.8
		1489.56			2280.57			9254.19			11854.9
		1499.42			2281.39			9259.12			12002
		1517.09			2281.39			9293.23			12006.5
		1522.85			2285.5			9436.64			12059.5
		1533.12			2285.5			9442.39			12087.4
		1536.41			2285.5			9444.03			12129.4
		1538.87			2287.97			9449.38			12161
		1543.8			2290.02			9458.42			12174.6
		1560.24			2294.54			9475.26			12243.2
		1570.1			2295.36			9539.78			12243.6
		1576.68			2300.3			9543.48			12272.8
		1590.65			2303.17			9663.46			12329.1
		1606.26			2303.58			9673.73			12382.1
		1613.66			2304.82			9674.97			12444.1
		1623.52			2306.05			9700.03			12461.4
		1665.85			2306.46			9745.64			12519.3
		1667.49			2308.93			9761.26			12631.9
		1670.37			2309.75			9771.12			12632.7
		1698.31			2311.8			9822.9			12694.4
		1699.54			2315.91			9826.18			12695.2
		1717.62			2317.14			9882.89			12742.4
		1723.37			2317.55			9938.36			12782.7
		1729.95			2320.84			9972.88			12798.3
		1743.51			2321.25			9981.51			12931
		1745.97			2322.07			10013.6			12971.3
		1780.9			2328.24			10025.5			12991.9
		1790.35			2329.06			10173			13023.1
		1826.1			2330.29			10256.4			13112.3
		1845			2331.11			10260.1			13132
		1855.69			2331.11			10274.9			13176.8
		1875.41			2335.63			10297.1			13185.4
		1877.06			2337.28			10311.1			13211.3
		1879.11			2339.33			10315.2			13233.9
		1879.11			2341.8			10321.7			13300.5
		1887.33			2342.62			10350.1			13316.5
		1888.15			2347.96			10428.2			13318.5
		1901.71			2349.2			10507.9			13325.5
		1907.87			2352.48			10509.5			13377.7
		1916.5			2354.13			10509.5			13418
		1923.08			2354.54			10511.2			13436.1
		1929.24			2357.82			10552.7			13464
		1933.35			2358.24			10604.5			13527.7
		1938.28			2358.65			10661.2			13611.5
		1949.38			2359.47			10845.2			13685.5
		1961.29			2359.47			10860.5			13693.3
		1978.14			2361.93			10886.8			13719.6
		1995.81			2366.45			10930.3			13728.6
		1999.1			2370.15			10957			13840.4
		2003.62			2371.38			10965.6			13845.7
		2026.22			2374.67			10971.4			13870.4
		2031.97			2375.9			11079.9			13886.8
		2038.95			2379.6			11080.7			13909.8
		2040.6			2380.42			11112.3			13952.2
		2041.42			2380.84			11115.2			13955
		2043.06			2380.84			11171.9			13963.3
		2068.13			2389.46			11284.9			14045
		2074.29			2397.27			11302.6			14103
		2075.94			2397.27			11359.3			14117.4
		2096.89			2400.97			11367.9			14280.1
		2111.69			2401.79			11370.8			14372.9
		2146.61			2402.61			11411.1			14377.5
		2156.07			2403.43			11470.7			14426
		2164.28			2404.26			11481.8			14443.2
		2211.95			2407.13			11523.7			14497
		2218.93			2410.01			11572.2			14521.7
		2236.6			2410.42			11630.9			14578
		2265.37			2413.3			11633.4			14625.7
		2274.41			2414.12			11729.5			14667.6
		2281.39			2415.76			11753.8			14762.1
		2285.91			2416.99			11969.9			14836
		2308.1			2416.99			11979			14882.5
		2308.51			2416.99			12028.7			14988.1
		2320.02			2423.98			12162.6			15173
		2338.92			2424.8			12163.9			15393.7
		2347.14			2426.04			12172.5			15493.9
		2376.32			2430.56			12186.5			15585.6
		2386.18			2435.08			12200			15597.9
		2387.41			2437.13			12216.9			15714.2
		2418.23			2437.54			12269.9			15749.5
		2421.51			2438.77			12290			15820.6
		2423.57			2442.88			12320.8			15897.4
		2426.86			2443.7			12320.8			16068.8
		2440.01			2446.17			12328.6			16080.7
		2444.12			2456.03			12353.7			16189.2
		2473.7			2456.44			12410			16236.9
		2475.76			2460.96			12437.1			16305.5
		2484.39			2463.84			12453.2			16316.2
		2484.8			2465.07			12469.6			16330.5
		2488.08			2471.65			12481.1			16478.1
		2490.55			2476.58			12543.1			16581.2
		2494.25			2476.58			12547.7			16655.6
		2497.12			2477.4			12557.5			16772.3
		2507.81			2481.51			12563.3			16872.9
		2508.22			2481.92			12753.9			16879.5
		2509.04			2483.56			12770.4			16980.2
		2513.56			2484.8			12841.5			17022.1
		2518.49			2486.85			12949.1			17025.8
		2548.9			2490.14			13019.4			17032
		2554.65			2491.37			13038.7			17243.6
		2563.69			2500.82			13056.4			17389.9
		2564.1			2502.05			13069.5			17405.1
		2578.49			2502.05			13090.1			17539
		2588.76			2503.7			13092.9			17594.5
		2632.31			2505.75			13182.1			17640.5
		2641.35			2505.75			13214.6			17682.4
		2662.31			2510.68			13286.5			17751.1
		2664.37			2511.92			13287.3			17787.2
		2680.39			2512.33			13326.8			17937.6
		2680.8			2517.67			13360			17989
		2687.38			2522.19			13381			18012
		2717.78			2522.6			13515.4			18082.7
		2721.48			2527.12			13515.4			18124.2
		2744.49			2528.35			13602.9			18230.2
		2765.45			2530.82			13616.5			18337.4
		2776.96			2536.57			13625.9			18368.3
		2781.07			2536.98			13785.8			18374
		2781.48			2537.39			13793.1			18403.2
		2781.89			2539.04			13794			18452.9
		2799.14			2539.45			13854			18492.8
		2809.42			2540.27			13864.6			18504.3
		2841.47			2544.38			13914			18572.1
		2862.43			2545.2			13965.3			18674
		2874.34			2553.01			13984.2			19055.7
		2875.16			2555.06			14010.9			19158.4
		2892.42			2555.06			14047.9			19202.4
		2923.65			2555.47			14103.4			19294.9
		2930.23			2555.88			14106.3			19364.3
		2941.73			2559.58			14108.7			19373.8
		2945.84			2566.16			14169.5			19377.5
		2964.33			2566.16			14210.2			19392.3
		2988.99			2569.03			14211.9			19730.4
		3004.19			2571.09			14211.9			19745.6
		3005.84			2576.02			14243.5			19875.9
		3025.56			2578.07			14299.4			19934.7
		3028.02			2580.95			14366.8			19960.1
		3056.38			2581.77			14377.1			19993
		3064.6			2583.83			14380.8			20041.1
		3065.83			2589.17			14388.1			20130.3
		3070.35			2591.63			14405.4			20187.4
		3070.76			2592.46			14435			20277.4
		3082.26			2593.69			14500.3			20288.5
		3091.72			2596.15			14506.9			20324.2
		3137.33			2599.85			14512.2			20370.2
		3140.2			2603.14			14736.2			20380.1
		3141.44			2604.37			14773.6			20381.3
		3152.53			2605.61			14801.1			20533.4
		3158.7			2605.61			14842.2			20677.2
		3171.84			2608.07			14844.3			20863.7
		3180.47			2610.95			14854.5			20922.5
		3202.66			2617.52			14886.2			21107
		3209.24			2618.34			14900.1			21192.9
		3229.78			2618.34			15016.8			21234.8
		3242.52			2620.81			15054.2			21527
		3244.16			2623.27			15161.5			21532.7
		3247.86			2628.2			15166			21568
		3248.68			2628.2			15169.7			21707.8
		3275.39			2629.85			15211.2			21725.8
		3321.01			2634.78			15331.2			21750.5
		3344.43			2638.07			15425.3			21973.6
		3345.25			2639.3			15476.7			22002
		3348.95			2642.59			15530.9			22173.3
		3371.96			2644.23			15571.2			22281.4
		3389.63			2656.56			15581.9			22322.1
		3394.56			2659.84			15679.2			22323.3
		3419.21			2661.08			15704.3			22347.1
		3433.18			2661.49			15755.7			22385.4
		3433.6			2663.54			15885.9			22438.4
		3461.54			2665.6			15951.7			22449.9
		3461.54			2672.17			16045			22601.9
		3492.77			2673.82			16103.3			22950.8
		3516.19			2686.55			16137.8			23362.5
		3526.87			2686.97			16169.9			23657.1
		3543.31			2688.2			16179.3			23787.8
		3546.6			2689.43			16229.5			23902
		3554.82			2690.25			16270.5			24187.6
		3556.05			2693.13			16291.1			24221.7
		3566.73			2698.06			16310			24336
		3572.49			2702.17			16323.1			24577.6
		3631.25			2703.81			16338.8			24795
		3634.53			2705.46			16359.3			24809.7
		3662.47			2705.87			16462.4			24967.1
		3670.28			2707.51			16519.6			25068.6
		3687.54			2709.98			16545			25201.8
		3702.33			2719.43			16671.2			25207.1
		3719.59			2725.59			16770.6			25251.1
		3743.43			2735.04			16839.7			25305.3
		3752.47			2741.21			16958.8			25392.8
		3753.7			2746.14			16960.9			25398.2
		3757.81			2748.6			17060.3			25595.8
		3781.64			2748.6			17238.7			25773.3
		3805.06			2752.3			17248.1			25782.8
		3827.25			2760.11			17248.9			25957.4
		3835.47			2765.86			17274.8			26021.9
		3839.58			2769.56			17288			26401.2
		3871.22			2770.79			17376.7			26567.2
		3879.85			2785.17			17496.7			26985.1
		3892.59			2790.52			17615.5			27437.1
		3902.04			2792.57			17621.6			27469.2
		3941.49			2794.21			17801.6			27823.8
		3958.33			2795.86			17862			27941.3
		3967.78			2797.91			17864.5			28118.4
		3976.41			2802.84			17905.2			28137.7
		3992.03			2804.49			18148			28251.2
		3996.14			2809.42			18164.4			28282
		4001.07			2811.06			18311.6			28888.5
		4014.63			2813.53			18339.1			29010.1
		4022.44			2815.99			18571.3			29029.4
		4031.89			2816.4			18990.4			29169.1
		4036.82			2816.4			19075			29186
		4037.64			2817.23			19089			29296.9
		4054.08			2826.27			19145.3			29684
		4054.49			2830.79			19378.7			29746.5
		4072.16			2831.61			19673.7			30008.6
		4081.61			2834.48			19685.2			30344.8
		4096.81			2835.31			19704.6			30443
		4105.44			2839			20027.1			30586.8
		4125.99			2843.11			20032.5			30732.7
		4129.27			2845.58			20071.1			30762.7
		4131.74			2866.53			20108.5			30843.2
		4133.79			2867.77			20192.7			31086
		4174.06			2869.41			20261.8			31671.2
		4196.25			2872.7			20411.7			31919.8
		4209.4			2876.4			20445			32467.9
		4224.61			2878.86			20546.5			33202.3
		4240.22			2880.51			20687.5			33370.7
		4242.69			2883.79			21531.9			33407.3
		4243.1			2890.78			21561.1			34368
		4246.38			2891.19			21590.2			34977.8
		4348.7			2891.6			21601.7			35521.9
		4389.38			2892.01			21611.2			36222.5
		4403.35			2896.94			21700			36359.3
		4405.82			2902.28			21839.7			36458.3
		4416.5			2907.63			21914.4			37669.3
		4416.91			2911.74			21972			38340.3
		4418.15			2915.84			21996.2			39077.9
		4475.67			2919.54			22009.4			41709.4
		4493.34			2920.78			22057.4			42193.9
		4541.42			2924.47			22335.6			45985.8
		4549.64			2926.12			23071.6			207.922
		4553.75			2929.41			23078.6			212.442
		4560.32			2947.07			23305.4			213.675
		4578.4			2952.01			23364.2			214.497
		4582.51			2955.7			23372			219.428
		4608.81			2956.11			23587.7			248.603
		4618.26			2961.05			23777.5			267.916
		4642.51			2963.92			24124.8			268.327
		4662.64			2970.09			24137.9			268.738
		4677.43			2970.91			24531.6			276.956
		4689.35			2975.02			24734.5			281.476
		4703.32			2978.72			25097.8			343.935
		4704.96			2979.13			25459			358.728
		4720.58			2980.36			25546.1			372.288
		4727.15			2991.86			26132.9			416.667
		4771.12			2993.1			26249.6			417.488
		4804.4			3007.48			27274.4			431.46
		4833.17			3009.12			27567.8			440.089
		4848.37			3022.68			27650.8			454.882
		4863.58			3025.56			27922.4			456.114
		4868.1			3028.43			28026.4			466.387
		4882.89			3039.53			28443			489.398
		4945.76			3041.17			30027.1			493.918
		4968.77			3041.99			30211.2			531.312
		4971.65			3055.97			31708.6			582.676
		4983.15			3057.2			31907.9			594.592
		4992.6			3058.02			32245.6			601.578
		5021.37			3064.6			32572.7			618.836
		5022.6			3065.83			33600			621.302
		5023.01			3068.29			36792.8			637.327
		5046.84			3069.12			214.497			654.586
		5053.01			3071.99			215.73			662.804
		5053.83			3074.46			228.468			686.637
		5059.17			3078.16			240.796			687.87
		5069.03			3078.16			283.12			694.034
[truncated: 7,251 more rows]
