# Supplementary material for: Deletion of EP3 prostaglandin receptor in murine macrophages aggravates diet-induced obesity by suppressing SPARC
Source: EMBO J. 2025 Jul 23;44(18):4962–83. doi: 10.1038/s44318-025-00508-y (PMC12436609; doi:10.1038/s44318-025-00508-y)
Supplement: Supplementary file 6 — Source data Fig. 4 [file 44318_2025_508_MOESM6_ESM.zip › Source data Fig.4/Figrue 4O/Figure 4O.xlsx]

## Sheet: Figure 4O
	Fabp4
	LysMCre	Rosa-EP3α/LysMCre	SPARCF/FLysMCre	Rosa-EP3α/SPARCF/FLysMCre
	12.7821	5.48537	18.984	9.57198
	8.90871	4.49872	13.9107	10.3325
	7.92301	4.70572	18.3245	14.7568
	8.6726	4.96848	11.4518	14.0813
	10.3803	5.10424	11.2274	11.1436
	9.25101	4.05951	17.3577	10.5364
	8.81545	3.54017	18.9849	9.09599
	10.044	7.37462	9.25351	16.5642
