# Supplementary material for: Deletion of EP3 prostaglandin receptor in murine macrophages aggravates diet-induced obesity by suppressing SPARC
Source: EMBO J. 2025 Jul 23;44(18):4962–83. doi: 10.1038/s44318-025-00508-y (PMC12436609; doi:10.1038/s44318-025-00508-y)
Supplement: Supplementary file 6 — Source data Fig. 4 [file 44318_2025_508_MOESM6_ESM.zip › Source data Fig.4/Figrue 4P/Figure 4P.xlsx]

## Sheet: Figure 4P
	C/ebpα
	LysMCre	Rosa-EP3α/LysMCre	SPARCF/FLysMCre	Rosa-EP3α/SPARCF/FLysMCre
	0.0343968	0.0209051	0.0428965	0.0435952
	0.0221019	0.0180984	0.0463353	0.0383459
	0.0293601	0.0170192	0.0381829	0.0435899
	0.0347717	0.0195052	0.0559391	0.0432098
	0.0242685	0.021578	0.0577846	0.0533934
	0.0314309	0.0168315	0.0293917	0.0387352
	0.0264608	0.016446	0.0565954	0.0367224
	0.0287819		0.0576237	0.0297337
