# Supplementary material for: Deletion of EP3 prostaglandin receptor in murine macrophages aggravates diet-induced obesity by suppressing SPARC
Source: EMBO J. 2025 Jul 23;44(18):4962–83. doi: 10.1038/s44318-025-00508-y (PMC12436609; doi:10.1038/s44318-025-00508-y)
Supplement: Supplementary file 7 — Source data Fig. 5 [file 44318_2025_508_MOESM7_ESM.zip]

Archive with 39 entries (26 files):
- Source data Fig.5/
- Source data Fig.5/Figure 5C/
- Source data Fig.5/Figure 5C/Figure 5C.xlsx
- Source data Fig.5/Figure 5C/._Figure 5C.xlsx
- Source data Fig.5/Figure 5D/
- Source data Fig.5/Figure 5D/._Figure 5D.xlsx
- Source data Fig.5/Figure 5D/Figure 5D.xlsx
- Source data Fig.5/Figure 5E/
- Source data Fig.5/Figure 5E/._Figure 5E.pdf
- Source data Fig.5/Figure 5E/Figure 5E.pdf
- Source data Fig.5/Figure 5F/
- Source data Fig.5/Figure 5F/._Figure 5F.xlsx
- Source data Fig.5/Figure 5F/Figure 5F.xlsx
- Source data Fig.5/Figure 5G/
- Source data Fig.5/Figure 5G/._Figure 5G.pdf
- Source data Fig.5/Figure 5G/Figure 5G.pdf
- Source data Fig.5/Figure 5H/
- Source data Fig.5/Figure 5H/._Figure 5H.pdf
- Source data Fig.5/Figure 5H/Figure 5H.pdf
- Source data Fig.5/Figure 5I/
- Source data Fig.5/Figure 5I/Scram-EP3Flox.tif
- Source data Fig.5/Figure 5I/Scram-EP3FloxLysMCre.tif
- Source data Fig.5/Figure 5I/Si-Dnmt1-3a-EP3Flox.tif
- Source data Fig.5/Figure 5I/Si-Dnmt1-3a-EP3FloxLysMCre.tif
- Source data Fig.5/Figure 5J/
- Source data Fig.5/Figure 5J/Figure 5J.xlsx
- Source data Fig.5/Figure 5J/._Figure 5J.xlsx
- Source data Fig.5/Figure 5K/
- Source data Fig.5/Figure 5K/Figure 5K.xlsx
- Source data Fig.5/Figure 5K/._Figure 5K.xlsx
- Source data Fig.5/Figure 5L/
- Source data Fig.5/Figure 5L/._Figure 5L.xlsx
- Source data Fig.5/Figure 5L/Figure 5L.xlsx
- Source data Fig.5/Figure 5M/
- Source data Fig.5/Figure 5M/._Figure 5M.xlsx
- Source data Fig.5/Figure 5M/Figure 5M.xlsx
- Source data Fig.5/Figure 5N/
- Source data Fig.5/Figure 5N/._Figure 5N.pdf
- Source data Fig.5/Figure 5N/Figure 5N.pdf
