# Supplementary material for: Deletion of EP3 prostaglandin receptor in murine macrophages aggravates diet-induced obesity by suppressing SPARC
Source: EMBO J. 2025 Jul 23;44(18):4962–83. doi: 10.1038/s44318-025-00508-y (PMC12436609; doi:10.1038/s44318-025-00508-y)
Supplement: Supplementary file 7 — Source data Fig. 5 [file 44318_2025_508_MOESM7_ESM.zip › Source data Fig.5/Figure 5C/Figure 5C.xlsx]

## Sheet: Figure 5C
	5mC (%)	5mC (%)
	EP3F/F	EP3F/FLysMCre
	51.25	77.5
	48.75	73.75
	50	80
	57.5	76.25
