# Supplementary material for: Deletion of EP3 prostaglandin receptor in murine macrophages aggravates diet-induced obesity by suppressing SPARC
Source: EMBO J. 2025 Jul 23;44(18):4962–83. doi: 10.1038/s44318-025-00508-y (PMC12436609; doi:10.1038/s44318-025-00508-y)
Supplement: Supplementary file 7 — Source data Fig. 5 [file 44318_2025_508_MOESM7_ESM.zip › Source data Fig.5/Figure 5D/Figure 5D.xlsx]

## Sheet: Figure 5D
	Dnmt1			Dnmt3a			Dnmt3b			Tet1			Tet2			Tet3
	EP3F/F	EP3F/FLysMCre		EP3F/F	EP3F/FLysMCre		EP3F/F	EP3F/FLysMCre		EP3F/F	EP3F/FLysMCre		EP3F/F	EP3F/FLysMCre		EP3F/F	EP3F/FLysMCre
	0.00753479	0.0139371		0.0326519	0.0523745		0.000326642	0.000324386		5.89561e-05	0.000135445		0.0177013	0.00849012		0.0883883	0.116629
	0.00846421	0.0155044		0.0337505	0.0520784		0.00026902	0.000452436		6.4964e-05	0.000244141		0.0185814	0.0108964		0.07966	0.075363
	0.00898962	0.0147836		0.022381	0.0486136		0.000239116	0.000478233		0.000115486	0.000584706		0.00814426	0.00564035		0.0871715	0.075363
	0.00919449	0.0161795		0.0250719	0.0484016		0.000221562	0.000352522		7.95338e-06	0.000309023		0.00922651	0.00942037		0.0807721	0.126745
	0.00808976	0.0166934		0.0230355	0.0440437		0.000311172	0.000461942		0.000298496	7.20821e-05		0.00961832	0.0213444		0.0973956	0.124137
	0.010048	0.0143593		0.0254265	0.0462778		0.000263483	0.000416326		0.00015996	1.8321e-07		0.0153034	0.0216423		0.112656	0.125869
	0.0093443	0.0154697		0.0316862	0.0449034		0.000338161	0.000370048		7.05986e-05	0.000119558		0.00445611	0.0211969		0.128514	0.098073
		0.0182427			0.041882
