# Supplementary material for: Deletion of EP3 prostaglandin receptor in murine macrophages aggravates diet-induced obesity by suppressing SPARC
Source: EMBO J. 2025 Jul 23;44(18):4962–83. doi: 10.1038/s44318-025-00508-y (PMC12436609; doi:10.1038/s44318-025-00508-y)
Supplement: Supplementary file 7 — Source data Fig. 5 [file 44318_2025_508_MOESM7_ESM.zip › Source data Fig.5/Figure 5F/Figure 5F.xlsx]

## Sheet: Figure 5F
	DNMT1			DNMT3A			DNMT3B
	EP3F/F	EP3F/FLysMCre		EP3F/F	EP3F/FLysMCre		EP3F/F	EP3F/FLysMCre
	0.853644	1.70813		0.972043	1.47518		0.973031	1.16567
	0.936089	1.68721		0.864571	1.4961		1.09155	1.13556
	1.21027	1.89242		1.16339	1.43685		0.935421	1.16435
	0.914416	1.43733		0.985647	1.40193		0.99236	0.831504
	0.982348	1.51226		1.04633	1.26373		0.980632	0.808761
	1.10324	1.52052		0.968021	1.36984		1.02701	0.973635
	TET1			TET2			TET3
	EP3F/F	EP3F/FLysMCre		EP3F/F	EP3F/FLysMCre		EP3F/F	EP3F/FLysMCre
	0.974532	1.01278		0.955521	1.2462		1.10275	0.994364
	1.05233	1.02787		1.06327	1.15457		0.915383	1.00836
	0.973135	1.03082		0.981209	0.99013		0.981871	0.898944
	1.27471	0.645239		0.910356	0.901539		0.822352	0.917184
	0.805249	0.91387		0.924663	1.00323		0.976888	0.975175
	0.920044	0.777722		1.16498	1.17848		1.20076	1.28087
