# Supplementary material for: Deletion of EP3 prostaglandin receptor in murine macrophages aggravates diet-induced obesity by suppressing SPARC
Source: EMBO J. 2025 Jul 23;44(18):4962–83. doi: 10.1038/s44318-025-00508-y (PMC12436609; doi:10.1038/s44318-025-00508-y)
Supplement: Supplementary file 7 — Source data Fig. 5 [file 44318_2025_508_MOESM7_ESM.zip › Source data Fig.5/Figure 5J/Figure 5J.xlsx]

## Sheet: Figure 5J
		ORO positive staining area (%)
	Scram-EP3F/F	Scram-EP3F/FLysMCre	Si-Dnmt(1,3a)-EP3F/F	Si-Dnmt(1,3a)-EP3F/FLysMCre
	7.56345	13.1867	4.4216	5.5815
	7.24066	15.2705	4.68818	7.44718
	9.33131	11.7096	5.69449	6.3173
	8.4606	10.8677	6.70067	6.37051
	8.23901	13.6501	4.807	4.4098
