# Supplementary material for: Deletion of EP3 prostaglandin receptor in murine macrophages aggravates diet-induced obesity by suppressing SPARC
Source: EMBO J. 2025 Jul 23;44(18):4962–83. doi: 10.1038/s44318-025-00508-y (PMC12436609; doi:10.1038/s44318-025-00508-y)
Supplement: Supplementary file 7 — Source data Fig. 5 [file 44318_2025_508_MOESM7_ESM.zip › Source data Fig.5/Figure 5L/Figure 5L.xlsx]

## Sheet: Figure 5L
		Pparγ
	Scram-EP3F/F	Scram-EP3F/FLysMCre	Si-Dnmt(1,3a)-EP3F/F	Si-Dnmt(1,3a)-EP3F/FLysMCre
	0.0185528	0.0178382	0.00833158	0.00723897
	0.0166308	0.0176302	0.00654142	0.00754638
	0.0183255	0.0226399	0.0102557	0.0115177
	0.0195824	0.0242648	0.00998802	0.00922651
	0.0167465	0.0238662	0.00716524	0.00942603
	0.0104526	0.0226409	0.00782771	0.0121744
	0.00837504	0.0189563	0.0104691	0.00820091
		0.0182427	0.0094206
