# Supplementary material for: Deletion of EP3 prostaglandin receptor in murine macrophages aggravates diet-induced obesity by suppressing SPARC
Source: EMBO J. 2025 Jul 23;44(18):4962–83. doi: 10.1038/s44318-025-00508-y (PMC12436609; doi:10.1038/s44318-025-00508-y)
Supplement: Supplementary file 7 — Source data Fig. 5 [file 44318_2025_508_MOESM7_ESM.zip › Source data Fig.5/Figure 5M/Figure 5M.xlsx]

## Sheet: Figure 5M
		C/ebpα
	Scram-EP3F/F	Scram-EP3F/FLysMCre	Si-Dnmt(1,3a)-EP3F/F	Si-Dnmt(1,3a)-EP3F/FLysMCre
	0.000443125	0.0011634	0.000264476	0.000435048
	0.000427069	0.00101034	0.000375214	0.000430535
	0.000536033	0.00123742	0.000342882	0.000324604
	0.000572673	0.00129526	0.000223103	0.00037932
	0.000609536	0.00117679	0.000279828	0.000236943
	0.000644291	0.000900588	0.000179583	0.000425683
	0.000457954	0.00119126	0.000198246	0.000206706
	0.000825918
