# Supplementary material for: Deletion of EP3 prostaglandin receptor in murine macrophages aggravates diet-induced obesity by suppressing SPARC
Source: EMBO J. 2025 Jul 23;44(18):4962–83. doi: 10.1038/s44318-025-00508-y (PMC12436609; doi:10.1038/s44318-025-00508-y)
Supplement: Supplementary file 8 — Source data Fig. 6 [file 44318_2025_508_MOESM8_ESM.zip]

Archive with 55 entries (38 files):
- Source data Fig.6/
- Source data Fig.6/Figure 6A/
- Source data Fig.6/Figure 6A/Figure 6A.xlsx
- Source data Fig.6/Figure 6A/._Figure 6A.xlsx
- Source data Fig.6/Figure 6B/
- Source data Fig.6/Figure 6B/Figure 6B.xlsx
- Source data Fig.6/Figure 6B/._Figure 6B.xlsx
- Source data Fig.6/Figure 6C/
- Source data Fig.6/Figure 6C/Figure 6C.xlsx
- Source data Fig.6/Figure 6C/._Figure 6C.xlsx
- Source data Fig.6/Figure 6D/
- Source data Fig.6/Figure 6D/Figure 6D.xlsx
- Source data Fig.6/Figure 6D/._Figure 6D.xlsx
- Source data Fig.6/Figure 6E/
- Source data Fig.6/Figure 6E/Figure 6E.xlsx
- Source data Fig.6/Figure 6E/._Figure 6E.xlsx
- Source data Fig.6/Figure 6F/
- Source data Fig.6/Figure 6F/Figure 6F.xlsx
- Source data Fig.6/Figure 6F/._Figure 6F.xlsx
- Source data Fig.6/Figure 6G/
- Source data Fig.6/Figure 6G/eWAT-Dnmt1-3aFloxLysMCre.tif
- Source data Fig.6/Figure 6G/eWAT-EP3FloxDnmt1-3aFloxLysMCre.tif
- Source data Fig.6/Figure 6G/eWAT-EP3FloxLysMCre.tif
- Source data Fig.6/Figure 6G/eWAT-LysMCre.tif
- Source data Fig.6/Figure 6G/iWAT-Dnmt1-3aFloxLysMCre.tif
- Source data Fig.6/Figure 6G/iWAT-EP3FloxDnmt1-3aFloxLysMCre.tif
- Source data Fig.6/Figure 6G/iWAT-EP3FloxLysMCre.tif
- Source data Fig.6/Figure 6G/iWAT-LysMCre.tif
- Source data Fig.6/Figure 6H/
- Source data Fig.6/Figure 6H/Figure 6H.xlsx
- Source data Fig.6/Figure 6H/._Figure 6H.xlsx
- Source data Fig.6/Figure 6I/
- Source data Fig.6/Figure 6I/Figure 6I.xlsx
- Source data Fig.6/Figure 6I/._Figure 6I.xlsx
- Source data Fig.6/Figure 6J/
- Source data Fig.6/Figure 6J/Figure 6J.xlsx
- Source data Fig.6/Figure 6J/._Figure 6J.xlsx
- Source data Fig.6/Figure 6K/
- Source data Fig.6/Figure 6K/Figure 6K.xlsx
- Source data Fig.6/Figure 6K/._Figure 6K.xlsx
- Source data Fig.6/Figure 6L/
- Source data Fig.6/Figure 6L/Figure 6L.xlsx
- Source data Fig.6/Figure 6L/._Figure 6L.xlsx
- Source data Fig.6/Figure 6M/
- Source data Fig.6/Figure 6M/._Figure 6M.xlsx
- Source data Fig.6/Figure 6M/Figure 6M.xlsx
- Source data Fig.6/Figure 6N/
- Source data Fig.6/Figure 6N/Figure 6N.xlsx
- Source data Fig.6/Figure 6N/._Figure 6N.xlsx
- Source data Fig.6/Figure 6O/
- Source data Fig.6/Figure 6O/._Figure 6O.xlsx
- Source data Fig.6/Figure 6O/Figure 6O.xlsx
- Source data Fig.6/Figure 6P/
- Source data Fig.6/Figure 6P/._Figure 6P.xlsx
- Source data Fig.6/Figure 6P/Figure 6P.xlsx
