# Supplementary material for: Deletion of EP3 prostaglandin receptor in murine macrophages aggravates diet-induced obesity by suppressing SPARC
Source: EMBO J. 2025 Jul 23;44(18):4962–83. doi: 10.1038/s44318-025-00508-y (PMC12436609; doi:10.1038/s44318-025-00508-y)
Supplement: Supplementary file 8 — Source data Fig. 6 [file 44318_2025_508_MOESM8_ESM.zip › Source data Fig.6/Figure 6A/Figure 6A.xlsx]

## Sheet: Figure 6A
		HFD-0 week	HFD-1 week	HFD-2 weeks	HFD-3 weeks	HFD-4 weeks	HFD-5 weeks	HFD-6 weeks	HFD-7 weeks	HFD-8 weeks	HFD-9 weeks	HFD-10 weeks	HFD-11 weeks	HFD-12 weeks
	LysMCre-1	20.95	22.87	24.45	26.02	28.26	30.17	31.9	33.48	35.04	36.83	38.64	40.83	42.23
	LysMCre-2	20.44	23.13	25.03	26.14	28.92	28.74	29.57	30.46	32.19	34.61	36.73	38.02	40.72
	LysMCre-3	20.08	22.67	24.85	26.61	29.72	31.49	33.09	35.16	37.08	39.37	41.72	43.22	44.71
	LysMCre-4	20.77	22.43	24.78	26.09	27.5	28.36	29.96	31.12	32.9	34.67	36.32	38.49	40.89
	LysMCre-5	21.33	22.83	24.68	25.58	27.88	28.47	29.18	30.49	31.4	33.48	35.14	37.84	39.26
	LysMCre-6	20.75	22.62	24.46	25.43	27.46	28.89	29.22	30.17	31.94	33.53	35.91	37.27	39.41
	LysMCre-7	20.11	22.71	24.43	25.41	27.46	29.51	31.75	33.11	35.44	37.24	39.58	42.75	44.83
	LysMCre-8	22.78	24.62	27.7	29.42	32.13	33.47	34.11	35.77	38.8	42.84	44.7	46.7	48.86
	LysMCre-9	23.54	25.32	27.28	29.02	29.98	31.62	33.27	34.85	35.31	36.23	38.16	38.93	40.15
		HFD-0 week	HFD-1 week	HFD-2 weeks	HFD-3 weeks	HFD-4 weeks	HFD-5 weeks	HFD-6 weeks	HFD-7 weeks	HFD-8 weeks	HFD-9 weeks	HFD-10 weeks	HFD-11 weeks	HFD-12 weeks
	EP3F/FLysMCre-1	21.74	24.63	26.41	29.43	31.57	33.97	37.27	39.73	42.62	44.48	46.83	47.55	49.27
	EP3F/FLysMCre-2	22.14	24.26	26.3	27.5	29.15	31.7	34.1	36.6	38.1	40.27	43	45.6	48.2
	EP3F/FLysMCre-3	21.37	23.67	25.24	27.63	29.46	31.98	34.23	36.79	37.83	39.47	41.16	43.43	45.29
	EP3F/FLysMCre-4	21.63	23.46	26.71	28.83	31.3	33.45	35.81	38.27	40.42	42.86	44.12	45.75	46.94
	EP3F/FLysMCre-5	22.36	25.46	27.32	29.17	31.26	32.64	33.79	35.25	37.24	39.83	41.27	42.71	44.83
	EP3F/FLysMCre-6	22.64	24.28	26.63	27.86	29.43	31.26	32.58	34.37	36.17	39.62	42.17	44.65	46.17
	EP3F/FLysMCre-7	22.19	24.26	26.33	27.75	29.37	32.07	34.11	36.26	38.39	41.37	44.17	46.29	48.31
	EP3F/FLysMCre-8	22.41	23.56	24.72	26.15	27.62	28.66	29.54	30.73	32.41	34.24	36.79	38.14	40.04
		HFD-0 week	HFD-1 week	HFD-2 weeks	HFD-3 weeks	HFD-4 weeks	HFD-5 weeks	HFD-6 weeks	HFD-7 weeks	HFD-8 weeks	HFD-9 weeks	HFD-10 weeks	HFD-11 weeks	HFD-12 weeks
	Dnmt(1,3a)2F/2FLysMCre-1	21	23.14	24.06	24.77	26.38	27.37	28.17	28.82	29.61	30.92	31.73	32.85	33.24
	Dnmt(1,3a)2F/2FLysMCre-2	21.86	22.36	23.34	23.66	24.84	26.11	27.94	29.14	30.22	31.11	32.27	34.52	36.9
	Dnmt(1,3a)2F/2FLysMCre-3	22.96	23.87	25.71	24.83	26.61	28.23	30.77	32.17	33.84	35.14	37.58	38.63	40.25
	Dnmt(1,3a)2F/2FLysMCre-4	22.91	24.8	25.81	27.32	29.73	31.64	33.64	34.91	35.89	36.77	37.51	38.2	39.42
	Dnmt(1,3a)2F/2FLysMCre-5	21.51	23.77	25.21	26.02	28.06	29.36	30.76	31.42	31.97	32.46	32.82	33.4	34.86
	Dnmt(1,3a)2F/2FLysMCre-6	21.23	22.63	23.45	24.78	26.19	27.89	29.12	30.43	31.26	31.94	32.74	33.33	33.87
	Dnmt(1,3a)2F/2FLysMCre-7	21.64	22.87	24.51	24.6	25.37	27.44	28.17	29.08	29.84	30.25	31.73	32.56	33.22
	Dnmt(1,3a)2F/2FLysMCre-8	21.17	22.36	24.91	25.06	25.2	27.23	29.01	30.54	31.74	32.16	32.87	33.68	34.48
		HFD-0 week	HFD-1 week	HFD-2 weeks	HFD-3 weeks	HFD-4 weeks	HFD-5 weeks	HFD-6 weeks	HFD-7 weeks	HFD-8 weeks	HFD-9 weeks	HFD-10 weeks	HFD-11 weeks	HFD-12 weeks
	EP3F/FDnmt(1,3a)2F/2FLysMCre-1	22.46	23.93	25.29	27.19	28.58	29.82	30.59	31.37	32.2	34.17	35.74	36.79	38.55
	EP3F/FDnmt(1,3a)2F/2FLysMCre-2	21.31	23.04	24.18	25.04	26.61	26.86	28.94	29.62	30.53	31.84	33.21	34.67	36.72
	EP3F/FDnmt(1,3a)2F/2FLysMCre-3	22.17	23.46	24.38	27.55	28.36	28.19	29.72	31.24	32.61	33.19	34.61	35.49	37.17
	EP3F/FDnmt(1,3a)2F/2FLysMCre-4	21.49	22.97	24.07	25.94	27.16	28.18	29.67	30.86	31.28	33.14	34.09	35.17	36.02
	EP3F/FDnmt(1,3a)2F/2FLysMCre-5	21.2	22.6	24.75	26.34	27.22	27.84	28.17	29.05	29.31	30.21	31.83	32.05	34.93
	EP3F/FDnmt(1,3a)2F/2FLysMCre-6	21.8	22.8	24.1	25.6	27.1	29.1	30.5	32.6	33.4	35.7	37.6	39.2	40.6
	EP3F/FDnmt(1,3a)2F/2FLysMCre-7	22.71	24.4	26.7	28.2	29.8	31.2	33.2	34.6	35.3	36.6	38.3	39.8	41.6
	EP3F/FDnmt(1,3a)2F/2FLysMCre-8	22.43	23.8	25.3	26.6	28.4	30.5	32.7	33	34.8	35.4	36.1	37.6	39.4
