# Supplementary material for: Deletion of EP3 prostaglandin receptor in murine macrophages aggravates diet-induced obesity by suppressing SPARC
Source: EMBO J. 2025 Jul 23;44(18):4962–83. doi: 10.1038/s44318-025-00508-y (PMC12436609; doi:10.1038/s44318-025-00508-y)
Supplement: Supplementary file 8 — Source data Fig. 6 [file 44318_2025_508_MOESM8_ESM.zip › Source data Fig.6/Figure 6B/Figure 6B.xlsx]

## Sheet: Figure 6B
				GTT
		baseline	30min	60min	90min	120min	150min	180min
	LysMCre-1	8.4	20.5	16.5	10	7.7	6.8	5.7
	LysMCre-2	10.5	17	15.3	15	12.1	11.5	10.3
	LysMCre-3	7.1	18	13.1	11.2	9.2	8.3	6.7
	LysMCre-4	8.1	17.5	12.6	11.4	10.3	7.8	7
	LysMCre-5	6	19.9	16	12.4	11.1	9.8	8.2
	LysMCre-6	7.5	15	11.2	10.3	9	8.5	8.2
	LysMCre-7	6.3	17.3	14.9	13.1	11.2	10	8.7
	LysMCre-8	5.8	17.1	15	13.9	12.4	12.3	10.8
	LysMCre-9	7.4	23	17.7	15.6	13.4	10.4	8.2
				GTT
		baseline	30min	60min	90min	120min	150min	180min
	EP3F/FLysMCre-1	10.1	23.4	21.5	20.7	18.1	16.4	13.5
	EP3F/FLysMCre-2	9.8	26.4	25.2	23.1	19.9	17.9	16.9
	EP3F/FLysMCre-3	7.8	22.1	19.8	17.7	15.6	13.4	12.8
	EP3F/FLysMCre-4	8.6	17.6	16.3	15.4	13.1	11.6	9.8
	EP3F/FLysMCre-5	7.6	23.4	19.4	16.9	14.5	12.6	10.9
	EP3F/FLysMCre-6	6.3	20.4	18.8	16.7	14.8	13.2	11.4
	EP3F/FLysMCre-7	7.2	19.4	20.4	16.8	14.2	12.5	10.1
	EP3F/FLysMCre-8	8.2	22.1	19.8	17.1	14.7	12.2	9.8
				GTT
		baseline	30min	60min	90min	120min	150min	180min
	Dnmt(1,3a)2F/2FLysMCre-1	5.9	16.4	13.3	12.3	9.8	7.4	6.4
	Dnmt(1,3a)2F/2FLysMCre-2	4.8	12.8	10.8	8.2	8.6	7.2	7.5
	Dnmt(1,3a)2F/2FLysMCre-3	4.3	11.8	9.8	8.2	6.5	5.7	5.4
	Dnmt(1,3a)2F/2FLysMCre-4	6.5	15.7	11.8	8.5	8	7.3	6.5
	Dnmt(1,3a)2F/2FLysMCre-5	6.3	15.4	10.8	8.6	7.4	6.8	5.6
	Dnmt(1,3a)2F/2FLysMCre-6	6.5	16.5	14.7	11.8	8.4	7.6	6.2
	Dnmt(1,3a)2F/2FLysMCre-7	4.1	11.3	8	6.9	7.2	6.1	5.3
	Dnmt(1,3a)2F/2FLysMCre-8	6.7	11.6	8	7.2	7.1	7	5.7
				GTT
		baseline	30min	60min	90min	120min	150min	180min
	EP3F/FDnmt(1,3a)2F/2FLysMCre-1	8	16.9	14	11.3	7.7	7.1	6.5
	EP3F/FDnmt(1,3a)2F/2FLysMCre-2	9.7	13.9	13.4	9.4	9.6	7.3	7.7
	EP3F/FDnmt(1,3a)2F/2FLysMCre-3	7	14.5	10.8	10.3	10	9.2	8
	EP3F/FDnmt(1,3a)2F/2FLysMCre-4	3.9	11.5	9.3	6.5	6.2	5.8	5.9
	EP3F/FDnmt(1,3a)2F/2FLysMCre-5	4.4	16.3	12.7	10.5	8.5	7.9	6.4
	EP3F/FDnmt(1,3a)2F/2FLysMCre-6	5.7	16.5	13.9	10.1	7.9	6.9	6.8
	EP3F/FDnmt(1,3a)2F/2FLysMCre-7	5.4	12	8.8	7	6.4	5.5	5.3
	EP3F/FDnmt(1,3a)2F/2FLysMCre-8	5	14.8	9	6.4	5.8	5.7	6.2
