# Supplementary material for: Deletion of EP3 prostaglandin receptor in murine macrophages aggravates diet-induced obesity by suppressing SPARC
Source: EMBO J. 2025 Jul 23;44(18):4962–83. doi: 10.1038/s44318-025-00508-y (PMC12436609; doi:10.1038/s44318-025-00508-y)
Supplement: Supplementary file 8 — Source data Fig. 6 [file 44318_2025_508_MOESM8_ESM.zip › Source data Fig.6/Figure 6C/Figure 6C.xlsx]

## Sheet: Figure 6C
		AUC of GTT			AUC of GTT			AUC of GTT			AUC of GTT
	LysMCre-1	68.55		EP3F/FLysMCre-1	111.9		Dnmt(1,3a)2F/2FLysMCre-1	65.35		EP3F/FDnmt(1,3a)2F/2FLysMCre-1	64.25
	LysMCre-2	81.3		EP3F/FLysMCre-2	125.9		Dnmt(1,3a)2F/2FLysMCre-2	53.75		EP3F/FDnmt(1,3a)2F/2FLysMCre-2	62.3
	LysMCre-3	66.7		EP3F/FLysMCre-3	98.9		Dnmt(1,3a)2F/2FLysMCre-3	46.85		EP3F/FDnmt(1,3a)2F/2FLysMCre-3	62.3
	LysMCre-4	67.15		EP3F/FLysMCre-4	83.2		Dnmt(1,3a)2F/2FLysMCre-4	57.8		EP3F/FDnmt(1,3a)2F/2FLysMCre-4	44.2
	LysMCre-5	76.3		EP3F/FLysMCre-5	96.05		Dnmt(1,3a)2F/2FLysMCre-5	54.95		EP3F/FDnmt(1,3a)2F/2FLysMCre-5	61.3
	LysMCre-6	61.85		EP3F/FLysMCre-6	92.75		Dnmt(1,3a)2F/2FLysMCre-6	65.35		EP3F/FDnmt(1,3a)2F/2FLysMCre-6	61.55
	LysMCre-7	74		EP3F/FLysMCre-7	91.95		Dnmt(1,3a)2F/2FLysMCre-7	44.2		EP3F/FDnmt(1,3a)2F/2FLysMCre-7	45.05
	LysMCre-8	79		EP3F/FLysMCre-8	94.9		Dnmt(1,3a)2F/2FLysMCre-8	47.1		EP3F/FDnmt(1,3a)2F/2FLysMCre-8	47.3
	LysMCre-9	87.9
