# Supplementary material for: Deletion of EP3 prostaglandin receptor in murine macrophages aggravates diet-induced obesity by suppressing SPARC
Source: EMBO J. 2025 Jul 23;44(18):4962–83. doi: 10.1038/s44318-025-00508-y (PMC12436609; doi:10.1038/s44318-025-00508-y)
Supplement: Supplementary file 8 — Source data Fig. 6 [file 44318_2025_508_MOESM8_ESM.zip › Source data Fig.6/Figure 6D/Figure 6D.xlsx]

## Sheet: Figure 6D
				ITT
		baseline	30min	60min	90min	120min	150min	180min
	LysMCre-1	13.5	4.6	4.2	5.5	6.5	7.6	8.9
	LysMCre-2	11.8	3.5	3.2	3.9	5	5.4	7.9
	LysMCre-3	8.5	4.3	4.2	5.2	5.6	5.8	6
	LysMCre-4	11.7	5.7	4.6	5.8	6.4	7.5	8.2
	LysMCre-5	8	5.8	5.5	4.9	5.3	5.8	6.1
	LysMCre-6	9.1	4.6	4.4	5.7	4.6	5.9	6.8
	LysMCre-7	9.7	4.7	3.3	3.2	3.1	3.8	5
	LysMCre-8	12.5	5.4	4.5	6.4	7.7	8.3	8.2
	LysMCre-9	15.8	5.4	2.7	2.4	3.9	4.6	6.8
				ITT
		baseline	30min	60min	90min	120min	150min	180min
	EP3F/FLysMCre-1	11.2	5.2	4.2	5.6	6.8	7.2	8.1
	EP3F/FLysMCre-2	12.2	6.1	4.8	6.4	6.8	7.2	8.4
	EP3F/FLysMCre-3	10.2	6.3	5.3	5.8	6.2	6.9	8.2
	EP3F/FLysMCre-4	12.4	5.7	4.4	4.4	5.8	6.2	7.8
	EP3F/FLysMCre-5	14.2	7.4	5.7	6.4	7.2	8.6	10.3
	EP3F/FLysMCre-6	10.1	6.5	5.4	5.9	6.7	7.5	8.7
	EP3F/FLysMCre-7	14.2	6.4	5.3	5.7	6.7	7.4	8.5
	EP3F/FLysMCre-8	14.5	6.3	4.8	5.6	6.4	7.3	8.6
				ITT
		baseline	30min	60min	90min	120min	150min	180min
	Dnmt(1,3a)2F/2FLysMCre-1	3.3	2.3	2	2.7	3	2.9	3.4
	Dnmt(1,3a)2F/2FLysMCre-2	6.4	3.5	2.6	2	2.3	3.3	3.9
	Dnmt(1,3a)2F/2FLysMCre-3	3.7	2.6	2.4	2.8	2.8	3.4	3.8
	Dnmt(1,3a)2F/2FLysMCre-4	9.6	2.9	2.2	2.9	4.2	4.6	5.3
	Dnmt(1,3a)2F/2FLysMCre-5	5.6	2.7	3	2.8	3.9	4.1	5
	Dnmt(1,3a)2F/2FLysMCre-6	6.3	4.1	4	5.1	5.4	5.8	6.8
	Dnmt(1,3a)2F/2FLysMCre-7	6.6	3.3	2	2.2	2.5	2.9	3.2
	Dnmt(1,3a)2F/2FLysMCre-8	9.2	5.4	3.5	2.7	3.1	3.6	5.1
				ITT
		baseline	30min	60min	90min	120min	150min	180min
	EP3F/FDnmt(1,3a)2F/2FLysMCre-1	6.7	3.3	2.7	2.9	3.2	3.9	4.1
	EP3F/FDnmt(1,3a)2F/2FLysMCre-2	4.3	3.2	2.2	2.4	3.1	3.3	3.6
	EP3F/FDnmt(1,3a)2F/2FLysMCre-3	10.3	4.9	3.6	3.2	3.4	4.1	5
	EP3F/FDnmt(1,3a)2F/2FLysMCre-4	7.9	5	4.3	4.3	4.6	5.4	5.9
	EP3F/FDnmt(1,3a)2F/2FLysMCre-5	10.9	4.6	4.7	4.7	6	6.2	6.5
	EP3F/FDnmt(1,3a)2F/2FLysMCre-6	8.9	4.9	2.8	2.9	3.6	4.1	5.4
	EP3F/FDnmt(1,3a)2F/2FLysMCre-7	9.8	4.3	3.3	2.8	3.7	4.3	5.1
	EP3F/FDnmt(1,3a)2F/2FLysMCre-8	10.8	4.7	2.2	3	4.6	5.8	6.1
