# Supplementary material for: Deletion of EP3 prostaglandin receptor in murine macrophages aggravates diet-induced obesity by suppressing SPARC
Source: EMBO J. 2025 Jul 23;44(18):4962–83. doi: 10.1038/s44318-025-00508-y (PMC12436609; doi:10.1038/s44318-025-00508-y)
Supplement: Supplementary file 8 — Source data Fig. 6 [file 44318_2025_508_MOESM8_ESM.zip › Source data Fig.6/Figure 6E/Figure 6E.xlsx]

## Sheet: Figure 6E
		AUC of ITT			AUC of ITT			AUC of ITT			AUC of ITT
	LysMCre-1	39.6		EP3F/FLysMCre-1	38.65		Dnmt(1,3a)2F/2FLysMCre-1	16.25		EP3F/FDnmt(1,3a)2F/2FLysMCre-1	21.4
	LysMCre-2	30.85		EP3F/FLysMCre-2	41.6		Dnmt(1,3a)2F/2FLysMCre-2	18.85		EP3F/FDnmt(1,3a)2F/2FLysMCre-2	18.15
	LysMCre-3	32.35		EP3F/FLysMCre-3	39.7		Dnmt(1,3a)2F/2FLysMCre-3	17.75		EP3F/FDnmt(1,3a)2F/2FLysMCre-3	26.85
	LysMCre-4	39.95		EP3F/FLysMCre-4	36.6		Dnmt(1,3a)2F/2FLysMCre-4	24.25		EP3F/FDnmt(1,3a)2F/2FLysMCre-4	30.5
	LysMCre-5	34.35		EP3F/FLysMCre-5	47.55		Dnmt(1,3a)2F/2FLysMCre-5	21.8		EP3F/FDnmt(1,3a)2F/2FLysMCre-5	34.9
	LysMCre-6	33.15		EP3F/FLysMCre-6	41.4		Dnmt(1,3a)2F/2FLysMCre-6	30.95		EP3F/FDnmt(1,3a)2F/2FLysMCre-6	25.45
	LysMCre-7	25.45		EP3F/FLysMCre-7	42.85		Dnmt(1,3a)2F/2FLysMCre-7	17.8		EP3F/FDnmt(1,3a)2F/2FLysMCre-7	25.85
	LysMCre-8	42.65		EP3F/FLysMCre-8	41.95		Dnmt(1,3a)2F/2FLysMCre-8	25.45		EP3F/FDnmt(1,3a)2F/2FLysMCre-8	28.75
	LysMCre-9	30.3
