# Supplementary material for: Deletion of EP3 prostaglandin receptor in murine macrophages aggravates diet-induced obesity by suppressing SPARC
Source: EMBO J. 2025 Jul 23;44(18):4962–83. doi: 10.1038/s44318-025-00508-y (PMC12436609; doi:10.1038/s44318-025-00508-y)
Supplement: Supplementary file 8 — Source data Fig. 6 [file 44318_2025_508_MOESM8_ESM.zip › Source data Fig.6/Figure 6F/Figure 6F.xlsx]

## Sheet: Figure 6F
		eWAT			eWAT			eWAT			eWAT
	LysMCre-1	1.9597		EP3F/FLysMCre-1	2.9483		Dnmt(1,3a)2F/2FLysMCre-1	1.1258		EP3F/FDnmt(1,3a)2F/2FLysMCre-1	0.8934
	LysMCre-2	2.2077		EP3F/FLysMCre-2	1.9234		Dnmt(1,3a)2F/2FLysMCre-2	0.5244		EP3F/FDnmt(1,3a)2F/2FLysMCre-2	1.5228
	LysMCre-3	1.8537		EP3F/FLysMCre-3	2.028		Dnmt(1,3a)2F/2FLysMCre-3	0.7797		EP3F/FDnmt(1,3a)2F/2FLysMCre-3	1.4537
	LysMCre-4	2.2782		EP3F/FLysMCre-4	2.787		Dnmt(1,3a)2F/2FLysMCre-4	0.5272		EP3F/FDnmt(1,3a)2F/2FLysMCre-4	1.8319
	LysMCre-5	1.5874		EP3F/FLysMCre-5	2.3891		Dnmt(1,3a)2F/2FLysMCre-5	1.5282		EP3F/FDnmt(1,3a)2F/2FLysMCre-5	0.7931
	LysMCre-6	1.322		EP3F/FLysMCre-6	1.9411		Dnmt(1,3a)2F/2FLysMCre-6	0.8792		EP3F/FDnmt(1,3a)2F/2FLysMCre-6	1.3516
	LysMCre-7	2.1525		EP3F/FLysMCre-7	2.4993		Dnmt(1,3a)2F/2FLysMCre-7	0.7485		EP3F/FDnmt(1,3a)2F/2FLysMCre-7	1.3166
	LysMCre-8	1.6637		EP3F/FLysMCre-8	2.2439		Dnmt(1,3a)2F/2FLysMCre-8	1.0405		EP3F/FDnmt(1,3a)2F/2FLysMCre-8	1.1981
	LysMCre-9	1.9172
		iWAT			iWAT			iWAT			iWAT
	LysMCre-1	1.9404		EP3F/FLysMCre-1	2.2898		Dnmt(1,3a)2F/2FLysMCre-1	0.5558		EP3F/FDnmt(1,3a)2F/2FLysMCre-1	0.7937
	LysMCre-2	0.9605		EP3F/FLysMCre-2	1.3332		Dnmt(1,3a)2F/2FLysMCre-2	0.4084		EP3F/FDnmt(1,3a)2F/2FLysMCre-2	0.5482
	LysMCre-3	1.3061		EP3F/FLysMCre-3	1.6402		Dnmt(1,3a)2F/2FLysMCre-3	0.3728		EP3F/FDnmt(1,3a)2F/2FLysMCre-3	0.741
	LysMCre-4	1.0911		EP3F/FLysMCre-4	1.4909		Dnmt(1,3a)2F/2FLysMCre-4	0.3696		EP3F/FDnmt(1,3a)2F/2FLysMCre-4	0.9221
	LysMCre-5	1.4369		EP3F/FLysMCre-5	1.7243		Dnmt(1,3a)2F/2FLysMCre-5	0.7035		EP3F/FDnmt(1,3a)2F/2FLysMCre-5	0.6233
	LysMCre-6	0.881		EP3F/FLysMCre-6	1.4564		Dnmt(1,3a)2F/2FLysMCre-6	0.5742		EP3F/FDnmt(1,3a)2F/2FLysMCre-6	0.8356
	LysMCre-7	0.7216		EP3F/FLysMCre-7	1.6723		Dnmt(1,3a)2F/2FLysMCre-7	0.4893		EP3F/FDnmt(1,3a)2F/2FLysMCre-7	0.5866
	LysMCre-8	1.3263		EP3F/FLysMCre-8	1.8426		Dnmt(1,3a)2F/2FLysMCre-8	0.5975		EP3F/FDnmt(1,3a)2F/2FLysMCre-8	0.7524
	LysMCre-9	1.3862
		PeriWAT			PeriWAT			PeriWAT			PeriWAT
	LysMCre-1	0.5495		EP3F/FLysMCre-1	1.2311		Dnmt(1,3a)2F/2FLysMCre-1	0.4034		EP3F/FDnmt(1,3a)2F/2FLysMCre-1	0.4215
	LysMCre-2	0.6049		EP3F/FLysMCre-2	0.5803		Dnmt(1,3a)2F/2FLysMCre-2	0.2562		EP3F/FDnmt(1,3a)2F/2FLysMCre-2	0.3267
	LysMCre-3	0.6632		EP3F/FLysMCre-3	0.8621		Dnmt(1,3a)2F/2FLysMCre-3	0.2323		EP3F/FDnmt(1,3a)2F/2FLysMCre-3	0.6531
	LysMCre-4	0.6735		EP3F/FLysMCre-4	0.8911		Dnmt(1,3a)2F/2FLysMCre-4	0.3663		EP3F/FDnmt(1,3a)2F/2FLysMCre-4	0.3213
	LysMCre-5	0.5304		EP3F/FLysMCre-5	0.8613		Dnmt(1,3a)2F/2FLysMCre-5	0.3452		EP3F/FDnmt(1,3a)2F/2FLysMCre-5	0.4867
	LysMCre-6	0.4446		EP3F/FLysMCre-6	0.7393		Dnmt(1,3a)2F/2FLysMCre-6	0.4974		EP3F/FDnmt(1,3a)2F/2FLysMCre-6	0.346
	LysMCre-7	0.7094		EP3F/FLysMCre-7	0.828		Dnmt(1,3a)2F/2FLysMCre-7	0.2283		EP3F/FDnmt(1,3a)2F/2FLysMCre-7	0.3987
	LysMCre-8	0.5513		EP3F/FLysMCre-8	0.7902		Dnmt(1,3a)2F/2FLysMCre-8	0.3479		EP3F/FDnmt(1,3a)2F/2FLysMCre-8	0.5198
	LysMCre-9	0.693
