# Supplementary material for: Deletion of EP3 prostaglandin receptor in murine macrophages aggravates diet-induced obesity by suppressing SPARC
Source: EMBO J. 2025 Jul 23;44(18):4962–83. doi: 10.1038/s44318-025-00508-y (PMC12436609; doi:10.1038/s44318-025-00508-y)
Supplement: Supplementary file 8 — Source data Fig. 6 [file 44318_2025_508_MOESM8_ESM.zip › Source data Fig.6/Figure 6H/Figure 6H.xlsx]

## Sheet: Figure 6H
	eWAT	<1000	1000-3000	3000-5000	5000-7000	7000-9000	9000-11000	11000-13000	>13000
	LysMCre-1	9.98004	13.7725	11.1776	9.58084	9.78044	7.78443	5.38922	32.5349
	LysMCre-2	10.3759	18.4962	12.0301	11.579	10.3759	7.81955	8.27068	21.0526
	LysMCre-3	12.596	13.6713	9.3702	8.44854	9.98464	8.60215	8.44854	28.8787
	LysMCre-4	12.6437	12.7874	14.5115	13.3621	11.4942	9.77012	7.47126	17.9598
	LysMCre-5	7.6006	13.7109	10.1341	9.38897	7.30253	8.04769	8.04769	35.7675
	LysMCre-6	9.77199	12.8665	15.4723	11.7264	9.44625	9.60912	9.77199	21.3355
	LysMCre-7	6.87398	16.6939	13.257	12.275	12.1113	6.54664	8.18331	24.0589
	eWAT	<1000	1000-3000	3000-5000	5000-7000	7000-9000	9000-11000	11000-13000	>13000
	EP3F/FLysMCre-1	8.50394	14.0157	10.8661	10.3937	8.0315	8.8189	7.40157	31.9685
	EP3F/FLysMCre-2	9.84127	13.0159	9.68254	8.57143	9.04762	7.30159	6.03175	36.5079
	EP3F/FLysMCre-3	7.25806	11.129	11.129	11.129	10.6452	9.67742	9.51613	29.5161
	EP3F/FLysMCre-4	7.44337	14.7249	12.6214	12.6214	9.70874	12.1359	8.73786	22.0065
	EP3F/FLysMCre-5	9.31298	15.4198	8.85496	8.54962	6.71756	7.0229	7.17557	36.9466
	EP3F/FLysMCre-6	4.51264	11.3718	10.6498	7.58123	8.12274	6.85921	7.40072	43.5018
	EP3F/FLysMCre-7	7.54414	13.3226	10.1124	6.74157	6.90209	8.50722	8.1862	38.6838
	EP3F/FLysMCre-8	7.1885	11.0224	10.0639	6.38978	6.70927	6.70927	7.98722	43.9297
	eWAT	<1000	1000-3000	3000-5000	5000-7000	7000-9000	9000-11000	11000-13000	>13000
	Dnmt(1,3a)2F/2FLysMCre-1	12.2909	29.2364	27.1273	17.2364	9.23636	2.98182	1.38182	0.50909
	Dnmt(1,3a)2F/2FLysMCre-2	15.1261	29.5518	25.4202	18.2073	6.65266	3.5014	1.40056	0.14006
	Dnmt(1,3a)2F/2FLysMCre-3	12.32	25.92	23.84	19.76	10.72	5.28	0.8	1.36
	Dnmt(1,3a)2F/2FLysMCre-4	10.5906	20.2648	19.0428	18.6354	14.053	8.75764	4.68432	3.97149
	Dnmt(1,3a)2F/2FLysMCre-5	9.73451	19.2478	19.1372	17.6991	13.9381	7.30088	5.75221	7.19027
	Dnmt(1,3a)2F/2FLysMCre-6	14.5266	18.0285	16.3424	16.3424	10.7652	10.5058	6.87419	6.61479
	Dnmt(1,3a)2F/2FLysMCre-7	9.87483	14.8818	12.3783	14.6036	11.2656	9.3185	9.73574	17.9416
	eWAT	<1000	1000-3000	3000-5000	5000-7000	7000-9000	9000-11000	11000-13000	>13000
	EP3F/FDnmt(1,3a)2F/2FLysMCre-1	11.2137	15.1715	15.3034	12.9288	13.9842	10.0264	7.65172	13.7203
	EP3F/FDnmt(1,3a)2F/2FLysMCre-2	12.336	15.2231	15.748	14.6982	11.2861	9.58005	7.21785	13.9108
	EP3F/FDnmt(1,3a)2F/2FLysMCre-3	10.3253	18.529	11.5983	15.4173	12.3055	9.47666	5.79915	16.5488
	EP3F/FDnmt(1,3a)2F/2FLysMCre-4	9.70246	12.6779	15.0065	16.3001	15.3946	13.3247	5.95084	11.6429
	EP3F/FDnmt(1,3a)2F/2FLysMCre-5	12.1076	33.1839	27.0179	15.8072	8.07175	2.46637	0.78475	0.56054
	EP3F/FDnmt(1,3a)2F/2FLysMCre-6	10.089	16.4688	14.9852	16.1721	15.2819	8.90208	7.4184	10.6825
