# Supplementary material for: Deletion of EP3 prostaglandin receptor in murine macrophages aggravates diet-induced obesity by suppressing SPARC
Source: EMBO J. 2025 Jul 23;44(18):4962–83. doi: 10.1038/s44318-025-00508-y (PMC12436609; doi:10.1038/s44318-025-00508-y)
Supplement: Supplementary file 8 — Source data Fig. 6 [file 44318_2025_508_MOESM8_ESM.zip › Source data Fig.6/Figure 6I/Figure 6I.xlsx]

## Sheet: Figure 6I
	iWAT	<1000	1000-3000	3000-5000	5000-7000	7000-9000	9000-11000	11000-13000	>13000
	LysMCre-1	17.2702	24.9768	20.7985	12.7205	8.17084	6.68524	4.64253	4.73538
	LysMCre-2	14.489	22.8978	20.0517	14.489	10.4787	5.17464	3.75162	8.66753
	LysMCre-3	15.4878	23.6585	18.2927	16.3415	8.78049	5.60976	4.02439	7.80488
	LysMCre-4	12.5855	21.8878	16.6895	13.8167	10.2599	9.02873	6.42955	9.30233
	LysMCre-5	12.9707	22.8731	19.8047	12.1339	9.06555	7.39191	4.88145	10.8787
	LysMCre-6	15.5882	17.7941	11.0294	12.2059	8.52941	9.55882	7.05882	18.2353
	LysMCre-7	13.9785	20.8333	16.5323	14.7849	11.0215	7.25806	6.3172	9.27419
	iWAT	<1000	1000-3000	3000-5000	5000-7000	7000-9000	9000-11000	11000-13000	>13000
	EP3F/FLysMCre-1	8.58896	11.3497	10.5828	11.0429	12.1166	11.5031	9.35583	25.4601
	EP3F/FLysMCre-2	15.9091	17.2727	17.1212	10.1515	11.0606	8.78788	6.06061	13.6364
	EP3F/FLysMCre-3	8.62355	13.9303	10.9453	10.6136	9.78441	7.13101	7.62852	31.3433
	EP3F/FLysMCre-4	7.69231	17.5824	16.1695	15.5416	10.3611	9.41915	6.90738	16.3265
	EP3F/FLysMCre-5	7.84	14.56	16.8	12.8	11.84	10.08	7.84	18.24
	EP3F/FLysMCre-6	17.8905	22.1629	14.6862	14.4192	9.47931	7.87717	4.80641	8.67824
	EP3F/FLysMCre-7	16.1832	18.626	13.4351	14.0458	10.8397	5.64885	7.0229	14.1985
	EP3F/FLysMCre-8	9.32476	15.9164	15.9164	14.6302	15.1125	9.16399	8.36013	11.5756
	iWAT	<1000	1000-3000	3000-5000	5000-7000	7000-9000	9000-11000	11000-13000	>13000
	Dnmt(1,3a)2F/2FLysMCre-1	25.142	33.3807	23.7216	9.87216	5.3267	1.91761	0.42614	0.21307
	Dnmt(1,3a)2F/2FLysMCre-2	19.3548	34.2857	22.6728	12.9032	5.80645	2.02765	1.47465	1.47465
	Dnmt(1,3a)2F/2FLysMCre-3	20.5345	23.2068	18.5654	16.1744	9.00141	7.03235	2.95359	2.53165
	Dnmt(1,3a)2F/2FLysMCre-4	12.6214	34.7087	27.9126	15.0485	6.79612	2.26537	0.40453	0.24272
	Dnmt(1,3a)2F/2FLysMCre-5	24.5221	51.1742	16.876	4.25997	1.96614	0.70999	0.27307	0.21846
	Dnmt(1,3a)2F/2FLysMCre-6	22.4233	35.1692	20.1416	9.12667	6.68765	3.38316	1.73092	1.33753
	Dnmt(1,3a)2F/2FLysMCre-7	13.9254	29.057	23.0263	12.1711	7.45614	4.93421	3.50877	5.92105
	Dnmt(1,3a)2F/2FLysMCre-8	24.0781	44.2516	22.7223	6.94143	1.51844	0.43384	0.05423	0
	iWAT	<1000	1000-3000	3000-5000	5000-7000	7000-9000	9000-11000	11000-13000	>13000
	EP3F/FDnmt(1,3a)2F/2FLysMCre-1	15.9582	33.1096	24.9068	11.5585	7.75541	4.3997	1.41685	0.89485
	EP3F/FDnmt(1,3a)2F/2FLysMCre-2	23.0005	43.4919	23.0528	6.69106	2.77052	0.41819	0.31364	0.26137
	EP3F/FDnmt(1,3a)2F/2FLysMCre-3	11.5668	24.6057	23.8696	19.5584	11.7771	5.57308	1.78759	1.26183
	EP3F/FDnmt(1,3a)2F/2FLysMCre-4	14.9105	31.7097	21.9682	13.0219	7.95229	3.47913	3.18091	3.77734
	EP3F/FDnmt(1,3a)2F/2FLysMCre-5	14.3829	25.9475	25.7532	17.104	9.81535	4.47036	2.04082	0.48591
	EP3F/FDnmt(1,3a)2F/2FLysMCre-6	12.2295	31.2324	23.2361	14.7695	9.8777	5.36218	2.35183	0.94073
	EP3F/FDnmt(1,3a)2F/2FLysMCre-7	13.9267	28.7958	22.199	14.3455	8.90052	6.28272	2.82723	2.72251
	EP3F/FDnmt(1,3a)2F/2FLysMCre-8	24.0061	37.0795	21.0245	10.3211	5.19878	1.6055	0.45872	0.30581
