# Supplementary material for: Deletion of EP3 prostaglandin receptor in murine macrophages aggravates diet-induced obesity by suppressing SPARC
Source: EMBO J. 2025 Jul 23;44(18):4962–83. doi: 10.1038/s44318-025-00508-y (PMC12436609; doi:10.1038/s44318-025-00508-y)
Supplement: Supplementary file 8 — Source data Fig. 6 [file 44318_2025_508_MOESM8_ESM.zip › Source data Fig.6/Figure 6J/Figure 6J.xlsx]

## Sheet: Figure 6J
		LysMCre			EP3F/FLysMCre			Dnmt(1,3a)2F/2FLysMCre			EP3F/FDnmt(1,3a)2F/2FLysMCre
	eWAT	204.635		eWAT	207.922		eWAT	201.348		eWAT	206.279
		212.853			209.155			201.759			210.388
		214.497			228.879			202.17			212.032
		222.304			238.741			205.046			216.141
		223.948			245.316			214.086			229.701
		231.755			260.93			218.195			230.934
		238.741			264.629			224.359			231.755
		242.028			265.039			225.592			235.043
		245.316			266.272			227.646			236.686
		247.37			269.56			230.523			240.796
		248.192			269.97			232.577			245.726
		250.657			294.214			238.33			247.781
		253.945			321.746			238.741			248.192
		264.218			321.746			241.206			257.643
		266.272			329.964			242.439			269.97
		269.56			363.659			244.494			276.956
		297.502			368.59			246.137			279.011
		304.487			372.288			250.247			292.571
		327.909			372.699			250.657			341.469
		328.32			380.917			251.068			344.346
		329.142			396.121			253.534			362.426
		331.197			398.586			260.108			368.59
		350.92			402.696			261.752			381.739
		352.153			408.037			262.985			387.492
		360.371			427.35			263.396			389.135
		373.521			475.427			264.629			392.834
		385.437			481.18			269.97			412.558
		392.834			483.235			271.614			413.79
		438.034			504.602			272.025			417.488
		450.362			511.588			272.436			419.954
		493.508			526.381			289.283			434.747
		507.068			531.312			291.338			459.813
		516.519			572.403			299.556			464.744
		552.679			598.702			299.556			465.976
		599.112			636.095			304.898			473.373
		629.931			647.189			307.364			518.984
		634.04			663.215			311.473			519.806
		677.597			664.859			315.993			523.915
		680.062			706.772			316.815			530.49
		689.924			738.412			322.978			531.723
		694.855			744.987			323.389			545.694
		705.539			789.366			325.033			554.323
		715.812			814.431			326.677			558.021
		739.234			816.486			333.251			588.018
		756.082			830.046			347.633			590.894
		791.42			850.181			348.044			599.112
		793.064			866.617			357.084			609.796
		796.351			867.028			359.55			618.836
		807.857			876.068			364.07			629.931
		813.609			915.927			364.481			634.04
		825.937			947.156			364.481			636.506
		830.457			983.317			365.713			638.971
		834.566			992.768			365.713			674.31
		846.483			998.932			366.124			676.364
		847.715			1027.29			369.001			699.375
		850.181			1087.28			369.412			703.485
		873.603			1139.05			382.561			723.208
		874.836			1146.86			386.67			738.001
		878.534			1149.33			388.725			743.754
		883.465			1190.83			394.888			743.754
		915.516			1206.44			403.517			745.809
		921.269			1213.43			407.627			763.889
		934.007			1254.11			428.172			783.202
		935.24			1260.27			435.98			787.311
		952.087			1265.2			443.376			792.242
		973.866			1272.6			449.54			806.624
		976.331			1287.39			458.991			849.359
		989.07			1292.32			467.209			860.043
		989.892			1306.71			469.264			868.261
		1004.68			1374.92			472.14			879.767
		1026.46			1381.9			472.14			890.45
		1033.04			1385.19			474.606			891.272
		1034.68			1387.24			478.304			901.134
		1105.36			1399.16			480.358			924.967
		1126.73			1443.54			488.166			925.378
		1127.14			1462.03			497.206			927.433
		1151.79			1493.67			500.493			928.665
		1159.6			1499.42			503.369			940.171
		1164.12			1513.81			503.369			944.691
		1164.53			1531.07			505.013			947.567
		1171.11			1540.93			505.424			949.622
		1182.61			1546.27			507.89			953.731
		1200.69			1551.2			524.737			972.222
		1223.7			1563.94			541.174			983.317
		1229.87			1577.91			561.308			990.713
		1252.88			1591.47			561.719			1002.63
		1269.31			1600.92			564.185			1007.15
		1283.69			1609.14			575.279			1038.38
		1333.01			1628.86			575.69			1044.54
		1336.7			1649.41			576.512			1073.72
		1387.66			1666.67			579.389			1077.83
		1418.47			1672.83			581.443			1079.47
		1419.71			1753.78			590.483			1086.87
		1423.82			1787.47			594.592			1097.55
		1432.04			1793.64			595.003			1116.45
		1461.62			1812.95			597.88			1121.8
		1503.94			1815.42			604.454			1182.61
		1556.13			1830.62			608.974			1204.39
		1566.82			1831.44			611.851			1206.44
		1570.92			1833.09			614.316			1215.07
		1570.92			1875.82			619.247			1216.31
		1610.78			1884.45			627.055			1231.1
		1611.19			1904.17			627.876			1255.34
		1613.25			1938.28			632.396			1261.92
		1614.48			1949.79			654.586			1280
		1635.03			1955.95			668.557			1286.57
		1646.53			1966.22			672.666			1286.57
		1648.59			1986.77			682.117			1295.61
		1651.87			1989.64			683.35			1327.66
		1661.33			1995.81			685.815			1335.88
		1663.79			2098.13			686.226			1344.1
		1711.87			2112.51			703.895			1346.98
		1738.58			2121.14			705.95			1383.55
		1758.3			2127.71			717.456			1428.75
		1774.74			2129.77			733.07			1437.38
		1784.6			2138.4			734.303			1442.31
		1786.24			2167.98			739.234			1457.1
		1789.12			2204.96			747.863			1476
		1795.28			2210.31			750.329			1481.76
		1798.16			2257.15			750.74			1496.96
		1838.84			2304.82			751.561			1529.01
		1863.08			2308.51			765.122			1608.73
		1865.14			2337.28			765.533			1644.07
		1874.59			2340.57			769.231			1650.64
		1901.3			2342.21			770.874			1671.6
		1907.05			2353.3			779.504			1671.6
		1924.31			2391.93			786.489			1712.69
		1946.09			2399.33			790.598			1734.06
		1949.79			2423.16			801.693			1740.63
		1968.69			2510.68			802.926			1754.19
		2030.74			2527.53			808.679			1763.23
		2032.79			2644.64			818.54			1782.54
		2042.24			2647.52			823.471			1798.57
		2075.94			2657.38			823.882			1824.87
		2121.55			2659.84			825.937			1826.1
		2136.34			2721.48			831.69			1833.09
		2140.86			2755.59			834.977			1852.81
		2151.96			2784.35			838.264			1860.21
		2156.07			2788.87			842.373			1895.96
		2174.56			2824.21			846.483			1912.39
		2174.97			2824.62			851.003			1920.61
		2174.97			2859.55			857.577			1925.95
		2208.66			2894.07			857.988			1953.89
		2211.13			3010.77			861.275			1954.72
		2253.45			3012.41			865.796			1962.53
		2254.27			3045.69			867.439			1997.86
		2257.56			3093.36			876.479			2035.26
		2265.37			3103.63			877.712			2053.75
		2289.61			3119.25			886.752			2061.14
		2301.12			3119.66			908.12			2063.2
		2306.05			3159.11			915.105			2069.77
		2313.86			3164.45			924.145			2089.91
		2316.32			3301.69			924.145			2097.72
		2319.61			3328.81			924.967			2099.77
		2322.9			3368.67			927.844			2105.93
		2324.54			3409.76			929.487			2164.28
		2355.36			3426.2			933.185			2167.98
		2366.45			3444.28			938.938			2182.77
		2376.32			3487.84			944.28			2237.84
		2384.94			3521.12			950.444			2246.47
		2392.34			3605.77			951.266			2254.27
		2398.5			3624.67			952.498			2261.67
		2430.97			3629.19			965.648			2264.55
		2489.73			3629.6			974.277			2320.02
		2502.88			3636.59			974.277			2331.53
		2504.52			3680.97			975.099			2333.99
		2513.15			3721.65			976.331			2335.63
		2517.67			3741.37			981.673			2341.8
		2526.3			3742.19			984.961			2343.85
		2539.86			3821.09			1012.9			2365.22
		2548.9			3833.42			1026.87			2366.04
		2585.06			3853.96			1030.57			2392.75
		2585.47			3880.26			1032.22			2405.08
		2622.86			3904.91			1036.33			2457.68
		2654.91			3913.54			1040.43			2471.24
		2689.43			3918.06			1041.26			2478.63
		2698.06			3939.43			1047.42			2490.14
		2709.98			3982.58			1050.3			2491.78
		2713.26			3994.08			1056.87			2541.09
		2716.14			4145.71			1062.21			2594.92
		2732.99			4178.17			1063.44			2611.36
		2738.74			4198.31			1065.09			2638.89
		2739.97			4215.15			1067.14			2646.28
		2746.14			4215.98			1081.11			2647.52
		2773.67			4253.37			1093.03			2660.67
		2774.49			4257.48			1094.26			2662.72
		2823.39			4302.68			1099.19			2670.12
		2848.45			4321.58			1109.88			2670.53
		2862.43			4358.15			1118.1			2710.8
		2864.48			4370.07			1127.96			2728.47
		2925.71			4446.5			1130.01			2775.31
		2984.88			4451.43			1130.42			2776.96
		3014.05			4457.18			1135.77			2865.71
		3016.52			4531.97			1143.16			2869
		3048.57			4575.11			1153.85			2900.23
		3064.18			4577.58			1155.9			2907.22
		3064.18			4594.84			1169.46			2907.63
		3072.4			4626.48			1169.87			2922.83
		3079.8			4683.19			1172.34			2971.32
		3085.14			4692.23			1173.16			2977.48
		3103.63			4741.53			1177.27			3014.88
		3172.67			4781.81			1179.32			3020.22
		3188.28			4785.5			1186.31			3022.27
		3218.69			4845.91			1190.01			3028.02
		3289.37			4912.06			1210.14			3036.65
		3312.38			4914.12			1212.61			3129.11
		3314.84			4914.53			1217.54			3140.2
		3334.57			4946.17			1218.77			3191.57
		3371.96			4946.58			1225.35			3203.07
		3392.09			4948.23			1228.63			3243.34
		3501.4			4987.67			1230.69			3243.75
		3517.01			4992.6			1230.69			3254.03
		3588.1			5108.48			1233.56			3263.07
		3591.39			5157.79			1234.38			3276.63
		3653.02			5168.48			1245.89			3371.96
		3669.05			5207.92			1248.77			3397.44
		3714.25			5218.61			1253.7			3419.21
		3715.89			5239.15			1259.86			3431.54
		3776.3			5322.98			1260.27			3433.6
		3798.08			5369			1289.86			3438.94
		3802.6			5418.31			1292.32			3438.94
		3805.88			5463.1			1302.19			3456.61
		3807.94			5472.14			1305.88			3480.44
		3852.32			5535.01			1307.12			3482.08
		3856.43			5550.21			1314.51			3509.61
		3884.78			5554.32			1326.02			3535.91
		3901.22			5571.99			1330.13			3542.9
		3905.74			5654.18			1332.18			3577.42
		4021.2			5666.5			1336.7			3581.11
		4059.01			5673.49			1339.58			3595.91
		4129.68			5752.79			1342.46			3601.66
		4146.12			5792.24			1346.57			3604.54
		4165.02			5800.46			1350.26			3621.38
		4176.94			5861.27			1353.96			3626.73
		4201.18			5901.13			1356.84			3651.38
		4205.7			5958.66			1365.47			3678.09
		4241.45			5987.84			1372.04			3678.91
		4255.84			6009.61			1380.67			3686.31
		4284.6			6014.14			1382.72			3690.01
		4295.28			6081.52			1386.01			3703.57
		4327.74			6112.76			1388.48			3711.78
		4339.25			6112.76			1389.3			3717.13
		4343.77			6206.85			1402.86			3731.1
		4365.14			6213.43			1412.31			3756.16
		4368.43			6230.28			1425.05			3780.82
		4409.52			6258.63			1435.32			3790.27
		4464.99			6270.14			1437.79			3793.15
		4506.9			6276.3			1440.25			3801.78
		4525.81			6294.79			1451.76			3861.36
		4539.78			6298.49			1456.69			3862.18
		4559.09			6353.14			1457.51			3866.7
		4572.24			6364.23			1462.03			3880.67
		4584.15			6399.16			1465.73			3888.48
		4604.29			6402.86			1478.47			3906.97
		4631			6439.43			1487.92			3924.23
		4658.53			6461.62			1492.85			3930.8
		4659.35			6549.15			1495.32			3933.68
		4673.32			6551.2			1496.14			3937.38
		4707.02			6552.84			1497.78			3958.33
		4793.72			6626.4			1500.25			3958.74
		4800.71			6628.04			1510.11			3987.51
		4811.39			6690.91			1510.52			3990.39
		4841.8			6701.59			1512.98			4023.26
		4841.8			6709.4			1512.98			4026.13
		4846.73			6735.29			1514.22			4036.41
		4850.02			6770.63			1518.33			4044.62
		4863.58			6808.43			1527.78			4045.45
		4891.52			6823.23			1528.19			4074.21
		4895.22			6833.91			1531.07			4086.95
		4896.04			6835.14			1534.76			4133.79
		4900.15			6842.54			1537.23			4170.36
		4947.81			6876.64			1541.75			4184.34
		5001.64			6894.31			1554.9			4197.48
		5010.27			6895.96			1569.69			4214.74
		5019.72			6914.86			1570.1			4229.54
		5042.73			6954.72			1581.2			4235.7
		5048.08			6974.03			1582.43			4247.62
		5063.28			6985.95			1587.36			4251.31
		5079.31			7048.82			1589.83			4290.35
		5086.29			7129.36			1591.06			4364.32
		5088.35			7132.64			1594.35			4398.83
		5205.05			7264.14			1595.99			4417.32
		5226			7275.64			1597.22			4436.23
		5253.12			7298.24			1606.26			4451.02
		5274.08			7318.79			1608.32			4455.54
		5311.88			7352.48			1613.25			4463.35
		5342.29			7354.54			1613.25			4481.84
		5411.74			7375.49			1613.66			4500.74
		5463.1			7391.11			1614.48			4526.22
		5465.98			7450.69			1621.88			4531.15
		5544.87			7451.51			1625.58			4561.56
		5560.08			7462.2			1632.15			4588.26
		5565.83			7463.02			1632.56			4596.07
		5585.55			7483.56			1634.62			4630.18
		5613.08			7562.87			1635.85			4650.31
		5635.27			7649.16			1641.19			4663.46
		5666.91			7653.68			1643.65			4669.21
		5723.62			7664.37			1650.23			4672.09
		5733.07			7669.71			1653.11			4682.36
		5781.97			7723.95			1661.33			4688.12
		5853.06			7740.39			1664.61			4698.8
		5895.79			7800.38			1667.49			4702.5
		5954.96			7904.75			1671.19			4717.29
		5969.76			7982.82			1672.42			4729.62
		5977.15			8006.25			1676.53			4743.59
		5979.21			8044.87			1677.76			4777.28
		6002.22			8065.83			1686.8			4785.91
		6010.03			8104.86			1691.32			4816.32
		6010.44			8121.3			1697.48			4829.47
		6021.94			8138.56			1698.72			4837.69
		6047.01			8193.62			1699.95			4874.26
		6064.27			8203.9			1709.81			4893.98
		6064.27			8222.39			1720.91			4901.79
		6150.56			8273.75			1721.32			4967.13
		6158.37			8310.32			1722.55			4992.19
		6180.56			8311.56			1737.34			4998.36
		6207.68			8326.35			1745.15			5009.86
		6219.59			8420.04			1750.08			5015.2
		6275.07			8439.35			1752.14			5034.52
		6307.94			8464.42			1758.71			5042.32
		6330.13			8520.3			1758.71			5085.88
		6338.35			8547.01			1762.41			5085.88
		6362.18			8558.92			1764.46			5113
		6367.93			8563.03			1773.5			5148.75
		6399.57			8601.25			1783.37			5154.09
		6429.98			8624.67			1785.01			5174.64
		6430.8			8765.2			1789.12			5197.65
		6484.63			8855.19			1790.35			5209.57
		6497.78			8982.58			1796.93			5209.98
		6512.57			9040.52			1798.16			5276.55
		6515.45			9092.7			1804.73			5290.93
		6516.68			9101.33			1810.9			5309.01
		6554.49			9112.84			1813.36			5332.84
		6613.25			9122.7			1815.83			5338.18
		6663.38			9125.99			1817.06			5359.55
		6685.57			9132.15			1818.7			5363.66
		6722.55			9210.22			1820.35			5377.63
		6738.17			9211.87			1826.1			5387.9
		6743.1			9297.34			1826.51			5459.4
		6753.78			9320.35			1828.16			5466.8
		6760.77			9426.77			1829.39			5474.19
		6797.75			9534.43			1861.03			5497.62
		6816.24			9538.13			1862.26			5511.18
		6850.35			9550.05			1869.66			5521.86
		6859.8			9574.29			1871.71			5567.47
		6871.71			9631			1879.93			5568.29
		6959.65			9731.26			1890.2			5569.94
		6984.3			9737.01			1892.67			5586.78
		6986.36			9740.3			1894.31			5606.92
		7000.74			9740.3			1898.83			5610.21
		7016.35			9750.58			1900.48			5621.71
		7088.68			9751.81			1904.17			5627.06
		7126.07			9792.9			1911.16			5662.8
		7140.04			9796.19			1912.39			5704.31
		7172.5			9830.7			1912.8			5705.13
		7268.24			9866.86			1916.09			5760.6
		7274.82			9887.82			1929.65			5772.52
		7290.85			9893.57			1934.58			5803.34
		7388.23			9910.83			1939.1			5823.47
		7395.22			9913.71			1941.98			5831.28
		7426.86			9927.68			1947.32			5837.03
		7451.92			10022.2			1954.31			5848.95
		7487.26			10056.3			1959.24			5855.52
		7495.07			10150.4			1963.76			5896.61
		7502.88			10244.9			1967.46			5900.31
		7632.73			10340.6			1967.87			5912.23
		7642.59			10375.6			1977.32			5924.56
		7686.56			10385			1980.19			5945.1
		7736.27			10385			1980.19			5960.31
		7747.37			10399.4			1985.12			5973.87
		7747.37			10535			1986.36			5978.39
		7795.86			10539.1			1991.29			5979.21
		7799.15			10616.8			2010.19			5980.85
		7801.61			10663.6			2020.05			5984.96
		7808.19			10681.7			2020.46			6004.27
		7817.23			10710.5			2040.6			6027.7
		7833.66			10726.5			2045.12			6032.22
		7852.15			10759.8			2052.1			6104.54
		7870.64			10793.5			2067.72			6168.64
		7930.23			10794.7			2069.36			6198.64
		8016.52			10814.4			2071.01			6210.14
		8063.36			10828.8			2073.06			6215.48
		8073.23			10892.1			2078.81			6227.81
		8074.46			10900.3			2079.22			6240.96
		8107.33			10934.4			2081.69			6261.1
		8143.9			11247.1			2088.26			6263.15
		8145.96			11254.1			2098.54			6290.27
		8152.53			11264.8			2100.59			6292.32
		8153.35			11270.1			2101.82			6292.73
		8265.53			11307.9			2106.34			6312.46
		8268.41			11329.3			2118.67			6358.07
		8296.76			11360.1			2132.64			6378.62
		8316.9			11381.1			2133.88			6399.98
		8388.81			11386.8			2137.16			6416.01
		8396.2			11392.2			2145.38			6416.01
		8453.32			11489.6			2149.49			6436.97
		8476.33			11563.9			2152.78			6466.96
		8510.03			11681			2156.07			6472.3
		8551.94			11699.1			2159.35			6473.54
		8595.5			11745.6			2161.41			6477.23
		8605.36			11810.5			2167.57			6517.09
		8611.11			11843.8			2167.98			6517.51
		8611.93			11849.1			2167.98			6529.42
		8668.64			11851.2			2176.61			6559.01
		8686.31			11854.9			2185.24			6584.9
		8694.94			11874.2			2185.65			6585.72
		8794.38			11875.4			2193.05			6618.59
		8826.02			11881.6			2200.44			6635.03
		8829.31			11900.9			2202.09			6639.96
		8833.42			11926			2202.5			6654.75
		8872.04			11963.8			2206.2			6680.23
		8884.37			11966.6			2211.13			6701.18
		8892.18			11989.2			2212.77			6895.96
		8902.86			12032			2214			6996.63
		8914.78			12076.3			2218.93			7011.42
		8919.3			12098.1			2229.62			7024.16
		8923.82			12102.2			2232.91			7031.97
		8952.17			12177.8			2236.19			7036.08
		9024.49			12202.9			2238.25			7061.56
		9045.86			12293.7			2257.15			7181.54
		9080.38			12308.9			2262.08			7193.87
		9084.48			12357			2267.83			7202.5
		9126.81			12475.3			2275.64			7215.65
		9167.49			12518.9			2276.87			7251.4
		9202.83			12523.4			2277.7			7276.87
		9235.29			12601.5			2290.84			7280.16
		9302.27			12686.6			2294.95			7283.86
		9306.38			12689.4			2297.83			7284.27
		9423.08			12729.3			2299.06			7294.95
		9453.07			12861.6			2300.71			7299.47
		9469.92			12966.4			2301.12			7304.82
		9533.2			12986.5			2306.46			7308.93
		9537.31			13008.7			2308.1			7440.83
		9541.01			13279.9			2311.8			7446.17
		9585.8			13369.5			2324.95			7449.87
		9633.05			13414.3			2333.58			7498.77
		9638.81			13452.1			2333.99			7529.59
		9658.53			13460.7			2352.89			7534.11
		9686.47			13508.4			2354.95			7550.95
		9714			13515			2367.69			7554.24
		9724.69			13531			2369.74			7602.73
		9740.71			13583.6			2372.21			7609.3
		9750.58			13619.3			2387			7613
		9763.31			13642.3			2389.05			7618.75
		9824.13			13680.1			2395.22			7664.78
		9931.79			13724.5			2395.63			7669.71
		9939.6			13872			2396.86			7684.09
		9941.24			13882.7			2403.85			7699.29
		10027.9			13894.2			2404.67			7735.04
		10115.5			13992.4			2407.54			7747.37
		10209.2			14017.5			2412.06			7769.97
		10210.8			14064.3			2415.35			7776.55
		10217.8			14090.6			2416.17			7780.24
		10242.4			14117.4			2418.23			7783.53
		10283.1			14129.3			2419.05			7793.39
		10284.8			14161.7			2425.21			7793.39
		10392.4			14200.8			2425.62			7793.8
		10403.1			14279.7			2435.9			7798.73
		10464.3			14354.5			2437.54			7815.17
		10488.2			14473.6			2438.77			7824.21
		10493.1			14479			2463.84			7828.32
		10671.4			14501.6			2465.07			7859.14
		10775			14530.3			2466.3			7878.45
		10824.3			14559.5			2474.52			7885.44
		10892.1			14605.5			2480.28			7934.75
		10897.4			14697.2			2485.21			7963.1
		10909.8			14709.5			2493.01			7975.84
		10934			14790.8			2493.01			7991.86
		10995.6			14894.8			2496.3			7998.85
		10995.6			14918.6			2505.34			8021.04
		11037.1			14923.2			2506.16			8052.27
		11037.6			15100.7			2518.9			8076.51
		11100			15101.9			2530			8077.33
		11103.7			15166.4			2530.41			8098.29
		11123.8			15173.4			2534.11			8104.04
		11139.1			15175.9			2538.63			8122.12
		11214.7			15176.7			2543.56			8144.72
		11227.4			15224.4			2546.02			8146.37
		11245.1			15300.8			2553.01			8155.82
		11270.5			15320.9			2554.65			8170.2
		11305.1			15334.1			2562.05			8206.36
		11327.7			15355.9			2563.69			8297.17
		11395.5			15396.1			2564.51			8306.21
		11458.3			15406.4			2565.75			8357.17
		11515.9			15409.7			2573.96			8364.56
		11545.4			15428.6			2578.07			8377.71
		11558.2			15430.6			2578.07			8382.23
		11605			15445.4			2579.72			8385.11
		11615.7			15461			2583.42			8395.38
		11690.5			15566.6			2588.35			8405.24
		11719.3			15625			2594.92			8420.86
		11744.7			15636.9			2596.15			8436.06
		11767.3			15687			2598.62			8436.88
		11803.9			15724			2605.19			8445.92
		11806.8			15870.3			2608.89			8454.55
		11835.6			15947.2			2615.06			8463.18
		11838.4			15986.2			2618.75			8497.7
		11844.2			16007.6			2619.99			8497.7
		11862.7			16014.1			2628.62			8547.01
		11868.4			16060.6			2631.08			8559.34
		11877.1			16134.9			2631.9			8583.17
		11891.4			16154.3			2636.83			8586.05
		12073.1			16169.5			2637.24			8606.59
		12114.6			16217.9			2639.71			8645.63
		12123.6			16291.5			2648.75			8652.61
		12197.6			16298.9			2656.56			8654.26
		12199.6			16307.5			2674.23			8655.9
		12220.6			16351.1			2682.03			8668.64
		12347.6			16375.3			2682.03			8699.05
		12355.4			16455			2685.73			8706.85
		12368.1			16492			2686.97			8730.69
		12436.7			16497.4			2688.61			8809.58
		12440			16502.3			2700.53			8861.36
		12523.8			16537.6			2702.99			8877.38
		12562			16563.5			2709.57			8904.5
		12564.5			16572.6			2709.98			8908.61
		12578.9			16762			2721.48			8932.45
		12643.8			16790.8			2727.24			8937.79
		12714.1			16896.8			2729.29			8941.49
		12715.7			17161.8			2731.34			8984.22
		12765.9			17278.9			2731.76			9098.87
		12890			17286.7			2738.74			9118.18
		12926.1			17373.4			2746.96			9141.6
		12960.6			17471.2			2750.25			9187.21
		12966.4			17507			2758.88			9201.59
		13028			17620.4			2760.11			9210.63
		13090.5			17654.5			2765.86			9211.05
		13209.2			17657.4			2776.55			9226.66
		13233.1			17672.6			2785.17			9242.27
		13365.4			17707.5			2792.98			9250.9
		13378.1			17750.7			2796.27			9252.96
		13385.1			17854.2			2813.12			9263.64
		13397			17866.5			2823.8			9338.84
		13408.5			17999.3			2832.84			9381.99
		13445.9			18030.9			2842.7			9393.9
		13583.6			18301.7			2848.04			9395.96
		13630.4			18355.9			2851.33			9401.3
		13739.7			18358.4			2860.37			9436.64
		13767.7			18367.8			2861.6			9462.94
		13784.9			18781.6			2872.29			9463.76
		13962			18790.3			2879.27			9471.98
		13967.8			18944.4			2883.38			9476.91
		13983.8			18977.2			2888.72			9530.33
		14024.1			18980.1			2889.55			9571.01
		14055.3			19045.4			2896.12			9577.58
		14104.2			19118.2			2904.34			9598.13
		14108.7			19121.5			2905.57			9638.81
		14149			19188.9			2908.45			9654.83
		14168.7			19319.9			2910.91			9664.69
		14209.8			19380.3			2913.38			9667.16
		14224.6			19391.8			2915.02			9671.68
		14306.8			19518.8			2923.24			9675.79
		14430.9			19534.4			2924.06			9677.84
		14438.7			19555.4			2926.94			9719.35
		14460.9			19993.4			2934.34			9729.21
		14541.8			20069			2937.62			9752.63
		14562			20273.3			2945.84			9847.96
		14658.9			20393.7			2947.9			9954.39
		14720.6			20410.1			2948.72			9958.91
		14764.5			20519.8			2953.65			9995.48
		14808.1			20576.1			2958.99			10006.6
		14843.9			20585.1			2962.69			10069.4
		14858.2			20749.5			2963.51			10080.1
		14887			21047.8			2976.25			10097.8
		14888.2			21337.1			2977.48			10099
		14904.3			21387.2			2977.89			10118.8
		14958.1			21389.3			2986.11			10162.7
		15016.8			21398.8			2987.34			10183.3
		15039.4			21635			2991.45			10185.7
		15060.8			21823.6			2993.51			10251.5
		15228.9			21946.1			2994.74			10293.8
		15235			21979.8			3004.19			10308.2
		15390.8			21984.7			3019.81			10314.8
		15466.4			22181.1			3025.15			10327.1
		15474.6			22340.2			3025.15			10345.6
		15514.1			22366.9			3043.23			10346.4
		15519			22378			3047.75			10381.3
		15529.7			22428.9			3062.13			10414.2
		15569.5			22511.9			3062.54			10421.2
		15603.6			22537			3074.05			10433.5
		15625			22760.5			3077.33			10462.7
		15645.1			22916.3			3078.16			10477.5
		15660.8			23310.3			3081.85			10606.1
		15744.2			23353.5			3094.59			10627.5
		15772.9			23376.1			3097.06			10654.6
		16018.7			23599.6			3117.6			10674.7
		16038.8			23844.1			3121.3			10689.5
		16137.4			23850.7			3136.09			10690.7
		16266.8			24296.1			3141.44			10716.6
		16467.4			24378.3			3148.01			10756.1
		16629.3			24386.9			3159.93			10876.5
		16764.5			24450.2			3164.04			10899.5
		16807.2			24461.3			3167.74			10910.6
		16812.1			24626.1			3168.15			10950.9
		16831.9			24785.5			3168.56			10958.7
		16858.2			25387.1			3179.65			10998.5
		16881.2			25543.6			3184.58			11043.3
		16910.8			25586.4			3194.86			11087.7
		16919			25729.8			3226.09			11091.4
		16934.6			25736.8			3226.91			11190
		17044.3			25932			3230.61			11197
		17071.4			26152.6			3231.02			11214.2
		17118.7			26501.5			3241.7			11229
		17260			26803.5			3252.38			11245.5
		17279.3			26883.6			3256.9			11321.1
		17401.4			27244			3259.37			11326.8
		17527.9			27298.7			3262.66			11343.3
		17639.3			27499.6			3270.05			11359.7
		17716.6			28283.6			3272.11			11381.5
		17744.5			28563.4			3281.56			11382.3
		17776.5			28676.9			3293.06			11387.2
		17818.9			28991.6			3298.41			11422.6
		17843.1			29764.1			3300.87			11432.9
		17866.1			30099			3311.55			11529
		18037.9			30190.7			3315.25			11569.3
		18111.9			30219.4			3315.25			11638.3
		18123.8			30335.7			3318.54			11656.8
		18143.1			30556.4			3322.65			11712.3
		18204.3			30733.5			3329.22			11714.3
		18205.1			30883.9			3341.55			11717.2
		18295.5			31497.8			3351.82			11763.6
		18321.4			31753			3351.82			11805.6
		18376.9			32188.9			3354.7			11819.1
		18525.2			32276.1			3360.04			11825.7
		18652.6			32469.6			3367.03			11843.4
		18666.2			33253.6			3372.37			11861.9
		18690.4			33697			3383.47			11900.1
		18794.4			33751.6			3399.49			11914.4
		18932			34338.4			3404.42			11928
		18947.2			34673.7			3410.59			11990.1
		19086.1			34794.5			3410.59			12108.8
		19102.2			38014.5			3412.64			12142.5
		19572.7			43414.3			3415.52			12173.7
		19646.6			43728.2			3417.57			12214.8
		19879.2			44605.1			3428.25			12287.6
		20015.6			200.526			3430.31			12299.1
		20060.8			200.937			3432.36			12328.6
		20376.8			203.813			3434.42			12364.8
		20603.2			211.621			3435.24			12365.6
		20831.3			216.141			3435.24			12368.9
		20913.5			228.057			3435.65			12453.6
		20998.9			231.345			3438.12			12540.7
		20999.8			233.399			3442.23			12616.7
		21046.6			246.137			3443.05			12624.5
		21367.5			283.941			3443.87			12727.2
		21490.4			286.407			3454.96			12751.5
		21496.5			306.542			3454.96			12754.8
		21606.3			320.513			3456.2			12777.4
		21924.3			320.924			3458.25			12825.9
		22049.2			323.8			3459.48			12847.2
		22232.1			330.786			3459.89			12857.9
		22376.7			350.51			3463.59			12958.6
		22689			384.204			3467.7			12970.5
		23019.4			400.641			3468.11			12990.6
		23079			401.052			3480.44			13044.9
		25007			414.201			3484.14			13143.1
		25036.2			440.911			3488.25			13146
		25051			440.911			3511.67			13174.7
		25106.4			453.238			3519.07			13182.9
		25949.2			455.293			3519.48			13269.6
		26672.8			456.525			3521.12			13300.5
		27109.2			463.1			3528.11			13367
		31306.3			470.085			3531.39			13379.8
		33653			474.606			3534.68			13393.7
		35632.8			475.016			3535.91			13424.1
		202.581			495.151			3541.67			13449.2
		206.279			496.384			3543.31			13550.7
		214.497			503.78			3558.51			13604.9
		219.839			549.392			3558.93			13705.2
		246.137			576.101			3567.97			13727.8
		254.356			587.607			3572.49			13751.2
		277.367			589.25			3577.83			13822.3
		301.2			618.425			3579.88			13854
		302.433			625			3587.28			13915.2
		308.185			630.753			3592.62			13942.7
		325.033			661.982			3596.32			14071.3
		341.059			689.513			3600.84			14116.9
		342.702			693.212			3601.66			14130.5
		344.346			694.034			3602.07			14156.4
		347.222			697.321			3608.65			14165.8
		348.455			703.895			3611.11			14174.5
		349.688			705.95			3611.11			14177.8
		351.331			720.332			3613.17			14296.9
		355.03			734.714			3613.99			14366.4
		360.782			776.216			3615.63			14389
		362.015			791.831			3621.38			14459.2
		366.535			796.351			3627.96			14483.9
		367.768			804.569			3643.98			14510.6
		378.452			818.54			3645.22			14570.6
		381.328			824.704			3666.17			14614.6
		382.972			841.963			3669.05			14649.1
		389.135			898.258			3676.45			14695.5
		396.532			940.171			3677.27			14711.9
		423.241			958.251			3685.08			14834.4
		429.405			967.291			3692.06			14851.2
		433.925			976.331			3699.46			14861.1
		447.485			990.302			3703.16			14940
		447.896			1004.68			3704.39			14995.1
		454.06			1035.91			3710.96			15189.4
		458.58			1037.97			3712.2			15192.7
		465.155			1045.37			3715.07			15228.5
		479.947			1046.6			3717.13			15230.1
		487.344			1086.87			3718.77			15310.2
		491.042			1087.69			3723.29			15385.8
		507.068			1091.39			3724.11			15465.6
		513.642			1096.32			3725.34			15538.3
		514.464			1119.33			3731.92			15641
		519.806			1166.17			3733.15			15769.2
		536.654			1176.45			3741.37			15832.1
		544.461			1204.8			3742.6			15836.2
		565.007			1233.15			3744.66			15857.6
		577.745			1235.62			3757.4			15892.9
		602.811			1247.12			3769.72			15895.8
		627.465			1270.13			3771.37			15961.9
		671.022			1305.06			3772.6			16002.2
		677.597			1319.86			3773.83			16021.9
		686.226			1340.81			3779.18			16190.8
		696.088			1344.1			3789.86			16272.2
		696.499			1349.85			3796.02			16349.9
		707.183			1376.15			3800.54			16434.5
		711.703			1383.96			3805.88			16531.5
		717.867			1398.75			3815.34			16584.1
		735.536			1424.64			3817.39			16744.7
		742.932			1442.31			3824.79			16866
		744.987			1453.4			3826.02			17019.2
		745.398			1487.92			3831.36			17164.3
		761.423			1493.67			3832.59			17283
		763.067			1507.23			3833.01			17349.2
		765.533			1520.38			3833.83			17484
		770.874			1540.11			3835.06			17608.9
		781.969			1559.01			3847.8			17732.2
		787.722			1589			3851.5			17961.9
		788.133			1603.8			3852.73			18020.2
		794.707			1605.85			3853.55			18021
		815.253			1647.35			3860.95			18141.8
		815.664			1675.71			3863.82			18462.8
		855.934			1727.89			3869.58			18735.2
		859.221			1789.12			3872.04			18752.1
		864.563			1835.96			3872.45			19051.6
		877.301			1914.04			3875.33			19089.8
		903.6			1917.32			3888.07			19178.2
		910.585			1928.01			3901.22			20305.3
		932.774			1976.5			3903.68			20695.7
		933.185			2014.3			3906.97			20731
		934.829			2030.33			3908.2			20859.2
		957.018			2050.87			3913.13			21024
		976.331			2107.58			3914.78			22635.2
		1007.15			2124.84			3915.6			22757.6
		1014.55			2145.38			3935.32			23276.6
		1027.7			2195.1			3935.73			24499.9
		1040.02			2202.5			3935.73			24640.5
		1054.82			2203.73			3936.14			26038.8
		1062.62			2209.07			3940.25			26082.3
		1092.21			2280.57			3941.9			26267.3
		1122.62			2280.57			3942.31			27309.7
		1150.56			2297.42			3942.72			27984.5
		1198.64			2310.16			3943.13			28751.6
		1199.05			2317.97			3947.24			32183.2
		1231.51			2339.74			3950.11			201.348
		1234.38			2370.56			3966.14			202.581
		1312.87			2430.56			3973.95			209.155
		1319.44			2465.07			3990.8			215.73
		1326.43			2480.69			3990.8			223.126
		1344.1			2498.77			3991.62			226.414
		1353.14			2517.67			3996.14			231.755
		1385.19			2525.89			4015.04			250.247
		1406.97			2548.08			4028.19			253.534
		1429.57			2565.75			4031.89			255.999
		1434.5			2587.11			4040.52			260.93
		1466.14			2636.42			4043.8			266.272
		1481.76			2681.21			4050.79			269.149
		1510.52			2723.13			4056.13			270.792
		1613.66			2726			4056.13			271.203
		1621.06			2744.91			4060.65			288.462
		1639.55			2745.32			4066.82			292.571
		1642.83			2826.27			4080.38			308.596
		1674.47			2848.87			4088.18			310.24
		1703.24			2893.66			4088.18			311.473
		1704.06			2958.58			4090.24			312.705
		1720.09			3000.49			4095.58			315.171
		1752.14			3022.68			4097.22			318.047
		1756.66			3073.22			4105.44			322.156
		1762.41			3099.93			4106.26			324.622
		1769.81			3182.12			4106.26			325.033
		1778.85			3236.36			4108.73			329.964
		1841.31			3309.09			4109.14			336.538
		1856.1			3325.53			4110.78			355.44
		1863.08			3352.24			4112.43			357.906
		1889.38			3360.86			4113.66			363.659
		1900.48			3371.14			4117.36			368.59
		1934.58			3376.48			4119.82			369.001
		1935.82			3415.52			4121.06			373.521
		1979.37			3438.53			4130.51			382.15
		1991.7			3449.21			4142.42			396.532
		1999.51			3457.43			4152.28			409.681
		1999.92			3523.59			4172.83			416.667
		2025.81			3581.53			4178.99			417.488
		2055.39			3616.04			4185.16			422.83
		2071.01			3635.77			4195.84			423.652
		2133.47			3777.94			4196.66			435.98
		2181.54			3779.59			4197.9			443.787
		2231.67			3828.07			4201.18			446.663
		2247.29			3849.03			4210.22			447.896
		2264.14			3926.69			4211.46			458.991
		2267.83			3935.73			4214.74			465.565
		2274.41			3951.76			4223.78			473.373
		2276.46			3984.63			4229.13			488.577
		2351.25			4017.92			4229.95			502.959
		2370.15			4095.17			4234.47			518.984
		2382.07			4176.53			4236.11			530.079
		2382.07			4199.54			4243.1			531.723
		2396.04			4218.85			4244.33			543.228
		2402.61			4260.35			4245.56			548.57
		2440.83			4260.77			4247.62			577.334
		2447.4			4261.18			4256.25			579.799
		2452.33			4336.78			4268.16			597.058
		2455.62			4338.43			4268.16			615.549
		2464.25			4340.89			4273.09			629.52
		2466.72			4377.47			4275.97			636.506
		2472.06			4380.75			4281.72			643.08
		2472.47			4401.3			4286.65			643.902
		2564.92			4425.13			4286.65			672.255
		2598.21			4426.77			4289.53			673.077
		2626.56			4456.36			4298.57			684.993
		2631.9			4466.22			4308.02			703.485
		2696.42			4467.87			4320.76			710.47
		2698.88			4473.21			4321.99			731.838
		2712.44			4502.38			4337.2			740.878
		2746.96			4512.66			4346.65			754.438
		2769.56			4529.91			4356.1			756.492
		2841.88			4547.58			4359.39			760.602
		2866.53			4641.27			4368.43			761.012
		2873.93			4668.8			4380.75			786.9
		2874.75			4668.8			4390.2			812.788
		2899.82			4740.71			4393.08			820.184
		2987.34			4840.56			4401.71			830.046
		3065.01			4864.4			4402.94			839.908
		3079.8			4882.07			4414.45			863.741
		3196.09			4899.74			4423.49			874.014
		3245.4			4928.91			4432.94			889.629
		3265.53			5123.69			4442.39			891.272
		3268.82			5137.66			4451.02			892.916
		3302.51			5198.88			4460.88			917.982
		3318.54			5200.11			4487.59			922.502
		3330.05			5207.1			4493.75			924.967
		3333.33			5214.09			4498.27			945.513
		3335.39			5268.74			4499.92			945.513
		3361.28			5380.1			4500.33			973.044
		3367.44			5383.38			4500.74			979.208
		3462.36			5442.55			4508.55			983.317
		3557.28			5452.01			4510.19			993.179
		3614.4			5457.76			4517.59			993.59
		3614.81			5463.51			4529.91			1016.6
		3685.49			5471.73			4533.2			1027.7
		3721.24			5472.14			4537.31			1029.75
		3728.63			5552.27			4539.78			1037.15
		3731.51			5584.73			4544.71			1046.6
		3761.51			5612.26			4547.99			1049.47
		3798.49			5631.16			4554.16			1063.86
		3826.43			5640.2			4559.09			1068.79
		3833.42			5662.39			4562.79			1081.11
		3849.44			5668.15			4574.29			1093.85
		3863.41			5689.51			4583.33			1116.86
		3868.75			5804.57			4584.57			1131.66
		3929.98			5893.33			4588.26			1134.12
		3932.86			5904.01			4591.96			1156.31
		3941.9			5924.56			4597.3			1161.65
		3969.43			5993.59			4607.99			1190.42
		4001.07			6042.08			4609.22			1206.85
		4013.81			6075.36			4615.39			1296.02
		4018.33			6086.46			4617.44			1320.27
		4058.18			6095.5			4620.73			1337.11
		4078.73			6110.29			4627.3			1340.4
		4081.2			6113.58			4631			1340.81
		4094.35			6115.63			4635.52			1362.18
		4106.67			6151.38			4644.97			1390.53
		4175.71			6153.85			4649.49			1392.18
		4204.47			6215.48			4656.89			1393
		4222.96			6273.01			4668.8			1418.89
		4241.86			6320.27			4674.97			1424.64
		4292.82			6336.7			4674.97			1432.86
		4311.72			6466.96			4686.06			1442.72
		4320.35			6474.36			4689.35			1452.17
		4340.07			6561.88			4691.81			1468.19
		4492.11			6591.47			4694.69			1482.17
		4493.75			6604.21			4703.32			1493.26
		4605.52			6651.05			4709.9			1516.68
		4649.08			6695.43			4712.77			1542.98
		4679.49			6748.44			4715.24			1562.7
		4720.58			6758.71			4715.65			1586.13
		4768.24			6782.13			4716.47			1601.74
		4799.06			6783.78			4733.32			1619.41
		4805.23			6872.94			4740.71			1631.74
		4808.51			6920.61			4742.36			1686.8
		4836.87			7005.26			4753.86			1720.91
		4852.07			7050.46			4754.27			1728.71
		4983.15			7052.52			4756.74			1738.99
		5032.87			7083.33			4757.15			1744.33
		5074.79			7135.11			4771.53			1745.56
		5184.91			7135.93			4773.59			1747.62
		5191.49			7187.3			4777.7			1780.08
		5217.37			7218.11			4779.75			1785.83
		5233.81			7357.82			4787.15			1836.79
		5277.78			7493.84			4790.43			1858.15
		5313.53			7521.37			4792.9			1904.59
		5315.99			7546.84			4795.78			1906.64
		5389.14			7549.31			4796.6			1923.49
		5405.16			7565.75			4797.01			1923.49
		5418.72			7583.01			4825.36			1979.37
		5464.33			7588.35			4826.59			1981.02
		5471.73			7596.56			4829.88			1983.89
		5508.71			7598.21			4832.35			1989.64
		5538.71			7645.05			4847.14			2001.97
		5576.1			7703.81			4858.23			2007.72
		5605.69			7736.27			4859.88			2008.55
		5661.57			7745.32			4870.56			2018.82
		5678.83			7834.48			4876.73			2050.87
		5792.24			7870.64			4877.14			2062.38
		5834.57			7966.39			4878.78			2070.59
		5927.84			8023.5			4887.41			2075.94
		5943.46			8023.91			4890.29			2137.57
		5996.88			8032.13			4902.61			2159.76
		6042.49			8081.03			4904.67			2164.28
		6081.11			8098.29			4907.13			2174.14
		6189.6			8112.26			4909.6			2197.98
		6196.17			8115.96			4911.24			2202.09
		6309.58			8164.86			4912.06			2206.2
		6342.05			8190.34			4912.89			2221.81
		6351.09			8229.78			4917.41			2236.6
		6367.52			8253.62			4918.64			2239.89
		6404.5			8258.96			4927.68			2245.23
		6421.76			8310.32			4929.73			2247.7
		6425.46			8343.61			4931.38			2254.68
		6447.24			8384.29			4949.46			2264.14
		6454.22			8446.75			4961.78			2273.59
		6455.87			8452.91			4964.66			2294.95
		6491.62			8548.65			4972.06			2297.83
		6533.12			8562.21			4974.93			2324.54
		6548.32			8585.22			4975.35			2356.18
		6570.1			8593.85			4978.63			2401.38
		6578.73			8600.43			4979.86			2406.31
		6598.45			8679.73			4992.6			2406.72
		6599.28			8710.55			4994.66			2425.21
		6646.12			8763.56			4995.89			2442.06
		6656.39			8769.31			5018.49			2467.54
		6778.02			8771.37			5018.9			2473.29
		6792.82			8791.91			5025.89			2488.08
		6808.43			8899.98			5025.89			2497.53
		6824.46			8910.67			5034.11			2525.48
		6860.62			8950.11			5039.04			2541.09
		6870.48			8969.02			5059.58			2556.3
		6949.79			9019.56			5065.34			2576.02
		7025.39			9067.64			5069.44			2651.63
		7047.99			9084.07			5069.85			2653.27
		7059.09			9130.09			5076.02			2689.02
		7125.25			9131.74			5085.88			2689.84
		7161.41			9160.91			5087.94			2692.31
		7227.98			9163.38			5089.99			2721.07
		7235.78			9188.86			5100.67			2804.08
		7294.54			9206.11			5118.34			2851.33
		7297.83			9240.63			5122.04			2871.88
		7301.12			9301.04			5132.73			2875.57
		7301.94			9313.77			5141.77			2888.72
		7302.35			9572.24			5160.26			2912.56
		7314.27			9590.73			5164.37			2944.2
		7381.66			9615.8			5167.65			2971.32
		7390.29			9689.76			5172.17			2973.78
		7391.93			9742.77			5173.41			2992.28
		7409.6			9748.52			5186.97			3016.93
		7418.64			9751.4			5194.77			3028.43
		7425.21			9791.26			5212.85			3037.89
		7451.1			9807.28			5215.73			3046.11
		7454.8			9851.66			5225.18			3061.72
		7534.52			9870.97			5237.92			3061.72
		7537.8			10098.6			5240.39			3099.52
		7587.11			10172.2			5243.67			3099.93
		7613.82			10180			5249.01			3162.8
		7652.45			10199.7			5256.82			3171.43
		7672.58			10223.9			5262.57			3188.69
		7722.3			10302			5269.97			3210.47
		7781.48			10313.9			5286.82			3224.44
		7788.05			10421.6			5293.8			3243.75
		7788.05			10438.4			5295.86			3280.32
		7818.87			10478.7			5308.6			3285.26
		7830.79			10493.5			5309.42			3297.58
		7846.4			10546.5			5330.79			3317.72
		7869.82			10570.8			5331.61			3337.85
		7881.33			10597.1			5336.13			3341.55
		7882.56			10629.1			5348.45			3391.68
		7926.53			10785.7			5352.98			3394.56
		7935.16			10796.4			5355.44			3459.07
		7939.68			10855.1			5356.67			3462.36
		7958.99			10871.1			5357.08			3505.92
		7988.17			10904.4			5361.19			3510.03
		8031.31			10940.6			5361.6			3513.72
		8037.06			10950			5364.89			3542.49
		8137.33			10963.6			5370.23			3553.17
		8237.59			11020.3			5373.52			3571.66
		8269.64			11077			5375.57			3627.96
		8316.49			11113.2			5396.53			3631.66
		8403.19			11141.5			5408.45			3635.77
		8434.01			11145.2			5416.67			3637.41
		8466.88			11172.3			5424.06			3653.43
		8510.03			11183			5433.51			3656.31
		8577			11290.3			5440.5			3658.37
		8683.02			11308.4			5455.7			3680.56
		8686.72			11393.8			5457.76			3681.38
		8692.88			11403.7			5478.72			3686.31
		8698.23			11411.5			5479.13			3687.13
		8708.09			11469.8			5484.06			3715.89
		8743.01			11488.7			5484.88			3738.08
		8783.69			11554.9			5498.85			3741.37
		8810.4			11633.8			5502.55			3743.43
		8872.86			11702			5518.98			3794.79
		8886.83			11768.6			5521.45			3805.88
		8948.06			11799.8			5524.74			3809.58
		8952.58			11827.7			5531.31			3810.82
		9011.75			12008.1			5533.37			3863.41
		9041.75			12019.2			5537.48			3866.7
		9046.68			12085.8			5538.71			3906.97
		9061.47			12123.6			5551.45			3932.86
		9063.53			12361.5			5552.27			3952.17
		9063.94			12374.7			5570.76			3962.03
		9115.71			12433.8			5570.76			3976
		9124.75			12548.9			5574.87			3976.82
		9185.98			12686.1			5574.87			3979.7
		9211.05			12686.6			5578.98			4031.89
		9212.28			12729.3			5582.27			4034.76
		9214.74			12737.9			5588.43			4071.34
		9217.21			12739.2			5591.31			4074.21
		9229.54			12770.4			5593.36			4085.31
		9261.18			12800.8			5638.15			4100.51
		9316.65			12839.8			5643.9			4103.39
		9333.5			12929.4			5645.14			4132.97
		9356.1			12950			5648.83			4137.08
		9512.66			13061.3			5655.41			4198.31
		9528.27			13062.1			5657.05			4217.21
		9576.76			13101.2			5660.34			4225.02
		9650.72			13108.6			5680.88			4280.08
		9661			13130.3			5692.8			4298.57
		9707.02			13169.4			5698.55			4323.64
		9741.53			13194.9			5712.11			4339.25
		9764.14			13202.7			5714.99			4350.35
		9805.64			13206.4			5746.22			4361.44
		9809.34			13237.6			5765.12			4371.71
		9863.99			13238.8			5767.59			4384.04
		9870.56			13275.8			5768.82			4397.19
		9943.7			13315.3			5778.68			4408.28
		10023			13444.3			5816.9			4425.13
		10131.5			13472.2			5824.7			4425.95
		10141.4			13527.7			5833.74			4437.46
		10160.7			13538.8			5839.09			4456.77
		10208.3			13543.3			5847.3			4458.83
		10253.9			13671.1			5850.59			4474.85
		10305.3			13704.4			5854.29			4556.21
		10353.8			13872.5			5861.69			4580.87
		10358.3			13950.5			5874.43			4603.47
		10428.6			13989.2			5878.94			4603.88
		10519.4			14012.2			5880.59			4604.7
		10545.3			14020.4			5886.75			4624.84
		10546.5			14058.6			5892.51			4631.41
		10603.6			14070.9			5901.13			4636.34
		10615.5			14126.8			5905.65			4643.33
		10644.7			14140			5914.69			4664.28
		10657.1			14160.5			5932.77			4671.68
		10668.6			14188			5957.43			4685.65
		10688.7			14348.7			5958.25			4686.88
		10876.1			14377.1			5958.66			4699.62
		10908.5			14388.6			5964.83			4710.31
		10944.3			14440.3			5970.17			4739.48
		10984.5			14445.7			5973.87			4748.11
		10996.5			14467.9			5973.87			4760.03
		10999.3			14537.7			5974.28			4769.48
		11031.8			14559.9			5977.56			4780.16
		11096.7			14702.1			5977.56			4806.87
		11116.9			14711.5			5982.08			4812.62
		11151.4			14766.6			5982.91			4831.11
		11226.2			14871.8			5991.53			4852.07
		11310			14923.2			6000.99			4865.63
		11393.4			14999.2			6017.01			4888.23
		11420.5			15022.6			6024.41			4889.05
		11472.3			15023.4			6055.23			4900.97
		11515.9			15188.6			6058.1			4915.76
		11522.4			15238.7			6074.54			4921.93
		11536.8			15331.6			6076.59			4944.53
		11558.6			15409.3			6112.34			4947.4
		11658			15474.6			6112.76			4960.55
		11679			15653.4			6132.07			4970.82
		11693.8			15673.5			6133.71			5007.81
		11746.4			15699.4			6134.94			5066.16
		11800.2			15809.9			6139.05			5066.98
		11804.3			15972.2			6139.88			5066.98
		11873.4			16054.4			6142.75			5073.14
		11882.4			16113.2			6158.37			5090.81
		11938.3			16130.4			6161.24			5098.62
		11970.7			16170.7			6162.06			5101.5
		11974			16187.1			6166.17			5138.48
		12018.4			16221.2			6174.39			5168.06
		12025.4			16246.7			6177.68			5185.32
		12031.6			16247.5			6184.25			5189.84
		12069.8			16322.3			6189.6			5206.28
		12072.2			16340			6192.06			5235.86
		12121.1			16529			6192.47			5266.68
		12166.3			16534.8			6196.58			5270.79
		12300.7			16601.7			6207.68			5275.72
		12351.7			16635			6220			5290.1
		12372.2			16664.2			6241.37			5290.1
		12402.6			16713.9			6247.12			5308.19
		12421.1			16749.3			6266.44			5310.65
		12436.7			16871.3			6270.55			5353.8
		12488.1			16978.5			6279.18			5368.59
		12506.2			17017.6			6281.64			5380.92
		12542.7			17054.2			6310.81			5387.08
		12631.9			17091.6			6312.46			5397.35
		12634.4			17104.3			6322.73			5400.64
		12659.4			17159.8			6323.96			5413.79
		12673.8			17178.3			6326.84			5420.36
		12749			17188.1			6329.31			5428.99
		12789.7			17308.1			6353.14			5431.05
		12790.1			17405.5			6362.18			5462.69
		12796.3			17415.8			6372.45			5476.66
		12797.5			17610.1			6396.7			5488.58
		12836.5			17716.6			6400.81			5551.04
		12864.1			17752.7			6404.91			5558.43
		12896.5			17793.8			6413.95			5622.12
		12929.4			17814.3			6427.1			5636.51
		12958.6			17834.1			6432.86			5637.33
		12967.2			17888.3			6455.46			5640.2
		13069.1			17996.8			6475.18			5650.48
		13080.2			18030.9			6488.33			5676.36
		13083.9			18058.4			6493.67			5687.46
		13138.6			18059.3			6498.19			5715.81
		13156.2			18146.8			6505.59			5751.56
		13158.3			18177.6			6508.47			5753.2
		13208			18263.1			6513.4			5758.55
		13247.9			18488.7			6524.9			5766.35
		13348.5			18554.8			6544.62			5783.2
		13380.2			18768.5			6547.09			5797.17
		13393.3			18875.7			6547.91			5846.07
		13405.2			18950.9			6563.94			5857.99
		13461.9			18969.4			6572.98			5863.74
		13465.2			18983.4			6572.98			5899.08
		13498.1			18998.2			6574.21			5920.45
		13506.3			19026.5			6575.03			5979.21
		13528.5			19045.9			6594.35			5993.59
		13945.2			19419			6601.33			5994
		14007.2			19449.4			6614.89			6010.44
		14040.9			19520.5			6624.75			6031.39
		14055.7			19557			6639.96			6034.68
		14133.4			19845.5			6642.01			6052.35
		14141.6			19880.8			6654.75			6070.02
		14348.7			19919.9			6658.45			6118.51
		14444.4			20199.7			6685.57			6143.16
		14452.7			20209.2			6701.18			6144.4
		14497.5			20403.1			6720.09			6173.98
		14513.9			20426.5			6725.43			6234.39
		14562.8			20454.9			6731.59			6236.85
		14596.1			20472.6			6738.58			6252.88
		14617.9			20542.8			6746.8			6279.59
		14624			20630.8			6748.03			6289.45
		14663.1			20706.8			6750.49			6296.84
		14668			20778.7			6769.4			6309.58
		14686.1			20803.7			6776.38			6325.61
		14734.5			20821			6806.38			6342.87
		14738.2			20890			6815.01			6349.85
		14752.6			20987.4			6817.88			6385.6
		14796.2			21026.5			6822.81			6388.89
		14806.5			21070			6829.39			6406.15
		14811			21168.2			6855.69			6411.08
		14970			21171.9			6862.26			6439.43
		15037.4			21341.6			6873.36			6464.91
		15048.9			21439.8			6884.04			6466.55
		15127.4			21457.1			6893.49			6473.54
		15131.9			21463.3			6900.89			6505.18
		15141.8			21467.4			6911.98			6548.73
		15150.8			21533.1			6927.6			6552.02
		15259.7			21599.7			6933.76			6566.4
		15272.8			21623.1			6943.62			6579.96
		15311.9			21759.1			6958.83			6605.85
		15326.3			21897.2			6977.73			6607.08
		15396.9			21938.7			6984.3			6607.08
		15456.5			22037.7			7009.37			6644.89
		15466.4			22052.5			7025.39			6724.19
		15470.1			22172.1			7026.63			6728.3
		15532.5			22359.1			7042.65			6730.36
		15610.2			22432.2			7047.99			6743.1
		15672.7			22474.9			7055.8			6748.44
		15817.3			22667.2			7061.56			6761.59
		15823.5			22680			7081.69			6774.74
		15852.2			22741.6			7085.39			6776.38
		15868.7			22843.9			7097.3			6787.48
		15906.9			22866.1			7130.59			6810.49
		16000.6			22909.3			7142.92			6829.39
		16063			23251.2			7147.02			6845.82
		16067.6			23460.7			7149.08			6863.08
		16130			23503			7184.83			6894.31
		16248.8			23669.5			7193.87			6937.87
		16314.5			24088.6			7203.32			6939.1
		16355.2			24119.4			7208.66			6974.85
		16381.1			24357.7			7210.31			6977.32
		16396.3			24534.8			7210.72			7001.97
		16396.7			24721.4			7211.54			7022.11
		16407.4			24940.4			7212.36			7085.39
		16490.8			25021.4			7218.11			7089.09
		16805.6			25106.8			7221.4			7121.55
		16816.2			25194			7223.04			7122.37
		16877.9			25200.9			7250.16			7138.4
		16897.2			25242			7282.22			7141.27
		16997.5			25326.3			7314.27			7142.09
		17112.5			25341.9			7331.52			7180.72
		17201.3			25477.5			7366.86			7192.64
		17268.7			25497.2			7372.62			7198.39
		17333.6			25874			7375.08			7204.14
		17383.7			26217.9			7391.93			7208.66
		17555.9			26252.5			7406.72			7255.92
		17586.3			26412.3			7410.42			7294.54
		17592.9			26415.2			7412.48			7316.32
		17593.7			26519.1			7421.93			7329.47
		17602.3			26582.8			7482.74			7356.18
		17682			26591.1			7483.97			7372.21
		17684.5			26928			7490.14			7412.48
		17687.8			27132.2			7505.75			7414.53
		17790.9			27145.8			7548.08			7444.53
		17967.6			27375.9			7563.69			7453.98
		17970.9			27376.3			7565.34			7455.62
		18055.6			27704.6			7567.39			7457.27
		18099.1			27830			7601.09			7465.89
		18118.4			28454.6			7606.43			7469.18
		18127.9			28509.2			7636.01			7528.35
		18381			28525.6			7647.52			7530.41
		18436.1			28839.6			7651.63			7584.24
		18526.1			28866.3			7658.2			7598.62
		18634.9			29166.3			7658.2			7619.99
		18664.5			29196.7			7668.89			7627.38
		18704.8			29356.5			7680.8			7643.41
		18707.7			29613.7			7689.02			7657.79
		19047.1			29728.4			7691.9			7659.85
		19359.4			29872.6			7705.05			7661.9
		19368			29918.2			7708.74			7679.16
		19386.9			30374.3			7735.04			7706.69
		19433.8			30506.2			7741.62			7730.11
		19691			30548.6			7744.9			7833.25
		19695.1			30608.6			7760.11			7843.52
		19870.2			30667.3			7798.73			7846.4
		19933			30764.3			7802.43			7846.81
		20071.9			30786.9			7804.08			7950.36
		20169.7			30851			7836.54			7957.76
		20183.3			31023.2			7837.36			7989.81
		20250.7			31129.2			7885.85			7992.27
		20300			31200.7			7912.56			7995.56
		20301.6			31374.9			7923.24			8016.93
		20401.5			31872.1			7930.64			8017.34
		20491.5			32057			7944.61			8095.82
		20682.5			32158.9			7998.44			8103.63
		20701.8			32217.7			8019.81			8118.43
		20711.3			32356.2			8019.81			8189.51
		20911.4			32448.6			8028.02			8216.63
		20965.2			32622			8057.61			8267.18
		20984.1			32748.6			8084.73			8305.39
		21129.2			32993.9			8092.54			8319.36
		21157.5			33544.5			8104.86			8359.63
		21215.1			35293			8122.53			8390.45
		21218.4			35628.3			8136.1			8467.29
		21270.1			36281.2			8145.55			8484.96
		21363			36594.3			8158.28			8493.59
		21432.4			38346.9			8199.79			8500.16
		21452.2			38535.5			8223.62			8512.49
		21484.6			40622.1			8225.26			8514.14
		21563.9			40839.1			8249.92			8544.95
		21687.2			42143.3			8263.07			8587.69
		21697.9			43077.3			8264.71			8587.69
		21709.4			44016.7			8265.12			8589.33
		21748			44301			8270.05			8612.34
		21949.4			51172.3			8276.22			8620.15
		22083.7			52512.3			8287.31			8650.97
		22295			222.304			8287.31			8769.31
		22304.8			227.235			8287.31			8784.93
		22364.8			229.29			8304.57			8834.65
		22607.7			229.29			8312.79			8867.52
		22640.1			229.701			8332.92			8899.98
		22650.4			238.33			8342.78			8920.94
		22865.3			239.152			8369.08			8972.3
		22959			242.439			8420.45			8980.11
		23156.6			252.712			8452.91			8983.4
		23494.4			254.767			8455.38			8992.85
		23520.7			267.916			8458.25			8996.55
		24036			275.312			8468.93			9000.25
		24057			278.6			8486.19			9017.92
		24085.7			283.941			8488.66			9057.77
		24257.5			348.866			8492.36			9071.75
		24436.6			380.917			8492.77			9086.95
		24526.2			415.845			8493.59			9099.28
		24601.8			423.652			8506.33			9137.49
		24652.8			425.707			8553.17			9166.67
		24863.6			503.369			8553.17			9218.03
		24920.3			518.573			8554.82			9221.73
		25086.3			557.61			8637.82			9254.6
		25899.9			558.432			8639.46			9265.7
		25997.7			564.185			8648.5			9266.52
		26031.8			567.061			8687.54			9271.45
		26108.2			595.414			8705.62			9272.68
		26299.7			606.509			8765.2			9305.56
		26391.8			620.48			8767.26			9410.34
		26457.5			645.546			8800.54			9412.8
		27605.6			681.706			8841.63			9418.97
		28377.7			694.444			8851.08			9432.12
		28832.6			696.91			8851.5			9482.66
		30537.5			705.128			8894.23			9488.41
		30643.1			721.976			9002.71			9507.73
		31041.3			776.216			9004.77			9511.01
		32948.7			817.719			9027.78			9552.51
		33068.3			824.293			9033.12			9563.61
		33526.9			828.402			9033.94			9564.84
		33536.7			839.497			9038.87			9568.95
		35003.7			848.126			9107.5			9597.3
		40811.6			887.985			9145.71			9598.95
		203.402			889.218			9219.67			9600.18
		205.457			897.436			9291.17			9654.42
		209.155			966.88			9324.87			9673.32
		212.032			973.044			9329.39			9681.95
		212.853			1008.38			9345			9715.65
		219.428			1024.41			9358.56			9780.57
		228.468			1049.06			9369.25			9821.25
		230.112			1057.28			9397.6			9867.69
		246.137			1073.72			9444.85			9879.6
		248.603			1104.13			9456.77			9891.52
		251.068			1108.65			9474.85			9920.28
		255.178			1109.88			9533.2			9996.3
		259.287			1154.67			9538.95			10011.5
		278.189			1204.39			9644.56			10018.1
		282.298			1204.39			9667.16			10062
		284.763			1294.79			9702.09			10076.8
		289.694			1306.71			9765.78			10144.2
		292.982			1315.75			9776.87			10145.1
		311.473			1360.12			9813.86			10202.6
		315.582			1471.48			9834.4			10251.9
		319.691			1485.45			9864.81			10281.9
		323.389			1499.01			10155.7			10288.5
		339.415			1518.33			10209.2			10375.6
		348.455			1571.34			10252.3			10380.1
		348.455			1609.55			10263.8			10411.7
		364.892			1628.45			10293.4			10427.4
		375.575			1629.68			10348			10466
		376.397			1631.74			10389.5			10500.5
		398.586			1696.66			10494.7			10526.4
		399.408			1703.24			10581.4			10552.7
		405.983			1732.41			10622.9			10571.2
		409.27			1734.06			10708			10575.7
		415.023			1743.1			10911			10606.5
		422.419			1775.15			11005.5			10665.7
		423.241			1782.13			11084.8			10669.4
		431.46			1809.66			11119.3			10692
		437.623			1857.74			11129.2			10698.6
		456.114			1927.6			11411.1			10770.9
		457.347			1981.43			11416.4			10780.3
		459.402			2005.67			11432			10910.2
		472.14			2007.31			11439.4			10923.3
		479.536			2016.77			11490.4			10975.9
		499.671			2066.9			11628.9			10976.3
		507.479			2082.51			11810.9			11011.7
		512.41			2109.63			12083.3			11089.7
		524.326			2144.15			12201.3			11130.4
		529.257			2153.19			12246.9			11133.3
		533.777			2185.65			12363.6			11165.4
		540.352			2225.92			12548.9			11251.6
		546.515			2241.95			12635.6			11260.3
		546.926			2329.06			12640.9			11263.1
		589.25			2343.44			12677.9			11292.7
		599.934			2350.02			13331.7			11329.7
		622.124			2369.74			13345.7			11367.5
		622.945			2383.3			13633.7			11379
		654.175			2417.41			14522.1			11403.7
		682.528			2461.37			14871.8			11411.1
		698.964			2488.49			16133.3			11496.5
		710.059			2498.36			18618.9			11513
		715.401			2551.36			203.402			11521.6
		719.099			2560.82			205.868			11522.4
		730.194			2629.85			206.279			11531.9
		741.7			2634.37			207.922			11545.9
		744.165			2709.57			208.333			11548.3
		757.314			2740.39			208.744			11649
		764.711			2753.53			210.799			11767.8
		768.82			2797.09			212.032			11792.8
		791.009			2824.21			212.442			11823.6
		816.897			2889.14			212.853			11831.4
		847.715			2893.66			214.908			11880.8
		853.879			2904.34			225.592			11935
		855.523			2939.68			227.235			11982.7
		858.81			2983.65			228.468			11984.3
		879.356			3014.05			228.468			11985.9
		887.574			3083.5			228.879			12011
		889.629			3089.66			228.879			12072.2
		899.901			3160.75			229.701			12089.9
		899.901			3167.74			235.865			12093.2
		909.763			3206.36			240.385			12124.8
		910.996			3231.02			240.385			12145.4
		913.051			3254.85			246.959			12213.2
		913.872			3262.66			247.37			12263.3
		926.611			3264.71			258.054			12264.1
		930.72			3303.34			264.218			12276.9
		931.542			3309.91			265.45			12278.5
		931.953			3361.69			265.45			12283.4
		976.331			3378.12			270.792			12297
		988.659			3378.95			273.669			12452.3
		1021.53			3435.24			274.901			12457.3
		1043.72			3436.06			279.832			12516.8
		1046.19			3447.57			281.476			12573.1
		1068.79			3578.65			287.64			12653.3
		1083.58			3698.64			297.091			12709.2
		1088.51			3740.55			298.323			12770
		1111.52			3740.96			300.789			12928.2
		1121.38			3755.34			300.789			12965.6
		1126.73			3770.55			312.295			12968.4
		1151.79			3893.41			313.527			12977.1
		1173.16			3893.82			313.938			13035.4
		1178.5			3926.69			314.76			13039.9
		1190.83			3934.09			315.171			13070.3
		1229.04			3965.73			316.404			13090.5
		1266.03			4009.29			322.567			13118.8
		1340.4			4054.9			325.033			13199.4
		1347.8			4062.7			326.266			13201.4
		1358.89			4101.74			335.717			13247
		1388.07			4104.21			339.415			13283.2
		1447.65			4105.85			341.469			13408.5
		1552.84			4108.32			343.524			13484.5
		1569.69			4121.06			350.92			13513.3
		1598.87			4168.31			352.153			13515.8
		1639.55			4172.42			354.619			13526.9
		1650.23			4174.47			359.139			13545.8
		1658.86			4184.34			359.961			13563.9
		1681.87			4186.8			359.961			13619.3
		1719.67			4215.15			361.604			13658
		1734.88			4282.54			362.837			13711
		1752.55			4326.92			364.07			13819.9
		1763.64			4428.01			373.932			13957.5
		1777.61			4462.94			376.808			14019.6
		1816.65			4478.14			380.917			14031.1
		1818.7			4545.12			382.15			14060.2
		1829.39			4558.68			382.561			14248.8
		1869.66			4582.1			396.532			14428.4
		1891.85			4607.58			401.463			14490.5
		1924.72			4661.82			403.107			14602.6
		1941.16			4680.31			410.092			14622
		1943.62			4694.69			412.968			14645.8
		1946.91			4727.56			415.023			14655.2
		1948.14			4729.62			415.434			14785.1
		1952.66			4753.04			418.31			14821.3
		1959.65			4764.96			419.132			14821.7
		1963.76			4768.65			425.707			14857.4
		2001.15			4799.47			426.94			15113.4
		2031.97			4811.8			433.103			15322.6
		2063.61			4839.74			457.758			15401.9
		2135.52			4849.61			460.634			15478.3
		2139.63			4859.47			467.62			15549.4
		2160.59			4883.3			472.14			15551
		2166.34			4903.44			472.962			15611.4
		2197.98			4908.78			472.962			15782.8
		2204.14			4961.37			475.016			15930.7
		2204.96			5039.04			476.66			15968.5
		2205.38			5045.2			479.536			15976.3
		2205.38			5069.03			485.289			15991.5
		2271.94			5096.56			494.329			16018.7
		2295.36			5102.32			498.439			16124.3
		2302.35			5156.15			500.904			16414.4
		2352.48			5244.49			505.013			16436.6
		2369.33			5297.91			511.588			16484.2
		2385.77			5315.58			511.999			16536
		2412.89			5339.41			513.231			16575
		2413.3			5432.69			514.464			16688.9
		2424.8			5443.79			523.915			16791.6
		2465.48			5482.41			525.559			16799.8
		2550.95			5493.51			526.792			16887.7
		2567.8			5510.35			527.613			16993.8
		2583.42			5572.81			534.188			17025
		2585.88			5591.31			536.243			17029.5
		2599.85			5609.8			537.475			17058.3
		2624.1			5610.21			551.446			17074.3
		2685.32			5611.03			551.446			17104.3
		2702.58			5645.55			553.501			17193
		2709.16			5658.28			558.021			17213.6
		2721.48			5719.51			558.843			17270.3
		2727.24			5761.83			559.254			17337.3
		2735.86			5850.18			561.719			17339.7
		2743.67			5891.27			567.061			17419.9
		2780.65			5934.83			567.472			17492.6
		2802.84			5937.3			572.814			17504.5
		2807.36			6030.98			578.978			17533.7
		2811.88			6048.65			579.389			17539
		2822.57			6086.87			582.676			17610.1
		2847.63			6148.5			587.196			17623.7
		2905.98			6152.2			591.305			17630.7
		2970.09			6173.57			592.949			17650
		2975.43			6207.27			601.989			17679.6
		3006.25			6235.62			604.865			17912.6
		3033.37			6237.26			608.974			18038.7
		3033.78			6238.49			610.207			18047.3
		3039.53			6256.16			613.905			18266.8
		3040.35			6272.6			615.96			18323.9
		3043.64			6282.87			639.382			18402.4
		3064.6			6334.65			641.026			18935.7
		3067.47			6346.56			645.957			19044.2
		3078.57			6363			645.957			19203.2
		3092.13			6391.35			648.422			19336.8
		3107.33			6405.74			648.422			19344.6
		3112.26			6471.89			650.066			19492.1
		3113.49			6526.13			651.709			19522.9
		3138.97			6534.35			652.942			19625.2
		3165.68			6541.34			656.64			19765.8
		3168.56			6550.38			666.091			20665.3
		3172.67			6554.49			667.735			21019.5
		3202.25			6578.32			672.666			21236.9
		3242.93			6615.3			677.186			21875
		3260.6			6635.03			678.008			22193
		3295.12			6640.37			680.473			22354.5
		3323.06			6645.3			684.172			22459.7
		3353.88			6672.42			684.583			24005.2
		3380.59			6682.69			687.459			24306.4
		3388.4			6699.95			688.281			25491.5
		3405.65			6810.9			689.924			26407.4
		3406.07			6815.01			698.143			28131.6
		3413.87			6815.01			703.485			215.73
		3415.52			6876.23			705.539			221.893
		3435.65			6893.49			710.47			254.767
		3464.41			6941.98			711.292			255.588
		3467.29			6972.8			716.223			256.41
		3483.32			6989.65			720.332			260.93
		3496.88			6992.52			724.441			294.625
		3550.71			7017.18			728.961			300.789
		3575.36			7043.89			734.714			320.102
		3604.54			7083.33			736.769			325.444
		3627.96			7113.74			742.11			326.266
		3643.98			7125.66			743.343			343.113
		3686.31			7147.85			743.754			357.906
		3692.47			7151.96			747.863			370.233
		3718.36			7174.97			751.151			377.63
		3729.86			7197.98			754.849			397.354
		3730.28			7262.08			759.369			398.586
		3740.96			7296.19			760.191			403.928
		3781.64			7386.18			762.245			416.667
		3793.15			7402.61			767.587			446.252
		3828.89			7427.68			776.627			454.882
		3836.29			7438.36			777.038			455.703
		3861.36			7495.89			778.271			458.169
		3923.41			7565.75			786.078			460.224
		3932.03			7606.43			786.489			491.864
		3952.17			7613			786.9			505.013
		3965.32			7657.38			788.955			514.053
		3973.95			7684.91			800.871			514.464
		3992.85			7690.25			802.926			528.435
		3993.67			7697.65			819.362			543.228
		4002.3			7714.09			822.239			550.625
		4049.56			7719.02			835.388			570.348
		4077.5			7850.1			840.73			588.429
		4089			7887.9			848.537			604.865
		4106.26			7939.27			857.577			611.44
		4134.2			7943.38			857.988			618.014
		4152.7			7949.95			863.741			627.055
		4202.01			8011.59			864.563			629.109
		4202.42			8062.54			865.385			637.327
		4209.4			8077.33			868.261			643.08
		4220.5			8092.54			870.726			657.873
		4224.19			8134.04			872.781			667.735
		4248.44			8214.58			885.519			681.295
		4282.54			8229.78			889.218			689.924
		4301.04			8263.07			893.738			694.034
		4357.33			8274.98			894.56			695.266
		4391.85			8293.48			894.97			717.045
		4400.89			8364.56			895.792			718.688
		4401.3			8370.32			897.847			718.688
		4444.03			8370.32			898.669			747.863
		4462.11			8378.53			904.421			754.849
		4482.66			8466.88			906.887			758.547
		4490.47			8476.33			908.531			774.162
		4524.98			8485.78			911.818			797.584
		4528.68			8496.88			912.229			805.802
		4531.15			8553.17			913.872			851.824
		4592.78			8611.52			922.091			869.083
		4647.44			8613.17			932.364			872.781
		4686.47			8630.42			938.527			872.781
		4716.88			8639.46			940.582			875.657
		4747.29			8692.88			941.815			885.93
		4760.03			8703.57			957.018			893.327
		4761.26			8706.03			957.429			898.258
		4763.73			8739.73			966.059			905.243
		4777.28			8743.42			966.88			906.887
		4811.8			8751.64			970.579			910.996
		4817.55			8770.96			974.688			916.338
		4833.17			8790.68			982.495			923.734
		4833.99			8806.3			993.59			946.746
		4845.09			8825.61			994.822			948.389
		4865.63			8867.93			998.932			950.855
		4919.87			8939.84			1012.08			978.386
		4958.5			8982.58			1013.31			998.932
		4995.07			9033.53			1022.35			1021.53
		5003.7			9049.56			1024			1032.22
		5003.7			9077.09			1024.82			1047.42
		5048.08			9110.37			1025.23			1048.65
		5071.91			9132.97			1031.39			1060.16
		5086.7			9137.49			1031.81			1077.01
		5128.2			9159.68			1038.38			1126.32
		5137.24			9219.67			1038.79			1140.7
		5196.01			9237.75			1039.2			1149.33
		5201.76			9280.9			1042.9			1157.13
		5202.17			9288.3			1049.47			1160.01
		5203.4			9403.35			1049.88			1163.3
		5232.17			9406.64			1053.58			1170.69
		5233.4			9411.57			1055.23			1180.14
		5269.97			9420.61			1055.23			1194.53
		5283.94			9586.21			1060.57			1239.32
		5294.62			9602.65			1064.27			1276.3
		5324.62			9617.44			1071.66			1285.75
		5336.13			9635.11			1072.9			1296.02
		5350.92			9691.82			1072.9			1297.67
		5428.17			9711.95			1090.98			1339.99
		5436.8			9735.78			1093.44			1348.21
		5467.21			9742.36			1096.32			1358.07
		5526.79			9757.97			1096.73			1371.22
		5535.42			9767.42			1107.82			1405.74
		5543.23			9778.93			1110.29			1406.15
		5561.72			9817.55			1110.7			1408.61
		5566.24			9835.63			1120.56			1409.43
		5571.58			9882.07			1120.56			1419.71
		5578.57			9913.71			1121.8			1421.76
		5595			10037.4			1127.96			1424.23
		5607.33			10051.4			1128.37			1436.14
		5624.59			10073.1			1130.01			1439.43
		5652.94			10134.4			1131.25			1484.22
		5702.25			10185.7			1138.64			1505.18
		5717.05			10221.9			1154.67			1526.13
		5722.8			10239.6			1158.37			1536.82
		5725.67			10296.7			1160.01			1537.23
		5731.43			10306.1			1161.65			1559.01
		5765.12			10313.1			1162.89			1579.55
		5779.09			10365.3			1164.53			1587.77
		5783.61			10369			1168.23			1634.62
		5817.31			10382.6			1169.05			1640.37
		5830.05			10439.7			1173.16			1646.94
		5852.65			10439.7			1175.21			1650.64
		5860.04			10499.7			1200.28			1667.9
		5860.45			10559.3			1200.28			1706.53
		5862.51			10561.7			1207.68			1708.17
		5937.7			10657.1			1217.54			1732.41
		5950.44			10666.9			1225.35			1751.32
		6015.78			10677.2			1227.4			1778.85
		6022.35			10717.9			1228.63			1819.94
		6026.05			10731			1240.14			1831.85
		6035.5			10757.3			1242.6			1868.84
		6039.61			10772.5			1251.23			1905.41
		6053.99			10776.2			1280			1911.16
		6057.28			10795.1			1289.86			1953.48
		6090.56			10897			1291.09			1960.06
		6096.32			10900.3			1294.79			2003.62
		6149.33			10900.7			1297.26			2013.07
		6164.53			11001.8			1297.26			2016.77
		6165.76			11056.5			1306.3			2038.13
		6182.2			11070			1306.71			2055.8
		6187.54			11103.3			1306.71			2061.55
		6229.04			11136.2			1312.87			2072.65
		6242.6			11197.8			1313.28			2077.58
		6250.41			11253.3			1314.51			2083.74
		6250.41			11284.9			1326.84			2089.5
		6335.88			11320.3			1333.01			2101.82
		6363.41			11345.3			1334.24			2124.01
		6367.93			11349.4			1339.99			2141.27
		6383.14			11352.7			1342.87			2151.96
		6386.83			11400.4			1344.92			2164.28
		6406.97			11407.4			1347.8			2174.56
		6490.8			11410.3			1352.32			2185.65
		6520.38			11427.1			1357.25			2209.48
		6525.72			11441.1			1363.41			2234.55
		6525.72			11447.6			1371.22			2248.11
		6549.97			11523.7			1372.86			2262.9
		6577.09			11555.3			1375.33			2269.07
		6595.58			11570.5			1384.78			2292.9
		6601.33			11584.9			1393			2316.73
		6668.72			11627.6			1401.22			2328.24
		6724.61			11655.6			1401.63			2351.25
		6736.52			11854			1404.91			2353.72
		6755.42			11883.6			1408.61			2383.71
		6769.4			11925.5			1410.26			2386.59
		6786.65			12003.6			1413.54			2386.59
		6802.27			12050.5			1425.05			2414.12
		6838.43			12052.1			1428.34			2420.69
		6849.11			12063.6			1433.68			2425.21
		6863.49			12132.2			1444.77			2430.56
		6911.16			12143.7			1447.24			2436.31
		6915.27			12211.5			1450.53			2442.47
		7007.31			12211.9			1452.58			2452.33
		7033.61			12238.7			1457.51			2459.32
		7036.9			12253.9			1466.96			2502.05
		7073.06			12302.4			1467.78			2512.74
		7099.36			12334			1470.25			2526.71
		7104.29			12352.5			1471.89			2534.11
		7108.81			12387.8			1473.95			2544.38
		7174.97			12470.4			1476.82			2553.42
		7191.81			12497.5			1492.44			2561.23
		7222.63			12527.9			1494.08			2593.69
		7226.33			12560			1494.9			2615.06
		7254.27			12585.9			1496.14			2624.92
		7477.81			12602.7			1504.36			2626.15
		7479.86			12602.7			1507.23			2633.96
		7516.03			12652.9			1515.86			2636.83
		7580.13			12660.3			1522.44			2647.52
		7588.35			12674.2			1527.78			2664.78
		7602.73			12679.2			1533.12			2666.42
		7609.3			12699.3			1533.12			2671.35
		7613.82			12727.6			1544.62			2684.5
		7614.65			12736.3			1547.91			2707.92
		7616.7			12809.4			1549.56			2747.78
		7646.28			12809.8			1566.4			2753.12
		7668.48			12854.6			1570.1			2771.2
		7686.14			12969.3			1574.21			2779.42
		7731.35			13018.6			1575.86			2824.21
		7778.6			13030.9			1582.84			2866.12
		7781.48			13131.6			1584.89			2866.12
		7786.41			13150.9			1588.59			2883.79
		7788.46			13189.1			1594.35			2892.83
		7801.61			13219.5			1596.81			2901.05
		7810.65			13235.1			1602.56			2901.46
		7896.53			13323.1			1604.62			2915.02
		7917.08			13350.6			1604.62			2947.07
		7921.19			13351.4			1606.26			2955.29
		7948.72			13452.9			1615.3			2961.87
		7954.06			13577			1615.3			2970.09
		7954.88			13581.9			1618.18			3026.79
		7961.05			13614.4			1623.52			3034.6
		8117.6			13649.3			1632.56			3047.75
		8118.01			13704.8			1636.26			3083.09
		8150.07			13812.5			1636.67			3182.53
		8164.86			13813.7			1638.72			3196.09
		8180.88			13897.5			1642.83			3211.29
		8197.73			13899.6			1645.71			3217.87
		8220.33			13900.8			1655.98			3245.4
		8233.48			13922.2			1656.39			3251.56
		8267.18			13938.2			1660.5			3252.79
		8316.08			13962.4			1660.91			3261.83
		8321.83			14044.6			1664.2			3262.66
		8332.92			14069.3			1670.78			3270.05
		8351			14089.8			1679.4			3270.87
		8351.82			14130.9			1680.64			3287.31
		8360.04			14133			1690.5			3304.57
		8386.34			14137.1			1692.55			3395.38
		8518.66			14170.8			1692.96			3400.72
		8601.66			14335.6			1701.59			3402.78
		8611.93			14362.3			1705.7			3429.9
		8631.66			14419.8			1717.62			3445.1
		8646.04			14460.1			1722.14			3473.45
		8685.49			14513.5			1727.07			3536.32
		8712.61			14520.1			1729.95			3558.93
		8726.17			14526.6			1735.7			3604.13
		8747.12			14559.1			1738.17			3640.29
		8749.18			14634.7			1740.63			3641.93
		8765.61			14698			1746.8			3707.68
		8790.27			14730.4			1757.48			3712.2
		8794.38			14758			1762.41			3719.18
		8809.99			14766.2			1765.7			3736.03
		8844.1			14787.1			1771.45			3752.47
		8846.57			14794.5			1773.09			3781.23
		8852.32			14820			1773.5			3823.14
		8856.43			14856.6			1773.5			3834.65
		8873.68			14871			1775.97			3844.51
		8923.82			14883.3			1778.02			3848.21
		8939.43			14937.5			1786.65			3873.68
		8942.72			14998.8			1803.09			3885.6
		8985.45			15154.9			1804.73			3913.54
		8986.69			15160.3			1809.25			3956.28
		8991.62			15161.5			1810.08			3972.3
		9029.01			15228.1			1821.99			3986.28
		9030.24			15312.3			1823.22			4006
		9067.23			15332.8			1823.22			4032.71
		9068.05			15441.3			1825.28			4105.85
		9150.64			15472.6			1830.62			4125.99
		9165.84			15522.7			1840.07			4142.01
		9172.01			15763.5			1843.36			4149
		9235.29			15793.9			1864.73			4149.82
		9238.99			15909.8			1865.14			4240.63
		9250.9			15944.3			1871.71			4242.27
		9252.96			15945.9			1878.7			4278.02
		9284.19			15974.7			1898.83			4284.6
		9315.01			16037.6			1902.53			4321.17
		9363.91			16129.2			1903.35			4336.37
		9381.58			16168.6			1907.87			4405
		9430.47			16299.3			1910.34			4410.75
		9436.23			16336.7			1916.5			4425.54
		9441.98			16416.4			1917.73			4431.3
		9457.18			16509.3			1920.2			4487.59
		9490.88			16727.5			1928.01			4493.34
		9496.22			16802.3			1929.65			4548.82
		9571.01			16831.9			1939.51			4583.74
		9587.44			16876.6			1941.57			4606.35
		9700.44			16897.6			1948.14			4614.56
		9750.58			17026.6			1950.2			4637.57
		9772.35			17081.7			1953.89			4638.81
		9803.99			17084.6			1955.54			4656.06
		9884.12			17117.8			1955.95			4690.17
		9884.94			17258.8			1958.01			4693.46
		9915.35			17364.4			1958.42			4746.47
		9921.51			17474.5			1959.65			4749.34
		9923.98			17482.7			1959.65			4787.15
		9983.15			17566.2			1969.92			4819.61
		9987.67			17674.2			1973.62			4832.76
		10016			17675.5			1975.26			4862.34
		10105.2			17748.2			1982.25			4864.81
		10144.2			17751.5			1991.7			4930.97
		10152.4			17770			1991.7			4938.36
		10153.3			17795.4			1992.93			4984.39
		10189			17854.6			2001.15			5008.63
		10191.1			17940.5			2001.97			5010.68
		10209.6			18039.9			2004.03			5080.95
		10212.9			18067.5			2009.78			5092.46
		10213.7			18068.7			2029.09			5099.44
		10280.7			18249.5			2038.13			5112.18
		10281.9			18266.8			2040.19			5113.82
		10308.2			18434.4			2047.17			5121.22
		10318			18452.5			2048.41			5177.52
		10381.7			18501.8			2052.51			5185.73
		10393.7			18595.1			2062.38			5200.94
		10430.2			18603.3			2066.49			5201.35
		10446.7			18607.8			2090.73			5205.87
		10535			18659.2			2092.37			5210.8
		10546.1			18721.2			2093.2			5218.61
		10588.8			18800.5			2105.52			5221.89
		10592.9			18815.7			2116.21			5243.67
		10594.2			18849			2117.44			5301.61
		10628.3			19070.5			2123.19			5320.92
		10639			19105			2124.01			5327.5
		10700.2			19223			2126.07			5329.55
		10750.3			19225			2126.07			5374.34
		10790.2			19274.3			2127.71			5375.57
		10826.8			19368			2127.71			5378.04
		10865.8			19396			2141.27			5387.49
		10913.5			19543.1			2141.68			5389.55
		10916.3			19570.6			2144.56			5391.19
		10934			19617.8			2156.48			5392.42
		10955.4			19819.2			2161			5471.73
		11026.9			19974.1			2161.82			5493.1
		11120.6			20079.3			2171.27			5502.96
		11126.3			20127.4			2177.84			5509.94
		11139.1			20128.6			2189.76			5530.49
		11234.8			20157.4			2192.64			5547.75
		11239.7			20167.7			2195.51			5561.31
		11289.4			20270.4			2198.8			5572.81
		11300.1			20284.4			2199.62			5587.61
		11371.2			20453.6			2200.86			5590.48
		11374.5			20463.9			2201.68			5611.44
		11384.8			20497.2			2209.48			5665.68
		11426.3			20620.9			2214.83			5666.5
		11605.4			20685			2220.17			5680.88
		11669.1			20690.3			2222.22			5692.39
		11714.3			20931.1			2223.04			5749.1
		11779.3			20951.3			2232.91			5758.96
		11799.4			20955.8			2234.14			5772.52
		11832.3			21062.6			2238.66			5777.45
		11920.2			21068.4			2239.07			5792.24
		11979			21090.6			2246.05			5822.65
		11996.2			21351.1			2247.29			5825.94
		12125.7			21386			2247.29			5836.21
		12153.2			21976.1			2251.81			5851
		12163.9			22021.3			2253.04			5864.97
		12212.4			22410			2257.15			5869.9
		12238.2			22411.2			2258.79			5879.36
		12244.8			22432.2			2260.44			5886.34
		12284.3			22534.1			2265.78			5917.98
		12307.7			22639.7			2269.07			5959.07
		12312.6			23129.1			2278.93			5967.7
		12344.7			23372.4			2279.75			5981.26
		12355.4			23404			2280.98			6002.63
		12392.3			23509.6			2288.79			6044.13
		12398.9			23746.3			2294.13			6063.44
		12419.9			24143.2			2299.47			6119.33
		12424.4			24186			2303.58			6136.59
		12461.4			24476.9			2307.69			6139.46
		12557.1			24505.7			2309.75			6141.52
		12605.6			25145.5			2315.91			6147.27
		12611.4			25391.6			2319.2			6175.62
		12611.8			25954.1			2319.61			6176.04
		12631.9			26207.3			2324.54			6224.52
		12694.8			26213.4			2330.7			6233.15
		12767.5			26474.8			2334.4			6234.39
		12904.3			26621.9			2334.4			6263.97
		12906.4			26729.1			2341.39			6265.61
		12960.6			26857.7			2346.73			6304.24
		12963.1			27096.9			2352.89			6305.06
		12978.3			27191.8			2359.06			6307.53
		12982.8			27974.2			2361.52			6316.16
		12984.5			28113.9			2361.93			6334.65
		12989			28277.4			2366.45			6353.55
		13033			28703.2			2373.03			6400.81
		13072.8			28978.1			2373.85			6407.79
		13122.1			29235.3			2376.32			6413.54
		13136.5			29326.5			2376.73			6423.82
		13151.7			30320.5			2379.19			6461.21
		13168.1			30974.7			2390.29			6483.81
		13169			32780.2			2391.52			6483.81
		13238.8			32809			2392.75			6489.56
		13254			201.759			2400.97			6496.96
		13344.4			216.552			2401.38			6522.44
		13494			232.988			2410.83			6585.72
		13636.2			233.399			2418.23			6653.11
		13654.3			243.672			2428.5			6662.97
		13728.2			251.89			2431.38			6673.65
		13743.4			255.178			2431.79			6692.97
		13743.8			276.956			2433.43			6694.61
		13797.7			288.051			2435.49			6704.47
		13879.8			295.447			2437.95			6754.6
		13883.5			319.691			2442.06			6794.46
		13902			385.848			2442.88			6795.28
		13921.4			390.368			2443.7			6798.98
		13928.7			410.092			2452.74			6802.27
		13958.7			433.925			2455.21			6824.87
		13977.6			486.522			2458.09			6884.04
		14049.1			530.079			2459.73			6935.4
		14061.5			583.087			2461.37			6948.96
		14082.8			598.702			2463.84			6956.77
		14151.1			621.302			2472.06			6959.24
		14209			645.957			2486.44			7007.73
		14326.1			650.888			2494.66			7037.31
		14373.8			654.586			2495.07			7041.01
		14392.3			666.913			2498.36			7047.17
		14506.5			689.513			2503.7			7050.87
		14535.3			740.467			2518.49			7127.3
		14621.1			774.573			2518.9			7136.34
		14631			779.915			2523.83			7147.85
		14716.1			783.613			2528.76			7186.47
		14907.1			844.017			2532.46			7229.21
		14946.6			850.181			2532.87			7252.63
		15020.5			859.221			2535.75			7268.65
		15100.3			860.454			2537.39			7343.03
		15136.8			860.865			2551.36			7352.48
		15143.4			864.563			2554.24			7393.16
		15228.9			868.672			2556.3			7411.65
		15241.6			884.698			2560.4			7422.75
		15278.6			892.094			2566.98			7493.84
		15311.5			906.887			2569.03			7495.48
		15440.5			920.036			2573.14			7505.75
		15491.9			924.145			2574.38			7517.67
		15563.4			932.364			2577.66			7530.41
		15623.8			934.007			2578.07			7567.39
		15823.5			948.389			2579.31			7600.67
		15959.5			973.455			2580.95			7607.25
		16017.4			993.179			2598.62			7617.93
		16050.3			1008.38			2602.73			7634.37
		16158			1050.3			2605.61			7643.82
		16160			1074.95			2606.43			7672.99
		16160.4			1088.51			2608.89			7696.83
		16180.6			1120.15			2615.47			7701.35
		16204.4			1122.62			2615.88			7705.05
		16275.1			1154.26			2628.62			7760.52
		16360.9			1161.65			2632.31			7797.09
		16380.7			1169.87			2632.31			7844.35
		16499			1175.21			2635.6			7874.75
		16499			1176.86			2636.01			7877.63
		16504.4			1209.73			2639.71			7905.16
		16637.5			1214.66			2657.38			7919.54
		16706.9			1220.83			2659.84			7937.21
		16734.1			1236.03			2685.32			7941.73
		16759.1			1243.84			2686.14			7952.01
		16809.3			1270.96			2692.31			7958.58
		16976.5			1287.8			2692.72			8042.41
		17175.4			1292.32			2714.5			8069.53
		17219.3			1346.57			2716.96			8079.8
		17232.5			1369.58			2720.25			8080.21
		17291.3			1395.46			2725.18			8091.72
		17509.9			1398.34			2750.25			8110.21
		17591.2			1399.57			2750.25			8137.74
		17610.5			1410.67			2757.23			8154.59
		17910.9			1442.31			2765.04			8171.84
		17962.3			1528.6			2768.33			8173.49
		17962.3			1530.24			2768.33			8195.68
		18150.1			1533.94			2776.13			8203.9
		18206.4			1556.54			2789.28			8225.67
		18532.2			1577.5			2799.56			8257.73
		18545.4			1579.55			2801.2			8314.02
		18593.4			1581.2			2812.7			8341.96
		18796.4			1582.02			2818.05			8366.62
		18946			1602.15			2829.14			8380.18
		19021.6			1624.34			2829.55			8450.44
		19145.3			1651.46			2831.61			8470.58
		19356.9			1665.85			2840.24			8485.37
		19409.1			1697.07			2843.52			8510.85
		19496.2			1793.23			2853.8			8530.57
		19511			1820.76			2855.44			8579.47
		19654.4			1831.03			2856.26			8599.19
		19691			1868.01			2857.49			8600.02
		19758			1871.3			2862.43			8606.59
		19758			1891.44			2871.47			8668.64
		20106.8			1907.87			2877.63			8691.65
		20120			1908.28			2878.04			8737.26
		20556.4			1910.34			2879.27			8737.67
		20587.6			1960.88			2880.51			8745.48
		20620.9			1973.21			2883.79			8777.53
		20748.7			1978.55			2885.85			8793.97
		20847.7			1978.96			2886.67			8805.06
		20925.4			2059.09			2887.08			8806.71
		21296.4			2070.18			2893.24			8829.31
		21449.3			2085.8			2896.53			8876.97
		21822			2094.02			2897.76			8889.71
		22862			2163.46			2903.52			8954.64
		23988.3			2177.43			2910.5			8957.92
[truncated: 5,430 more rows]
