# Supplementary material for: Deletion of EP3 prostaglandin receptor in murine macrophages aggravates diet-induced obesity by suppressing SPARC
Source: EMBO J. 2025 Jul 23;44(18):4962–83. doi: 10.1038/s44318-025-00508-y (PMC12436609; doi:10.1038/s44318-025-00508-y)
Supplement: Supplementary file 8 — Source data Fig. 6 [file 44318_2025_508_MOESM8_ESM.zip › Source data Fig.6/Figure 6K/Figure 6K.xlsx]

## Sheet: Figure 6K
	iWAT	LysMCre		iWAT	EP3F/FLysMCre		iWAT	Dnmt(1,3a)2F/2FLysMCre		iWAT	EP3F/FDnmt(1,3a)2F/2FLysMCre
		0.020422			0.020464			0.020094			0.02071
		0.020505			0.020998			0.020464			0.020833
		0.020874			0.02223			0.020505			0.020916
		0.020874			0.022724			0.020505			0.020957
		0.020998			0.023587			0.020792			0.021409
		0.021203			0.025436			0.020916			0.02145
		0.021285			0.029175			0.020957			0.02145
		0.021655			0.02975			0.021285			0.021902
		0.021861			0.030654			0.02145			0.021902
		0.022641			0.03201			0.021491			0.02223
		0.022682			0.033243			0.021532			0.02223
		0.022724			0.036489			0.021737			0.022806
		0.022765			0.037886			0.021902			0.023176
		0.02297			0.040393			0.021902			0.023628
		0.023217			0.040393			0.022148			0.023915
		0.023628			0.040639			0.022148			0.023915
		0.023792			0.041133			0.022189			0.023997
		0.023915			0.041297			0.022477			0.02486
		0.024367			0.041379			0.022518			0.024984
		0.024491			0.041461			0.022641			0.025805
		0.025518			0.042817			0.022641			0.026586
		0.0256			0.047707			0.022641			0.026668
		0.025764			0.049803			0.022724			0.026956
		0.025929			0.051529			0.022888			0.027161
		0.026052			0.051611			0.023011			0.027244
		0.026381			0.052227			0.023052			0.027613
		0.026381			0.053542			0.023217			0.027655
		0.027408			0.057323			0.02334			0.028189
		0.027655			0.057651			0.023545			0.028394
		0.028065			0.059336			0.023587			0.028682
		0.028107			0.06324			0.023669			0.029257
		0.028107			0.064226			0.02371			0.029709
		0.028107			0.065541			0.023751			0.029832
		0.028271			0.068047			0.023751			0.030079
		0.028476			0.068951			0.023956			0.030613
		0.029011			0.06928			0.023956			0.031476
		0.029134			0.069403			0.024039			0.031846
		0.029997			0.070801			0.02408			0.032257
		0.030161			0.07154			0.024121			0.032544
		0.030202			0.072033			0.024162			0.032832
		0.031065			0.074006			0.02486			0.032873
		0.03164			0.080704			0.024943			0.033366
		0.032134			0.081238			0.024984			0.033407
		0.034065			0.082553			0.025148			0.033448
		0.034106			0.082881			0.025271			0.033818
		0.034311			0.082922			0.025395			0.034147
		0.034681			0.086497			0.025395			0.034147
		0.034887			0.088264			0.025477			0.034188
		0.03501			0.089251			0.025518			0.034229
		0.035298			0.092908			0.025682			0.034394
		0.035832			0.09414			0.025764			0.035585
		0.036119			0.095702			0.025929			0.035667
		0.036777			0.095907			0.02597			0.035708
		0.0369			0.096647			0.026216			0.035873
		0.036941			0.097346			0.026299			0.036489
		0.03727			0.097674			0.026381			0.036571
		0.03842			0.101742			0.026586			0.037763
		0.038955			0.102523			0.026792			0.037804
		0.040146			0.104002			0.026956			0.03801
		0.040352			0.104495			0.027079			0.038051
		0.040352			0.105153			0.027572			0.038092
		0.041338			0.105934			0.027737			0.03842
		0.042406			0.107125			0.028394			0.039119
		0.042447			0.107659			0.028476			0.040475
		0.043228			0.114481			0.028559			0.040886
		0.043351			0.117111			0.029216			0.041338
		0.043557			0.118343			0.029504			0.04142
		0.043598			0.121343			0.02975			0.041543
		0.044173			0.121631			0.029956			0.041872
		0.044625			0.122535			0.030161			0.042365
		0.044831			0.129274			0.030202			0.042735
		0.045159			0.13252			0.030284			0.043187
		0.045159			0.138108			0.030367			0.043351
		0.046639			0.14045			0.030449			0.043351
		0.04742			0.141108			0.030736			0.043393
		0.047625			0.142053			0.031024			0.043434
		0.048776			0.147189			0.031024			0.043927
		0.049063			0.14723			0.031065			0.044009
		0.049145			0.150682			0.031271			0.044173
		0.049392			0.152326			0.031558			0.044502
		0.049597			0.156517			0.031682			0.044749
		0.049638			0.157709			0.032092			0.044831
		0.050542			0.166461			0.032134			0.045036
		0.050625			0.168475			0.032216			0.045077
		0.052268			0.171639			0.032339			0.045201
		0.053296			0.173241			0.032709			0.045324
		0.053378			0.174433			0.03275			0.045447
		0.054446			0.179405			0.03312			0.045817
		0.054528			0.180556			0.033161			0.047173
		0.054611			0.186966			0.033366			0.047584
		0.054898			0.1875			0.033654			0.048776
		0.055021			0.188897			0.033736			0.048899
		0.055186			0.193458			0.033777			0.049351
		0.056049			0.194034			0.033859			0.049844
		0.056254			0.197074			0.033983			0.051364
		0.056829			0.198143			0.034024			0.051446
		0.056912			0.198718			0.034065			0.05194
		0.058144			0.199334			0.03427			0.052186
		0.058596			0.204471			0.034517			0.052844
		0.059131			0.208539			0.03538			0.052844
		0.05987			0.214374			0.03538			0.053953
		0.059911			0.216552			0.035585			0.054241
		0.061267			0.217415			0.035791			0.054939
		0.061884			0.219634			0.035873			0.055638
		0.061884			0.219839			0.036119			0.057364
		0.061925			0.229537			0.036489			0.057405
		0.062212			0.236111			0.036777			0.057405
		0.062336			0.237508			0.037106			0.057692
		0.063527			0.242111			0.037188			0.057857
		0.063774			0.242152			0.03727			0.058473
		0.065048			0.246302			0.037722			0.059624
		0.065212			0.249343			0.037763			0.059706
		0.065376			0.254068			0.037763			0.059952
		0.0655			0.254726			0.038338			0.061144
		0.065911			0.25789			0.03842			0.06176
		0.066979			0.266724			0.038544			0.061843
		0.06702			0.269108			0.038831			0.062541
		0.067143			0.270012			0.038955			0.062706
		0.067143			0.27108			0.038996			0.06324
		0.06813			0.275559			0.039119			0.063651
		0.068212			0.278517			0.039201			0.063733
		0.068458			0.279134			0.039325			0.063897
		0.070061			0.280777			0.039325			0.064966
		0.070718			0.287188			0.039366			0.065418
		0.07154			0.28953			0.039448			0.0655
		0.071663			0.290229			0.039571			0.066239
		0.071746			0.292817			0.039612			0.066322
		0.072444			0.293146			0.039694			0.066363
		0.072691			0.293845			0.040146			0.067883
		0.072691			0.297173			0.040229			0.068582
		0.073389			0.305967			0.040229			0.068664
		0.073554			0.310281			0.040434			0.069239
		0.074581			0.310856			0.040557			0.069362
		0.074622			0.31665			0.040557			0.071088
		0.07491			0.316815			0.040681			0.07117
		0.075855			0.318088			0.040804			0.071705
		0.075896			0.318582			0.041009			0.07191
		0.076142			0.319855			0.041009			0.072567
		0.078567			0.320184			0.041338			0.072609
		0.079841			0.321088			0.041585			0.072978
		0.080046			0.329882			0.041708			0.073061
		0.08058			0.330498			0.04179			0.073102
		0.080827			0.331402			0.041995			0.073184
		0.080909			0.332676			0.042037			0.073266
		0.081772			0.337895			0.042119			0.073513
		0.081977			0.339086			0.042571			0.074088
		0.082429			0.34751			0.042612			0.074581
		0.082676			0.349071			0.042735			0.074827
		0.083169			0.349729			0.043393			0.075937
		0.083744			0.354947			0.043516			0.076307
		0.083744			0.35692			0.043721			0.076553
		0.084689			0.358605			0.043968			0.076635
		0.085224			0.358851			0.044009			0.077457
		0.085224			0.369371			0.044338			0.077827
		0.085799			0.371137			0.044338			0.077827
		0.087771			0.372411			0.04442			0.078033
		0.088182			0.373397			0.044543			0.078279
		0.088305			0.381246			0.044584			0.07832
		0.088757			0.38404			0.044625			0.078567
		0.089908			0.39156			0.044707			0.079471
		0.090031			0.392546			0.044872			0.08058
		0.09036			0.39419			0.044954			0.080868
		0.091182			0.399943			0.045447			0.08095
		0.091387			0.400682			0.046269			0.08095
		0.092045			0.402572			0.046844			0.080991
		0.092086			0.404421			0.047091			0.081073
		0.092086			0.40701			0.047214			0.081114
		0.092086			0.409969			0.047214			0.081279
		0.092291			0.413462			0.047789			0.082553
		0.092661			0.421022			0.047954			0.083046
		0.094592			0.423077			0.048077			0.083333
		0.094798			0.423159			0.048282			0.083333
		0.094921			0.433391			0.048324			0.083826
		0.095044			0.434788			0.04857			0.083991
		0.095127			0.440089			0.048776			0.083991
		0.095291			0.440089			0.049186			0.084196
		0.09562			0.440664			0.04931			0.084772
		0.096154			0.441034			0.049515			0.085018
		0.096729			0.444034			0.049721			0.085265
		0.097222			0.44691			0.049844			0.085635
		0.097798			0.451677			0.049885			0.085676
		0.098044			0.457594			0.049926			0.086949
		0.098496			0.458909			0.050008			0.087073
		0.098989			0.459895			0.050173			0.087607
		0.099482			0.463552			0.050214			0.087977
		0.099852			0.469675			0.050296			0.088305
		0.100222			0.474236			0.051077			0.08847
		0.101126			0.475468			0.051077			0.088716
		0.101455			0.475797			0.051364			0.089127
		0.101619			0.475838			0.051611			0.089209
		0.101825			0.476249			0.051734			0.089744
		0.102194			0.480893			0.051775			0.090113
		0.102852			0.481386			0.051898			0.090607
		0.104619			0.487221			0.05194			0.090935
		0.104742			0.489933			0.052104			0.090976
		0.10503			0.489974			0.052433			0.091223
		0.105235			0.49474			0.052515			0.091798
		0.106632			0.495891			0.052679			0.092332
		0.107947			0.499055			0.05272			0.093565
		0.107988			0.500164			0.05346			0.09451
		0.108563			0.502589			0.053501			0.095579
		0.10918			0.503945			0.053789			0.095866
		0.11033			0.504438			0.054076			0.096154
		0.110495			0.505013			0.054528			0.096359
		0.111645			0.507684			0.054569			0.097181
		0.112714			0.50789			0.054652			0.097181
		0.113618			0.511834			0.055227			0.097387
		0.115097			0.51619			0.055309			0.097387
		0.116535			0.52371			0.055473			0.097428
		0.116617			0.525025			0.055638			0.09788
		0.117398			0.528928			0.055884			0.097921
		0.117439			0.529873			0.055925			0.098784
		0.117932			0.53086			0.05609			0.099606
		0.118097			0.534928			0.056131			0.099647
		0.11822			0.537886			0.056213			0.10051
		0.118425			0.538749			0.056295			0.101003
		0.118877			0.540393			0.056542			0.101742
		0.119083			0.541626			0.056747			0.102605
		0.119781			0.544132			0.057733			0.102852
		0.119987			0.545447			0.058227			0.10392
		0.120562			0.550214			0.058391			0.104043
		0.121055			0.553172			0.058637			0.104126
		0.122			0.556583			0.059254			0.104126
		0.122411			0.558473			0.059624			0.104619
		0.124096			0.562829			0.059993			0.10581
		0.124301			0.563034			0.06024			0.10655
		0.125123			0.567308			0.060651			0.106755
		0.125329			0.56854			0.060733			0.106755
		0.125781			0.58058			0.060774			0.106838
		0.128164			0.581895			0.061103			0.107043
		0.128287			0.583292			0.061308			0.107413
		0.128698			0.584977			0.06213			0.107701
		0.12915			0.585265			0.062336			0.108029
		0.129726			0.58621			0.0625			0.108194
		0.130342			0.588634			0.062952			0.108646
		0.130424			0.588881			0.063199			0.10955
		0.130465			0.592497			0.063281			0.109755
		0.130506			0.597181			0.063568			0.11107
		0.132684			0.597756			0.063733			0.112056
		0.133054			0.603509			0.063774			0.112262
		0.134246			0.61296			0.064267			0.112344
		0.135109			0.619001			0.064637			0.113371
		0.135478			0.620028			0.065746			0.113577
		0.135848			0.620357			0.06587			0.113659
		0.136506			0.621589			0.066198			0.113823
		0.137697			0.622206			0.06628			0.114357
		0.138642			0.626356			0.066527			0.114522
		0.139382			0.632068			0.066527			0.114563
		0.140286			0.636506			0.066568			0.115138
		0.141108			0.636547			0.066609			0.116248
		0.142752			0.644601			0.067678			0.116412
		0.14308			0.64497			0.067678			0.116864
		0.143779			0.649121			0.068088			0.117028
		0.144066			0.649696			0.068664			0.117028
		0.14456			0.650271			0.068951			0.117111
		0.144683			0.650847			0.069321			0.117316
		0.144929			0.657339			0.069609			0.118508
		0.145998			0.662147			0.069855			0.118672
		0.147025			0.662804			0.069896			0.119001
		0.148052			0.664694			0.069938			0.119658
		0.148669			0.665557			0.070225			0.119781
		0.148874			0.674638			0.071129			0.120192
		0.149326			0.675008			0.07117			0.120357
		0.149696			0.677761			0.071294			0.120727
		0.149737			0.680967			0.071705			0.120891
		0.150066			0.684418			0.072074			0.121055
		0.150805			0.686678			0.072157			0.121261
		0.151792			0.688815			0.07228			0.121302
		0.152161			0.689637			0.074334			0.121425
		0.152203			0.691815			0.074704			0.122124
		0.152326			0.694075			0.075279			0.12274
		0.152778			0.705375			0.075731			0.123151
		0.152819			0.70595			0.075814			0.123151
		0.154052			0.706525			0.075814			0.123891
		0.154421			0.706772			0.076307			0.124055
		0.156353			0.708251			0.076307			0.125082
		0.156805			0.709237			0.076348			0.125123
		0.157051			0.709977			0.077498			0.125329
		0.15738			0.711087			0.077868			0.126397
		0.157544			0.713511			0.078279			0.126479
		0.157709			0.719469			0.078361			0.126562
		0.158366			0.72214			0.078567			0.127219
		0.158654			0.724852			0.079882			0.127712
		0.159147			0.726249			0.080087			0.128616
		0.160298			0.731591			0.08021			0.129356
		0.160914			0.733194			0.080252			0.129397
		0.162599			0.73759			0.081361			0.129849
		0.164859			0.738577			0.081649			0.130136
		0.1649			0.739152			0.08169			0.130342
		0.166749			0.741248			0.082224			0.130424
		0.16868			0.741371			0.082922			0.13063
		0.169666			0.744288			0.083128			0.130958
		0.170324			0.744288			0.083416			0.130958
		0.170529			0.744781			0.083785			0.131123
		0.170776			0.750411			0.083909			0.131328
		0.171803			0.752055			0.084772			0.131492
		0.172666			0.755383			0.084813			0.131821
		0.173406			0.75715			0.086045			0.132027
		0.173652			0.758917			0.086087			0.132725
		0.173899			0.766108			0.086374			0.133383
		0.175748			0.767587			0.087525			0.134122
		0.175789			0.771285			0.087525			0.134533
		0.176405			0.772148			0.087771			0.134657
		0.176652			0.77523			0.087853			0.135643
		0.177063			0.77634			0.088059			0.136013
		0.178337			0.778353			0.088552			0.136752
		0.179446			0.782544			0.089209			0.137163
		0.179611			0.791954			0.089292			0.137245
		0.180638			0.792941			0.089497			0.137656
		0.180843			0.795283			0.089497			0.139135
		0.18146			0.803254			0.08962			0.139341
		0.183103			0.803953			0.089703			0.140163
		0.184131			0.804611			0.08999			0.140204
		0.186267			0.805268			0.090031			0.145217
		0.186966			0.805556			0.090113			0.145833
		0.18713			0.807816			0.090319			0.14608
		0.187829			0.807898			0.09036			0.146121
		0.187993			0.808103			0.09036			0.147066
		0.18939			0.810404			0.090689			0.148504
		0.189719			0.820102			0.090812			0.149039
		0.190089			0.821335			0.090894			0.149737
		0.191527			0.822814			0.091346			0.150107
		0.194814			0.830909			0.091469			0.150764
		0.196047			0.833744			0.091593			0.152408
		0.196129			0.834032			0.091634			0.152531
		0.196705			0.834854			0.091757			0.152572
		0.197239			0.837771			0.092086			0.153723
		0.199088			0.837936			0.09225			0.153846
		0.200033			0.842784			0.09225			0.154134
		0.200115			0.849154			0.092825			0.154339
		0.200608			0.850386			0.093195			0.154421
		0.20106			0.850879			0.093483			0.154463
		0.201553			0.850962			0.093524			0.155038
		0.202005			0.851619			0.093647			0.155202
		0.203115			0.857454			0.093935			0.15549
		0.204306			0.861645			0.094182			0.155983
		0.205046			0.862467			0.094223			0.156024
		0.205087			0.865878			0.094387			0.156435
		0.205498			0.867521			0.094592			0.156558
		0.205868			0.872658			0.094716			0.156928
		0.207224			0.88141			0.094962			0.156928
		0.207512			0.881492			0.095702			0.158079
		0.207717			0.884574			0.095825			0.15812
		0.207758			0.885725			0.096606			0.158243
		0.209607			0.886423			0.096811			0.158325
		0.209936			0.887451			0.097181			0.158613
		0.210717			0.890615			0.097592			0.158983
		0.21158			0.892916			0.097839			0.159229
		0.211662			0.897272			0.098208			0.159394
		0.212073			0.899655			0.099195			0.159969
		0.214661			0.90023			0.099195			0.160914
		0.2161			0.909928			0.099359			0.161284
		0.217661			0.912434			0.099482			0.161325
		0.218442			0.914407			0.099564			0.161489
		0.218606			0.915023			0.100345			0.161695
		0.219017			0.916461			0.100427			0.162311
		0.222058			0.920283			0.100756			0.162352
		0.224195			0.922132			0.10129			0.162804
		0.224441			0.92431			0.101414			0.163256
		0.224482			0.924762			0.101866			0.163462
		0.22514			0.925255			0.10203			0.163996
		0.225427			0.92694			0.103715			0.164037
		0.225797			0.927104			0.103838			0.164242
		0.226537			0.929364			0.104495			0.164982
		0.227359			0.929775			0.105728			0.165023
		0.227687			0.932487			0.105893			0.165804
		0.228181			0.933185			0.105975			0.165968
		0.22892			0.936514			0.106262			0.166461
		0.230071			0.9375			0.106468			0.166954
		0.230441			0.940418			0.106632			0.167982
		0.231016			0.952457			0.106673			0.168269
		0.231057			0.956608			0.106714			0.168393
		0.232824			0.961333			0.106838			0.16905
		0.233235			0.968647			0.10729			0.169749
		0.234057			0.969428			0.107372			0.169872
		0.237919			0.969469			0.107701			0.170406
		0.239522			0.9714			0.108317			0.173118
		0.24022			0.974934			0.108522			0.173118
		0.240713			0.977359			0.109016			0.173488
		0.241124			0.977441			0.109098			0.173776
		0.241248			0.981139			0.110906			0.17394
		0.241905			0.988412			0.110906			0.174392
		0.242069			0.989316			0.111522			0.174638
		0.242563			0.990344			0.111563			0.175625
		0.244001			0.990713			0.111604			0.175994
		0.246343			0.991248			0.112097			0.176693
		0.248356			0.995562			0.112221			0.178748
		0.249301			1.00057			0.112303			0.17883
		0.250904			1.0014			0.112426			0.179241
		0.251027			1.01352			0.112549			0.179364
		0.251808			1.01492			0.1137			0.180145
		0.25226			1.02145			0.114275			0.180268
		0.252301			1.02618			0.114275			0.180268
		0.252342			1.02646			0.114357			0.181172
		0.254643			1.02823			0.114809			0.181706
		0.255753			1.02852			0.114892			0.183309
		0.257109			1.0295			0.115261			0.183966
		0.257396			1.036			0.115508			0.184048
		0.25752			1.03624			0.11559			0.184048
		0.258424			1.03941			0.115878			0.184336
		0.260396			1.04191			0.117439			0.1845
		0.260437			1.04421			0.117439			0.185815
		0.261341			1.04693			0.11822			0.186103
		0.261711			1.0475			0.119124			0.1875
		0.261834			1.05124			0.119412			0.190459
		0.263149			1.0514			0.119535			0.191198
		0.263273			1.05227			0.119576			0.191527
		0.26919			1.05445			0.119781			0.191856
		0.269272			1.05547			0.119864			0.192349
		0.26956			1.05975			0.119946			0.19239
		0.269601			1.06184			0.120562			0.192554
		0.269847			1.06316			0.121137			0.193171
		0.269888			1.06464			0.121137			0.193253
		0.26997			1.06986			0.121466			0.193458
		0.270053			1.07368			0.122083			0.194527
		0.270094			1.08009			0.122083			0.194732
		0.270669			1.08465			0.122124			0.195184
		0.270792			1.08469			0.122863			0.196129
		0.271244			1.09028			0.122945			0.196828
		0.272066			1.09324			0.123028			0.196869
		0.273135			1.09484			0.12348			0.196951
		0.275723			1.09722			0.124219			0.197115
		0.277326			1.09759			0.124589			0.19728
		0.277778			1.09808			0.124795			0.197403
		0.278517			1.0987			0.12537			0.197485
		0.278559			1.10154			0.125904			0.198677
		0.278969			1.1033			0.126767			0.199088
		0.28049			1.10433			0.126808			0.199622
		0.283202			1.10593			0.127096			0.200567
		0.283448			1.10593			0.127507			0.201142
		0.283654			1.11029			0.128657			0.201759
		0.283695			1.11054			0.128739			0.2018
		0.284065			1.11366			0.129068			0.202375
		0.284969			1.11625			0.129232			0.202375
		0.285914			1.11728			0.129356			0.202457
		0.286777			1.11945			0.12989			0.202827
		0.287188			1.13326			0.130219			0.20369
		0.287475			1.13375			0.130588			0.203813
		0.287886			1.14082			0.130999			0.203854
		0.288503			1.14209			0.131123			0.204019
		0.288544			1.14444			0.132232			0.204101
		0.288749			1.1504			0.132725			0.20443
		0.289201			1.15311			0.133506			0.205416
		0.289818			1.15376			0.134122			0.206566
		0.290393			1.15722			0.134574			0.206895
		0.290845			1.16663			0.135602			0.207018
		0.290886			1.16757			0.135889			0.207512
		0.292078			1.16802			0.136793			0.207758
		0.29368			1.17275			0.136999			0.207881
		0.296187			1.17414			0.137122			0.208169
		0.296803			1.18249			0.137245			0.208621
		0.299556			1.18314			0.138601			0.208909
		0.299597			1.18364			0.139793			0.209484
		0.299844			1.18602			0.140163			0.20973
		0.299844			1.18623			0.140492			0.210347
		0.300584			1.18746			0.141149			0.210511
		0.301159			1.18947			0.14119			0.211087
		0.302392			1.19543			0.141642			0.212196
		0.302844			1.19716			0.14193			0.212196
		0.302885			1.20274			0.142382			0.212443
		0.303871			1.20579			0.142669			0.212484
		0.304652			1.2122			0.144313			0.212895
		0.304898			1.21372			0.144518			0.213182
		0.305104			1.22202			0.14456			0.213305
		0.305145			1.22576			0.144683			0.213757
		0.306213			1.22576			0.145217			0.213799
		0.307446			1.229			0.145957			0.21384
		0.309459			1.23056			0.146203			0.214004
		0.309706			1.23126			0.146737			0.215196
		0.310281			1.23208			0.147107			0.215483
		0.311021			1.23361			0.147559			0.21573
		0.311555			1.23664			0.148833			0.218072
		0.311637			1.23878			0.149367			0.218565
		0.312171			1.25423			0.149901			0.218894
		0.312952			1.25436			0.149901			0.218935
		0.314226			1.25518			0.150353			0.219182
		0.316116			1.25785			0.150353			0.219305
		0.316198			1.25945			0.150559			0.219551
		0.31628			1.2597			0.150723			0.220003
		0.316856			1.26035			0.150888			0.220496
		0.317102			1.27042			0.150929			0.220496
		0.319362			1.27112			0.151627			0.221277
		0.319814			1.28863			0.151668			0.221318
		0.320759			1.29142			0.151792			0.221894
		0.321951			1.29401			0.151833			0.222839
		0.322855			1.29569			0.153353			0.223948
		0.322978			1.30075			0.1536			0.224523
		0.323102			1.30395			0.154011			0.225263
		0.323266			1.30412			0.154175			0.22592
		0.3238			1.3049			0.154257			0.226126
		0.325033			1.30498			0.154586			0.226701
		0.326183			1.31907			0.154915			0.226866
		0.326225			1.32261			0.155695			0.227277
		0.327745			1.32922			0.15586			0.227564
		0.32795			1.333			0.156106			0.228181
		0.328033			1.33826			0.156599			0.228263
		0.328444			1.34747			0.15664			0.228304
		0.328608			1.35692			0.156969			0.228674
		0.32869			1.35959			0.157709			0.228797
		0.32869			1.36185			0.157791			0.229208
		0.329348			1.36358			0.157914			0.229783
		0.330169			1.36888			0.158407			0.229783
		0.33132			1.37545			0.158818			0.229947
		0.332717			1.38749			0.16038			0.230523
		0.335306			1.38823			0.160421			0.230893
		0.336128			1.39			0.161366			0.231221
		0.336621			1.39633			0.161941			0.23155
		0.336867			1.40298			0.16227			0.232043
		0.337278			1.41223			0.162311			0.232249
		0.337525			1.41252			0.162475			0.232536
		0.337689			1.41585			0.163544			0.232577
		0.337895			1.41942			0.164694			0.233153
		0.337977			1.4241			0.164859			0.233687
		0.338347			1.43056			0.164982			0.233769
		0.33847			1.43101			0.165105			0.234755
		0.340072			1.43438			0.166256			0.235125
		0.340113			1.44243			0.166543			0.235782
		0.340155			1.44469			0.166749			0.236193
		0.342661			1.44535			0.166954			0.236686
		0.34373			1.44592			0.16716			0.236728
		0.344675			1.44662			0.167899			0.236728
		0.347099			1.4511			0.169255			0.237549
		0.347263			1.4548			0.169584			0.238453
		0.347263			1.4691			0.169707			0.239316
		0.34751			1.46959			0.170242			0.240426
		0.347756			1.47308			0.170611			0.241124
		0.347839			1.48274			0.170899			0.241782
		0.347839			1.48751			0.17131			0.242768
		0.348743			1.491			0.171351			0.24285
		0.3494			1.49145			0.171351			0.243179
		0.350345			1.49445			0.171557			0.243179
		0.350468			1.50395			0.171762			0.243919
		0.351085			1.50538			0.172296			0.24396
		0.351619			1.50863			0.172707			0.244453
		0.351866			1.51516			0.172913			0.244864
		0.352112			1.51935			0.173406			0.245028
		0.354002			1.52293			0.174515			0.245316
		0.35655			1.52975			0.174967			0.247124
		0.35692			1.53238			0.175214			0.248028
		0.358235			1.53374			0.175378			0.248644
		0.358399			1.53526			0.175789			0.248808
		0.358892			1.53817			0.175871			0.249507
		0.360372			1.54171			0.176981			0.249712
		0.361481			1.5468			0.177104			0.249836
		0.362878			1.54931			0.17735			0.249959
		0.365426			1.55231			0.17772			0.250206
		0.367234			1.55256			0.178172			0.250658
		0.367357			1.55691			0.178419			0.250986
		0.36748			1.56028			0.178748			0.251274
		0.368425			1.56279			0.178789			0.251767
		0.371179			1.5664			0.178789			0.252342
		0.372863			1.58116			0.179364			0.253164
		0.37463			1.58436			0.179569			0.253863
		0.375082			1.58461			0.179857			0.253986
		0.375493			1.58999			0.17998			0.254438
		0.378616			1.60355			0.18035			0.254561
		0.378657			1.60585			0.18035			0.254726
		0.380013			1.61789			0.180638			0.255095
		0.380178			1.619			0.180679			0.255219
		0.380383			1.6227			0.18072			0.25526
		0.381657			1.62603			0.180925			0.256205
		0.382643			1.62619			0.180925			0.256986
		0.384163			1.62623			0.181994			0.256986
		0.386259			1.63042			0.182199			0.257972
		0.386547			1.63112			0.182569			0.258383
		0.386917			1.6423			0.183103			0.258506
		0.389218			1.65923			0.183309			0.259205
		0.389834			1.66145			0.183309			0.259698
		0.390533			1.66182			0.183596			0.259903
		0.394231			1.66309			0.184747			0.260232
		0.395792			1.66913			0.186391			0.260684
		0.39682			1.66954			0.186719			0.261423
		0.397559			1.68483			0.186966			0.261547
		0.397806			1.68709			0.187089			0.26204
		0.397888			1.68807			0.188158			0.262492
		0.397929			1.72144			0.188322			0.262697
		0.398258			1.72662			0.18976			0.26319
		0.39834			1.7281			0.190048			0.263725
		0.398997			1.74158			0.190171			0.263889
		0.399696			1.74918			0.190582			0.263971
		0.400066			1.77128			0.190582			0.264135
		0.401257			1.78012			0.191116			0.264464
		0.401751			1.78612			0.191322			0.265779
		0.40212			1.78817			0.191486			0.265779
		0.403805			1.7931			0.191815			0.265861
		0.405531			1.80104			0.191856			0.266067
		0.406271			1.8081			0.191897			0.266149
		0.407832			1.82117			0.192965			0.266806
		0.407873			1.82314			0.193376			0.267546
		0.408407			1.82549			0.193499			0.267834
		0.412558			1.82824			0.193992			0.268162
		0.41342			1.83987			0.195143			0.269066
		0.413626			1.84143			0.195554			0.269272
		0.41379			1.84578			0.195842			0.269313
		0.414119			1.85593			0.196335			0.270464
		0.414777			1.85791			0.197074			0.270505
		0.416174			1.86103			0.197157			0.270505
		0.417612			1.87052			0.197239			0.270669
		0.417776			1.87759			0.198102			0.271039
		0.41868			1.89222			0.198471			0.271203
		0.419173			1.89612			0.199088			0.271573
		0.421968			1.89904			0.199622			0.27182
		0.42242			1.90175			0.199827			0.27182
		0.424186			1.91211			0.200362			0.272518
		0.425008			1.93623			0.200403			0.273874
		0.425255			1.94375			0.200978			0.273874
		0.426405			1.96051			0.201512			0.274532
		0.428419			1.97489			0.201553			0.275518
		0.430268			1.98069			0.202005			0.275847
		0.430309			1.98874			0.202046			0.276422
		0.431008			1.99293			0.202046			0.276668
		0.431336			1.99556			0.202786			0.276833
		0.433514			2.00641			0.203649			0.277079
		0.43372			2.01064			0.204471			0.277613
		0.434829			2.0307			0.204882			0.27786
		0.436226			2.04047			0.205128			0.278682
		0.436514			2.05099			0.205334			0.279257
		0.437089			2.07964			0.206197			0.280325
		0.437459			2.08292			0.206279			0.280942
		0.437747			2.09541			0.207347			0.282175
		0.439555			2.09854			0.208333			0.282216
		0.440828			2.09989			0.209278			0.282914
		0.441404			2.1116			0.210224			0.284065
		0.44165			2.17793			0.210347			0.284517
		0.441938			2.21018			0.210552			0.28464
		0.444444			2.25781			0.210758			0.284681
		0.444568			2.26455			0.211169			0.284928
		0.446006			2.27063			0.212032			0.284969
		0.446253			2.27235			0.212977			0.286407
		0.447814			2.33954			0.213429			0.286695
		0.448759			2.39526			0.21384			0.287064
		0.44917			2.41326			0.21499			0.287064
		0.451142			2.42895			0.215072			0.287927
		0.454882			2.43097			0.215607			0.289078
		0.455087			2.44239			0.216552			0.290475
		0.455662			2.45862			0.217743			0.290886
		0.457101			2.464			0.218319			0.291174
		0.457101			2.47855			0.219017			0.291338
		0.45747			2.50633			0.219675			0.29142
		0.457717			2.54828			0.219757			0.291585
		0.457799			2.60445			0.219798			0.291913
		0.459443			2.61284			0.219839			0.292283
		0.461539			2.68376			0.220373			0.29253
		0.461662			2.68951			0.220496			0.292653
		0.462895			2.71224			0.221935			0.292817
		0.463182			2.72259			0.222017			0.293598
		0.464415			2.84767			0.223167			0.293762
		0.465894			2.90861			0.223291			0.293845
		0.466469			3.01175			0.22403			0.294461
		0.469223			3.09854			0.224606			0.295201
		0.470414			3.33539			0.225797			0.295283
		0.470496			3.66515			0.225838			0.29557
		0.470702			0.020381			0.226208			0.296351
		0.471318			0.020792			0.227729			0.296433
		0.47177			0.021368			0.229454			0.296557
		0.47214			0.021409			0.230975			0.299186
		0.472756			0.021409			0.231139			0.299597
		0.473825			0.02145			0.231221			0.299803
		0.473825			0.021696			0.231345			0.300255
		0.474647			0.021737			0.23155			0.300912
		0.476619			0.022395			0.232166			0.301446
		0.4774			0.023135			0.232331			0.30157
		0.479372			0.024203			0.232454			0.302227
		0.479947			0.024614			0.232495			0.302392
		0.480399			0.024737			0.232495			0.302556
		0.481303			0.025107			0.232988			0.303008
		0.482495			0.0256			0.233317			0.304487
		0.482947			0.025641			0.234016			0.304528
		0.484057			0.025764			0.234673			0.304939
		0.485618			0.026709			0.234837			0.305391
		0.488453			0.027531			0.235043			0.30572
		0.489316			0.027655			0.235084			0.305761
		0.489768			0.028353			0.235166			0.305802
		0.490672			0.028353			0.235536			0.306131
		0.490754			0.029298			0.235741			0.306706
		0.492193			0.029545			0.236481			0.306829
		0.498973			0.029627			0.238577			0.307199
		0.499301			0.030161			0.239193			0.307281
		0.499425			0.030161			0.239316			0.307487
		0.500534			0.031312			0.240015			0.30798
		0.500575			0.031353			0.240508			0.308103
		0.501192			0.031558			0.240837			0.308309
		0.502507			0.031558			0.24096			0.309172
		0.504191			0.03164			0.241206			0.309747
		0.504479			0.032257			0.241206			0.309911
		0.506246			0.032627			0.241905			0.310692
		0.506739			0.032668			0.241946			0.311801
		0.506862			0.033202			0.242193			0.312747
		0.507191			0.033366			0.242932			0.312993
		0.508013			0.034311			0.243261			0.313486
		0.508917			0.035544			0.243261			0.313651
		0.509328			0.036202			0.243631			0.313979
		0.50978			0.036243			0.244329			0.315253
		0.513396			0.037558			0.244576			0.315541
		0.51771			0.038174			0.244658			0.315828
		0.519765			0.038544			0.245192			0.315993
		0.522189			0.041502			0.246302			0.316897
		0.522272			0.042447			0.246754			0.317636
		0.524285			0.042694			0.247411			0.317801
		0.524737			0.042735			0.247781			0.317965
		0.524984			0.044379			0.25			0.31813
		0.525641			0.044502			0.250206			0.318171
		0.526463			0.044625			0.250247			0.318992
		0.526504			0.044831			0.250863			0.319075
		0.527079			0.044831			0.250986			0.319403
		0.527285			0.045488			0.251192			0.319609
		0.529298			0.04557			0.251274			0.321253
		0.529339			0.046228			0.251356			0.322362
		0.529709			0.047009			0.251438			0.323307
		0.532544			0.0482			0.251849			0.323348
		0.533531			0.048447			0.252096			0.323471
		0.533818			0.049022			0.252507			0.324458
		0.536489			0.049063			0.252753			0.32454
		0.537927			0.052556			0.253328			0.325526
		0.53801			0.055432			0.253452			0.325814
		0.543475			0.057323			0.253575			0.32606
		0.544214			0.058309			0.253739			0.326142
		0.54442			0.058843			0.253945			0.326512
		0.544954			0.062048			0.254191			0.327005
		0.546228			0.062171			0.254479			0.327046
		0.548981			0.063281			0.25489			0.327293
		0.550296			0.06402			0.255342			0.327622
		0.551611			0.064308			0.255424			0.328115
		0.552433			0.064596			0.255794			0.329882
		0.553624			0.064966			0.255835			0.330046
		0.55383			0.065089			0.255835			0.330745
		0.554487			0.065294			0.256369			0.331032
		0.555186			0.066774			0.256534			0.331649
		0.555802			0.066774			0.256616			0.332183
		0.555967			0.068335			0.257273			0.333333
		0.556583			0.069896			0.259122			0.33358
		0.558843			0.070143			0.259451			0.333785
		0.5595			0.071499			0.25978			0.334484
		0.559665			0.072403			0.260067			0.334525
		0.562336			0.072403			0.260478			0.334689
		0.565007			0.07265			0.260643			0.334772
		0.566527			0.072814			0.2613			0.334977
		0.568294			0.073266			0.261382			0.334977
		0.569979			0.073636			0.261423			0.3351
		0.577129			0.07491			0.261752			0.33547
		0.577293			0.075197			0.261793			0.335552
		0.578197			0.075608			0.261875			0.335881
		0.580005			0.078156			0.262738			0.336045
		0.585429			0.079553			0.264998			0.336991
		0.587237			0.082142			0.265574			0.337443
		0.587812			0.084114			0.265574			0.338018
		0.588922			0.084443			0.265615			0.338593
		0.589374			0.085182			0.265738			0.340196
		0.589949			0.086087			0.266108			0.340976
		0.593812			0.086703			0.26619			0.341387
		0.594921			0.087566			0.266313			0.341716
		0.595907			0.089374			0.266601			0.34188
		0.596483			0.089744			0.266848			0.341921
		0.596565			0.089908			0.267382			0.342004
		0.598373			0.090155			0.269066			0.342332
		0.604002			0.094058			0.269724			0.342373
		0.605194			0.09488			0.269724			0.342661
		0.609344			0.100345			0.270217			0.344017
		0.613001			0.100756			0.270792			0.344634
		0.613412			0.102564			0.270916			0.344757
		0.614522			0.104208			0.271039			0.346524
		0.615179			0.104619			0.271162			0.346647
		0.617234			0.108358			0.271532			0.347428
		0.61859			0.109303			0.271696			0.347592
		0.62048			0.109632			0.271737			0.347674
		0.621302			0.110002			0.27223			0.348496
		0.622206			0.110413			0.273011			0.348907
		0.622329			0.111111			0.273176			0.350099
		0.62311			0.111769			0.273217			0.350263
		0.628534			0.111769			0.273258			0.352441
		0.629972			0.112796			0.27334			0.352687
		0.633177			0.114111			0.273997			0.353715
		0.637245			0.117768			0.274778			0.354126
		0.638026			0.118425			0.274901			0.354947
		0.640902			0.118836			0.274984			0.354947
		0.641272			0.120316			0.275189			0.355194
		0.64308			0.120357			0.275682			0.35618
		0.645422			0.121055			0.276751			0.356714
		0.645422			0.121836			0.276956			0.357002
		0.646285			0.12274			0.277038			0.359837
		0.649532			0.122781			0.278969			0.360454
		0.649696			0.124178			0.279257			0.360577
		0.649737			0.127753			0.279504			0.360782
		0.649819			0.129027			0.280284			0.361193
		0.650066			0.129397			0.280654			0.361645
		0.650189			0.129684			0.281353			0.362138
		0.650312			0.12989			0.281476			0.362549
		0.651011			0.130547			0.281764			0.362919
		0.652161			0.133177			0.282051			0.363289
		0.654915			0.141272			0.282092			0.364357
		0.658942			0.141478			0.282175			0.364809
		0.66038			0.144231			0.282339			0.364892
		0.662681			0.144683			0.282996			0.364974
		0.663379			0.145053			0.283079			0.366042
		0.665187			0.149039			0.283654			0.366453
		0.665475			0.149532			0.284394			0.367398
		0.665639			0.150066			0.284558			0.369206
		0.665681			0.157955			0.285051			0.369247
		0.66679			0.158448			0.285256			0.369247
		0.669502			0.158448			0.285298			0.370521
		0.671433			0.15849			0.286736			0.370603
		0.671474			0.160298			0.287064			0.37085
		0.672995			0.160421			0.288297			0.371096
		0.675337			0.161654			0.288708			0.371137
		0.67583			0.162147			0.289448			0.372452
		0.679569			0.164242			0.290146			0.372576
		0.680145			0.166749			0.29027			0.372945
		0.681131			0.167406			0.290681			0.373274
		0.681912			0.167653			0.290804			0.375
		0.687664			0.168105			0.291872			0.376274
		0.689226			0.17168			0.291913			0.376726
		0.692883			0.173529			0.293516			0.37726
		0.694896			0.176118			0.293639			0.377712
		0.695554			0.177309			0.295077			0.378616
		0.69765			0.177967			0.296146			0.379232
		0.698636			0.180021			0.296187			0.379726
		0.701142			0.180473			0.296392			0.380013
		0.702416			0.184993			0.296803			0.380547
		0.707429			0.187952			0.296803			0.38063
		0.709977			0.188651			0.296926			0.381451
		0.718647			0.188692			0.297173			0.381616
		0.719428			0.191774			0.297789			0.383465
		0.723619			0.194116			0.298611			0.383506
		0.726044			0.197567			0.299638			0.383794
		0.726126			0.201307			0.300419			0.384533
		0.72855			0.203567			0.300953			0.385725
		0.732249			0.206114			0.301077			0.386136
		0.732413			0.208128			0.3012			0.387492
		0.735824			0.208744			0.301364			0.38819
		0.736769			0.209073			0.302104			0.388683
		0.739563			0.209237			0.302638			0.3893
		0.740672			0.215237			0.302761			0.389629
		0.741535			0.21536			0.303337			0.389711
		0.741905			0.216346			0.303994			0.389793
		0.746548			0.217702			0.305597			0.389834
		0.748397			0.222674			0.306254			0.390286
		0.751356			0.223455			0.30646			0.390409
		0.753863			0.224359			0.306871			0.39119
		0.754109			0.224359			0.307076			0.391354
		0.756328			0.227112			0.307857			0.393039
		0.757766			0.229413			0.308596			0.393162
		0.758876			0.237796			0.308884			0.393409
		0.763725			0.240837			0.308925			0.393491
		0.765368			0.241206			0.309829			0.393738
		0.76619			0.24474			0.31024			0.393984
		0.768902			0.245316			0.310281			0.394395
		0.768943			0.246096			0.310692			0.395217
		0.76956			0.246137			0.310733			0.395464
		0.769847			0.248151			0.311021			0.395546
		0.776915			0.248192			0.312788			0.396409
		0.779339			0.24848			0.312952			0.396532
		0.782791			0.251192			0.31324			0.398504
		0.782873			0.254479			0.313322			0.399778
		0.783243			0.255424			0.313363			0.400682
		0.785256			0.265697			0.313897			0.403065
		0.785256			0.266437			0.314267			0.403148
		0.785832			0.26656			0.314472			0.403271
		0.792653			0.266806			0.315294			0.404339
		0.792817			0.267423			0.315418			0.405736
		0.795694			0.267546			0.315459			0.406065
		0.797584			0.272272			0.315911			0.406147
		0.799885			0.279421			0.315952			0.406723
		0.800296			0.279791			0.316198			0.407832
		0.807939			0.285298			0.316363			0.409763
		0.811349			0.28616			0.317102			0.409804
		0.811473			0.291009			0.318828			0.409804
		0.814062			0.292653			0.318869			0.410791
		0.814555			0.296474			0.31891			0.410791
		0.818869			0.297625			0.322773			0.411325
		0.819732			0.299474			0.323225			0.411612
		0.824827			0.299597			0.32343			0.411654
		0.828361			0.303254			0.323677			0.412475
		0.831279			0.304611			0.3238			0.412681
		0.83169			0.307651			0.326718			0.413051
		0.833374			0.308268			0.326882			0.413297
		0.835758			0.308555			0.326923			0.413379
		0.839826			0.309747			0.327087			0.414448
		0.848373			0.311185			0.327375			0.414777
		0.848989			0.314801			0.327457			0.415105
		0.849564			0.316691			0.330005			0.415681
		0.852687			0.318171			0.330416			0.416461
		0.852975			0.321992			0.331649			0.416543
		0.854989			0.325033			0.331977			0.417365
		0.856057			0.325115			0.332018			0.417489
		0.859509			0.327909			0.332347			0.418886
		0.86259			0.329142			0.33247			0.418927
		0.866864			0.329676			0.333087			0.420406
		0.869658			0.329841			0.333087			0.420899
		0.870603			0.329882			0.334402			0.421228
		0.871425			0.33021			0.33584			0.42205
		0.871589			0.333251			0.336415			0.422091
		0.876849			0.334278			0.336991			0.422173
		0.877794			0.335018			0.337114			0.42242
		0.87837			0.339538			0.337196			0.422789
		0.880301			0.342456			0.337237			0.422995
		0.880588			0.343277			0.337771			0.423118
		0.880671			0.344839			0.337895			0.423693
		0.880958			0.344962			0.338264			0.423858
		0.884574			0.345579			0.338305			0.42583
		0.8893			0.349236			0.338388			0.427433
		0.890697			0.35355			0.339045			0.429898
		0.893861			0.354208			0.339251			0.431542
		0.898052			0.356386			0.339703			0.434706
		0.899778			0.356468			0.339867			0.437212
		0.902613			0.357947			0.340771			0.437664
		0.90438			0.359509			0.340853			0.439267
		0.905243			0.363371			0.343894			0.440541
		0.910873			0.363946			0.345086			0.442061
		0.911818			0.365344			0.345373			0.442143
		0.915968			0.367521			0.345455			0.44276
		0.915968			0.370069			0.345538			0.443664
		0.920817			0.37048			0.346195			0.444075
		0.922091			0.370768			0.346359			0.445225
		0.92283			0.372247			0.346852			0.44539
		0.924926			0.37537			0.347181			0.446705
		0.925255			0.376192			0.348291			0.44691
		0.927474			0.378			0.348743			0.447485
		0.927926			0.379068			0.349071			0.448882
		0.932487			0.379356			0.349154			0.44917
		0.937582			0.383136			0.351126			0.449417
		0.946417			0.386958			0.351948			0.449458
		0.947157			0.388067			0.351989			0.449951
		0.948513			0.390615			0.352112			0.450485
		0.951389			0.390861			0.352235			0.451882
		0.955909			0.391026			0.352441			0.451964
		0.958539			0.395094			0.353016			0.452211
		0.962032			0.398545			0.35355			0.45332
		0.962401			0.401134			0.354413			0.45332
		0.966387			0.404997			0.354865			0.453854
		0.968236			0.406024			0.355317			0.45443
		0.970579			0.40623			0.355358			0.454717
		0.97288			0.407051			0.355482			0.455991
		0.973743			0.407627			0.355893			0.456197
		0.973825			0.408818			0.356345			0.457635
		0.980358			0.412229			0.357166			0.457881
		0.984098			0.415598			0.357249			0.458374
		0.984426			0.415722			0.357331			0.458457
		0.987015			0.417982			0.359632			0.459772
		0.987467			0.419461			0.360906			0.459854
		0.988536			0.422789			0.362919			0.461415
		0.98944			0.423488			0.363494			0.461662
		0.991124			0.427679			0.364193			0.462196
		0.991371			0.42846			0.365385			0.463388
		0.997904			0.431624			0.366371			0.464497
		1.0023			0.432569			0.366782			0.46499
		1.00386			0.432816			0.367069			0.465524
		1.00555			0.43298			0.367111			0.465853
		1.00641			0.433884			0.367932			0.466059
		1.00785			0.434459			0.368056			0.466223
		1.00805			0.435281			0.368877			0.467004
		1.01697			0.435939			0.369535			0.467579
		1.01697			0.43676			0.369864			0.46873
		1.02548			0.438815			0.370768			0.468894
		1.02646			0.442513			0.371672			0.469099
		1.02765			0.447074			0.371918			0.469757
		1.02983			0.449581			0.372083			0.470209
		1.03144			0.453115			0.372987			0.471113
		1.03349			0.453937			0.373151			0.471195
		1.03534			0.455087			0.373315			0.471565
		1.03928			0.456156			0.373603			0.473578
		1.04117			0.457265			0.373726			0.473578
		1.042			0.457512			0.374178			0.473784
		1.04446			0.458416			0.376192			0.474688
		1.04615			0.458703			0.377671			0.475879
		1.05042			0.458991			0.378082			0.477564
		1.0549			0.46121			0.378123			0.478057
		1.05502			0.461867			0.37837			0.478715
		1.0588			0.463799			0.380013			0.478756
		1.06119			0.464703			0.380465			0.47892
		1.06225			0.467004			0.381287			0.479824
		1.06533			0.470702			0.38178			0.479947
		1.06686			0.472428			0.382807			0.481427
		1.06986			0.475592			0.384122			0.483769
		1.08613			0.478756			0.385355			0.484796
		1.0962			0.478756			0.386834			0.485824
		1.09661			0.481016			0.387081			0.486769
		1.10634			0.482002			0.387533			0.487796
		1.11382			0.482331			0.387903			0.488207
		1.11386			0.486029			0.390163			0.488823
		1.11621			0.488864			0.390615			0.49133
		1.12479			0.49059			0.390656			0.491576
		1.12611			0.49359			0.391026			0.493015
		1.12664			0.497822			0.391354			0.49396
		1.1326			0.498603			0.391519			0.49396
		1.13593			0.500041			0.391724			0.49474
		1.13725			0.501685			0.39382			0.494905
		1.15068			0.50263			0.39419			0.495151
		1.1543			0.50337			0.395587			0.495192
		1.16486			0.511506			0.39571			0.496631
		1.16695			0.51319			0.395833			0.496795
		1.16999			0.51393			0.397354			0.499137
		1.17328			0.525805			0.397559			0.499219
		1.17834			0.531517			0.399326			0.502301
		1.17928			0.536366			0.399655			0.503698
		1.18384			0.541461			0.400271			0.503739
		1.18676			0.545817			0.400312			0.504027
		1.19724			0.549022			0.400477			0.504068
		1.20714			0.549926			0.401052			0.504602
		1.2078			0.551775			0.401586			0.505383
		1.20887			0.552515			0.403107			0.507479
		1.21092			0.557733			0.403271			0.508547
		1.21104			0.564596			0.403682			0.509862
		1.21807			0.564883			0.404545			0.510314
		1.2191			0.568746			0.404791			0.511259
		1.22391			0.570102			0.405695			0.511588
		1.23032			0.578649			0.405942			0.512533
		1.23044			0.57869			0.407586			0.513231
		1.23619			0.580169			0.408038			0.513355
		1.23726			0.583087			0.408407			0.513766
		1.24211			0.583662			0.408572			0.515039
		1.25242			0.583909			0.410174			0.517998
		1.25883			0.58584			0.410626			0.518039
		1.2652			0.586045			0.412558			0.520012
		1.26644			0.587196			0.413051			0.520217
		1.26845			0.587443			0.413379			0.521285
		1.27289			0.5881			0.41416			0.521861
		1.27346			0.593113			0.414489			0.522354
		1.27383			0.595291			0.414612			0.523751
		1.28567			0.597304			0.414941			0.523915
		1.28793			0.606262			0.415393			0.524326
		1.28809			0.611111			0.415598			0.524449
		1.2885			0.616412			0.415763			0.524696
		1.28994			0.616494			0.416174			0.525066
		1.29491			0.619206			0.416585			0.526381
		1.29898			0.624918			0.41679			0.526709
		1.29906			0.628123			0.416831			0.531065
		1.31312			0.638314			0.417037			0.531476
		1.32191			0.640985			0.417941			0.532216
		1.34106			0.641478			0.418475			0.532421
		1.34451			0.643738			0.42131			0.533243
		1.36732			0.649449			0.421557			0.533243
		1.37254			0.64986			0.423447			0.533695
		1.37508			0.65664			0.423611			0.537023
		1.39456			0.657092			0.424022			0.537188
		1.3969			0.657216			0.425173			0.538092
		1.41334			0.659352			0.425707			0.539325
		1.42562			0.666995			0.426282			0.539653
		1.42871			0.667735			0.42657			0.540804
		1.43569			0.668228			0.426693			0.541749
		1.44054			0.669502			0.428953			0.542242
		1.44264			0.671474			0.429117			0.542941
		1.46931			0.674597			0.4292			0.543516
		1.48373			0.677556			0.4292			0.54368
		1.48825			0.678953			0.429487			0.546146
		1.49314			0.685651			0.429816			0.546639
		1.50021			0.686719			0.430761			0.550173
		1.50066			0.68824			0.431542			0.550789
		1.55864			0.695554			0.432405			0.552145
		1.57462			0.697978			0.432816			0.553337
		1.58539			0.699088			0.43298			0.555063
		1.60688			0.69954			0.433596			0.558679
		1.63219			0.702087			0.434089			0.559131
		1.66478			0.703485			0.434459			0.5625
		1.68368			0.706608			0.435035			0.562582
		1.70759			0.707758			0.435281			0.562623
		1.71232			0.70973			0.436555			0.563568
		1.71507			0.711333			0.43713			0.563774
		1.72124			0.712073			0.437706			0.563856
		1.73036			0.713264			0.438445			0.565828
		1.7657			0.713757			0.438979			0.56891
		1.76619			0.715278			0.439103			0.569034
		1.92932			0.720579			0.44013			0.570184
		1.93232			0.724811			0.440623			0.570883
		1.93462			0.726619			0.44239			0.57117
		1.95591			0.728674			0.442472			0.573102
		2.00041			0.73229			0.442678			0.580991
		2.02556			0.732742			0.442883			0.581156
		2.03119			0.737097			0.443047			0.581484
		2.09883			0.740097			0.444116			0.582717
		2.22119			0.743467			0.444732			0.584607
		2.26549			0.746918			0.444814			0.585758
		2.29491			0.74848			0.445677			0.590278
		2.37631			0.749014			0.445801			0.592332
		2.58399			0.74963			0.446499			0.593483
		2.63515			0.750822			0.447198			0.598948
		2.63683			0.754274			0.44765			0.598989
		4.94855			0.75526			0.447814			0.599523
		0.020217			0.756123			0.448389			0.602359
		0.02108			0.757191			0.448554			0.605112
		0.021326			0.758054			0.44954			0.606509
		0.021614			0.760191			0.450526			0.606714
		0.021696			0.761341			0.451142			0.610577
		0.021861			0.76204			0.451266			0.61407
		0.023299			0.763273			0.453279			0.614974
		0.023381			0.763889			0.453813			0.616042
		0.02408			0.764793			0.454635			0.616083
		0.024326			0.767546			0.454758			0.617768
		0.024943			0.768327			0.456238			0.617973
		0.024984			0.772066			0.456649			0.619247
		0.026093			0.7756			0.456895			0.620439
		0.026668			0.78312			0.457101			0.621589
		0.026751			0.795118			0.457183			0.622165
		0.02712			0.797009			0.458292			0.622452
		0.027655			0.798406			0.458333			0.622945
		0.028148			0.80383			0.458498			0.623233
		0.028189			0.804693			0.458662			0.625575
		0.029298			0.814103			0.459689			0.627466
		0.029791			0.815171			0.459977			0.627753
		0.030901			0.815335			0.460224			0.627876
		0.030942			0.819938			0.462237			0.628205
		0.031599			0.823759			0.463388			0.628246
		0.031764			0.828115			0.464538			0.630383
		0.032175			0.838716			0.464949			0.631698
		0.032216			0.839456			0.465031			0.634369
		0.032257			0.840853			0.465812			0.634862
		0.034476			0.841839			0.465894			0.635807
		0.036448			0.844757			0.466223			0.635848
		0.036489			0.853181			0.466963			0.636711
		0.036982			0.85992			0.467291			0.637533
		0.037106			0.860824			0.467784			0.640409
		0.037558			0.863207			0.469058			0.641478
		0.038051			0.864686			0.469387			0.641683
		0.039818			0.867604			0.471195			0.642217
		0.041174			0.871384			0.473167			0.643245
		0.041338			0.872945			0.47325			0.644683
		0.042283			0.87537			0.475016			0.645464
		0.042447			0.876397			0.475756			0.645957
		0.042489			0.877096			0.476866			0.648135
		0.044214			0.877383			0.478098			0.648135
		0.044255			0.886382			0.478633			0.65097
		0.044749			0.886711			0.478961			0.654175
		0.045611			0.886875			0.47929			0.655243
		0.045735			0.894683			0.479413			0.656682
		0.045735			0.89682			0.479413			0.657051
		0.046557			0.905243			0.480975			0.658325
		0.047091			0.906969			0.481303			0.663831
		0.047296			0.916872			0.482618			0.664407
		0.047789			0.922995			0.482618			0.665229
		0.048858			0.924474			0.482701			0.665311
		0.049228			0.92694			0.482906			0.665804
		0.049392			0.928994			0.483892			0.666995
		0.049433			0.931295			0.484509			0.66831
		0.050871			0.932733			0.484591			0.669173
		0.051241			0.938445			0.485166			0.672173
		0.051405			0.938979			0.486111			0.675501
		0.051446			0.93902			0.487508			0.678665
		0.051693			0.944732			0.487796			0.678953
		0.051693			0.947896			0.488618			0.681377
		0.051898			0.949047			0.489481			0.682487
		0.052022			0.949992			0.490508			0.682898
		0.052227			0.951635			0.49133			0.683185
		0.052268			0.961251			0.4917			0.6845
		0.053378			0.962812			0.491905			0.690541
		0.054569			0.962853			0.492439			0.69087
		0.055021			0.964333			0.494124			0.691034
		0.057076			0.972839			0.494247			0.691774
		0.057446			0.972962			0.494453			0.695431
		0.058391			0.974606			0.494453			0.70143
		0.0595			0.978633			0.494987			0.701635
		0.059829			0.980482			0.496343			0.703444
		0.061884			0.988618			0.496959			0.705375
		0.063856			0.992357			0.497206			0.707881
		0.064062			0.999055			0.497576			0.715113
		0.065746			0.99963			0.497987			0.716675
		0.06628			1.00025			0.498315			0.718565
		0.066609			1.00267			0.49848			0.720455
		0.069568			1.00386			0.499096			0.720496
		0.070759			1.00473			0.499507			0.721113
		0.071006			1.00497			0.500082			0.722099
		0.071581			1.00682			0.501151			0.722222
		0.071663			1.01073			0.501603			0.722551
		0.073019			1.01229			0.502753			0.726085
		0.073554			1.01266			0.503534			0.727153
		0.073636			1.01282			0.504109			0.728057
		0.073841			1.01327			0.504643			0.731427
		0.073965			1.01767			0.505835			0.731714
		0.074951			1.02642			0.50604			0.734468
		0.075814			1.03193			0.509122			0.73492
		0.076841			1.03439			0.511547			0.742686
		0.076923			1.03875			0.511629			0.743015
		0.079512			1.03887			0.512286			0.744371
		0.08432			1.04249			0.513478			0.74585
		0.084813			1.04434			0.514341			0.748603
		0.084895			1.04693			0.516478			0.748685
		0.084977			1.05325			0.516683			0.748767
		0.085388			1.05478			0.517464			0.748891
		0.087443			1.06283			0.517957			0.749877
		0.090483			1.06316			0.51956			0.750247
		0.090648			1.06595			0.520669			0.752055
		0.090894			1.0775			0.521203			0.752712
		0.092456			1.07787			0.521573			0.753945
		0.092784			1.095			0.522395			0.754767
		0.093771			1.10914			0.523258			0.755506
		0.094716			1.11637			0.526257			0.756451
		0.095455			1.12385			0.5286			0.757725
		0.0964			1.13014			0.529093			0.760109
		0.096935			1.13408			0.529504			0.760437
		0.097387			1.13696			0.530819			0.7613
		0.098948			1.1377			0.532092			0.763355
		0.100427			1.14555			0.532791			0.763396
		0.103098			1.17032			0.533448			0.767464
		0.104249			1.17263			0.535626			0.768779
		0.105769			1.17287			0.536695			0.768902
		0.105934			1.1764			0.537886			0.76956
		0.106016			1.17871			0.539078			0.76956
		0.107783			1.17887			0.540475			0.769724
		0.109714			1.18134			0.541913			0.770505
		0.109714			1.18273			0.542982			0.770916
		0.109878			1.18446			0.547707			0.774121
		0.110906			1.19338			0.55046			0.777038
		0.114234			1.19522			0.55046			0.78164
		0.11633			1.19716			0.550501			0.782996
		0.116864			1.19946			0.550789			0.784065
		0.118672			1.20122			0.550912			0.784517
		0.118713			1.20809			0.551611			0.784763
		0.119494			1.2147			0.551775			0.787188
		0.120357			1.21972			0.552392			0.787968
		0.120398			1.22029			0.557816			0.788544
		0.122411			1.23792			0.558021			0.791461
		0.122576			1.23907			0.558884			0.800584
		0.126685			1.24449			0.560897			0.805309
		0.127301			1.24979			0.560897			0.806912
		0.127959			1.25099			0.561391			0.812788
		0.128452			1.25493			0.562664			0.814185
		0.129397			1.25551			0.565048			0.816732
		0.132807			1.25715			0.572691			0.817595
		0.134985			1.26755			0.572855			0.821006
		0.135026			1.27009			0.575403			0.821129
		0.139218			1.2712			0.576553			0.822362
		0.141231			1.27876			0.579101			0.822978
		0.141437			1.28053			0.579389			0.82454
		0.142587			1.29097			0.585141			0.830868
		0.142916			1.30079			0.586539			0.834689
		0.143902			1.30543			0.586662			0.842291
		0.145792			1.3058			0.587484			0.842332
		0.145792			1.30666			0.588347			0.844675
		0.146655			1.31246			0.591469			0.846072
		0.147477			1.31994			0.591593			0.852277
		0.147929			1.32117			0.592291			0.852934
		0.149162			1.32898			0.594182			0.861111
		0.149326			1.33621			0.599647			0.86181
		0.150066			1.35926			0.600551			0.863042
		0.150189			1.36317			0.601044			0.865631
		0.152244			1.36321			0.60355			0.870316
		0.152326			1.36908			0.60355			0.871466
		0.152449			1.37307			0.603961			0.872329
		0.152531			1.3743			0.605441			0.875288
		0.153353			1.39386			0.606468			0.87726
		0.155079			1.41704			0.607454			0.878945
		0.155777			1.43232			0.608522			0.881739
		0.156435			1.46466			0.608728			0.883835
		0.157421			1.46511			0.610824			0.884533
		0.157709			1.46918			0.616083			0.884944
		0.157709			1.47025			0.617152			0.885971
		0.15775			1.48015			0.62048			0.889629
		0.158448			1.49466			0.621096			0.889629
		0.158736			1.50062			0.624096			0.891108
		0.159435			1.52737			0.624219			0.891806
		0.160873			1.56924			0.625658			0.893245
		0.166626			1.5752			0.625904			0.896162
		0.168762			1.58144			0.626151			0.896861
		0.168968			1.58457			0.628534			0.902367
		0.173241			1.58987			0.630301			0.903969
		0.173241			1.59472			0.630876			0.906723
		0.174104			1.60022			0.631369			0.909517
		0.174186			1.60486			0.632068			0.911859
		0.179282			1.61912			0.637533			0.912311
		0.179405			1.622			0.638519			0.916831
		0.179528			1.62438			0.642834			0.921146
		0.182528			1.62484			0.643861			0.921392
		0.183637			1.67168			0.644313			0.925666
		0.183679			1.68236			0.644518			0.92657
		0.18372			1.70266			0.645258			0.932405
		0.185281			1.70874			0.646162			0.935281
		0.186473			1.73775			0.646902			0.935322
		0.186473			1.73821			0.647066			0.93676
		0.188733			1.74499			0.649121			0.937993
		0.188897			1.76019			0.651175			0.940952
		0.18902			1.7613			0.657791			0.944321
		0.194362			1.77391			0.658407			0.961867
		0.197896			1.7779			0.659763			0.962032
		0.198636			1.82059			0.662106			0.964209
		0.199129			1.82064			0.662516			0.965648
		0.200731			1.83629			0.667447			0.969346
		0.200896			1.86284			0.668845			0.969428
		0.201307			1.88659			0.670406			0.970291
		0.201553			1.89571			0.670858			0.974277
		0.201677			1.90216			0.672584			0.975304
		0.203033			1.90327			0.677474			0.982207
		0.205128			1.90722			0.678501			0.984139
		0.205662			1.92139			0.680268			0.986645
		0.206525			1.96413			0.680597			0.994658
		0.209525			2.00538			0.680802			0.996014
		0.214908			2.01261			0.681336			0.996877
		0.215072			2.03941			0.682487			0.999425
		0.215648			2.08194			0.68298			1.0032
		0.215935			2.11769			0.683555			1.01208
		0.216305			2.11781			0.685363			1.01368
		0.216839			2.12968			0.685363			1.01483
		0.217332			2.15138			0.685856			1.01808
		0.218113			2.17184			0.687171			1.02104
		0.21914			2.18931			0.687664			1.02609
		0.220044			2.23061			0.69128			1.03226
		0.220538			2.27157			0.692061			1.03472
		0.221236			2.27478			0.692513			1.03768
		0.224071			2.28053			0.696746			1.03797
		0.224112			2.32487			0.698965			1.03826
		0.226701			2.36115			0.701635			1.04479
		0.227194			2.42308			0.707676			1.04726
		0.228057			2.48956			0.708374			1.05177
		0.232454			2.53415			0.711621			1.05399
		0.233153			2.58066			0.716141			1.05999
		0.233687			2.5943			0.719428			1.06562
		0.234344			2.62932			0.720538			1.06776
		0.234961			2.64957			0.721852			1.06887
		0.236152			2.65512			0.726331			1.07643
		0.236234			2.65565			0.728633			1.08576
		0.236563			2.75296			0.728715			1.09213
		0.237467			2.80477			0.728797			1.09315
		0.237632			2.86271			0.734057			1.09566
		0.238577			2.87936			0.740138			1.11551
		0.239275			2.90323			0.740549			1.122
		0.239522			0.021162			0.741165			1.12492
		0.240385			0.02334			0.744371			1.12796
		0.241289			0.023504			0.744494			1.13346
		0.242686			0.024819			0.744658			1.13441
		0.243015			0.0256			0.74774			1.17373
		0.244946			0.02634			0.749219			1.17908
		0.245233			0.027203			0.752301			1.18027
		0.245562			0.029011			0.752383			1.18327
		0.248151			0.029134			0.752918			1.19403
		0.248356			0.030202			0.756944			1.19995
		0.250945			0.030613			0.757314			1.22506
		0.253041			0.031394			0.766231			1.22572
		0.253164			0.034188			0.773299			1.23504
		0.253534			0.034681			0.773874			1.25366
		0.255383			0.034846			0.7756			1.25522
		0.256575			0.034969			0.777983			1.25822
		0.26015			0.03653			0.7786			1.28969
		0.263519			0.040023			0.780654			1.32117
		0.263683			0.040516			0.785215			1.35918
		0.264998			0.041461			0.791708			1.36518
		0.265944			0.041461			0.793105			1.37804
		0.267341			0.042078			0.793886			1.40294
		0.270874			0.043023			0.794173			1.47621
		0.27108			0.0512			0.794173			1.48541
		0.271614			0.05194			0.796844			1.49877
		0.273956			0.055145			0.798282			1.52309
		0.276709			0.057035			0.799597			1.85026
		0.277038			0.057323			0.802638			2.40134
		0.27712			0.058268			0.803706			3.02157
		0.278353			0.058596			0.8042			0.020669
		0.2786			0.058637			0.804611			0.020792
		0.279257			0.059172			0.805802			0.021121
		0.280983			0.059911			0.806008			0.021737
		0.281969			0.062788			0.813486			0.021778
		0.283243			0.064678			0.814267			0.02182
		0.283243			0.066527			0.816897			0.022518
		0.283531			0.071828			0.818417			0.02371
		0.283777			0.07191			0.826101			0.024039
		0.2839			0.072033			0.827909			0.025436
		0.284887			0.072074			0.829265			0.025805
		0.286243			0.073348			0.830868			0.025929
		0.287229			0.073759			0.830868			0.026792
		0.288297			0.075937			0.834032			0.027326
		0.289119			0.077129			0.836415			0.029339
		0.290105			0.07869			0.837073			0.029791
		0.291338			0.087114			0.84188			0.031558
		0.292324			0.087196			0.845168			0.031599
		0.292817			0.089579			0.845538			0.031805
		0.294625			0.089744			0.853674			0.032134
		0.294831			0.093853			0.856509			0.03275
		0.295776			0.094428			0.858194			0.032832
		0.296146			0.098414			0.85844			0.033572
		0.29705			0.100099			0.860782			0.033572
		0.299145			0.104495			0.866905			0.034065
		0.30009			0.110166			0.867357			0.03501
		0.301775			0.111234			0.878246			0.03501
		0.303953			0.111522			0.888766			0.035791
		0.30761			0.112303			0.888889			0.035955
		0.308268			0.112303			0.889259			0.035996
		0.309336			0.113741			0.891724			0.039777
		0.3095			0.11485			0.913338			0.040229
		0.310404			0.117521			0.915927			0.040475
		0.310733			0.119247			0.920242			0.040927
		0.311103			0.121548			0.921968			0.041297
		0.313856			0.124219			0.926364			0.041872
		0.314555			0.126562			0.931953			0.045036
		0.315664			0.126644			0.942061			0.047173
		0.317308			0.127096			0.946088			0.047502
		0.318088			0.128041			0.947074			0.047748
		0.319896			0.132602			0.953937			0.048159
		0.32002			0.133917			0.959977			0.048159
		0.32002			0.136054			0.975468			0.048858
		0.320595			0.137081			0.977277			0.048981
		0.324417			0.14345			0.987878			0.051529
		0.325197			0.144601			0.994329			0.051898
		0.326553			0.146162			1.00382			0.053296
		0.327129			0.147189			1.0051			0.054117
		0.327663			0.149778			1.00579			0.055145
		0.328115			0.151545			1.01122			0.055884
		0.329183			0.151915			1.01459			0.056377
		0.331197			0.155819			1.01866			0.056377
		0.331197			0.158079			1.03218			0.057117
		0.331895			0.162352			1.03813			0.058761
		0.334402			0.163749			1.05934			0.059172
		0.335635			0.16379			1.09015			0.059336
		0.336251			0.165064			1.09254			0.059418
		0.337812			0.173036			1.09472			0.059624
		0.339374			0.173159			1.12397			0.060158
		0.339703			0.174351			1.13548			0.060158
		0.340196			0.18072			1.14333			0.061843
		0.341675			0.182035			1.14509			0.061884
		0.344428			0.183966			1.17747			0.062212
		0.349482			0.191075			1.28439			0.062459
		0.35014			0.191527			1.35207			0.062993
		0.350263			0.192431			1.36719			0.063363
		0.350386			0.19313			2.51335			0.063733
		0.354208			0.201553			0.020053			0.063979
		0.355153			0.203978			0.02034			0.06402
		0.359468			0.207553			0.020381			0.064842
		0.360782			0.208868			0.020422			0.065952
		0.361563			0.213552			0.020505			0.066239
		0.363207			0.215113			0.020546			0.067431
		0.363207			0.217456			0.02071			0.068047
		0.36333			0.218606			0.02071			0.068376
		0.364029			0.218606			0.021039			0.068376
		0.36633			0.221483			0.021326			0.069034
		0.366412			0.225674			0.021573			0.069403
		0.36896			0.225797			0.021778			0.069444
		0.370275			0.22666			0.021778			0.070061
		0.371096			0.228304			0.022066			0.071047
		0.374384			0.228427			0.022477			0.071787
		0.374384			0.237714			0.022682			0.074417
		0.376603			0.238289			0.022682			0.075773
		0.377383			0.240467			0.022765			0.076718
		0.378657			0.245028			0.023052			0.077375
		0.378698			0.245768			0.023052			0.078033
		0.379972			0.250658			0.023587			0.07943
		0.380712			0.251068			0.02371			0.079676
		0.381739			0.25378			0.023792			0.079758
		0.381944			0.255958			0.023792			0.079841
		0.383177			0.25604			0.023792			0.081279
		0.384205			0.259657			0.023956			0.081936
		0.386999			0.261834			0.024162			0.082388
		0.387327			0.266683			0.024162			0.084114
		0.387985			0.266848			0.024655			0.084977
		0.388766			0.274819			0.024737			0.088223
		0.38967			0.276011			0.025107			0.090155
		0.390656			0.277244			0.025641			0.092702
		0.391642			0.281188			0.026216			0.092743
		0.392012			0.287311			0.026545			0.093236
		0.392053			0.287434			0.026874			0.093277
		0.3923			0.293557			0.026915			0.093935
		0.393121			0.295735			0.027367			0.095702
		0.394231			0.297091			0.028846			0.095743
		0.39456			0.297173			0.029421			0.09599
		0.395381			0.298776			0.029463			0.096113
		0.395628			0.302844			0.029709			0.09825
		0.39571			0.307651			0.03049			0.098496
		0.39645			0.314062			0.030777			0.099975
		0.396491			0.320102			0.030777			0.102687
		0.399984			0.32343			0.031312			0.102934
		0.40097			0.324992			0.031682			0.103098
		0.401093			0.325033			0.031682			0.10503
		0.402161			0.330868			0.031887			0.105153
		0.402161			0.333868			0.032051			0.106016
		0.403559			0.333991			0.032134			0.107454
		0.406476			0.336744			0.032298			0.107742
		0.410174			0.337977			0.032339			0.108194
		0.410421			0.339538			0.032627			0.109878
		0.412064			0.340853			0.033859			0.112262
		0.413749			0.34225			0.034188			0.114563
		0.415927			0.347058			0.03427			0.114727
		0.416174			0.348414			0.03464			0.114974
		0.416461			0.350181			0.035051			0.115467
		0.417858			0.350756			0.035339			0.116371
		0.420406			0.357988			0.035626			0.116658
		0.420447			0.366987			0.035626			0.117439
		0.422009			0.367193			0.035667			0.11785
		0.423488			0.370727			0.035708			0.11859
		0.42468			0.371672			0.035708			0.118713
		0.424803			0.381903			0.035708			0.119617
		0.430104			0.382396			0.035873			0.119781
		0.431213			0.383383			0.035914			0.121754
		0.43524			0.386095			0.036078			0.121836
		0.4375			0.386958			0.036202			0.121877
		0.439883			0.397518			0.036736			0.122535
		0.440335			0.401586			0.0369			0.122617
		0.440787			0.409106			0.037023			0.122904
		0.441198			0.412475			0.037845			0.123028
		0.441527			0.416626			0.038051			0.123644
		0.442102			0.41753			0.038338			0.124877
		0.442472			0.41868			0.038503			0.125493
		0.444773			0.422954			0.039283			0.126438
		0.445061			0.426159			0.039283			0.126685
		0.445759			0.433432			0.039283			0.127383
		0.449129			0.434993			0.039612			0.128246
		0.449334			0.43902			0.04027			0.128822
		0.452293			0.442554			0.040434			0.130301
		0.453197			0.443006			0.040722			0.130383
		0.457429			0.443212			0.040968			0.131492
		0.458785			0.444773			0.041297			0.133753
		0.461744			0.446705			0.041338			0.13441
		0.463552			0.447485			0.04216			0.136218
		0.464785			0.449581			0.042489			0.136259
		0.469592			0.454635			0.042653			0.137533
		0.470086			0.457676			0.042694			0.138601
		0.471565			0.467661			0.042982			0.138766
		0.471935			0.468442			0.043228			0.141642
		0.472058			0.473784			0.043269			0.143039
		0.472058			0.4744			0.043475			0.143368
		0.472346			0.474647			0.044214			0.146244
		0.473208			0.477441			0.044584			0.1476
		0.476455			0.483522			0.044666			0.147888
		0.477605			0.484221			0.044707			0.148463
		0.478427			0.484591			0.045981			0.149408
		0.478674			0.485824			0.047009			0.150723
		0.479906			0.487714			0.047337			0.152737
		0.482002			0.489974			0.048365			0.152901
		0.486974			0.490015			0.048734			0.154175
		0.488166			0.490344			0.048817			0.154175
		0.488988			0.492069			0.049351			0.156476
		0.489152			0.497576			0.049638			0.157627
		0.489892			0.500041			0.05009			0.158038
		0.492111			0.500123			0.05009			0.160832
		0.493467			0.500658			0.050584			0.163133
		0.494001			0.502466			0.050707			0.163996
		0.497493			0.502918			0.051282			0.164777
		0.498028			0.504684			0.051652			0.165886
		0.498192			0.509122			0.051816			0.165886
		0.500493			0.50941			0.051898			0.166215
		0.504438			0.51015			0.053419			0.167858
		0.505342			0.510725			0.053871			0.168146
		0.50563			0.516437			0.054158			0.17094
		0.506205			0.522847			0.054282			0.171022
		0.508136			0.525025			0.054405			0.172543
		0.508177			0.533161			0.054734			0.172584
		0.509287			0.535092			0.055104			0.173159
		0.510191			0.536612			0.055638			0.174392
		0.510396			0.537229			0.05609			0.174762
		0.510602			0.539407			0.056213			0.176159
		0.511793			0.539941			0.056665			0.178378
		0.515204			0.54331			0.056994			0.1792
		0.515656			0.543393			0.05761			0.180473
		0.518984			0.543968			0.057651			0.182939
		0.519765			0.546392			0.058144			0.183391
		0.521326			0.549228			0.058309			0.183514
		0.522107			0.55235			0.058432			0.183555
		0.523874			0.552392			0.058432			0.186514
		0.527408			0.556172			0.059295			0.187212
		0.529956			0.564062			0.060199			0.187254
		0.530325			0.567102			0.060404			0.187459
		0.530942			0.567472			0.060528			0.188815
		0.531476			0.573184			0.061843			0.189103
		0.531682			0.579019			0.061843			0.191691
		0.532092			0.584237			0.06213			0.192513
		0.533736			0.586169			0.062706			0.193869
		0.53427			0.586662			0.063075			0.194486
		0.536777			0.587977			0.063774			0.194568
		0.537023			0.5911			0.065952			0.195143
		0.543557			0.60581			0.066815			0.195636
		0.544214			0.606632			0.06702			0.196211
		0.544831			0.621466			0.067143			0.197403
		0.545159			0.630054			0.067267			0.198061
		0.545159			0.633424			0.068664			0.198307
		0.546228			0.633465			0.069444			0.201142
		0.546639			0.636629			0.071992			0.201964
		0.548776			0.63893			0.072526			0.202622
		0.551652			0.649039			0.072567			0.204389
		0.552186			0.651175			0.072937			0.205293
		0.552926			0.658325			0.073184			0.205416
		0.559829			0.65849			0.073677			0.205786
		0.565171			0.659311			0.074334			0.206854
		0.565294			0.665639			0.075403			0.208005
		0.567308			0.666174			0.07569			0.208498
		0.567349			0.670118			0.076471			0.209443
		0.567719			0.672214			0.076718			0.209936
		0.569979			0.672748			0.077375			0.210922
		0.571253			0.676118			0.077457			0.210963
		0.571746			0.677433			0.078279			0.212319
		0.577498			0.677515			0.078772			0.213059
		0.577704			0.682816			0.078978			0.213059
		0.578731			0.683555			0.079389			0.213963
		0.579019			0.687788			0.079553			0.214168
		0.579717			0.692719			0.079594			0.214703
		0.581484			0.693828			0.080293			0.215689
		0.582758			0.696869			0.080539			0.216346
		0.583087			0.702539			0.081156			0.216469
		0.583169			0.702909			0.081238			0.217456
		0.58547			0.706608			0.081238			0.217825
		0.591141			0.708374			0.082018			0.218195
		0.591469			0.712032			0.082717			0.21836
		0.594962			0.713223			0.08358			0.218853
		0.595373			0.713347			0.083662			0.219305
		0.595414			0.714456			0.084032			0.219716
		0.59714			0.717168			0.084155			0.219839
		0.597798			0.721277			0.084402			0.221894
		0.598619			0.7214			0.084854			0.22214
		0.598825			0.726085			0.0851			0.223907
		0.599359			0.739316			0.085224			0.224112
		0.605975			0.749589			0.085758			0.225633
		0.609344			0.754109			0.086045			0.226373
		0.612796			0.75526			0.086333			0.227441
		0.614481			0.759574			0.086703			0.227646
		0.617768			0.768573			0.08773			0.228427
		0.617768			0.770464			0.087895			0.228756
		0.618179			0.770751			0.090237			0.228797
		0.618302			0.771532			0.090607			0.229331
		0.620151			0.774039			0.091469			0.22966
		0.620727			0.778476			0.091593			0.23155
		0.624877			0.780613			0.092045			0.232495
		0.628657			0.781969			0.09225			0.233481
		0.633424			0.788297			0.09262			0.234714
		0.645053			0.791009			0.092867			0.237714
		0.646368			0.793269			0.093031			0.238166
		0.648258			0.800994			0.093072			0.238371
		0.64834			0.801118			0.094592			0.238741
		0.648833			0.801159			0.094757			0.240015
		0.649203			0.801611			0.094839			0.24059
		0.651257			0.807775			0.095455			0.240837
		0.652983			0.80872			0.096647			0.241206
		0.653559			0.812459			0.096688			0.241248
		0.654093			0.814062			0.097304			0.241248
		0.654257			0.815048			0.097715			0.243467
		0.657627			0.818828			0.098743			0.244412
		0.659229			0.822691			0.099441			0.244576
		0.66753			0.825362			0.099893			0.246672
		0.667735			0.827539			0.100016			0.246877
		0.673817			0.82943			0.10014			0.248603
		0.675994			0.832799			0.100263			0.249301
		0.68487			0.833169			0.100756			0.249836
		0.685363			0.836826			0.100838			0.25074
		0.687212			0.852277			0.101783			0.25074
		0.687706			0.853591			0.102441			0.251603
		0.690376			0.858399			0.103427			0.251726
		0.691856			0.860577			0.104167			0.252219
		0.692472			0.869987			0.104619			0.252466
		0.692842			0.872329			0.104783			0.253287
		0.694568			0.875904			0.105235			0.253411
		0.695307			0.878452			0.105276			0.253534
		0.69917			0.881534			0.105441			0.253575
		0.69991			0.883136			0.105769			0.25415
		0.700896			0.888725			0.106221			0.255794
		0.700896			0.890902			0.106262			0.260273
		0.701512			0.893532			0.106345			0.261013
		0.703444			0.89723			0.10655			0.261054
		0.705498			0.9036			0.107331			0.262204
		0.705909			0.910708			0.108111			0.262327
		0.707347			0.916749			0.108358			0.263231
		0.707635			0.934665			0.108399			0.264177
		0.708374			0.936843			0.10844			0.264177
		0.709237			0.93713			0.108563			0.266683
		0.711128			0.939062			0.108605			0.266724
		0.71499			0.940952			0.108933			0.267834
		0.715812			0.956566			0.109016			0.268368
		0.722633			0.964579			0.11033			0.268614
		0.725879			0.964579			0.110865			0.268614
		0.727729			0.971072			0.111111			0.268984
		0.728016			0.972304			0.111399			0.269847
		0.731098			0.979372			0.111522			0.26997
		0.732207			0.980153			0.111933			0.270751
		0.732495			0.984385			0.112796			0.270998
		0.736111			0.985824			0.112837			0.27408
		0.736522			0.986193			0.113905			0.274532
		0.737673			0.994124			0.114275			0.275805
		0.739481			0.996384			0.115179			0.277367
		0.745685			0.996425			0.115713			0.277531
		0.748891			0.996589			0.11596			0.277696
		0.750123			0.998397			0.116001			0.277737
		0.750452			0.998562			0.116617			0.278107
		0.751479			1.00633			0.116946			0.279175
		0.75378			1.00699			0.11785			0.279257
		0.75563			1.0074			0.118672			0.283325
		0.756082			1.00752			0.119165			0.284311
		0.761095			1.00785			0.119247			0.286571
		0.761341			1.01229			0.119946			0.287352
		0.762862			1.01524			0.119987			0.287968
		0.764053			1.01972			0.120192			0.288873
		0.766889			1.02124			0.121096			0.289283
		0.772806			1.0242			0.121384			0.289325
		0.772847			1.02646			0.121631			0.290023
		0.773176			1.02659			0.121631			0.290105
		0.776668			1.02963			0.122863			0.290146
		0.776751			1.03197			0.123562			0.291749
		0.776915			1.0514			0.124918			0.291995
		0.779586			1.06501			0.125041			0.293557
		0.784928			1.07491			0.126192			0.293598
		0.786571			1.07865			0.126192			0.294707
		0.788831			1.09599			0.126356			0.295242
		0.79027			1.1038			0.12689			0.295324
		0.790681			1.10634			0.126931			0.296474
		0.795283			1.11407			0.127178			0.29668
		0.795653			1.12073			0.127466			0.297707
		0.796392			1.12332			0.127959			0.299145
		0.805884			1.12356			0.128616			0.301241
		0.808268			1.12504			0.130342			0.301488
		0.816363			1.13885			0.130712			0.301981
		0.817226			1.14226			0.131082			0.303008
		0.818992			1.14612			0.131123			0.303994
		0.819732			1.14941			0.132684			0.304816
		0.827663			1.15163			0.133259			0.304939
		0.836087			1.1522			0.133711			0.306583
		0.837196			1.15323			0.133835			0.308514
		0.838757			1.15927			0.13441			0.308596
		0.839661			1.16334			0.13478			0.310035
		0.842538			1.16802			0.134862			0.310117
		0.847798			1.17932			0.135232			0.310692
		0.848537			1.18775			0.135725			0.310856
		0.848907			1.20003			0.136095			0.313116
		0.851866			1.20086			0.136629			0.313445
		0.854372			1.20143			0.137369			0.315253
		0.854783			1.2101			0.13741			0.315623
		0.865385			1.23085			0.137492			0.315787
		0.865426			1.23175			0.137779			0.317431
		0.866165			1.23521			0.138108			0.319198
		0.874959			1.24055			0.13819			0.319979
		0.875206			1.24154			0.138437			0.320266
		0.876808			1.24638			0.139752			0.321705
		0.877794			1.24647			0.139834			0.321746
		0.878698			1.24906			0.140327			0.322074
		0.87952			1.26368			0.141765			0.322896
		0.882602			1.26594			0.141971			0.323389
		0.883218			1.26627			0.141971			0.3238
		0.913873			1.26746			0.142135			0.324047
		0.917242			1.27268			0.1423			0.326389
		0.919009			1.27441			0.1423			0.328649
		0.91979			1.27461			0.142464			0.329142
		0.92546			1.27527			0.143409			0.330005
		0.926241			1.27868			0.143491			0.330128
		0.926323			1.28024			0.143573			0.331156
		0.928953			1.28333			0.145012			0.331525
		0.930432			1.2899			0.145587			0.331813
		0.946253			1.29261			0.146162			0.332347
		0.94954			1.29458			0.146203			0.332553
		0.956402			1.29894			0.146285			0.33432
		0.964292			1.31784			0.146532			0.334443
		0.964867			1.31871			0.146943			0.336949
		0.967497			1.31969			0.146984			0.337401
		0.967579			1.32117			0.147189			0.339045
		0.969469			1.32528			0.14723			0.339703
		0.970003			1.32692			0.147559			0.339744
		0.971195			1.32774			0.147765			0.341264
		0.973085			1.33185			0.14797			0.345003
		0.985824			1.33296			0.148258			0.345825
		0.986193			1.33457			0.148545			0.346729
		0.990097			1.34463			0.149326			0.348373
		0.997493			1.34961			0.14986			0.348537
		1.00074			1.35565			0.150189			0.349811
		1.00514			1.35741			0.150189			0.350345
		1.00645			1.36493			0.151134			0.351373
		1.01093			1.36945			0.151175			0.353304
		1.02009			1.37693			0.151422			0.355276
		1.02638			1.38881			0.151586			0.357577
		1.02954			1.39053			0.152203			0.359837
		1.03111			1.39308			0.153024			0.360043
		1.03382			1.39665			0.153024			0.360988
		1.05531			1.39723			0.153065			0.361399
		1.06008			1.4052			0.153189			0.362508
		1.06924			1.40586			0.154093			0.36259
		1.07483			1.41083			0.154257			0.363659
		1.07774			1.41268			0.15512			0.364768
		1.09184			1.41642			0.156106			0.365056
		1.09484			1.43273			0.156969			0.367727
		1.10302			1.44457			0.157092			0.370028
		1.10306			1.4467			0.157175			0.370192
		1.10335			1.45143			0.157955			0.371631
		1.12993			1.45299			0.158079			0.373233
		1.13794			1.45591			0.160092			0.373521
		1.14583			1.4691			0.160791			0.374178
		1.14809			1.47128			0.161612			0.374754
		1.1483			1.47206			0.163749			0.374836
		1.15376			1.48262			0.163873			0.375329
		1.15648			1.48767			0.16416			0.375822
		1.16186			1.48923			0.164201			0.377096
		1.16773			1.4968			0.164571			0.377301
		1.17476			1.50468			0.165804			0.377876
		1.18902			1.50842			0.165927			0.378246
		1.19079			1.51685			0.165968			0.380013
		1.19444			1.52042			0.166502			0.382396
		1.19851			1.52178			0.16716			0.382766
		1.19995			1.52227			0.167653			0.382931
		1.2048			1.52322			0.167735			0.384287
		1.22514			1.52486			0.16831			0.384328
		1.23578			1.52618			0.169009			0.384369
		1.23636			1.527			0.169666			0.384698
		1.25325			1.53045			0.173159			0.384821
		1.26352			1.53283			0.174186			0.385026
		1.27055			1.53632			0.175173			0.385437
		1.27363			1.54015			0.175378			0.386958
		1.27991			1.54775			0.175419			0.386999
		1.2878			1.55231			0.175953			0.387903
		1.29738			1.55453			0.176816			0.388108
		1.3033			1.55806			0.177145			0.388478
		1.30983			1.55954			0.177227			0.388971
		1.31168			1.56349			0.177679			0.390944
		1.327			1.56883			0.179939			0.392258
		1.33391			1.57409			0.180761			0.3923
		1.33687			1.57487			0.180884			0.392546
		1.34081			1.57643			0.181501			0.392957
		1.34928			1.58703			0.181747			0.394436
		1.37948			1.59307			0.181788			0.394806
		1.38482			1.59784			0.182323			0.395299
		1.41063			1.60166			0.183021			0.39608
		1.41609			1.61066			0.183227			0.397641
		1.46873			1.61078			0.183555			0.399901
		1.47193			1.61086			0.183637			0.40212
		1.47337			1.6128			0.184624			0.402942
		1.48003			1.62101			0.185117			0.403887
		1.48751			1.62175			0.185322			0.404504
		1.50764			1.62631			0.186062			0.405531
		1.51763			1.62845			0.186226			0.406599
		1.51833			1.63881			0.186432			0.406846
		1.52922			1.64			0.186678			0.408366
		1.53008			1.66753			0.188199			0.408818
		1.53653			1.6686			0.188938			0.409229
		1.54183			1.68101			0.189349			0.410421
		1.54787			1.68117			0.18939			0.410503
		1.57027			1.68224			0.189514			0.410585
		1.59052			1.69083			0.189966			0.410832
		1.59735			1.70529			0.190746			0.411859
		1.60129			1.71072			0.191527			0.412845
		1.60766			1.71228			0.191609			0.413297
		1.61888			1.7484			0.193253			0.414366
		1.62779			1.75119			0.193417			0.415064
		1.64094			1.7523			0.193869			0.41605
		1.64423			1.76035			0.193992			0.416215
		1.66174			1.78045			0.194814			0.417365
		1.67846			1.78476			0.194938			0.420077
		1.68479			1.7876			0.195554			0.42131
		1.69309			1.79117			0.195677			0.421557
		1.7062			1.79619			0.196253			0.422913
		1.71458			1.80539			0.197115			0.423365
		1.7177			1.80728			0.197198			0.423981
		1.72345			1.81287			0.197362			0.424063
		1.72802			1.81435			0.197485			0.426488
		1.7373			1.8231			0.198143			0.426529
		1.73858			1.82836			0.19843			0.427597
		1.75974			1.83025			0.199129			0.427802
		1.78813			1.83921			0.199458			0.42809
		1.81369			1.84069			0.200444			0.428254
		1.83637			1.84098			0.200567			0.428624
		1.84919			1.84468			0.202868			0.428706
		1.87557			1.872			0.203485			0.430021
		1.88692			1.87393			0.203485			0.431172
		2.00255			1.87484			0.205498			0.431871
		2.0104			1.87697			0.205745			0.432158
		2.02679			1.88272			0.206279			0.433309
		2.02991			1.88318			0.207429			0.433514
		2.05494			1.88466			0.207922			0.433802
		2.09003			1.88564			0.208374			0.434788
		2.18421			1.90368			0.208539			0.435199
		2.21659			1.92743			0.208703			0.435897
		2.41634			1.93491			0.208744			0.436843
		2.45989			1.95936			0.20932			0.4375
		2.58691			1.96725			0.209443			0.438733
		2.71146			1.98726			0.209936			0.438979
		2.73274			1.99174			0.210182			0.440582
		2.98537			1.99893			0.210552			0.442924
		3.69588			2.00509			0.210635			0.444979
		0.020094			2.00822			0.211539			0.445883
		0.020176			2.01175			0.211826			0.446335
		0.020299			2.04508			0.215853			0.446787
		0.020998			2.05198			0.215894			0.447198
		0.021039			2.05667			0.216305			0.447403
		0.021285			2.06328			0.217209			0.447978
		0.021696			2.06751			0.21762			0.449006
		0.021902			2.06961			0.217867			0.449581
		0.021902			2.0805			0.218771			0.44991
		0.022025			2.08403			0.219305			0.451718
		0.022436			2.09246			0.219757			0.452868
		0.0226			2.13433			0.220538			0.454471
		0.022682			2.14016			0.22099			0.456032
		0.023135			2.14497			0.221688			0.456073
		0.023258			2.15212			0.221935			0.456279
		0.023545			2.16971			0.222304			0.45632
		0.023792			2.19444			0.223291			0.456854
		0.023956			2.21959			0.223291			0.460963
		0.023956			2.24351			0.223989			0.462812
		0.023956			2.24905			0.225181			0.463059
		0.02408			2.25493			0.225674			0.463716
		0.024121			2.27301			0.225756			0.46384
		0.025641			2.28472			0.226825			0.464333
		0.025682			2.29598			0.227646			0.464826
		0.025764			2.31073			0.228057			0.467127
		0.027778			2.3914			0.228633			0.467456
		0.028189			2.39205			0.229167			0.468647
		0.028476			2.41885			0.229701			0.468976
		0.028476			2.43171			0.230523			0.469387
		0.029668			2.45583			0.230523			0.469469
		0.029915			2.47119			0.230646			0.469757
		0.030408			2.47789			0.232536			0.470702
		0.030572			2.4963			0.232577			0.471852
		0.030901			2.524			0.233481			0.472099
		0.032955			2.54031			0.235782			0.472798
		0.03312			2.54249			0.236645			0.47288
		0.033161			2.56004			0.237303			0.474934
		0.034024			2.56447			0.23759			0.476537
		0.035092			2.57023			0.23796			0.47666
		0.035298			2.58913			0.239645			0.47703
		0.035996			2.59599			0.240015			0.478468
		0.037023			2.59866			0.240056			0.479619
		0.037229			2.61123			0.24096			0.48081
		0.03764			2.61526			0.241124			0.481714
		0.039489			2.61822			0.242069			0.483522
		0.041338			2.61991			0.242727			0.484673
		0.042982			2.62295			0.243384			0.485372
		0.043516			2.72863			0.244781			0.486317
		0.043886			2.75078			0.245562			0.486604
		0.044584			2.75863			0.246055			0.486769
		0.044625			2.79935			0.246384			0.487344
		0.044666			2.80239			0.246795			0.487426
		0.044831			2.80354			0.246877			0.487796
		0.045159			2.81957			0.246959			0.487878
		0.047502			2.8531			0.247206			0.48833
		0.04783			2.85602			0.24774			0.49322
		0.048159			2.88055			0.248233			0.497987
		0.048529			2.93504			0.248397			0.498685
		0.049351			3.11218			0.248397			0.499178
		0.049885			3.11308			0.248849			0.499301
		0.050132			3.15787			0.248891			0.499384
		0.050173			3.30909			0.25			0.499712
		0.050542			3.42069			0.250616			0.503698
		0.052104			3.46898			0.25111			0.504684
		0.052268			3.90553			0.251931			0.508259
		0.052309			0.022806			0.252342			0.50941
		0.053213			0.023258			0.253945			0.511095
		0.053624			0.024244			0.255383			0.511547
		0.053706			0.024984			0.255835			0.511629
		0.053748			0.026668			0.256164			0.515533
		0.05383			0.028846			0.258383			0.517176
		0.054158			0.030284			0.259246			0.517176
		0.05535			0.03086			0.259533			0.517793
		0.056336			0.031887			0.259698			0.520217
		0.058062			0.033366			0.260232			0.520957
		0.058185			0.033942			0.260232			0.521203
		0.058679			0.035626			0.260807			0.521532
		0.058966			0.036119			0.26093			0.521737
		0.059665			0.036736			0.261423			0.52297
		0.060117			0.03801			0.261917			0.523011
		0.060445			0.038708			0.262122			0.523258
		0.060569			0.039119			0.263642			0.524244
		0.063774			0.042078			0.263683			0.524449
		0.065171			0.045159			0.264218			0.524696
		0.065664			0.045283			0.264711			0.524737
		0.066157			0.046269			0.265327			0.525559
		0.066445			0.047009			0.265738			0.525929
		0.06665			0.048118			0.265861			0.526134
		0.066897			0.052268			0.266067			0.52634
		0.06702			0.053419			0.267012			0.527285
		0.067308			0.057487			0.267341			0.527326
		0.068047			0.059624			0.267998			0.529668
		0.06928			0.061103			0.268162			0.530038
		0.071417			0.064678			0.268779			0.532668
		0.071787			0.066609			0.268861			0.533777
		0.07343			0.067595			0.271409			0.534106
		0.073882			0.068499			0.271943			0.534517
		0.07454			0.068623			0.272806			0.535955
		0.076512			0.069116			0.272847			0.536777
		0.076635			0.072485			0.272888			0.536859
		0.076677			0.07454			0.272929			0.538626
		0.077293			0.074704			0.273217			0.542858
		0.077622			0.077416			0.273422			0.543269
		0.077622			0.077622			0.276381			0.544338
		0.078156			0.082142			0.276709			0.54479
		0.079348			0.08247			0.278312			0.546639
		0.079758			0.083087			0.278394			0.547132
		0.08395			0.083128			0.280819			0.54742
		0.084032			0.083744			0.281394			0.5482
		0.084237			0.084772			0.282421			0.550337
		0.084278			0.086826			0.282544			0.55309
		0.084977			0.091921			0.28275			0.554076
		0.084977			0.097181			0.283407			0.554364
		0.085635			0.099112			0.283448			0.555432
		0.08736			0.103263			0.283531			0.555432
		0.089374			0.104454			0.283531			0.555638
		0.092949			0.106797			0.284517			0.559213
		0.09336			0.107577			0.285092			0.5595
		0.094428			0.108276			0.289037			0.560117
		0.094551			0.110166			0.290023			0.560445
		0.095579			0.116001			0.290187			0.562007
		0.095661			0.117152			0.290187			0.562706
		0.095784			0.117973			0.290681			0.563363
		0.09788			0.120932			0.292078			0.565541
		0.098578			0.121466			0.292982			0.565582
		0.09866			0.122617			0.293228			0.566979
		0.098702			0.123603			0.293968			0.567883
		0.100099			0.124178			0.29479			0.568047
		0.100304			0.124712			0.295817			0.572115
		0.100674			0.12537			0.296022			0.573266
		0.102852			0.126767			0.296433			0.574047
		0.103674			0.127301			0.296516			0.574622
		0.103838			0.127548			0.296516			0.576266
		0.104085			0.130917			0.297625			0.577046
		0.104167			0.132972			0.298488			0.578402
		0.104413			0.135478			0.299022			0.579224
		0.104454			0.138519			0.299228			0.582922
		0.105441			0.14193			0.299269			0.584525
		0.106262			0.143368			0.29931			0.588347
		0.108399			0.14682			0.299392			0.588922
		0.10844			0.151093			0.300501			0.590031
		0.10955			0.15212			0.300912			0.592949
		0.109755			0.153148			0.301118			0.595291
		0.110413			0.154545			0.303296			0.596236
		0.110865			0.154586			0.303871			0.597346
		0.110906			0.15475			0.304241			0.598291
		0.111645			0.154915			0.304611			0.598332
		0.112221			0.1589			0.304939			0.598332
		0.113453			0.161202			0.304939			0.599647
[truncated: 8,299 more rows]
