# Supplementary material for: Deletion of EP3 prostaglandin receptor in murine macrophages aggravates diet-induced obesity by suppressing SPARC
Source: EMBO J. 2025 Jul 23;44(18):4962–83. doi: 10.1038/s44318-025-00508-y (PMC12436609; doi:10.1038/s44318-025-00508-y)
Supplement: Supplementary file 8 — Source data Fig. 6 [file 44318_2025_508_MOESM8_ESM.zip › Source data Fig.6/Figure 6L/Figure 6L.xlsx]

## Sheet: Figure 6L
	Srebf1
	LysMCre	EP3F/FLysMCre	Dnmt(1,3a)2F/2FLysMCre	EP3F/FDnmt(1,3a)2F/2FLysMCre
	0.014305	0.0167702	0.00339452	0.00729966
	0.010336	0.0155705	0.00506069	0.00735948
	0.00917099	0.0202474	0.00308892	0.009929
	0.0117607	0.021818	0.00638983	0.00742372
	0.00773855	0.0204907	0.00875763	0.00837608
	0.0105713	0.0158694	0.00630676	0.00778357
	0.0130803	0.0149975	0.00692043	0.00505281
	0.0117534	0.0224607	0.0101133	0.00685586
