# Supplementary material for: Deletion of EP3 prostaglandin receptor in murine macrophages aggravates diet-induced obesity by suppressing SPARC
Source: EMBO J. 2025 Jul 23;44(18):4962–83. doi: 10.1038/s44318-025-00508-y (PMC12436609; doi:10.1038/s44318-025-00508-y)
Supplement: Supplementary file 8 — Source data Fig. 6 [file 44318_2025_508_MOESM8_ESM.zip › Source data Fig.6/Figure 6N/Figure 6N.xlsx]

## Sheet: Figure 6N
	Pparγ
	LysMCre	EP3F/FLysMCre	Dnmt(1,3a)2F/2FLysMCre	EP3F/FDnmt(1,3a)2F/2FLysMCre
	0.0275052	0.0477304	0.0179112	0.0340592
	0.0303263	0.0665295	0.0161985	0.0289559
	0.0285572	0.0549137	0.020193	0.0284922
	0.0293608	0.0457571	0.0314674	0.0275512
	0.0349152	0.0499443	0.0192371	0.0300614
	0.0277763	0.0658355	0.0238478	0.0258459
	0.0285572	0.0460111	0.0177714	0.0272047
	0.0352973
