# Supplementary material for: Deletion of EP3 prostaglandin receptor in murine macrophages aggravates diet-induced obesity by suppressing SPARC
Source: EMBO J. 2025 Jul 23;44(18):4962–83. doi: 10.1038/s44318-025-00508-y (PMC12436609; doi:10.1038/s44318-025-00508-y)
Supplement: Supplementary file 9 — Source data Fig. 7 [file 44318_2025_508_MOESM9_ESM.zip]

Archive with 25 entries (16 files):
- Source data Fig.7/
- Source data Fig.7/Figure 7A/
- Source data Fig.7/Figure 7A/The p value of Dnmt1 TF.txt
- Source data Fig.7/Figure 7A/The p value of Dnmt3a TF.txt
- Source data Fig.7/Figure 7B/
- Source data Fig.7/Figure 7B/._Figure 7B.xlsx
- Source data Fig.7/Figure 7B/Figure 7B.xlsx
- Source data Fig.7/Figure 7C/
- Source data Fig.7/Figure 7C/._Figure 7C.xlsx
- Source data Fig.7/Figure 7C/Figure 7C.xlsx
- Source data Fig.7/Figure 7E/
- Source data Fig.7/Figure 7E/Figure 7E.xlsx
- Source data Fig.7/Figure 7E/._Figure 7E.xlsx
- Source data Fig.7/Figure 7F/
- Source data Fig.7/Figure 7F/Figure 7F.xlsx
- Source data Fig.7/Figure 7F/._Figure 7F.xlsx
- Source data Fig.7/Figure 7G/
- Source data Fig.7/Figure 7G/._Figure 7G.pdf
- Source data Fig.7/Figure 7G/Figure 7G.pdf
- Source data Fig.7/Figure 7H/
- Source data Fig.7/Figure 7H/._Figure 7H.pdf
- Source data Fig.7/Figure 7H/Figure 7H.pdf
- Source data Fig.7/Figure 7I/
- Source data Fig.7/Figure 7I/._Figure 7I.pdf
- Source data Fig.7/Figure 7I/Figure 7I.pdf
