# Supplementary material for: Deletion of EP3 prostaglandin receptor in murine macrophages aggravates diet-induced obesity by suppressing SPARC
Source: EMBO J. 2025 Jul 23;44(18):4962–83. doi: 10.1038/s44318-025-00508-y (PMC12436609; doi:10.1038/s44318-025-00508-y)
Supplement: Supplementary file 9 — Source data Fig. 7 [file 44318_2025_508_MOESM9_ESM.zip › Source data Fig.7/Figure 7A/The p value of Dnmt1 TF.txt]

tf_name	target_name	p_value
Gabpa	Dnmt1	0.0
Elk3	Dnmt1	2e-06
Etv4	Dnmt1	2e-06
Etv1	Dnmt1	2e-06
Elk4	Dnmt1	2e-06
Creb3l2	Dnmt1	3e-06
Ets1	Dnmt1	3e-06
Spic	Dnmt1	3e-06
Erg	Dnmt1	3e-06
Elk1	Dnmt1	3e-06
Etv5	Dnmt1	3e-06
Fli1	Dnmt1	3e-06
Gcm1	Dnmt1	3e-06
Dnajc21	Dnmt1	4e-06
Egr2	Dnmt1	4e-06
Zfp281	Dnmt1	6e-06
Zkscan5	Dnmt1	7e-06
Sp1	Dnmt1	7e-06
En1	Dnmt1	7e-06
Bhlhe40	Dnmt1	8e-06
Myf6	Dnmt1	8e-06
Etv3	Dnmt1	9e-06
Sp4	Dnmt1	9e-06
Hes5	Dnmt1	9e-06
Pax4	Dnmt1	1e-05
Npas2	Dnmt1	1.1e-05
Foxj1	Dnmt1	1.1e-05
Atoh1	Dnmt1	1.2e-05
Mlxip	Dnmt1	1.2e-05
Nr3c1	Dnmt1	1.3e-05
Klf4	Dnmt1	1.3e-05
Egr1	Dnmt1	1.4e-05
Zscan10	Dnmt1	1.5e-05
Nkx2-5	Dnmt1	1.5e-05
Srebf1	Dnmt1	1.5e-05
Elf4	Dnmt1	1.6e-05
Pitx1	Dnmt1	1.7e-05
Ar	Dnmt1	1.7e-05
Otx1	Dnmt1	1.8e-05
Pitx2	Dnmt1	1.8e-05
Pitx3	Dnmt1	1.8e-05
Klf1	Dnmt1	1.8e-05
Obox5	Dnmt1	1.8e-05
Otx2	Dnmt1	1.8e-05
Nkx2-2	Dnmt1	1.8e-05
Hmx3	Dnmt1	1.9e-05
Runx1	Dnmt1	1.9e-05
Elf2	Dnmt1	2.1e-05
Egr3	Dnmt1	2.1e-05
Shox2	Dnmt1	2.2e-05
Vsx1	Dnmt1	2.2e-05
Alx4	Dnmt1	2.2e-05
Clock	Dnmt1	2.3e-05
Hes1	Dnmt1	2.3e-05
Bcl6	Dnmt1	2.4e-05
Zfp740	Dnmt1	2.4e-05
Foxj3	Dnmt1	2.4e-05
Mlx	Dnmt1	2.4e-05
Etv6	Dnmt1	2.4e-05
Gli3	Dnmt1	2.4e-05
Hes2	Dnmt1	2.7e-05
E2f2	Dnmt1	2.7e-05
Myod1	Dnmt1	2.8e-05
Hey2	Dnmt1	2.8e-05
Zbtb7b	Dnmt1	2.9e-05
Bhlhe41	Dnmt1	2.9e-05
Myc	Dnmt1	2.9e-05
Nobox	Dnmt1	2.9e-05
Sohlh2	Dnmt1	3.1e-05
Tcf21	Dnmt1	3.1e-05
Zfp105	Dnmt1	3.1e-05
Meis2	Dnmt1	3.1e-05
Mzf1	Dnmt1	3.1e-05
Myog	Dnmt1	3.1e-05
Tcf12	Dnmt1	3.2e-05
Zscan20	Dnmt1	3.2e-05
Nhlh2	Dnmt1	3.2e-05
Stat6	Dnmt1	3.2e-05
Nkx2-1	Dnmt1	3.2e-05
E2f3	Dnmt1	3.4e-05
Mnt	Dnmt1	3.4e-05
Ascl2	Dnmt1	3.4e-05
Nr2e1	Dnmt1	3.5e-05
Crx	Dnmt1	3.6e-05
Jund	Dnmt1	3.6e-05
Tcfl5	Dnmt1	3.7e-05
Msx3	Dnmt1	3.9e-05
Klf7	Dnmt1	4e-05
Pou5f1	Dnmt1	4e-05
Zbtb12	Dnmt1	4.1e-05
Zfp202	Dnmt1	4.2e-05
Obox1	Dnmt1	4.5e-05
Rela	Dnmt1	4.6e-05
Dmbx1	Dnmt1	4.6e-05
Hoxa9	Dnmt1	4.7e-05
Sox11	Dnmt1	4.7e-05
Alx1	Dnmt1	4.8e-05
Id2	Dnmt1	4.8e-05
Rarg	Dnmt1	4.8e-05
Hes7	Dnmt1	4.9e-05
Foxg1	Dnmt1	5e-05
Foxa2	Dnmt1	5.1e-05
Gbx1	Dnmt1	5.1e-05
Elf5	Dnmt1	5.2e-05
Foxo1	Dnmt1	5.5e-05
Zscan4c	Dnmt1	5.6e-05
Klf12	Dnmt1	5.7e-05
Hnf4a	Dnmt1	5.7e-05
Klf8	Dnmt1	5.8e-05
Max	Dnmt1	5.9e-05
Zic5	Dnmt1	6e-05
Meis3	Dnmt1	6.2e-05
Rarb	Dnmt1	6.2e-05
Gsc	Dnmt1	6.3e-05
Obox6	Dnmt1	6.3e-05
Ahctf1	Dnmt1	6.4e-05
Mycn	Dnmt1	6.5e-05
Zic2	Dnmt1	6.5e-05
Nr2e3	Dnmt1	6.5e-05
Hoxd13	Dnmt1	6.6e-05
Ehf	Dnmt1	6.7e-05
Hic1	Dnmt1	6.9e-05
Arnt2	Dnmt1	7e-05
Lhx9	Dnmt1	7e-05
Spz1	Dnmt1	7.1e-05
Tcf3	Dnmt1	7.2e-05
Hoxa13	Dnmt1	7.3e-05
Fosl2	Dnmt1	7.3e-05
Nkx2-6	Dnmt1	7.4e-05
Arntl	Dnmt1	7.4e-05
Nkx2-4	Dnmt1	7.5e-05
Msc	Dnmt1	7.5e-05
Nkx2-3	Dnmt1	7.7e-05
Usf1	Dnmt1	7.9e-05
Obox3	Dnmt1	7.9e-05
Dux	Dnmt1	7.9e-05
Dlx1	Dnmt1	7.9e-05
Meis1	Dnmt1	8e-05
Esrra	Dnmt1	8e-05
Olig3	Dnmt1	8.2e-05
Mypop	Dnmt1	8.4e-05
Fosl1	Dnmt1	8.5e-05
Zfp263	Dnmt1	8.7e-05
Foxk1	Dnmt1	8.7e-05
Arx	Dnmt1	8.7e-05
Lmx1a	Dnmt1	9e-05
Tcf4	Dnmt1	9.2e-05
Nfe2l2	Dnmt1	9.5e-05
Msx2	Dnmt1	9.6e-05
Isl2	Dnmt1	9.6e-05
Nkx2-9	Dnmt1	9.7e-05
Stat3	Dnmt1	9.9e-05
Nkx3-1	Dnmt1	0.0001
Hoxb13	Dnmt1	0.0001
Sox10	Dnmt1	0.0001
Zic3	Dnmt1	0.000101
Foxo6	Dnmt1	0.000101
Hoxc13	Dnmt1	0.000102
Vdr	Dnmt1	0.000104
Hoxc10	Dnmt1	0.000104
Six6	Dnmt1	0.000106
Zkscan1	Dnmt1	0.000106
Bcl6b	Dnmt1	0.000108
Pax7	Dnmt1	0.000109
Foxo4	Dnmt1	0.000111
Usf2	Dnmt1	0.000111
Figla	Dnmt1	0.000114
Zbtb1	Dnmt1	0.000116
Lbx2	Dnmt1	0.000117
Rxra	Dnmt1	0.000117
Gm5294	Dnmt1	0.000118
Tbx2	Dnmt1	0.00012
Stat4	Dnmt1	0.000121
Sox14	Dnmt1	0.000122
Tgif2	Dnmt1	0.000122
Lhx2	Dnmt1	0.000122
Pou3f3	Dnmt1	0.000126
Prrx2	Dnmt1	0.000128
Dlx2	Dnmt1	0.00013
Rxrb	Dnmt1	0.00013
Bhlha15	Dnmt1	0.00013
Tgif1	Dnmt1	0.000131
Zfp652	Dnmt1	0.000131
Six4	Dnmt1	0.000131
Rxrg	Dnmt1	0.000135
Gata4	Dnmt1	0.000135
Mafb	Dnmt1	0.000137
Zfx	Dnmt1	0.000137
Jdp2	Dnmt1	0.000137
Plagl1	Dnmt1	0.00014
Mbd1	Dnmt1	0.000143
Gata3	Dnmt1	0.000144
Zfp300	Dnmt1	0.000144
Foxo3	Dnmt1	0.000148
Sox13	Dnmt1	0.000148
Snai1	Dnmt1	0.000149
Gfi1b	Dnmt1	0.000149
Zfp691	Dnmt1	0.000151
En2	Dnmt1	0.000153
Tcf7	Dnmt1	0.000154
Nr2c1	Dnmt1	0.000154
Gata1	Dnmt1	0.000155
Phf21a	Dnmt1	0.000157
Dlx5	Dnmt1	0.000157
Mitf	Dnmt1	0.000157
Twist2	Dnmt1	0.000158
Neurog1	Dnmt1	0.000158
Arnt	Dnmt1	0.000159
Hbp1	Dnmt1	0.000161
Pou3f1	Dnmt1	0.000164
Rhox11	Dnmt1	0.000164
Irx4	Dnmt1	0.000165
Ctcf	Dnmt1	0.000166
Nr2f2	Dnmt1	0.000166
Junb	Dnmt1	0.000166
Glis2	Dnmt1	0.000167
Eomes	Dnmt1	0.000169
Xbp1	Dnmt1	0.000171
Atf2	Dnmt1	0.000172
Nr2f1	Dnmt1	0.000173
Sp110	Dnmt1	0.000174
Pknox2	Dnmt1	0.000174
Nkx1-2	Dnmt1	0.000175
Hmx2	Dnmt1	0.000175
Msx1	Dnmt1	0.000175
Foxj2	Dnmt1	0.000176
Osr2	Dnmt1	0.000179
Zbtb3	Dnmt1	0.000179
Arid3a	Dnmt1	0.000179
Sox2	Dnmt1	0.000182
Dlx4	Dnmt1	0.000183
Elf3	Dnmt1	0.000185
Mafg	Dnmt1	0.000185
Pou2f1	Dnmt1	0.000187
Sox5	Dnmt1	0.000192
Osr1	Dnmt1	0.000193
Uncx	Dnmt1	0.000193
Bhlhe22	Dnmt1	0.000194
Sox17	Dnmt1	0.000195
Foxp2	Dnmt1	0.000197
Hoxc9	Dnmt1	0.0002
Hoxb7	Dnmt1	0.000201
Hmx1	Dnmt1	0.000202
Six2	Dnmt1	0.000203
Pknox1	Dnmt1	0.000206
Terf2	Dnmt1	0.000206
Hoxa11	Dnmt1	0.000206
Foxb1	Dnmt1	0.000207
Nkx1-1	Dnmt1	0.000209
Nr2f6	Dnmt1	0.000211
Tbx20	Dnmt1	0.000212
Lhx6	Dnmt1	0.000214
Ebf1	Dnmt1	0.000214
Hnf1a	Dnmt1	0.000218
Arid5a	Dnmt1	0.000219
Tbx5	Dnmt1	0.000219
Rara	Dnmt1	0.000219
Foxc1	Dnmt1	0.000221
Smad3	Dnmt1	0.000224
Rora	Dnmt1	0.000225
Pou2f2	Dnmt1	0.000239
Atf7	Dnmt1	0.00024
Irx2	Dnmt1	0.00024
Tlx2	Dnmt1	0.000245
Hoxd8	Dnmt1	0.000246
Hnf1b	Dnmt1	0.000248
Sox8	Dnmt1	0.000249
Foxc2	Dnmt1	0.000251
Nr5a2	Dnmt1	0.000251
Sox7	Dnmt1	0.000252
Foxp1	Dnmt1	0.000252
Pou1f1	Dnmt1	0.000256
Dbx1	Dnmt1	0.000256
Sox18	Dnmt1	0.000257
Rax	Dnmt1	0.000257
Irf3	Dnmt1	0.000258
Irx3	Dnmt1	0.000259
Gbx2	Dnmt1	0.00026
Six1	Dnmt1	0.000262
Tcf7l1	Dnmt1	0.000267
Esr1	Dnmt1	0.000268
Arid5b	Dnmt1	0.000271
Tbx1	Dnmt1	0.000275
Mtf1	Dnmt1	0.000277
Dlx3	Dnmt1	0.000279
Pdx1	Dnmt1	0.000291
Alx3	Dnmt1	0.000291
Lef1	Dnmt1	0.000293
Nkx3-2	Dnmt1	0.000295
Sox15	Dnmt1	0.000296
Atf3	Dnmt1	0.000301
Barhl1	Dnmt1	0.000303
Arid3b	Dnmt1	0.000304
Irf4	Dnmt1	0.000305
Irf7	Dnmt1	0.000306
Spdef	Dnmt1	0.000306
Cux1	Dnmt1	0.000307
Lhx4	Dnmt1	0.000308
Hoxc8	Dnmt1	0.000311
Nkx6-1	Dnmt1	0.000313
Sox3	Dnmt1	0.000314
Hoxc6	Dnmt1	0.000314
Crebzf	Dnmt1	0.000314
Prrx1	Dnmt1	0.000317
Hdx	Dnmt1	0.000318
Hoxd1	Dnmt1	0.00032
Rorb	Dnmt1	0.000321
Tbx3	Dnmt1	0.000322
Hoxc12	Dnmt1	0.000327
Hoxd10	Dnmt1	0.000328
Zfp410	Dnmt1	0.00033
Hoxb5	Dnmt1	0.000334
Hoxa5	Dnmt1	0.000334
Rhox6	Dnmt1	0.000336
Zic1	Dnmt1	0.000341
Cebpe	Dnmt1	0.000343
Hoxd11	Dnmt1	0.000344
Esrrb	Dnmt1	0.000344
Trp53	Dnmt1	0.000351
Bsx	Dnmt1	0.000351
Trp73	Dnmt1	0.000353
Pou4f3	Dnmt1	0.000355
Esrrg	Dnmt1	0.000355
Isx	Dnmt1	0.000358
Irf2	Dnmt1	0.000365
Hoxc11	Dnmt1	0.000368
Hmbox1	Dnmt1	0.000371
Tcf7l2	Dnmt1	0.000375
Hoxd9	Dnmt1	0.000375
Zfp3	Dnmt1	0.000379
Hoxd3	Dnmt1	0.00038
Srebf2	Dnmt1	0.000385
Lhx8	Dnmt1	0.000385
Prop1	Dnmt1	0.000387
Barhl2	Dnmt1	0.000388
Nanog	Dnmt1	0.000392
Hoxa10	Dnmt1	0.000396
Sox4	Dnmt1	0.000397
Rfx3	Dnmt1	0.0004
Pou3f4	Dnmt1	0.000407
Foxd1	Dnmt1	0.000407
Cebpb	Dnmt1	0.000408
Sox6	Dnmt1	0.000411
Emx2	Dnmt1	0.000415
Pou2f3	Dnmt1	0.000419
Zfp711	Dnmt1	0.00042
Mnx1	Dnmt1	0.000423
Hlx	Dnmt1	0.000425
Dbp	Dnmt1	0.000425
Sox21	Dnmt1	0.000432
Hoxa6	Dnmt1	0.00044
Hoxb6	Dnmt1	0.000444
Lmx1b	Dnmt1	0.000446
Barx2	Dnmt1	0.000466
Vax2	Dnmt1	0.000471
Vax1	Dnmt1	0.000473
Dmrtc2	Dnmt1	0.000477
Sebox	Dnmt1	0.000478
Tbx4	Dnmt1	0.000482
Lhx1	Dnmt1	0.000489
Tbr1	Dnmt1	0.00049
Cdx1	Dnmt1	0.000494
T	Dnmt1	0.000503
Mecom	Dnmt1	0.00051
Bbx	Dnmt1	0.000512
Klf9	Dnmt1	0.000518
Rfx1	Dnmt1	0.000519
Crem	Dnmt1	0.00052
Mecp2	Dnmt1	0.000528
Myb	Dnmt1	0.000531
Atf4	Dnmt1	0.000534
Pou3f2	Dnmt1	0.000535
Hoxb3	Dnmt1	0.000539
Mafk	Dnmt1	0.000544
Gsx2	Dnmt1	0.000546
Hoxa1	Dnmt1	0.00056
Nfil3	Dnmt1	0.000565
Cdx2	Dnmt1	0.000568
Lhx5	Dnmt1	0.000571
Rfx4	Dnmt1	0.00058
Tbp	Dnmt1	0.000584
Irf5	Dnmt1	0.000586
Hoxa7	Dnmt1	0.000594
Gata6	Dnmt1	0.0006
Sox12	Dnmt1	0.000603
Irf6	Dnmt1	0.000604
Srf	Dnmt1	0.000612
Zfp128	Dnmt1	0.000617
Hoxa2	Dnmt1	0.000618
Otp	Dnmt1	0.000628
Hoxc5	Dnmt1	0.00064
Pbx1	Dnmt1	0.00064
Foxl1	Dnmt1	0.000655
Hoxa3	Dnmt1	0.000668
Gata5	Dnmt1	0.000676
Gmeb1	Dnmt1	0.000682
Irx6	Dnmt1	0.000698
Irx5	Dnmt1	0.000719
Lhx3	Dnmt1	0.000721
Barx1	Dnmt1	0.000722
Hoxb8	Dnmt1	0.000722
Cic	Dnmt1	0.000727
Atf1	Dnmt1	0.000762
Sox30	Dnmt1	0.000766
Hoxa4	Dnmt1	0.000769
Irf9	Dnmt1	0.000769
Phox2a	Dnmt1	0.000781
Rfx7	Dnmt1	0.000794
Setbp1	Dnmt1	0.000795
Hmga2	Dnmt1	0.000805
Creb1	Dnmt1	0.000819
Evx1	Dnmt1	0.000824
Hlf	Dnmt1	0.000849
Jun	Dnmt1	0.000879
Noto	Dnmt1	0.000879
Phox2b	Dnmt1	0.000888
Esx1	Dnmt1	0.000888
Six3	Dnmt1	0.000889
Sry	Dnmt1	0.000899
Gmeb2	Dnmt1	0.000944
Meox2	Dnmt1	0.000961
Hoxb4	Dnmt1	0.000997
