# Supplementary material for: Deletion of EP3 prostaglandin receptor in murine macrophages aggravates diet-induced obesity by suppressing SPARC
Source: EMBO J. 2025 Jul 23;44(18):4962–83. doi: 10.1038/s44318-025-00508-y (PMC12436609; doi:10.1038/s44318-025-00508-y)
Supplement: Supplementary file 9 — Source data Fig. 7 [file 44318_2025_508_MOESM9_ESM.zip › Source data Fig.7/Figure 7A/The p value of Dnmt3a TF.txt]

tf_name	target_name	p_value
Nr5a2	Dnmt3a	0.0
Rela	Dnmt3a	0.0
Tcf12	Dnmt3a	0.0
Zfp281	Dnmt3a	0.0
E2f3	Dnmt3a	1e-06
Myog	Dnmt3a	1e-06
Egr2	Dnmt3a	2e-06
Sp4	Dnmt3a	2e-06
Egr1	Dnmt3a	3e-06
Zfp740	Dnmt3a	3e-06
Klf7	Dnmt3a	4e-06
Pbx1	Dnmt3a	4e-06
Zfx	Dnmt3a	4e-06
Tcf3	Dnmt3a	4e-06
Klf4	Dnmt3a	5e-06
Rxra	Dnmt3a	5e-06
Zic5	Dnmt3a	6e-06
Sohlh2	Dnmt3a	6e-06
Klf12	Dnmt3a	6e-06
Plagl1	Dnmt3a	7e-06
Sp1	Dnmt3a	7e-06
Klf8	Dnmt3a	8e-06
Esrrb	Dnmt3a	8e-06
Hmx3	Dnmt3a	9e-06
Bcl6	Dnmt3a	9e-06
Bcl6b	Dnmt3a	9e-06
Klf1	Dnmt3a	9e-06
Zbtb1	Dnmt3a	1e-05
Dbp	Dnmt3a	1e-05
Myod1	Dnmt3a	1e-05
Zbtb12	Dnmt3a	1.1e-05
Dlx1	Dnmt3a	1.1e-05
Dlx3	Dnmt3a	1.1e-05
Ascl2	Dnmt3a	1.2e-05
Nhlh2	Dnmt3a	1.3e-05
Mlx	Dnmt3a	1.3e-05
Mnt	Dnmt3a	1.4e-05
Ctcf	Dnmt3a	1.5e-05
Sox11	Dnmt3a	1.6e-05
Hlf	Dnmt3a	1.7e-05
Dnajc21	Dnmt3a	1.7e-05
Tcf7l1	Dnmt3a	1.8e-05
Myf6	Dnmt3a	1.8e-05
Pax4	Dnmt3a	2e-05
Zic2	Dnmt3a	2.1e-05
Bhlhe40	Dnmt3a	2.1e-05
Dlx2	Dnmt3a	2.2e-05
Nkx2-6	Dnmt3a	2.2e-05
Egr3	Dnmt3a	2.2e-05
Dlx4	Dnmt3a	2.2e-05
Bbx	Dnmt3a	2.2e-05
Nr3c1	Dnmt3a	2.2e-05
Hoxd13	Dnmt3a	2.4e-05
Tcf4	Dnmt3a	2.4e-05
Rara	Dnmt3a	2.7e-05
Zfp202	Dnmt3a	2.9e-05
Zfp711	Dnmt3a	3e-05
Tcf21	Dnmt3a	3.1e-05
Arnt	Dnmt3a	3.2e-05
Max	Dnmt3a	3.4e-05
Mecom	Dnmt3a	3.5e-05
Nkx2-5	Dnmt3a	3.6e-05
Hbp1	Dnmt3a	3.6e-05
Mbd1	Dnmt3a	3.8e-05
Hes5	Dnmt3a	3.9e-05
Figla	Dnmt3a	4.1e-05
Hoxc13	Dnmt3a	4.2e-05
Gli3	Dnmt3a	4.2e-05
Mycn	Dnmt3a	4.4e-05
Tcfl5	Dnmt3a	4.4e-05
Cebpa	Dnmt3a	4.4e-05
Creb3l2	Dnmt3a	4.5e-05
Mafk	Dnmt3a	4.6e-05
Cebpb	Dnmt3a	4.6e-05
Hoxa13	Dnmt3a	4.6e-05
Rarb	Dnmt3a	4.6e-05
Barx2	Dnmt3a	4.6e-05
Rxrg	Dnmt3a	4.6e-05
Xbp1	Dnmt3a	4.7e-05
Esr1	Dnmt3a	4.8e-05
Nr2f2	Dnmt3a	4.8e-05
Meis3	Dnmt3a	5e-05
Barhl2	Dnmt3a	5e-05
Mnx1	Dnmt3a	5.2e-05
Usf1	Dnmt3a	5.3e-05
Barhl1	Dnmt3a	5.6e-05
Hey2	Dnmt3a	5.7e-05
Esrrg	Dnmt3a	5.9e-05
Arntl	Dnmt3a	5.9e-05
Atoh1	Dnmt3a	6e-05
Glis2	Dnmt3a	6.1e-05
Meis1	Dnmt3a	6.1e-05
Ets1	Dnmt3a	6.3e-05
Nr2f1	Dnmt3a	6.3e-05
Lhx8	Dnmt3a	6.3e-05
Tef	Dnmt3a	6.4e-05
Pknox2	Dnmt3a	6.4e-05
Zic3	Dnmt3a	6.6e-05
Erg	Dnmt3a	6.8e-05
Rxrb	Dnmt3a	7.2e-05
Hoxb13	Dnmt3a	7.5e-05
Hnf4a	Dnmt3a	7.7e-05
Barx1	Dnmt3a	7.8e-05
Spic	Dnmt3a	7.8e-05
Vdr	Dnmt3a	7.8e-05
Nr2c1	Dnmt3a	7.9e-05
Dlx5	Dnmt3a	7.9e-05
Sox12	Dnmt3a	8e-05
Meis2	Dnmt3a	8.1e-05
Cic	Dnmt3a	8.2e-05
Mlxip	Dnmt3a	8.2e-05
Hic1	Dnmt3a	8.2e-05
Bhlhe41	Dnmt3a	8.2e-05
Msx3	Dnmt3a	8.3e-05
Nr2e1	Dnmt3a	8.3e-05
Hes1	Dnmt3a	8.3e-05
Mafb	Dnmt3a	8.3e-05
Hmx1	Dnmt3a	8.4e-05
Npas2	Dnmt3a	8.5e-05
Nobox	Dnmt3a	8.7e-05
Hoxd11	Dnmt3a	8.7e-05
Elf5	Dnmt3a	8.9e-05
Zic1	Dnmt3a	8.9e-05
Sox17	Dnmt3a	9.1e-05
Nr2f6	Dnmt3a	9.4e-05
Sox2	Dnmt3a	9.4e-05
Zbtb7b	Dnmt3a	9.5e-05
Tbx2	Dnmt3a	9.6e-05
Msx2	Dnmt3a	9.6e-05
Nkx1-1	Dnmt3a	9.7e-05
Rarg	Dnmt3a	0.000103
Pou1f1	Dnmt3a	0.000111
Zfp263	Dnmt3a	0.000111
Ar	Dnmt3a	0.000114
Nkx2-9	Dnmt3a	0.000114
Gcm1	Dnmt3a	0.000115
Hes7	Dnmt3a	0.000115
Arnt2	Dnmt3a	0.000115
Elf4	Dnmt3a	0.000119
Esrra	Dnmt3a	0.000121
Tcf7	Dnmt3a	0.000122
Nfil3	Dnmt3a	0.000122
Bsx	Dnmt3a	0.000123
Sox6	Dnmt3a	0.000123
Rfx4	Dnmt3a	0.000123
Hoxa11	Dnmt3a	0.000124
Rorb	Dnmt3a	0.000124
Elf2	Dnmt3a	0.000125
Clock	Dnmt3a	0.000126
Hoxb8	Dnmt3a	0.000127
Fli1	Dnmt3a	0.000128
Mafg	Dnmt3a	0.00013
Gabpa	Dnmt3a	0.00013
Id2	Dnmt3a	0.000133
Stat4	Dnmt3a	0.000134
Gbx2	Dnmt3a	0.000135
Hmx2	Dnmt3a	0.000136
Myc	Dnmt3a	0.000137
Usf2	Dnmt3a	0.000139
Sox3	Dnmt3a	0.00014
Ehf	Dnmt3a	0.000142
Ebf1	Dnmt3a	0.000145
Tgif2	Dnmt3a	0.000146
Pdx1	Dnmt3a	0.000147
Spdef	Dnmt3a	0.000148
Snai1	Dnmt3a	0.000149
Nkx3-2	Dnmt3a	0.000149
Tgif1	Dnmt3a	0.00015
Elk4	Dnmt3a	0.00015
Etv5	Dnmt3a	0.000151
Pknox1	Dnmt3a	0.000153
Atf2	Dnmt3a	0.000154
Elf3	Dnmt3a	0.000157
Crebzf	Dnmt3a	0.000157
Sox13	Dnmt3a	0.000166
Pou5f1	Dnmt3a	0.000166
Etv6	Dnmt3a	0.00017
Elk3	Dnmt3a	0.000171
Rfx1	Dnmt3a	0.000173
Bhlha15	Dnmt3a	0.000173
Sp110	Dnmt3a	0.000174
Elk1	Dnmt3a	0.00018
Irf4	Dnmt3a	0.000184
Etv3	Dnmt3a	0.000186
Zscan10	Dnmt3a	0.000189
Srebf2	Dnmt3a	0.000191
Irx6	Dnmt3a	0.000192
Hoxd10	Dnmt3a	0.000193
Zfp3	Dnmt3a	0.000194
Gata4	Dnmt3a	0.000195
Etv4	Dnmt3a	0.000199
Nanog	Dnmt3a	0.000201
Terf2	Dnmt3a	0.000206
Hoxb6	Dnmt3a	0.000208
Srebf1	Dnmt3a	0.000211
Fosl2	Dnmt3a	0.000212
Atf4	Dnmt3a	0.000218
Hoxa6	Dnmt3a	0.000219
Irf6	Dnmt3a	0.00022
Nr2e3	Dnmt3a	0.000222
Zkscan5	Dnmt3a	0.000222
Jdp2	Dnmt3a	0.000223
Zkscan1	Dnmt3a	0.000223
Smad3	Dnmt3a	0.000224
Rora	Dnmt3a	0.000225
Spz1	Dnmt3a	0.000225
Etv1	Dnmt3a	0.000234
Sox4	Dnmt3a	0.000234
Gata3	Dnmt3a	0.000234
Nkx1-2	Dnmt3a	0.000236
Trp73	Dnmt3a	0.000238
Hoxc11	Dnmt3a	0.000238
Rfx7	Dnmt3a	0.000239
Nkx2-4	Dnmt3a	0.000241
Hes2	Dnmt3a	0.000249
Zbtb3	Dnmt3a	0.000254
Mzf1	Dnmt3a	0.000256
Myb	Dnmt3a	0.000256
Nkx3-1	Dnmt3a	0.000258
Irf5	Dnmt3a	0.000259
Mypop	Dnmt3a	0.000262
Pax7	Dnmt3a	0.000268
Hoxd9	Dnmt3a	0.000273
Tbr1	Dnmt3a	0.000275
Mtf1	Dnmt3a	0.000277
Dmbx1	Dnmt3a	0.000282
Hoxa10	Dnmt3a	0.000293
Hoxc12	Dnmt3a	0.000295
Zscan4c	Dnmt3a	0.000296
Irf3	Dnmt3a	0.000303
E2f2	Dnmt3a	0.000306
Hoxd8	Dnmt3a	0.000307
Hoxc10	Dnmt3a	0.000307
Hoxa9	Dnmt3a	0.000309
Irf9	Dnmt3a	0.000319
Hoxd1	Dnmt3a	0.00032
Nkx2-2	Dnmt3a	0.000323
Mitf	Dnmt3a	0.000325
Nkx2-3	Dnmt3a	0.000326
Sox21	Dnmt3a	0.000327
Rhox11	Dnmt3a	0.000328
Nkx2-1	Dnmt3a	0.000329
Zfp410	Dnmt3a	0.00033
Hoxb3	Dnmt3a	0.000334
Atf7	Dnmt3a	0.000342
Gsc	Dnmt3a	0.000342
Msc	Dnmt3a	0.000344
Crx	Dnmt3a	0.000347
Irf7	Dnmt3a	0.000349
Osr2	Dnmt3a	0.000352
Stat6	Dnmt3a	0.000357
Osr1	Dnmt3a	0.000362
Zfp691	Dnmt3a	0.000365
Mybl2	Dnmt3a	0.000367
Zscan20	Dnmt3a	0.000368
Tbx20	Dnmt3a	0.000371
Rfx2	Dnmt3a	0.000373
Hoxd3	Dnmt3a	0.00038
Pou2f2	Dnmt3a	0.000381
Otx1	Dnmt3a	0.000382
Pax2	Dnmt3a	0.00039
Otx2	Dnmt3a	0.000395
Isl2	Dnmt3a	0.000397
Sox7	Dnmt3a	0.000397
Atf3	Dnmt3a	0.000398
Atf1	Dnmt3a	0.000403
Hoxc6	Dnmt3a	0.00041
Foxj1	Dnmt3a	0.000412
Emx2	Dnmt3a	0.000415
Sox10	Dnmt3a	0.000417
Cebpd	Dnmt3a	0.000422
Obox6	Dnmt3a	0.000429
Six4	Dnmt3a	0.000438
Hmg20b	Dnmt3a	0.00044
Eomes	Dnmt3a	0.000442
Msx1	Dnmt3a	0.000445
En2	Dnmt3a	0.000455
Cebpg	Dnmt3a	0.000459
Irx2	Dnmt3a	0.000461
Tbx3	Dnmt3a	0.000464
En1	Dnmt3a	0.000466
Sox8	Dnmt3a	0.000471
Cux1	Dnmt3a	0.000474
Alx4	Dnmt3a	0.000474
Isx	Dnmt3a	0.000476
Cebpe	Dnmt3a	0.000489
Gbx1	Dnmt3a	0.000493
Stat3	Dnmt3a	0.000495
Sox18	Dnmt3a	0.000496
Foxj3	Dnmt3a	0.000497
Meox1	Dnmt3a	0.000499
Hdx	Dnmt3a	0.0005
Hoxb7	Dnmt3a	0.000502
Creb1	Dnmt3a	0.000513
Foxb1	Dnmt3a	0.000514
Fosl1	Dnmt3a	0.000519
Zfp128	Dnmt3a	0.000519
Hoxa5	Dnmt3a	0.00052
Mecp2	Dnmt3a	0.000528
Rax	Dnmt3a	0.000529
Ahctf1	Dnmt3a	0.00053
Pitx1	Dnmt3a	0.000535
Tlx2	Dnmt3a	0.000536
Runx1	Dnmt3a	0.000538
Pou4f3	Dnmt3a	0.000546
Cdx1	Dnmt3a	0.000546
Junb	Dnmt3a	0.000552
Obox5	Dnmt3a	0.000553
Obox3	Dnmt3a	0.000557
Setbp1	Dnmt3a	0.000561
Nfe2l2	Dnmt3a	0.000562
Prrx2	Dnmt3a	0.000562
Sox15	Dnmt3a	0.000566
Hoxb5	Dnmt3a	0.000575
Shox2	Dnmt3a	0.000575
Rfx3	Dnmt3a	0.000577
Irx3	Dnmt3a	0.000583
Irx4	Dnmt3a	0.000584
Pou2f3	Dnmt3a	0.000584
Lbx2	Dnmt3a	0.000584
Pitx2	Dnmt3a	0.000587
Evx2	Dnmt3a	0.000592
Foxa2	Dnmt3a	0.000595
Nr4a2	Dnmt3a	0.000595
Alx1	Dnmt3a	0.000606
Arx	Dnmt3a	0.000628
Pitx3	Dnmt3a	0.000633
Hoxa7	Dnmt3a	0.000638
Lhx9	Dnmt3a	0.00064
Vsx1	Dnmt3a	0.000644
Hoxa1	Dnmt3a	0.000648
Prrx1	Dnmt3a	0.000654
Hnf1b	Dnmt3a	0.000654
Lhx1	Dnmt3a	0.000658
Cdx2	Dnmt3a	0.000661
Mybl1	Dnmt3a	0.000665
Vax1	Dnmt3a	0.000665
Evx1	Dnmt3a	0.000667
Hoxa3	Dnmt3a	0.000668
Hoxc4	Dnmt3a	0.000673
Tbx1	Dnmt3a	0.000675
Foxk1	Dnmt3a	0.000677
Gm5294	Dnmt3a	0.00069
Sox14	Dnmt3a	0.000691
Tbx4	Dnmt3a	0.000697
Sox5	Dnmt3a	0.000698
Lhx2	Dnmt3a	0.000715
Uncx	Dnmt3a	0.000715
Foxd1	Dnmt3a	0.000723
Tbx5	Dnmt3a	0.000723
Hmbox1	Dnmt3a	0.000724
Vax2	Dnmt3a	0.000733
Six6	Dnmt3a	0.000733
Zfp105	Dnmt3a	0.000738
Hoxc8	Dnmt3a	0.000739
Lhx5	Dnmt3a	0.000769
Phox2a	Dnmt3a	0.000781
Hoxa2	Dnmt3a	0.000784
Hoxc9	Dnmt3a	0.000796
Foxp1	Dnmt3a	0.000797
Twist2	Dnmt3a	0.000798
Hoxc5	Dnmt3a	0.000801
Hmga2	Dnmt3a	0.000805
Pou3f3	Dnmt3a	0.000807
Arid5a	Dnmt3a	0.000808
Neurog1	Dnmt3a	0.000808
Foxo1	Dnmt3a	0.000846
Gsx2	Dnmt3a	0.000855
Gata1	Dnmt3a	0.000857
Pou3f2	Dnmt3a	0.00086
Pou2f1	Dnmt3a	0.00087
Hoxb4	Dnmt3a	0.000877
Jun	Dnmt3a	0.000879
Six3	Dnmt3a	0.000889
Hoxa4	Dnmt3a	0.000898
Sry	Dnmt3a	0.000899
Obox1	Dnmt3a	0.0009
T	Dnmt3a	0.00091
Lhx6	Dnmt3a	0.000918
Irx5	Dnmt3a	0.000923
Dux	Dnmt3a	0.000923
Nkx6-1	Dnmt3a	0.000935
Gmeb2	Dnmt3a	0.000944
Jund	Dnmt3a	0.000947
Meox2	Dnmt3a	0.000961
Alx3	Dnmt3a	0.000987
Prdm11	Dnmt3a	0.000991
Six2	Dnmt3a	0.000996
