# Supplementary material for: Deletion of EP3 prostaglandin receptor in murine macrophages aggravates diet-induced obesity by suppressing SPARC
Source: EMBO J. 2025 Jul 23;44(18):4962–83. doi: 10.1038/s44318-025-00508-y (PMC12436609; doi:10.1038/s44318-025-00508-y)
Supplement: Supplementary file 9 — Source data Fig. 7 [file 44318_2025_508_MOESM9_ESM.zip › Source data Fig.7/Figure 7B/Figure 7B.xlsx]

## Sheet: Figure 7B
	Dnmt1	Dnmt1		Dnmt1	Dnmt1		Dnmt1	Dnmt1		Dnmt1	Dnmt1		Dnmt1	Dnmt1
	Scram	Scram		Si-SP1	Si-SP1		Si-SP4	Si-SP4		Si-EGR2	Si-EGR2		Si-ZFP281	Si-ZFP281
	EP3F/F	EP3F/FLysMCre		EP3F/F	EP3F/FLysMCre		EP3F/F	EP3F/FLysMCre		EP3F/F	EP3F/FLysMCre		EP3F/F	EP3F/FLysMCre
	1.20377	2.15481		0.239411	0.534982		0.618808	1.90206		0.197177	1.73816		0.869081	1.71423
	0.964306	2.32553		0.468968	0.931458		1.02638	1.85005		0.28471	1.43154		0.492284	1.59944
	0.816522	2.09589		0.725759	1.28126		0.725759	1.70239		0.606073	1.1872		0.899729	1.78703
	1.17085	2.34171		0.772476	0.875126		0.794194	1.36373		0.63181	1.24622		0.585428	1.23761
	0.893514	2.08141		0.73589	0.905987		0.058621	1.48202		0.677157	2.18489		0.845316	1.30818
	0.95103	1.96914		0.857116	0.73589		0.794194	1.06996		0.78326	1.5557		0.822201	1.23761
		2.03858		0.715767	1.06996			1.61056						1.36373
		2.47523												1.15474
