# Supplementary material for: Deletion of EP3 prostaglandin receptor in murine macrophages aggravates diet-induced obesity by suppressing SPARC
Source: EMBO J. 2025 Jul 23;44(18):4962–83. doi: 10.1038/s44318-025-00508-y (PMC12436609; doi:10.1038/s44318-025-00508-y)
Supplement: Supplementary file 9 — Source data Fig. 7 [file 44318_2025_508_MOESM9_ESM.zip › Source data Fig.7/Figure 7E/Figure 7E.xlsx]

## Sheet: Figure 7E
		Dnmt1-Relat.luci.acti.(fold)
	Vector	Vector		pc-Sp1	pc-Sp1
	Vehicle	Sulprostone		Vehicle	Sulprostone
	1.76178	1.00064		6.49297	4.96445
	1.59257	1.09054		6.70894	5.30367
	1.453	1.2452		7.16103	5.38525
	1.36201	1.75337		7.36472	5.35955
	2.04757	2.29132		6.81052	5.1343
	2.3492	2.45206		6.55144	5.12704
	2.68498	2.3738		6.72147	5.01672
	3.55492	2.22588		6.52147	4.64442
