# Supplementary material for: Deletion of EP3 prostaglandin receptor in murine macrophages aggravates diet-induced obesity by suppressing SPARC
Source: EMBO J. 2025 Jul 23;44(18):4962–83. doi: 10.1038/s44318-025-00508-y (PMC12436609; doi:10.1038/s44318-025-00508-y)
Supplement: Supplementary file 10 — Source data Fig. 8 [file 44318_2025_508_MOESM10_ESM.zip]

Archive with 76 entries (54 files):
- Source data Fig.8/
- Source data Fig.8/Figure 8B/
- Source data Fig.8/Figure 8B/Figure 8B.xlsx
- Source data Fig.8/Figure 8B/._Figure 8B.xlsx
- Source data Fig.8/Figure 8C/
- Source data Fig.8/Figure 8C/Figure 8C.xlsx
- Source data Fig.8/Figure 8C/._Figure 8C.xlsx
- Source data Fig.8/Figure 8D/
- Source data Fig.8/Figure 8D/Figure 8D.xlsx
- Source data Fig.8/Figure 8D/._Figure 8D.xlsx
- Source data Fig.8/Figure 8E/
- Source data Fig.8/Figure 8E/Figure 8E.xlsx
- Source data Fig.8/Figure 8E/._Figure 8E.xlsx
- Source data Fig.8/Figure 8F/
- Source data Fig.8/Figure 8F/Figure 8F.xlsx
- Source data Fig.8/Figure 8F/._Figure 8F.xlsx
- Source data Fig.8/Figure 8G/
- Source data Fig.8/Figure 8G/Figure 8G.xlsx
- Source data Fig.8/Figure 8G/._Figure 8G.xlsx
- Source data Fig.8/Figure 8H/
- Source data Fig.8/Figure 8H/eWAT-HFD-Sulprostone.tif
- Source data Fig.8/Figure 8H/eWAT-HFD-Vehicle.tif
- Source data Fig.8/Figure 8H/eWAT-NCD-Vehicle.tif
- Source data Fig.8/Figure 8H/iWAT-HFD-Sulprostone.tif
- Source data Fig.8/Figure 8H/iWAT-HFD-Vehicle.tif
- Source data Fig.8/Figure 8H/iWAT-NCD-Vehicle.tif
- Source data Fig.8/Figure 8I/
- Source data Fig.8/Figure 8I/Figure 8I.xlsx
- Source data Fig.8/Figure 8I/._Figure 8I.xlsx
- Source data Fig.8/Figure 8J/
- Source data Fig.8/Figure 8J/Figure 8J.xlsx
- Source data Fig.8/Figure 8J/._Figure 8J.xlsx
- Source data Fig.8/Figure 8K/
- Source data Fig.8/Figure 8K/Figure 8K.xlsx
- Source data Fig.8/Figure 8K/._Figure 8K.xlsx
- Source data Fig.8/Figure 8L/
- Source data Fig.8/Figure 8L/Figure 8L.xlsx
- Source data Fig.8/Figure 8L/._Figure 8L.xlsx
- Source data Fig.8/Figure 8M/
- Source data Fig.8/Figure 8M/HFD-Sulprostone/
- Source data Fig.8/Figure 8M/HFD-Sulprostone/HFD-Sulprostone-DAPI.tif
- Source data Fig.8/Figure 8M/HFD-Sulprostone/HFD-Sulprostone-DNMT1.tif
- Source data Fig.8/Figure 8M/HFD-Sulprostone/HFD-Sulprostone-MAC-3.tif
- Source data Fig.8/Figure 8M/HFD-Sulprostone/HFD-Sulprostone-Merge.tif
- Source data Fig.8/Figure 8M/HFD-Vehicle/
- Source data Fig.8/Figure 8M/HFD-Vehicle/HFD-Vehicle-DAPI.tif
- Source data Fig.8/Figure 8M/HFD-Vehicle/HFD-Vehicle-DNMT1.tif
- Source data Fig.8/Figure 8M/HFD-Vehicle/HFD-Vehicle-MAC-3.tif
- Source data Fig.8/Figure 8M/HFD-Vehicle/HFD-Vehicle-Merge.tif
- Source data Fig.8/Figure 8M/NCD-Vehicle/
- Source data Fig.8/Figure 8M/NCD-Vehicle/NCD-Vehicle-DAPI.tif
- Source data Fig.8/Figure 8M/NCD-Vehicle/NCD-Vehicle-DNMT1.tif
- Source data Fig.8/Figure 8M/NCD-Vehicle/NCD-Vehicle-MAC-3.tif
- Source data Fig.8/Figure 8M/NCD-Vehicle/NCD-Vehicle-Merge.tif
- Source data Fig.8/Figure 8N/
- Source data Fig.8/Figure 8N/._Figure 8N.xlsx
- Source data Fig.8/Figure 8N/Figure 8N.xlsx
- Source data Fig.8/Figure 8O/
- Source data Fig.8/Figure 8O/HFD-Sulprostone/
- Source data Fig.8/Figure 8O/HFD-Sulprostone/HFD-Sulprostone-DAPI.tif
- Source data Fig.8/Figure 8O/HFD-Sulprostone/HFD-Sulprostone-MAC-3.tif
- Source data Fig.8/Figure 8O/HFD-Sulprostone/HFD-Sulprostone-Merge.tif
- Source data Fig.8/Figure 8O/HFD-Sulprostone/HFD-Sulprostone-SPARC.tif
- Source data Fig.8/Figure 8O/HFD-Vehicle/
- Source data Fig.8/Figure 8O/HFD-Vehicle/HFD-Vehicle-DAPI.tif
- Source data Fig.8/Figure 8O/HFD-Vehicle/HFD-Vehicle-MAC-3.tif
- Source data Fig.8/Figure 8O/HFD-Vehicle/HFD-Vehicle-Merge.tif
- Source data Fig.8/Figure 8O/HFD-Vehicle/HFD-Vehicle-SPARC.tif
- Source data Fig.8/Figure 8O/NCD-Vehicle/
- Source data Fig.8/Figure 8O/NCD-Vehicle/NCD-Vehicle-DAPI.tif
- Source data Fig.8/Figure 8O/NCD-Vehicle/NCD-Vehicle-MAC-3.tif
- Source data Fig.8/Figure 8O/NCD-Vehicle/NCD-Vehicle-Merge.tif
- Source data Fig.8/Figure 8O/NCD-Vehicle/NCD-Vehicle-SPARC.tif
- Source data Fig.8/Figure 8P/
- Source data Fig.8/Figure 8P/._Figure 8P.xlsx
- Source data Fig.8/Figure 8P/Figure 8P.xlsx
