# Supplementary material for: Deletion of EP3 prostaglandin receptor in murine macrophages aggravates diet-induced obesity by suppressing SPARC
Source: EMBO J. 2025 Jul 23;44(18):4962–83. doi: 10.1038/s44318-025-00508-y (PMC12436609; doi:10.1038/s44318-025-00508-y)
Supplement: Supplementary file 10 — Source data Fig. 8 [file 44318_2025_508_MOESM10_ESM.zip › Source data Fig.8/Figure 8B/Figure 8B.xlsx]

## Sheet: Figure 8B
		HFD-8weeks	HFD-9weeks	HFD-10weeks	HFD-11weeks	HFD-12weeks	HFD-13weeks
	NCD+Vehicle-1	29.2	29.2	29.1	29.5	29.9	30.3
	NCD+Vehicle-2	31.7	31.6	32	31.9	32.4	32.2
	NCD+Vehicle-3	27.5	28.3	28.7	29.1	29.3	30.5
	NCD+Vehicle-4	26.3	27.8	27.1	28.1	28.8	28.2
	NCD+Vehicle-5	30.3	30.6	31.3	30.9	32.9	33
	NCD+Vehicle-6	31.6	31.5	31.5	32.1	31.4	32.5
	NCD+Vehicle-7	30.8	29.7	30.2	32.2	32.8	31.5
	NCD+Vehicle-8	30.9	31	32.8	32.4	32.6	32.9
	NCD+Vehicle-9	29.8	30	29.4	29.7	30.4	31.1
	NCD+Vehicle-10	31.4	32.2	32.1	33.4	33	34
		HFD-8weeks	HFD-9weeks	HFD-10weeks	HFD-11weeks	HFD-12weeks	HFD-13weeks
	HFD+Vehicle-1	32.9	33.4	35.9	37.7	39.3	40.8
	HFD+Vehicle-2	35.5	37.2	38.8	40.7	42.5	44.3
	HFD+Vehicle-3	34.9	35.7	35.5	38.7	39.5	41.4
	HFD+Vehicle-4	34.8	36.4	39.1	40.9	43.3	45.7
	HFD+Vehicle-5	36.1	37.8	39.3	40.5	42.8	46.6
	HFD+Vehicle-6	35.4	37.5	41.3	43.8	47.1	48.3
	HFD+Vehicle-7	35.7	37.6	42.8	44.4	47.6	50.1
	HFD+Vehicle-8	35.8	37.6	40.9	44.5	46.8	49.5
		HFD-8weeks	HFD-9weeks	HFD-10weeks	HFD-11weeks	HFD-12weeks	HFD-13weeks
	HFD+Suprostone-1	37.9	39.1	39.1	39.9	41.3	41.9
	HFD+Suprostone-2	37	38.2	39.6	41.7	42.5	43.2
	HFD+Suprostone-3	35.6	36.9	37.7	38.1	39.3	40.9
	HFD+Suprostone-4	33.7	34	34.1	34.7	36.5	38
	HFD+Suprostone-5	33.4	34.7	34.6	38.4	39.6	40.2
	HFD+Suprostone-6	34.7	35.9	36.6	37.5	38.1	38.9
	HFD+Suprostone-7	32.3	33.2	34.5	35.2	36.3	37.4
	HFD+Suprostone-8	33.3	35.6	37.5	38.7	40.2	41.8
