# Supplementary material for: Deletion of EP3 prostaglandin receptor in murine macrophages aggravates diet-induced obesity by suppressing SPARC
Source: EMBO J. 2025 Jul 23;44(18):4962–83. doi: 10.1038/s44318-025-00508-y (PMC12436609; doi:10.1038/s44318-025-00508-y)
Supplement: Supplementary file 10 — Source data Fig. 8 [file 44318_2025_508_MOESM10_ESM.zip › Source data Fig.8/Figure 8C/Figure 8C.xlsx]

## Sheet: Figure 8C
				GTT
		baseline	30min	60min	90min	120min	150min	180min
	NCD+Vehicle-1	7	11.8	10.5	9.6	8.7	7.7	7.7
	NCD+Vehicle-2	5.5	12.5	9.6	9.4	7.4	7.8	7
	NCD+Vehicle-3	5.9	12.4	10.8	10.4	8.7	7.7	6.9
	NCD+Vehicle-4	5.9	15	11.5	10.7	9.3	8.3	6.9
	NCD+Vehicle-5	4.3	10.3	6.8	6.8	6	5.9	5.7
	NCD+Vehicle-6	6.9	14.2	12.2	11.1	9.8	9.3	9.3
	NCD+Vehicle-7	7.1	14.8	12.5	10.1	9.4	9.2	8.3
	NCD+Vehicle-8	6	14.2	11.7	9.7	8.3	7.4	7
	NCD+Vehicle-9	6.8	14.5	10.6	9.4	8.8	8.2	7.5
				GTT
		baseline	30min	60min	90min	120min	150min	180min
	HFD+Vehicle-1	8.8	21.7	20.3	17.6	15.2	11.9	10.8
	HFD+Vehicle-2	9.9	23.6	26.4	19.4	15.4	12.9	10.3
	HFD+Vehicle-3	12.6	21.2	21.4	18.8	17.5	16.3	16.9
	HFD+Vehicle-4	6.3	20.8	18.7	14	12.4	11.6	9.6
	HFD+Vehicle-5	9.6	23.7	22.7	18.4	17.1	13.2	12.1
	HFD+Vehicle-6	6.8	25.1	20.6	12.1	9.9	8.2	7
	HFD+Vehicle-7	9.2	25.6	26.3	26.5	19.4	18.4	14
	HFD+Vehicle-8	11.1	28.6	28.8	25.6	22	18.5	16.1
				GTT
		baseline	30min	60min	90min	120min	150min	180min
	HFD+Suprostone-1	6.6	17.9	12.2	9	8.8	7.7	7
	HFD+Suprostone-2	9.6	14.1	12.1	9.8	9	8.5	7.5
	HFD+Suprostone-3	6.5	11.2	9.2	8.6	8.2	7.7	7.6
	HFD+Suprostone-4	7.4	16.3	10.4	9.2	7.4	7.2	6.6
	HFD+Suprostone-5	7.7	16.1	14.7	11.4	9.6	8.2	8.4
	HFD+Suprostone-6	10.7	24.3	22.3	19.4	16.5	14.5	13.2
	HFD+Suprostone-7	9	24.8	20.9	17.3	12.3	11.1	10.5
	HFD+Suprostone-8	8.6	18.2	16.2	12.6	10.4	9.6	8.9
