# Supplementary material for: Deletion of EP3 prostaglandin receptor in murine macrophages aggravates diet-induced obesity by suppressing SPARC
Source: EMBO J. 2025 Jul 23;44(18):4962–83. doi: 10.1038/s44318-025-00508-y (PMC12436609; doi:10.1038/s44318-025-00508-y)
Supplement: Supplementary file 10 — Source data Fig. 8 [file 44318_2025_508_MOESM10_ESM.zip › Source data Fig.8/Figure 8D/Figure 8D.xlsx]

## Sheet: Figure 8D
		AUC of GTT			AUC of GTT			AUC of GTT
	NCD+Vehicle-1	55.65		HFD+Vehicle-1	96.5		HFD+Suprostone-1	62.4
	NCD+Vehicle-2	52.95		HFD+Vehicle-2	107.8		HFD+Suprostone-2	62.05
	NCD+Vehicle-3	56.4		HFD+Vehicle-3	110		HFD+Suprostone-3	51.95
	NCD+Vehicle-4	61.2		HFD+Vehicle-4	85.45		HFD+Suprostone-4	57.5
	NCD+Vehicle-5	40.8		HFD+Vehicle-5	106		HFD+Suprostone-5	68.05
	NCD+Vehicle-6	64.7		HFD+Vehicle-6	82.8		HFD+Suprostone-6	109
	NCD+Vehicle-7	63.7		HFD+Vehicle-7	127.8		HFD+Suprostone-7	96.15
	NCD+Vehicle-8	57.8		HFD+Vehicle-8	137.1		HFD+Suprostone-8	75.75
	NCD+Vehicle-9	58.65
