# Supplementary material for: Deletion of EP3 prostaglandin receptor in murine macrophages aggravates diet-induced obesity by suppressing SPARC
Source: EMBO J. 2025 Jul 23;44(18):4962–83. doi: 10.1038/s44318-025-00508-y (PMC12436609; doi:10.1038/s44318-025-00508-y)
Supplement: Supplementary file 10 — Source data Fig. 8 [file 44318_2025_508_MOESM10_ESM.zip › Source data Fig.8/Figure 8E/Figure 8E.xlsx]

## Sheet: Figure 8E
				ITT
		baseline	30min	60min	90min	120min	150min	180min
	NCD+Vehicle-1	9.6	6	4.7	4.7	5.4	5.6	5.5
	NCD+Vehicle-2	10.9	5.7	4.7	4.1	3.8	3.6	4.7
	NCD+Vehicle-3	10.2	5.9	5.2	5	4.7	4.9	7.9
	NCD+Vehicle-4	8.3	4.5	3.1	2.8	3.5	3.7	5.1
	NCD+Vehicle-5	7.6	6.7	3.2	2.4	3.2	2.8	3.2
	NCD+Vehicle-6	8.8	5.1	3.3	2.9	3.7	4.2	5.5
	NCD+Vehicle-7	11.9	3.5	1.5	1.2	1.3	1.5	2.3
	NCD+Vehicle-8	6.9	3	1.5	1.4	1.4	3.8	4.5
	NCD+Vehicle-9	10.4	4.6	2	3	5.8	6.4	6.8
				ITT
		baseline	30min	60min	90min	120min	150min	180min
	HFD+Vehicle-1	14.4	8.5	6.5	6.7	7.2	7.9	9.8
	HFD+Vehicle-2	13.2	7.2	4.4	3.9	4.8	6.3	8.8
	HFD+Vehicle-3	12.4	6.2	5.5	5.7	6	7.1	8
	HFD+Vehicle-4	12.9	7.4	5.7	6.9	7.4	8.8	9.7
	HFD+Vehicle-5	12.8	5	3.6	4.1	4.2	6.8	8.6
	HFD+Vehicle-6	10.7	6.2	4.7	4.4	5.1	6.9	7.4
	HFD+Vehicle-7	12.7	5.7	4.3	5.4	6.7	7.1	7.6
	HFD+Vehicle-8	11.9	7.1	5.1	4.7	5.8	6.4	7.2
				ITT
		baseline	30min	60min	90min	120min	150min	180min
	HFD+Suprostone-1	10.4	5.2	2.4	2.1	3.2	3.8	4.6
	HFD+Suprostone-2	11.7	6.9	4.8	4.1	5.6	6.8	9.3
	HFD+Suprostone-3	10.8	6.1	5.1	4.9	4.6	6	7.3
	HFD+Suprostone-4	11.7	5.7	3.3	2.7	3.2	3.6	4.6
	HFD+Suprostone-5	10.3	5.4	4.2	3.3	4.1	4.7	5.5
	HFD+Suprostone-6	11.5	6.5	4.6	3.2	4.2	5.1	5.6
	HFD+Suprostone-7	11.4	6	4.3	3.8	4.4	4.9	6.2
	HFD+Suprostone-8	13.4	5.5	3.6	3.6	3.7	3.7	4.6
