# Supplementary material for: Deletion of EP3 prostaglandin receptor in murine macrophages aggravates diet-induced obesity by suppressing SPARC
Source: EMBO J. 2025 Jul 23;44(18):4962–83. doi: 10.1038/s44318-025-00508-y (PMC12436609; doi:10.1038/s44318-025-00508-y)
Supplement: Supplementary file 10 — Source data Fig. 8 [file 44318_2025_508_MOESM10_ESM.zip › Source data Fig.8/Figure 8F/Figure 8F.xlsx]

## Sheet: Figure 8F
		AUC of ITT			AUC of ITT			AUC of ITT
	NCD+Vehicle-1	33.95		HFD+Vehicle-1	48.9		HFD+Suprostone-1	24.2
	NCD+Vehicle-2	29.7		HFD+Vehicle-2	37.6		HFD+Suprostone-2	38.7
	NCD+Vehicle-3	34.75		HFD+Vehicle-3	40.7		HFD+Suprostone-3	35.75
	NCD+Vehicle-4	24.3		HFD+Vehicle-4	47.5		HFD+Suprostone-4	26.65
	NCD+Vehicle-5	23.7		HFD+Vehicle-5	34.4		HFD+Suprostone-5	29.6
	NCD+Vehicle-6	26.35		HFD+Vehicle-6	36.35		HFD+Suprostone-6	32.15
	NCD+Vehicle-7	16.1		HFD+Vehicle-7	39.35		HFD+Suprostone-7	32.2
	NCD+Vehicle-8	16.8		HFD+Vehicle-8	38.65		HFD+Suprostone-8	29.1
	NCD+Vehicle-9	30.4
