# Supplementary material for: Deletion of EP3 prostaglandin receptor in murine macrophages aggravates diet-induced obesity by suppressing SPARC
Source: EMBO J. 2025 Jul 23;44(18):4962–83. doi: 10.1038/s44318-025-00508-y (PMC12436609; doi:10.1038/s44318-025-00508-y)
Supplement: Supplementary file 10 — Source data Fig. 8 [file 44318_2025_508_MOESM10_ESM.zip › Source data Fig.8/Figure 8G/Figure 8G.xlsx]

## Sheet: Figure 8G
		iBAT			iBAT			iBAT
	NCD+Vehicle-1	0.1198		HFD+Vehicle-1	0.1546		HFD+Suprostone-1	0.091
	NCD+Vehicle-2	0.0767		HFD+Vehicle-2	0.1008		HFD+Suprostone-2	0.0762
	NCD+Vehicle-3	0.0903		HFD+Vehicle-3	0.1067		HFD+Suprostone-3	0.0905
	NCD+Vehicle-4	0.0649		HFD+Vehicle-4	0.1404		HFD+Suprostone-4	0.0882
	NCD+Vehicle-5	0.0915		HFD+Vehicle-5	0.1434		HFD+Suprostone-5	0.1033
	NCD+Vehicle-6	0.0768		HFD+Vehicle-6	0.1085		HFD+Suprostone-6	0.095
	NCD+Vehicle-7	0.0802		HFD+Vehicle-7	0.1294		HFD+Suprostone-7	0.1971
	NCD+Vehicle-8	0.064		HFD+Vehicle-8	0.2515		HFD+Suprostone-8	0.1027
	NCD+Vehicle-9	0.0884
		eWAT			eWAT			eWAT
	NCD+Vehicle-1	0.8006		HFD+Vehicle-1	2.8761		HFD+Suprostone-1	2.1014
	NCD+Vehicle-2	0.5952		HFD+Vehicle-2	3.9817		HFD+Suprostone-2	0.9989
	NCD+Vehicle-3	0.4432		HFD+Vehicle-3	2.58		HFD+Suprostone-3	0.8408
	NCD+Vehicle-4	0.598		HFD+Vehicle-4	2.6738		HFD+Suprostone-4	1.9166
	NCD+Vehicle-5	0.4559		HFD+Vehicle-5	2.7714		HFD+Suprostone-5	1.9773
	NCD+Vehicle-6	0.4876		HFD+Vehicle-6	2.2872		HFD+Suprostone-6	2.9213
	NCD+Vehicle-7	0.3633		HFD+Vehicle-7	2.4816		HFD+Suprostone-7	2.6913
	NCD+Vehicle-8	0.7242		HFD+Vehicle-8	2.7731		HFD+Suprostone-8	2.2096
	NCD+Vehicle-9	0.5423
		iWAT			iWAT			iWAT
	NCD+Vehicle-1	0.3184		HFD+Vehicle-1	1.8643		HFD+Suprostone-1	0.9181
	NCD+Vehicle-2	0.3002		HFD+Vehicle-2	2.7114		HFD+Suprostone-2	0.6403
	NCD+Vehicle-3	0.3708		HFD+Vehicle-3	1.2814		HFD+Suprostone-3	0.5311
	NCD+Vehicle-4	0.3208		HFD+Vehicle-4	1.7866		HFD+Suprostone-4	0.8508
	NCD+Vehicle-5	0.2685		HFD+Vehicle-5	1.3889		HFD+Suprostone-5	0.6336
	NCD+Vehicle-6	0.2924		HFD+Vehicle-6	1.076		HFD+Suprostone-6	1.51
	NCD+Vehicle-7	0.2822		HFD+Vehicle-7	1.2002		HFD+Suprostone-7	1.3168
	NCD+Vehicle-8	0.2804		HFD+Vehicle-8	2.158		HFD+Suprostone-8	0.724
	NCD+Vehicle-9	0.2718
		PeriWAT			PeriWAT			PeriWAT
	NCD+Vehicle-1	0.2262		HFD+Vehicle-1	1.2473		HFD+Suprostone-1	0.9163
	NCD+Vehicle-2	0.2008		HFD+Vehicle-2	1.8455		HFD+Suprostone-2	0.2788
	NCD+Vehicle-3	0.157		HFD+Vehicle-3	0.6837		HFD+Suprostone-3	0.2551
	NCD+Vehicle-4	0.1665		HFD+Vehicle-4	0.9414		HFD+Suprostone-4	0.6458
	NCD+Vehicle-5	0.1432		HFD+Vehicle-5	0.9784		HFD+Suprostone-5	0.749
	NCD+Vehicle-6	0.1388		HFD+Vehicle-6	0.6998		HFD+Suprostone-6	0.9615
	NCD+Vehicle-7	0.0742		HFD+Vehicle-7	0.7343		HFD+Suprostone-7	0.9944
	NCD+Vehicle-8	0.1869		HFD+Vehicle-8	1.3954		HFD+Suprostone-8	0.8148
	NCD+Vehicle-9	0.1536
		Liver			Liver			Liver
	NCD+Vehicle-1	1.6737		HFD+Vehicle-1	2.1459		HFD+Suprostone-1	1.6565
	NCD+Vehicle-2	1.5503		HFD+Vehicle-2	2.3214		HFD+Suprostone-2	1.719
	NCD+Vehicle-3	1.6057		HFD+Vehicle-3	1.8465		HFD+Suprostone-3	1.8626
	NCD+Vehicle-4	1.6108		HFD+Vehicle-4	1.8598		HFD+Suprostone-4	1.7622
	NCD+Vehicle-5	1.5336		HFD+Vehicle-5	2.1958		HFD+Suprostone-5	1.9088
	NCD+Vehicle-6	1.8325		HFD+Vehicle-6	1.7276		HFD+Suprostone-6	1.6746
	NCD+Vehicle-7	1.9491		HFD+Vehicle-7	1.9516		HFD+Suprostone-7	1.9277
	NCD+Vehicle-8	1.7186		HFD+Vehicle-8	1.8815		HFD+Suprostone-8	1.8029
	NCD+Vehicle-9	1.4921
