# Supplementary material for: Deletion of EP3 prostaglandin receptor in murine macrophages aggravates diet-induced obesity by suppressing SPARC
Source: EMBO J. 2025 Jul 23;44(18):4962–83. doi: 10.1038/s44318-025-00508-y (PMC12436609; doi:10.1038/s44318-025-00508-y)
Supplement: Supplementary file 10 — Source data Fig. 8 [file 44318_2025_508_MOESM10_ESM.zip › Source data Fig.8/Figure 8I/Figure 8I.xlsx]

## Sheet: Figure 8I
	eWAT	<1000	1000-3000	3000-5000	5000-7000	7000-9000	9000-11000	11000-13000	>13000
	NCD+Vehicle-1	35.3918	45.4074	14.9974	3.21744	0.67462	0.25947	0.05189	0
	NCD+Vehicle-2	16.6005	31.6918	27.3233	16.0445	5.95711	1.82685	0.31771	0.23828
	NCD+Vehicle-3	32.9392	47.241	14.1329	3.82883	0.9009	0.39414	0.05631	0.50676
	NCD+Vehicle-4	18.3133	32.1285	23.8554	16.3052	6.98795	2.00803	0.24096	0.16064
	NCD+Vehicle-5	21.1144	38.2698	25.7331	10.4839	3.22581	0.80645	0.21994	0.14663
	NCD+Vehicle-6	23.5021	40.4959	24.2252	9.09091	1.54959	0.8781	0.15496	0.10331
	NCD+Vehicle-7	35.338	52.1775	10.535	1.4102	0.29034	0.08295	0.04148	0.12443
	NCD+Vehicle-8	18.6942	32.9897	22.6117	15.8076	6.39175	2.4055	0.61856	0.4811
	NCD+Vehicle-9	24.656	41.3417	21.6743	8.54358	2.80963	0.63073	0.17202	0.17202
	eWAT	<1000	1000-3000	3000-5000	5000-7000	7000-9000	9000-11000	11000-13000	>13000
	HFD+Vehicle-1	13.6513	16.9408	9.21053	7.89474	6.57895	5.26316	5.59211	34.8684
	HFD+Vehicle-2	16.8539	16.8539	9.63082	8.50722	6.74157	4.81541	3.04976	33.5474
	HFD+Vehicle-3	12.7248	13.9696	10.0968	9.95851	9.68188	8.99032	7.19225	27.3859
	HFD+Vehicle-4	15.8084	16.5269	13.4132	12.0958	9.7006	7.78443	6.34731	18.3234
	HFD+Vehicle-5	11.2583	18.0132	13.1126	10.0662	8.60927	6.62252	5.96026	26.3576
	HFD+Vehicle-6	18.5336	20.4684	13.6456	9.16497	8.04481	8.04481	6.31365	15.7841
	HFD+Vehicle-7	10.7759	13.2184	12.3563	9.77011	9.05172	8.76437	7.32759	28.7356
	HFD+Vehicle-8	14.673	14.992	13.7161	6.06061	4.78469	5.42265	4.46571	35.8852
	eWAT	<1000	1000-3000	3000-5000	5000-7000	7000-9000	9000-11000	11000-13000	>13000
	HFD+Suprostone-1	24.8205	24.5128	12	9.4359	8.41026	6.5641	6.87179	7.38462
	HFD+Suprostone-2	21.5584	26.4069	16.2771	12.987	9.61039	5.97403	3.54978	3.63636
	HFD+Suprostone-3	15.3846	17.9487	14.2308	8.71795	10.641	10.1282	8.84615	14.1026
	HFD+Suprostone-4	26.8672	41.0788	21.0581	7.67635	1.76349	0.93361	0.36307	0.25934
	HFD+Suprostone-5	20.9416	17.0455	13.474	9.25325	6.81818	4.70779	5.03247	22.7273
	HFD+Suprostone-6	11.0638	13.617	11.0638	9.14894	7.02128	8.93617	8.29787	30.8511
	HFD+Suprostone-7	16.5986	19.1837	12.1088	11.7007	9.65986	8.70748	5.85034	16.1905
	HFD+Suprostone-8	12.2628	16.0584	13.7226	11.3869	10.9489	11.6788	4.81752	19.1241
