# Supplementary material for: Deletion of EP3 prostaglandin receptor in murine macrophages aggravates diet-induced obesity by suppressing SPARC
Source: EMBO J. 2025 Jul 23;44(18):4962–83. doi: 10.1038/s44318-025-00508-y (PMC12436609; doi:10.1038/s44318-025-00508-y)
Supplement: Supplementary file 10 — Source data Fig. 8 [file 44318_2025_508_MOESM10_ESM.zip › Source data Fig.8/Figure 8J/Figure 8J.xlsx]

## Sheet: Figure 8J
	iWAT	<1000	1000-3000	3000-5000	5000-7000	7000-9000	9000-11000	11000-13000	>13000
	NCD+Vehicle-1	50.3646	41.3021	6.92708	0.72917	0.36458	0.10417	0	0.20833
	NCD+Vehicle-2	36.1532	46.1264	12.8228	3.33927	0.89047	0.44524	0.08905	0.13357
	NCD+Vehicle-3	30.8679	55.434	12	1.50943	0.11321	0.03774	0.03774	0
	NCD+Vehicle-4	40.1294	49.9353	7.73463	1.58576	0.35599	0.09709	0.03236	0.12945
	NCD+Vehicle-5	31.5434	51.1138	12.6094	3.18218	1.31265	0.15911	0.03978	0.03978
	NCD+Vehicle-6	51.06	46.7595	1.84737	0.21199	0.03028	0.06057	0.03028	0
	NCD+Vehicle-7	58.309	40.3127	1.24569	0.07951	0.0265	0	0	0.0265
	NCD+Vehicle-8	42.2318	46.5016	9.32903	1.43524	0.28705	0.14352	0	0.07176
	NCD+Vehicle-9	43.5627	51.984	3.85384	0.28547	0.11419	0.05709	0.02855	0.11419
	iWAT	<1000	1000-3000	3000-5000	5000-7000	7000-9000	9000-11000	11000-13000	>13000
	HFD+Vehicle-1	14.1837	24.3878	18.4694	14.4898	10.7143	6.53061	4.08163	7.14286
	HFD+Vehicle-2	14.7651	24.2729	18.0089	14.094	10.7383	6.15213	4.47427	7.49441
	HFD+Vehicle-3	17.3494	24.8193	16.1446	14.6988	9.03614	4.81928	3.85542	9.27711
	HFD+Vehicle-4	16.6151	24.871	19.2982	13.5191	10.1135	6.91434	3.71517	4.95356
	HFD+Vehicle-5	15.1324	19.1677	14.1236	15.6368	9.83607	8.19672	5.42245	12.4842
	HFD+Vehicle-6	12.8099	17.3554	16.6667	11.708	9.50413	7.30028	6.74931	17.9063
	HFD+Vehicle-7	12.9076	19.1576	16.8478	11.9565	9.64674	6.79348	6.92935	15.7609
	HFD+Vehicle-8	21.2402	33.9273	18.8168	11.0478	7.27014	3.70634	1.92445	2.067
	iWAT	<1000	1000-3000	3000-5000	5000-7000	7000-9000	9000-11000	11000-13000	>13000
	HFD+Suprostone-1	15.2531	33.3789	25.6498	15.1163	7.04514	2.46238	0.75239	0.342
	HFD+Suprostone-2	25.7652	40.0111	18.3639	7.73511	4.78575	1.55815	1.00167	0.77908
	HFD+Suprostone-3	18.1731	26.25	17.7885	9.42308	8.94231	8.65385	4.32692	6.44231
	HFD+Suprostone-4	32.3425	46.0515	15.9272	4.61402	0.70985	0.26619	0.04437	0.04437
	HFD+Suprostone-5	19.6208	28.0297	21.6818	11.7065	7.91426	5.85326	2.22589	2.96785
	HFD+Suprostone-6	23.7615	36.8598	22.754	8.14442	4.11419	1.42737	1.5953	1.34341
	HFD+Suprostone-7	20.1224	35.0782	21.55	10.4011	5.43848	3.39905	2.17539	1.83549
