# Supplementary material for: Deletion of EP3 prostaglandin receptor in murine macrophages aggravates diet-induced obesity by suppressing SPARC
Source: EMBO J. 2025 Jul 23;44(18):4962–83. doi: 10.1038/s44318-025-00508-y (PMC12436609; doi:10.1038/s44318-025-00508-y)
Supplement: Supplementary file 10 — Source data Fig. 8 [file 44318_2025_508_MOESM10_ESM.zip › Source data Fig.8/Figure 8K/Figure 8K.xlsx]

## Sheet: Figure 8K
	eWAT	NCD+Vehicle		eWAT	HFD+Vehicle		eWAT	HFD+Suprostone
		201.759			202.581			200.115
		202.17			203.813			204.224
		203.813			217.784			205.868
		203.813			224.359			209.155
		204.224			233.399			209.977
		204.635			237.097			212.442
		204.635			243.672			216.963
		205.868			245.316			217.373
		207.512			262.985			218.195
		208.333			262.985			219.017
		208.744			264.218			219.428
		209.977			274.08			221.893
		210.799			275.723			221.893
		212.032			278.189			223.948
		212.853			296.269			225.181
		212.853			296.269			226.824
		213.264			299.967			228.468
		213.264			317.636			228.468
		215.73			318.458			229.701
		217.373			329.964			230.934
		217.373			336.538			234.221
		218.606			336.949			234.221
		220.25			338.593			235.043
		221.072			344.346			235.454
		221.483			348.044			235.865
		223.126			352.975			237.919
		223.126			363.248			239.974
		223.948			376.397			241.617
		225.592			377.63			246.959
		225.592			381.328			247.37
		226.414			404.339			248.603
		227.235			407.216			252.301
		227.646			424.474			252.712
		227.646			432.281			252.712
		230.112			440.5			254.356
		231.345			449.951			254.356
		234.221			451.594			255.178
		235.454			453.238			255.588
		236.275			457.347			255.999
		236.686			468.031			255.999
		238.741			485.289			258.054
		239.152			486.933			260.108
		239.974			489.809			260.108
		239.974			491.042			261.341
		242.028			497.206			262.163
		243.672			507.068			262.574
		244.083			519.395			264.218
		245.316			544.05			265.039
		246.137			567.883			265.861
		246.548			570.348			267.094
		246.959			571.17			267.505
		247.781			576.923			275.723
		248.603			610.207			279.421
		249.014			628.287			284.352
		249.425			628.698			286.407
		249.836			645.135			288.051
		250.657			649.244			289.283
		251.479			650.066			290.927
		252.301			650.477			291.338
		252.712			668.968			293.393
		254.356			682.528			295.858
		254.356			698.554			298.734
		257.643			741.7			299.556
		257.643			758.136			301.611
		258.876			761.423			302.022
		258.876			762.656			304.898
		259.287			763.889			312.295
		259.698			792.242			314.349
		260.108			795.118			315.171
		260.93			799.227			315.171
		261.341			802.104			320.102
		262.163			802.515			322.156
		262.574			809.089			324.211
		264.218			818.54			325.444
		264.218			838.675			328.32
		264.629			866.206			341.469
		266.683			888.807			342.702
		267.094			913.462			345.579
		267.094			916.338			345.989
		267.916			924.967			348.455
		269.56			938.116			348.866
		269.97			945.102			352.153
		269.97			991.946			354.208
		270.792			1013.31			355.03
		271.614			1025.64			357.084
		272.436			1035.91			365.302
		272.436			1045.37			367.357
		272.847			1050.71			369.822
		273.258			1075.36			370.644
		273.669			1083.17			372.288
		274.08			1103.71			372.699
		274.901			1121.38			378.041
		276.134			1123.85			386.67
		276.545			1128.37			388.314
		276.956			1137			388.725
		277.367			1194.94			389.957
		277.778			1206.03			391.601
		281.476			1210.14			391.601
		281.887			1215.89			394.066
		282.709			1224.93			394.066
		285.585			1229.04			401.052
		285.996			1274.24			401.874
		286.818			1283.69			402.285
		287.64			1285.75			403.517
		288.051			1312.05			405.161
		289.283			1318.62			410.092
		289.283			1323.14			410.503
		289.694			1331.36			423.652
		289.694			1340.4			424.885
		290.105			1370.4			433.514
		291.338			1375.74			433.925
		294.214			1376.97			439.267
		294.214			1406.97			440.5
		295.036			1416.01			443.787
		296.68			1422.58			445.842
		296.68			1440.25			446.663
		297.091			1441.08			447.896
		299.556			1461.62			448.718
		300.378			1485.04			450.773
		302.844			1494.9			451.594
		305.72			1501.48			454.06
		305.72			1515.04			455.293
		306.131			1522.85			466.387
		306.953			1530.24			468.031
		306.953			1533.53			473.784
		307.774			1545.04			484.878
		309.418			1616.54			493.097
		312.295			1623.11			493.918
		313.527			1637.49			501.315
		313.527			1654.34			502.137
		313.938			1676.53			503.78
		313.938			1697.9			504.191
		315.171			1698.31			507.068
		316.404			1739.81			510.355
		319.691			1758.3			516.93
		320.924			1759.12			522.272
		321.335			1766.11			532.544
		322.567			1768.57			546.515
		322.978			1855.28			550.625
		323.389			1858.56			552.679
		324.622			1881.16			554.734
		324.622			1891.03			555.966
		325.444			1901.3			566.65
		326.677			1920.61			578.567
		327.087			1929.24			581.443
		327.498			1939.51			582.676
		328.32			1968.69			584.32
		329.142			2027.04			584.32
		329.553			2029.09			592.949
		329.553			2047.99			599.112
		329.964			2080.87			608.563
		331.197			2087.44			609.385
		331.197			2100.18			615.138
		331.197			2132.64			617.193
		331.607			2137.99			627.055
		332.84			2154.01			632.807
		334.895			2191.4			641.437
		335.717			2247.29			645.957
		336.128			2355.36			647.6
		338.182			2401.79			649.244
		339.004			2450.28			651.298
		341.469			2453.98			654.175
		341.88			2520.55			654.175
		343.113			2527.94			654.997
		343.524			2564.1			655.408
		343.935			2567.8			657.051
		344.757			2568.62			659.106
		345.168			2569.44			666.913
		345.168			2572.73			666.913
		346.811			2703.81			673.488
		347.222			2717.37			678.83
		348.455			2757.64			680.473
		348.866			2775.31			680.884
		348.866			2801.2			682.528
		351.331			2829.96			691.568
		353.797			2830.79			692.39
		354.208			2836.54			700.197
		355.851			2838.18			703.485
		356.262			2841.47			706.772
		357.084			2866.95			714.579
		359.139			2879.27			717.867
		359.55			2915.02			719.921
		360.371			2920.36			721.154
		361.193			2941.32			724.852
		362.426			2976.66			729.783
		362.426			2983.24			731.838
		364.07			3025.56			735.536
		364.892			3041.17			740.467
		366.535			3062.54			741.7
		366.946			3091.72			747.452
		367.357			3093.77			756.492
		368.59			3173.08			760.191
		369.822			3188.28			769.231
		370.644			3238			769.231
		372.288			3327.17			774.162
		373.11			3357.58			774.573
		375.575			3381.41			782.38
		380.095			3439.35			785.667
		380.095			3553.99			786.078
		380.095			3596.32			787.311
		383.794			3705.62			789.776
		383.794			3726.58			800.871
		384.615			3736.44			801.693
		385.026			3806.71			802.515
		386.259			3897.93			804.98
		386.67			3928.34			808.679
		387.081			3939.02			811.144
		388.314			3941.07			823.471
		390.368			4044.62			823.471
		390.779			4050.79			831.279
		392.423			4059.42			839.908
		392.834			4061.88			847.715
		392.834			4077.91			848.948
		394.477			4125.57			852.646
		398.176			4167.9			857.988
		398.997			4195.43			867.85
		398.997			4196.25			867.85
		400.23			4212.69			867.85
		401.874			4234.47			876.479
		402.696			4299.39			890.039
		405.983			4357.74			892.505
		406.394			4374.18			892.916
		407.216			4446.5			893.327
		407.216			4451.84			894.149
		409.681			4533.61			896.614
		410.503			4613.74			908.12
		410.503			4619.49			913.872
		412.147			4623.19			916.749
		414.201			4633.05			917.982
		415.434			4678.25			922.913
		416.667			4691.81			924.556
		417.899			4700.03			928.254
		418.31			4808.93			929.076
		419.954			4814.27			932.364
		420.776			4833.99			940.171
		421.598			4863.58			943.869
		422.419			4864.4			951.266
		422.83			4916.17			954.553
		422.83			4962.61			964.004
		423.652			4967.95			964.826
		424.063			4970			968.113
		424.063			4992.6			992.357
		424.063			5044.38			1002.22
		425.707			5083.83			1008.38
		428.172			5119.16			1017.01
		428.583			5186.56			1020.3
		428.994			5187.38			1022.76
		431.049			5304.49			1025.64
		432.281			5315.99			1029.75
		433.103			5327.91			1030.57
		433.925			5351.74			1034.27
		434.336			5508.3			1035.5
		435.158			5572.4			1040.85
		435.158			5573.64			1058.1
		436.801			5603.22			1059.34
		440.5			5627.88			1069.61
		440.911			5750.33			1071.66
		440.911			5823.06			1074.54
		442.965			5831.28			1082.76
		442.965			5901.96			1101.66
		443.787			5906.48			1101.66
		445.431			5910.17			1104.13
		447.074			5960.31			1107.82
		447.074			5995.23			1109.06
		448.307			6014.96			1114.81
		448.307			6060.57			1116.86
		448.718			6070.43			1132.07
		449.54			6087.28			1140.29
		449.951			6100.02			1153.43
		452.827			6177.68			1164.12
		453.238			6192.88			1171.11
		454.882			6245.07			1172.34
		455.293			6264.38			1176.04
		458.169			6307.12			1184.25
		462.278			6351.5			1194.53
		464.333			6373.27			1200.69
		465.976			6453.81			1202.33
		466.798			6578.32			1209.73
		469.675			6591.88			1211.37
		470.907			6673.24			1213.84
		471.318			6732			1214.25
		471.729			6734.88			1221.24
		472.551			6762			1228.22
		472.962			6808.43			1229.04
		473.373			6809.25			1231.51
		473.784			6882.4			1235.62
		476.66			6890.2			1243.84
		476.66			6892.26			1244.25
		479.947			6933.76			1250.82
		479.947			6962.11			1258.22
		481.18			7014.71			1259.04
		482.413			7068.13			1270.96
		483.235			7121.96			1277.53
		484.467			7183.19			1299.31
		485.289			7314.68			1312.87
		486.111			7496.71			1316.57
		486.522			7540.68			1318.62
		486.522			7549.31			1319.44
		487.344			7614.23			1319.86
		487.755			7703.81			1325.2
		488.577			7714.09			1325.2
		489.398			7731.76			1328.07
		490.22			7939.27			1335.47
		490.631			7981.59			1337.11
		494.329			8015.7			1337.11
		499.671			8022.27			1337.53
		501.726			8260.6			1346.57
		502.959			8272.52			1353.96
		504.191			8284.84			1354.78
		504.602			8291.42			1369.16
		504.602			8353.06			1369.58
		508.711			8362.1			1370.81
		511.588			8387.16			1374.92
		512.821			8417.98			1376.15
		514.464			8425.38			1381.49
		514.464			8487.01			1402.04
		515.286			8589.33			1408.61
		516.108			8599.61			1412.72
		516.108			8600.84			1418.47
		517.751			8707.68			1425.05
		518.984			8750			1434.91
		519.395			8760.27			1452.58
		519.395			8767.26			1467.78
		520.628			8780			1470.25
		521.45			8805.88			1470.25
		526.792			8858.07			1484.22
		527.202			8883.14			1485.45
		528.846			8960.39			1501.89
		530.079			8972.3			1509.29
		532.544			8976			1516.68
		532.955			9040.93			1531.48
		534.188			9169.13			1551.61
		534.599			9201.18			1570.1
		535.421			9368.42			1574.62
		535.832			9376.64			1575.03
		536.243			9391.03			1579.14
		537.064			9446.09			1583.66
		537.475			9557.45			1590.65
		541.174			9669.62			1593.93
		541.995			9737.01			1599.69
		541.995			9737.43			1604.21
		543.639			9799.06			1628.04
		544.05			9870.56			1630.92
		544.05			9876.73			1653.11
		545.283			10027.1			1658.04
		545.283			10054.7			1659.27
		545.694			10131.1			1668.72
		548.981			10131.9			1671.19
		550.214			10168.1			1673.24
		550.625			10201.8			1673.24
		551.036			10206.3			1677.76
		551.857			10291.7			1686.39
		552.268			10300.4			1707.35
		552.679			10324.2			1713.51
		556.377			10404.3			1722.96
		558.021			10456.9			1732.41
		558.021			10503.4			1736.11
		558.843			10699.8			1742.28
		560.076			10836.6			1767.34
		560.897			10879.8			1779.67
		561.719			10883.5			1786.65
		562.541			10969.3			1800.21
		563.363			11065.9			1803.5
		564.596			11076.2			1829.8
		566.239			11085.6			1842.13
		568.705			11099.6			1843.36
		569.527			11176			1847.06
		569.527			11225.3			1856.92
		569.938			11287.8			1858.97
		572.403			11338.3			1866.37
		577.745			11461.2			1866.37
		578.156			11527.8			1869.66
		578.978			11550			1872.94
		580.21			11705.3			1888.56
		580.621			11711.9			1892.67
		581.854			11748			1901.71
		582.265			11778			1909.93
		583.498			11938.7			1917.32
		584.32			12007.3			1917.73
		584.73			12050			1920.61
		588.84			12108			1951.02
		590.072			12204.1			1960.06
		592.127			12235.4			1968.28
		593.36			12436.3			1971.15
		594.181			12452.3			1994.99
		594.592			12456			2003.62
		595.003			12461			2013.48
		595.414			12477.4			2023.75
		598.291			12478.6			2036.9
		599.112			12496.3			2038.13
		600.345			12523.8			2048.41
		600.756			12525.5			2050.05
		600.756			12621.6			2061.97
		601.578			12728.1			2070.59
		603.632			12752.3			2078.4
		604.865			12920			2078.81
		606.098			13031.7			2082.1
		608.153			13047.3			2119.49
		610.618			13127.9			2142.09
		612.262			13279.5			2146.2
		613.083			13330			2174.56
		614.316			13350.6			2196.34
		614.727			13402			2210.72
		615.96			13409.8			2216.06
		615.96			13420.9			2219.76
		616.782			13431.5			2224.28
		617.604			13440.6			2227.56
		618.014			13545.4			2233.73
		625.411			13581.5			2235.78
		625.411			13590.6			2251.81
		629.109			13738.5			2256.33
		629.931			13805.1			2260.44
		630.342			13831.8			2265.78
		630.753			13924.6			2280.57
		632.807			13973.1			2287.56
		633.629			13990.8			2298.65
		633.629			14009.7			2318.79
		634.04			14061.1			2323.31
		634.451			14188.4			2327.83
		634.862			14216.8			2355.77
		636.506			14257.1			2357.82
		636.506			14285.8			2364.81
		637.738			14360.2			2382.89
		637.738			14440.7			2391.52
		637.738			14448.6			2393.16
		639.382			14495.4			2408.37
		639.793			14692.6			2433.84
		641.847			14739.5			2442.47
		644.724			14788			2465.07
		645.546			14852.5			2490.14
		646.778			14889.1			2501.23
		648.833			14893.2			2506.57
		651.298			15041.9			2519.72
		654.175			15098.2			2525.48
		655.408			15146.3			2526.71
		655.819			15171.4			2539.86
		656.64			15353.4			2543.97
		657.051			15526			2561.64
		657.462			15603.6			2569.03
		657.873			15624.2			2597.8
		657.873			15645.5			2607.25
		658.284			15663.6			2608.89
		659.928			15848.5			2629.03
		661.571			15872			2630.67
		661.571			16097.6			2645.87
		662.393			16105.8			2648.75
		665.27			16183.4			2672.17
		666.913			16219.2			2675.87
		667.324			16234.4			2677.93
		668.557			16243.8			2696.42
		671.022			16247.9			2696.42
		672.255			16268.5			2705.05
		674.721			16384.4			2707.92
		675.131			16507.6			2712.85
		675.953			16542.2			2719.84
		676.364			16579.1			2751.48
		676.775			16743.1			2762.57
		677.597			16861			2770.38
		678.419			16926.8			2786.41
		681.706			16962.5			2791.34
		682.117			16974.9			2792.57
		684.583			17057			2792.98
		685.815			17102.2			2793.39
		691.157			17246.5			2801.2
		692.39			17332.3			2819.28
		692.39			17349.6			2829.55
		696.499			17446.2			2847.22
		696.91			17637.7			2860.78
		697.321			17657.4			2867.77
		698.143			17691.9			2875.57
		700.197			17737.1			2881.74
		701.019			17763			2884.61
		701.019			17769.6			2885.85
		701.841			17816			2909.68
		703.485			17959			2918.72
		704.717			17983.6			2930.23
		705.95			18375.7			2933.51
		705.95			18395.8			2954.88
		706.361			18401.5			2971.32
		709.237			18562.2			2980.36
		711.703			18572.5			2987.34
		713.757			18740.5			3003.37
		714.579			18801.8			3005.84
		716.634			18803			3006.25
		718.277			18804.2			3010.77
		719.51			18852.7			3060.9
		722.798			18900.4			3062.13
		722.798			19127.6			3096.65
		723.619			19436.6			3109.39
		724.03			19465.8			3128.29
		724.03			19467.9			3134.86
		725.674			19474.9			3145.55
		726.085			19578.4			3187.05
		726.496			19616.2			3215.4
		729.372			19714.4			3219.1
		731.838			19743.6			3235.54
		732.249			19899.7			3279.5
		733.892			20200.1			3311.97
		738.412			20251.5			3338.68
		738.412			20258.9			3346.48
		739.645			20276.5			3347.72
		742.11			20500.9			3348.54
		742.11			20799.6			3362.92
		742.521			20856.3			3364.15
		746.631			20874.4			3388.81
		747.041			20891.3			3404.42
		747.863			20987.4			3429.08
		751.151			20998.9			3437.7
		752.794			21070.8			3447.16
		754.027			21129.2			3449.62
		755.671			21379.4			3502.63
		758.136			21460			3507.15
		759.369			21494.9			3509.2
		760.191			21511.8			3514.96
		760.602			21636.7			3562.21
		761.012			21719.7			3573.31
		762.245			21857.7			3575.36
		763.067			21898			3579.47
		763.478			21932.9			3592.21
		764.711			21973.6			3616.86
		767.998			22069			3701.1
		771.285			22278.9			3745.48
		772.929			22492.2			3763.97
		774.984			22824.6			3768.9
		781.147			22965.2			3814.92
		785.667			23056			3830.54
		786.078			23074.9			3851.5
		787.722			23172.3			3867.11
		788.133			23515.4			3888.07
		789.776			23540.4			3888.48
		791.009			23661.7			3906.97
		791.831			23662.1			3911.49
		792.242			23681.8			3957.92
		794.297			23865.1			3969.43
		797.995			23953.4			4021.2
		802.104			24163			4047.91
		802.515			24169.5			4063.94
		804.569			24380.3			4082.43
		806.624			24481			4139.55
		810.733			24571			4163.38
		810.733			24621.1			4226.25
		815.664			24629.8			4229.13
		816.075			24649.5			4272.27
		816.486			24651.5			4284.6
		817.719			24688.5			4291.58
		818.13			24916.2			4296.52
		818.54			25030.4			4304.32
		819.773			25082.6			4330.62
		819.773			25088.8			4343.36
		822.65			25327.1			4381.57
		825.115			25383.4			4393.08
		826.759			25561.7			4398.01
		830.457			25662.4			4406.64
		833.333			25726.9			4416.09
		833.744			25728.1			4420.61
		834.566			26016.6			4464.58
		835.799			26063			4480.19
		835.799			26121.8			4482.25
		838.675			26165.4			4492.11
		839.086			26173.6			4501.97
		839.497			26381.5			4515.53
		839.497			26618.6			4518.82
		840.73			26749.3			4521.28
		844.428			26752.1			4523.75
		845.25			27103.9			4528.27
		848.537			27239.1			4554.16
		850.181			27522.2			4561.56
		851.003			27599.4			4563.61
		852.235			27707.9			4564.02
		852.646			27728.1			4571.01
		853.057			27910.1			4592.78
		854.29			28016.9			4623.19
		854.701			28050.2			4652.78
		856.345			28153.4			4656.48
		858.399			28226.9			4660.17
		861.275			28247.9			4664.28
		862.919			28286.9			4669.21
		863.741			28707.3			4705.38
		864.152			28804.7			4710.72
		864.974			29091.9			4714.41
		865.796			29411.2			4715.24
		866.206			29482.7			4720.99
		866.617			29748.1			4722.22
		868.672			29843			4767.01
		871.548			29856.2			4780.98
		873.192			30097			4796.6
		873.603			30139.3			4811.8
		876.479			30201.3			4848.37
		877.712			30348.5			4854.95
		878.534			30390.4			4870.56
		879.356			30675.5			4872.62
		880.999			30770.9			4882.07
		880.999			31086.5			4887.82
		881.41			31883.2			4893.98
		883.054			32045.5			4896.86
		884.287			32327.4			4934.25
		886.752			34088.2			4940.01
		887.163			35316.8			4967.13
		887.574			35325.9			5023.01
		887.985			35698.1			5082.59
		888.807			35748.7			5089.17
		892.094			35936.1			5098.62
		892.916			36994.6			5107.25
		892.916			38665.8			5133.14
		893.738			39596.1			5139.3
		894.149			44588.7			5146.7
		897.436			45677.6			5182.03
		897.847			47640.9			5259.7
		899.08			204.635			5261.75
		899.49			207.512			5277.78
		900.312			209.566			5329.14
		900.723			211.621			5345.99
		902.367			218.606			5364.48
		902.367			226.824			5380.51
		903.6			240.796			5395.3
		904.832			241.206			5420.36
		906.065			246.548			5448.72
		906.476			249.836			5454.06
		907.298			251.479			5457.35
		907.709			253.534			5483.65
		908.12			253.945			5493.92
		909.352			256.821			5499.67
		911.407			261.341			5505.84
		912.64			262.163			5521.45
		913.872			262.574			5531.72
		916.749			268.327			5576.92
		916.749			268.327			5594.59
		917.571			269.56			5596.65
		918.393			272.436			5600.76
		919.625			277.367			5629.93
		923.734			280.243			5700.2
		925.378			280.243			5701.84
		925.378			288.462			5725.26
		925.789			295.447			5728.55
		926.2			297.091			5729.78
		926.611			298.734			5730.19
		926.611			302.844			5735.12
		928.665			313.938			5748.27
		930.72			318.869			5860.04
		932.774			348.455			5863.33
		933.596			357.906			5866.62
		936.062			357.906			5920.04
		937.295			359.55			5945.1
		940.582			375.575			5998.93
		940.993			382.15			6006.74
		942.226			399.408			6007.97
		942.226			431.049			6071.25
		947.978			436.391			6116.45
		948.389			451.594			6135.35
		948.389			452.416			6159.6
		950.855			465.976			6163.71
		950.855			471.318			6231.51
		951.266			475.838			6244.66
		952.087			477.482			6255.34
		952.087			488.577			6267.67
		955.786			492.686			6300.13
		961.949			495.973			6315.34
		962.771			516.93			6318.21
		963.182			521.861			6363.82
		966.059			523.915			6369.99
		966.88			531.723			6396.28
		966.88			572.403			6432.03
		968.935			573.225			6434.09
		969.757			575.279			6482.58
		970.168			581.032			6489.56
		976.331			581.032			6530.65
		979.208			593.36			6571.34
		979.208			599.112			6628.04
		980.03			601.167			6634.2
		980.44			615.138			6665.85
		987.015			621.713			6670.78
		987.015			624.178			6676.12
		987.426			626.644			6686.8
		987.837			629.52			6704.88
		989.481			629.931			6706.11
		989.481			663.215			6708.17
		989.892			665.27			6771.04
		993.59			668.968			6799.8
		994.822			684.993			6810.49
		997.288			689.103			6860.62
		998.11			692.39			6884.45
		998.521			709.648			6900.48
		1002.63			720.332			6919.79
		1003.45			721.976			6925.54
		1005.51			731.427			6928.83
		1007.56			738.001			6929.65
		1011.67			738.823			6942.8
		1012.08			744.165			6971.15
		1012.49			750.74			6973.62
		1013.31			751.151			6974.44
		1016.19			753.205			7004.03
		1017.01			753.205			7058.27
		1018.25			796.351			7061.97
		1022.35			814.431			7095.25
		1024			816.897			7117.03
		1024.41			818.13			7119.49
		1026.46			840.73			7137.16
		1026.87			844.428			7174.56
		1026.87			848.948			7222.22
		1027.7			855.934			7228.39
		1028.52			871.959			7250.16
		1029.34			876.89			7292.9
		1030.57			890.45			7308.51
		1030.98			894.56			7326.59
		1033.86			914.283			7333.58
		1034.27			924.967			7334.81
		1034.68			934.007			7336.87
		1034.68			952.909			7370.56
		1035.91			955.786			7385.35
		1035.91			963.182			7426.45
		1043.72			972.633			7464.25
		1050.3			978.386			7476.17
		1050.71			998.932			7516.85
		1051.94			1002.63			7539.04
		1051.94			1010.44			7543.97
		1053.99			1033.45			7548.49
		1057.28			1042.49			7614.23
		1059.34			1054.4			7627.79
		1059.34			1091.39			7633.14
		1063.86			1115.22			7656.97
		1063.86			1137.41			7670.53
		1065.09			1141.93			7674.64
		1065.91			1143.57			7678.75
		1067.14			1152.2			7730.93
		1068.79			1187.95			7840.24
		1075.77			1247.94			7851.33
		1076.18			1250.41			7865.71
		1077.42			1270.55			7888.73
		1079.06			1287.39			7920.78
		1079.47			1292.32			7928.99
		1079.88			1294.38			7956.52
		1080.7			1337.53			7991.04
		1081.11			1352.32			8004.6
		1085.22			1361.36			8039.53
		1086.87			1388.89			8047.75
		1088.51			1418.89			8048.98
		1089.74			1471.07			8049.8
		1090.57			1486.69			8067.47
		1093.03			1489.97			8074.87
		1095.91			1509.7			8083.5
		1102.89			1552.84			8083.5
		1105.77			1616.95			8092.54
		1106.59			1690.91			8105.69
		1106.59			1711.87			8187.05
		1109.47			1711.87			8203.07
		1112.34			1740.22			8241.29
		1112.76			1751.73			8324.7
		1117.28			1759.94			8349.77
		1118.92			1774.33			8360.45
		1120.56			1780.49			8362.51
		1121.38			1796.52			8374.01
		1122.62			1804.32			8410.58
		1124.67			1832.27			8411.41
		1125.9			1845.83			8527.28
		1130.84			1860.21			8537.56
		1131.66			1861.03			8552.35
		1137			1863.9			8560.57
		1137.41			1864.32			8565.5
		1137.82			1890.2			8576.18
		1138.23			1899.24			8596.32
		1140.29			1900.89			8624.26
		1141.52			1938.28			8632.48
		1143.16			1939.1			8673.16
		1147.68			1966.22			8689.6
		1150.97			1975.67			8715.07
		1156.72			1978.96			8719.18
		1158.78			1985.54			8787.8
		1161.65			1987.59			8819.44
		1164.94			2052.51			8835.88
		1165.35			2111.69			8836.7
		1172.75			2111.69			8927.1
		1173.98			2117.44			8973.13
		1173.98			2119.91			9012.99
		1176.45			2128.95			9029.01
		1177.68			2158.53			9092.7
		1179.32			2167.16			9105.44
		1180.56			2206.2			9145.71
		1181.38			2216.88			9193.79
		1183.84			2217.29			9245.97
		1187.13			2219.76			9297.75
		1187.54			2230.03			9310.9
		1187.95			2233.32			9361.85
		1190.01			2240.3			9422.67
		1190.42			2242.77			9441.98
		1191.65			2257.15			9557.86
		1193.29			2276.46			9592.37
		1194.53			2314.68			9609.63
		1196.58			2317.97			9633.88
		1199.87			2333.17			9690.17
		1203.16			2341.8			9700.03
		1203.57			2376.32			9707.02
		1203.98			2392.75			9744.82
		1206.85			2408.37			9750.99
		1207.68			2440.83			9773.18
		1207.68			2449.05			9811.8
		1210.14			2451.92			9816.73
		1212.2			2473.7			9842.62
		1212.61			2534.52			9892.34
		1213.84			2554.24			9927.27
		1214.25			2557.12			9951.1
		1214.66			2564.92			9986.44
		1220.83			2570.68			9996.71
		1222.47			2596.98			10007
		1222.47			2597.8			10021
		1222.88			2642.59			10039
		1223.7			2735.04			10045.6
		1223.7			2745.32			10085.5
		1225.76			2799.14			10110.1
		1227.4			2829.14			10130.3
		1229.04			2842.7			10131.1
		1232.74			2866.95			10152
		1233.15			2875.99			10170.1
		1233.56			2912.15			10197.2
		1234.38			2923.65			10262.6
		1236.03			2926.53			10267.5
		1236.03			2935.16			10277.8
		1238.49			2957.76			10297.9
		1238.9			2981.18			10341.9
		1239.32			3014.05			10356.3
		1239.73			3085.14			10433.9
		1240.14			3106.51			10447.1
		1241.37			3124.18			10447.9
		1243.42			3136.51			10490.2
		1245.89			3136.92			10539.5
		1246.3			3138.97			10544.5
		1246.71			3144.72			10583.5
		1247.12			3201.84			10590.5
		1247.54			3218.28			10612.3
		1247.94			3259.78			10673.5
		1251.64			3303.34			10805
		1252.46			3346.07			10811.6
		1252.88			3389.22			10818.1
		1252.88			3408.94			10876.1
		1255.34			3473.04			10958.3
		1258.22			3483.73			10963.2
		1258.63			3489.07			10983.3
		1259.45			3510.44			11040
		1261.51			3517.42			11085.2
		1265.62			3522.76			11100
		1265.62			3528.52			11118.9
		1266.03			3574.13			11140.3
		1266.85			3613.58			11153.8
		1267.26			3615.22			11200.3
		1268.08			3684.66			11286.6
		1271.78			3700.69			11301.8
		1274.24			3720			11302.2
		1275.07			3896.28			11311.2
		1275.48			4032.3			11354
		1280			4041.75			11367.9
		1280.41			4051.2			11374.5
		1280.82			4095.58			11445.6
		1282.46			4117.36			11464.1
		1282.87			4143.24			11466.1
		1286.16			4208.58			11471.1
		1290.27			4266.52			11487.5
		1292.73			4269.81			11507.2
		1295.2			4278.02			11516.3
		1296.84			4298.57			11521.2
		1298.08			4301.45			11533.1
		1299.72			4331.03			11533.5
		1301.78			4395.14			11555.3
		1303.42			4451.02			11559
		1304.65			4453.9			11580
		1305.06			4459.24			11647.4
		1305.88			4483.48			11660.1
		1307.94			4520.46			11730.4
		1309.58			4538.54			11757.9
		1309.99			4572.65			11769
		1312.05			4583.74			11789.1
		1315.75			4585.39			11849.5
		1317.8			4585.39			11972
		1318.21			4596.07			11975.7
		1319.44			4597.3			11981
		1321.5			4685.65			11983.9
		1322.73			4710.72			11985.1
		1323.14			4815.5			12019.2
		1324.79			4865.22			12025.8
		1326.02			4889.88			12103.5
		1326.43			5185.73			12108
		1327.25			5198.06			12117.9
		1327.25			5205.87			12186.1
		1327.66			5256.82			12189.3
		1328.07			5291.75			12222.6
		1328.07			5368.59			12267.4
		1328.89			5385.85			12274.8
		1330.13			5447.48			12325.8
		1332.18			5465.15			12350
		1335.88			5514.05			12351.7
		1336.29			5569.94			12368.1
		1337.53			5596.24			12396.5
		1339.99			5644.31			12578.5
		1340.4			5671.02			12587.5
		1340.4			5697.73			12609.3
		1340.81			5706.77			12611.4
		1341.22			5748.27			12652
		1341.63			5792.65			12658.2
		1342.87			5825.11			12694.8
		1342.87			5842.78			12721.5
		1345.33			5899.49			12723.5
		1349.03			5911.82			12775.3
		1349.03			5927.43			12785.2
		1352.73			5966.47			12903.1
		1352.73			5980.85			12937.2
		1353.14			6005.51			13041.6
		1353.96			6106.59			13048.2
		1353.96			6174.39			13105.7
		1356.43			6196.58			13179.2
		1356.84			6258.22			13243.8
		1358.07			6268.9			13356.3
		1360.95			6298.49			13468.9
		1363.82			6456.28			13534.7
		1365.47			6495.32			13567.1
		1368.75			6542.98			13613.2
		1369.99			6550.38			13746.7
		1370.4			6563.12			14009.7
		1383.14			6581.61			14059.8
		1384.37			6610.78			14235.7
		1386.83			6632.15			14278.4
		1389.3			6666.67			14447.7
		1390.53			6684.34			14451.4
		1390.94			6699.54			14499.1
		1391.77			6748.44			14529.1
		1395.87			6771.45			14545.1
		1397.11			6782.13			14564.8
		1403.27			6805.56			14616.2
		1404.5			6821.58			14649.9
		1405.74			6838.84			14718.5
		1408.61			6845			14739.9
		1409.02			6912.8			14764.5
		1409.02			6968.69			14841
		1410.26			6970.33			14947.8
		1415.19			7090.73			15033.7
		1416.83			7107.17			15266.7
		1418.47			7189.35			15346.4
		1420.12			7291.26			15582.7
		1420.53			7301.53			15736.4
		1420.53			7308.1			15793.1
		1420.53			7335.63			15810.7
		1422.58			7457.27			15846.5
		1426.28			7476.58			15855.5
		1427.52			7499.59			16048.2
		1429.16			7560.81			16270.5
		1431.21			7634.37			16331.4
		1431.62			7641.77			16771.9
		1431.62			7662.72			16780.1
		1433.27			7707.1			16830.6
		1433.68			7864.48			16834.7
		1434.91			7871.88			16852.8
		1435.73			7924.06			16977.7
		1437.79			7933.1			16998.3
		1438.2			8009.53			17004
		1440.25			8012			17098.1
		1440.25			8038.71			17144.6
		1440.66			8061.72			17221
		1444.36			8066.65			17608.5
		1446.83			8071.58			17696.4
		1447.24			8100.35			17806.1
		1457.92			8131.99			18086.8
		1466.55			8161.57			18107.7
		1476			8258.55			18142.7
		1477.65			8344.84			18297.2
		1478.47			8379.77			18688.4
		1478.88			8524.41			19116.5
		1479.7			8535.5			19306
		1487.1			8627.96			20292.2
		1493.67			8644.4			20307.8
		1494.9			8843.69			20335.3
		1496.14			8868.34			20473.8
		1496.55			8878.62			20869.1
		1498.6			8882.31			23101.6
		1499.42			8955.05			23373.2
		1499.84			8968.61			23827.7
		1500.25			8999.01			25060.4
		1502.3			9027.37			25604
		1503.53			9059.42			31721.7
		1503.53			9338.43			200.937
		1506.82			9384.45			202.991
		1507.64			9491.7			203.813
		1507.64			9746.88			203.813
		1508.88			9806.87			204.224
		1510.11			10021			204.635
		1510.11			10025.5			204.635
		1511.75			10057.5			206.69
		1514.63			10095.3			207.512
		1518.74			10117.9			210.388
		1519.56			10126.2			210.799
		1519.56			10136.4			211.21
		1520.38			10154.5			212.032
		1520.79			10236.3			212.853
		1524.08			10265			214.086
		1526.96			10509.1			218.195
		1529.83			10523.5			221.072
		1530.65			10646			221.893
		1533.12			10649.7			222.304
		1534.76			10739.2			224.359
		1534.76			10781.6			224.77
		1535.17			10801.3			227.646
		1536			10818.5			230.112
		1536.82			10839.5			234.221
		1544.62			10841.6			234.221
		1546.68			10847.7			235.043
		1546.68			10849.4			237.097
		1547.91			10879.8			242.028
		1549.14			11047			244.494
		1549.14			11069.6			244.905
		1549.56			11087.7			246.959
		1553.25			11192.5			247.37
		1554.08			11237.7			248.603
		1554.08			11277.9			255.588
		1556.54			11289.4			258.465
		1556.54			11559.4			259.287
		1558.18			11594.8			260.93
		1559.42			11732			261.341
		1561.06			11763.6			264.218
		1561.88			11817.9			267.094
		1561.88			12103.5			267.916
		1566.4			12162.6			269.56
		1566.82			12177.8			271.614
		1570.51			12587.1			274.901
		1574.21			12605.2			274.901
		1574.62			12670.1			279.011
		1575.86			12778.6			281.065
		1577.5			13005.4			283.531
		1580.38			13029.7			283.941
		1581.2			13113.9			284.763
		1582.43			13120.1			284.763
		1583.66			13136.9			287.229
		1585.31			13153.8			288.462
		1585.31			13205.1			290.516
		1585.72			13246.6			297.913
		1586.95			13302.5			299.145
		1587.36			13356.8			299.967
		1597.63			13397.4			308.596
		1598.45			13508			309.007
		1601.33			13538.4			309.829
		1605.03			13539.2			318.458
		1608.73			13620.6			325.033
		1613.25			13721.2			327.909
		1613.66			13748.4			329.142
		1618.59			13767.3			329.964
		1620.64			13858.5			331.197
		1624.75			13862.2			333.662
		1625.58			14001.5			340.237
		1626.81			14030.2			340.237
		1634.62			14099.3			342.291
		1638.31			14102.6			342.702
		1640.78			14103.8			343.935
		1642.42			14105.4			346.4
		1654.34			14167.9			346.4
		1654.34			14207.3			348.866
		1656.39			14527.4			350.099
		1657.63			14596.5			350.51
		1661.33			14631.4			354.208
		1664.2			14643.7			355.851
		1664.61			14650.3			358.728
		1664.61			14760.8			359.961
		1668.31			14774.8			366.946
		1669.95			14777.3			370.233
		1669.95			14813			372.699
		1670.37			14823.7			374.753
		1672.01			15196.8			375.575
		1673.65			15233.8			375.575
		1674.47			15519.4			378.041
		1674.88			15524.3			378.863
		1675.71			15541.2			384.204
		1676.53			15692.4			385.437
		1676.53			15753.2			386.67
		1680.23			15763.9			387.903
		1680.64			15785.3			394.888
		1685.98			15860			402.285
		1686.8			15885.9			404.339
		1689.68			15958.7			404.339
		1691.32			15982.5			406.394
		1693.79			16011.7			412.968
		1694.2			16180.1			418.31
		1694.61			16200.7			418.31
		1695.43			16480.1			427.35
		1698.72			16607.9			429.405
		1700.77			16629.3			437.212
		1701.59			16645.7			438.445
		1702.01			16749.7			439.678
		1702.83			16779.7			440.5
		1706.11			16815.8			440.911
		1706.53			16824.9			444.609
		1706.94			16851.2			447.896
		1711.87			17015.9			448.307
		1713.1			17176.6			452.827
		1718.44			17187.7			454.882
		1720.09			17260			456.114
		1722.55			17376.7			456.936
		1724.19			17507.8			461.045
		1724.19			17533.3			479.126
		1725.02			17666.4			481.591
		1725.02			17762.2			483.646
		1725.02			17762.2			486.933
		1727.48			18007.9			489.809
		1729.95			18071.6			490.631
		1731.59			18146			497.206
		1732			18173.1			497.617
		1732.41			18201.4			498.028
		1734.06			18505.9			498.439
		1735.7			18616			500.493
		1739.4			18651			503.78
		1741.86			18683.8			506.246
		1744.33			18754.5			510.355
		1747.21			18878.2			514.875
		1747.21			18991.2			517.751
		1752.14			18994.5			523.915
		1752.55			19072.6			526.792
		1752.96			19218.9			531.312
		1753.78			19373.8			531.723
		1754.19			19528.7			531.723
		1754.19			19603.1			536.243
		1754.19			19998.4			538.708
		1755.42			20122			539.53
		1758.3			20212.4			545.283
		1759.12			20253.9			547.748
		1760.77			20269.1			548.57
		1763.64			20271.2			549.803
		1764.88			20312.3			552.268
		1768.98			20355.4			553.501
		1770.63			20501.3			561.719
		1774.33			20646.4			562.541
		1775.97			20911.4			564.185
		1782.54			20911.4			564.185
		1782.95			20947.2			584.32
		1783.78			21023.2			588.429
		1783.78			21032.6			588.84
		1784.19			21041.3			590.072
		1787.89			21166.2			592.538
		1794.87			21301			593.36
		1795.69			21418.5			595.003
		1796.93			21467.8			596.647
		1797.75			21476.8			602.811
		1798.57			21667.1			604.865
		1798.57			21772.7			606.509
		1798.98			22000.3			608.153
		1800.62			22070.2			609.796
		1801.45			22257.2			612.262
		1802.27			22291.7			617.193
		1803.5			22354.1			619.658
		1806.38			22508.2			620.48
		1808.84			22640.1			620.48
		1809.25			22698.5			621.713
		1809.25			22821.3			624.178
		1810.9			22822.6			631.575
		1815.83			23220.7			633.218
		1816.65			23246.6			634.862
		1817.47			23342.4			635.684
		1819.94			23514.5			641.437
		1820.35			23763.6			648.011
		1820.35			24077.1			656.229
		1826.51			24450.6			659.106
		1827.74			24715.2			661.982
		1829.39			24750.2			663.626
		1829.39			24790			670.201
		1829.8			24916.2			671.844
		1831.44			25334.1			673.488
		1832.68			25360			673.899
		1833.5			25487.8			675.542
		1834.32			25546.1			680.062
		1836.79			25551			682.117
		1837.2			26068.4			682.939
		1839.25			26204.4			686.226
		1839.66			26301.4			687.87
		1843.36			26626.4			688.281
		1844.59			26662.1			694.444
		1845.41			26707.8			703.485
		1846.24			26862.7			704.717
		1849.11			27032			712.525
		1850.35			27560.8			714.579
		1851.99			27602.3			721.154
		1853.22			27612.6			723.208
		1854.04			27878.5			728.139
		1854.87			27931.5			728.961
		1857.33			27931.5			728.961
		1857.33			28085.1			729.783
		1859.8			28205.5			731.427
		1860.62			28305.4			743.343
		1862.67			28389.6			744.165
		1863.08			28436.5			749.918
		1864.32			28595.9			750.74
		1865.55			28632.1			759.78
		1870.48			28789.9			761.012
		1873.36			28796			767.998
		1875.82			28805.1			769.642
		1876.23			28933.7			779.915
		1876.23			29092.7			780.325
		1884.86			29296.1			782.791
		1889.79			29342.5			794.297
		1890.62			29558.7			795.94
		1893.9			29596.1			802.515
		1900.48			29725.5			806.624
		1900.89			29958.9			807.035
		1902.94			30176.7			809.911
		1905.82			30685.4			812.377
		1909.93			30809.5			816.075
		1913.63			31221.2			818.54
		1914.86			31525.3			823.882
		1916.91			31661.7			831.279
		1920.2			31873.8			846.893
		1920.2			32229.2			847.304
		1921.84			32331.9			856.755
		1922.26			32438.4			871.548
		1923.08			32648.8			874.425
		1923.9			32748.6			874.836
		1926.78			32889.5			880.999
		1927.19			32898.6			882.232
		1930.47			32952.4			884.287
		1931.71			33488.2			891.683
		1934.17			33564.7			900.723
		1935.82			33909.4			902.778
		1940.75			34533.6			905.243
		1947.32			34617			905.654
		1949.38			34744.8			906.887
		1950.2			35380.5			921.68
		1950.61			35755.7			926.611
		1952.25			36806.8			927.433
		1961.29			37417			932.774
		1962.53			37479			938.938
		1965.81			37875.2			961.128
		1967.46			39413.6			962.771
		1967.87			39760.8			970.168
		1969.1			39894.8			983.728
		1969.1			41072.9			1005.51
		1971.98			41819.5			1007.56
		1976.09			42460.6			1008.79
		1976.91			42629.4			1030.98
		1978.55			42741.2			1042.49
		1978.96			45789.8			1051.12
		1981.84			46281.6			1073.72
		1986.36			200.526			1088.1
		1986.36			200.526			1094.26
		1993.75			202.581			1098.37
		1997.45			203.813			1100.84
		2000.74			209.155			1108.23
		2003.2			209.566			1110.29
		2007.72			224.77			1111.11
		2011.42			224.77			1113.17
		2011.42			228.057			1125.08
		2015.94			235.454			1146.04
		2015.94			241.206			1157.13
		2016.77			244.083			1159.19
		2019.64			244.494			1170.69
		2027.86			253.123			1172.34
		2031.15			261.341			1183.84
		2034.02			262.985			1183.84
		2036.08			268.738			1188.36
		2036.49			270.792			1192.47
		2039.78			295.447			1201.51
		2039.78			295.858			1204.8
		2041.83			295.858			1210.14
		2044.3			306.953			1214.66
		2045.94			311.473			1215.48
		2047.17			318.869			1222.06
		2048.41			346.4			1231.1
		2051.28			347.222			1231.51
		2054.57			352.564			1239.73
		2057.03			366.124			1242.19
		2064.43			373.521			1242.6
		2064.84			375.575			1242.6
		2066.49			376.397			1245.89
		2066.49			387.081			1245.89
		2068.95			392.834			1246.71
		2072.65			396.121			1249.18
		2073.47			399.819			1250.82
		2073.47			410.503			1252.06
		2073.88			417.078			1252.88
		2077.99			427.35			1259.04
		2078.81			438.856			1259.45
		2081.69			440.089			1266.44
		2082.1			453.238			1268.08
		2083.74			454.06			1268.08
		2084.98			460.224			1274.65
		2087.03			462.278			1275.07
		2088.68			480.769			1286.57
		2094.43			483.646			1297.67
		2096.89			494.329			1308.35
		2099.36			498.439			1309.58
		2105.52			513.231			1315.34
		2106.34			514.053			1324.38
		2112.92			514.464			1330.13
		2119.49			520.628			1335.47
		2119.49			537.886			1344.1
		2121.14			543.639			1357.66
		2121.96			550.214			1374.1
		2129.36			553.501			1376.97
		2130.18			574.458			1388.48
		2132.23			579.799			1388.48
		2134.29			583.498			1390.12
		2134.7			588.429			1392.18
		2139.63			593.36			1399.98
		2140.04			620.069			1402.04
		2140.86			621.713			1403.68
		2153.6			623.767			1404.5
		2154.01			635.273			1404.91
		2154.83			651.298			1405.33
		2157.3			685.815			1420.94
		2160.17			702.663			1422.17
		2167.57			709.237			1433.68
		2169.21			710.47			1444.36
		2170.45			712.525			1445.18
		2174.97			749.096			1452.58
		2177.02			757.725			1464.5
		2179.9			769.642			1469.84
		2181.13			777.038			1474.36
		2181.54			784.435			1480.52
		2181.95			806.213			1482.17
		2182.36			819.362			1484.22
		2187.7			830.046			1485.87
		2187.7			833.333			1498.19
		2190.99			836.621			1499.84
		2193.87			867.85			1506
		2197.98			888.396			1507.64
		2200.86			922.913			1510.93
		2201.68			924.145			1519.97
		2205.79			927.022			1521.2
		2216.88			931.131			1541.75
		2217.29			934.829			1547.09
		2219.76			940.993			1560.24
		2224.69			952.909			1573.39
		2227.56			970.168			1575.03
		2237.01			971.4			1586.54
		2237.84			1014.13			1598.04
		2238.25			1053.17			1606.26
		2243.18			1059.34			1612.84
		2251.81			1061.8			1614.89
		2254.68			1081.11			1616.12
		2255.51			1082.35			1617.36
		2257.97			1093.03			1620.23
		2259.61			1095.91			1628.45
		2266.19			1098.78			1629.68
		2268.24			1147.68			1649.41
		2271.53			1148.91			1653.93
		2271.53			1154.67			1661.33
		2274.82			1200.69			1665.85
		2281.8			1227.4			1670.37
		2283.45			1243.84			1672.01
		2288.38			1246.71			1672.42
		2292.9			1252.46			1682.69
		2295.78			1273.01			1687.21
		2295.78			1298.08			1695.43
		2299.47			1298.49			1695.84
		2302.35			1299.31			1702.01
		2303.58			1324.79			1703.24
		2304.82			1360.12			1706.94
		2307.28			1367.11			1719.26
		2307.69			1367.93			1726.66
		2310.57			1400.81			1731.59
		2314.68			1411.9			1736.11
		2315.09			1434.5			1736.11
		2316.32			1483.81			1737.76
		2322.49			1486.69			1737.76
		2326.59			1490.8			1738.17
		2333.99			1511.34			1738.58
		2334.4			1520.38			1743.92
		2336.46			1542.98			1747.62
		2338.51			1556.13			1750.49
		2340.57			1563.53			1756.66
		2341.39			1571.34			1761.18
		2342.62			1575.86			1766.93
		2344.68			1577.09			1776.38
		2345.5			1596.81			1794.87
		2347.96			1610.37			1795.69
		2349.2			1613.25			1811.72
		2351.66			1614.07			1812.13
		2357.82			1625.16			1826.92
		2360.7			1630.1			1835.14
		2363.99			1632.15			1840.89
		2373.03			1640.37			1853.63
		2373.03			1665.02			1861.03
		2375.9			1708.58			1868.42
		2375.9			1715.57			1874.18
		2378.37			1719.26			1875
		2380.84			1735.7			1878.29
		2380.84			1765.7			1884.04
		2381.25			1768.16			1884.45
		2381.66			1778.02			1885.27
		2382.89			1832.27			1891.03
		2384.12			1920.2			1894.31
		2384.53			1925.13			1895.55
		2388.23			1928.83			1900.07
		2389.88			1943.21			1900.48
		2391.93			1964.58			1902.94
		2393.16			1990.47			1903.76
		2393.16			2044.3			1908.28
		2395.63			2045.53			1909.11
		2398.09			2062.38			1910.75
		2398.91			2064.02			1917.32
		2403.02			2156.07			1924.72
		2406.31			2197.98			1941.57
		2407.13			2203.73			1941.98
		2409.6			2210.31			1941.98
		2410.83			2212.77			1950.2
		2414.94			2225.1			1951.43
		2415.76			2226.33			1953.07
		2420.28			2253.86			1965.81
		2422.34			2322.49			1967.05
		2426.86			2355.36			1981.02
		2429.32			2377.14			1986.36
		2430.56			2407.54			1991.29
		2433.84			2410.83			1992.11
		2435.49			2412.47			1996.22
		2437.13			2465.48			2000.33
		2440.01			2482.74			2007.31
		2444.94			2535.34			2009.37
		2449.46			2562.87			2015.53
		2452.74			2596.57			2016.77
		2458.5			2597.8			2021.29
		2463.84			2608.07			2021.7
		2465.89			2612.59			2023.75
		2465.89			2677.51			2024.57
		2467.13			2698.06			2026.22
		2467.54			2728.47			2027.04
		2470			2733.81			2027.86
		2471.24			2750.66			2034.02
		2471.24			2775.72			2041.42
		2474.93			2778.6			2061.14
		2478.22			2839.41			2062.79
		2482.33			2852.56			2073.47
		2483.56			2916.67			2073.88
		2483.56			2935.98			2075.53
		2485.62			2947.49			2075.94
		2486.85			2989.4			2091.14
		2488.91			3045.28			2091.55
		2498.77			3055.97			2097.3
		2502.88			3075.69			2107.58
		2505.34			3168.15			2112.1
		2506.99			3184.58			2113.33
		2507.81			3207.18			2113.33
		2510.68			3210.47			2114.97
		2512.33			3288.54			2120.73
		2512.74			3323.06			2146.2
		2520.55			3342.37			2150.72
		2520.96			3346.48			2154.83
		2521.37			3367.44			2156.48
		2521.37			3390.04			2157.3
		2523.83			3404.83			2172.5
		2526.3			3429.9			2181.13
		2532.05			3449.62			2196.75
		2533.7			3515.37			2197.16
		2534.93			3581.53			2204.14
		2538.22			3636.18			2211.54
		2538.63			3651.38			2223.04
		2538.63			3682.2			2228.8
		2541.09			3692.06			2230.44
		2541.09			3711.78			2238.66
		2552.19			3719.18			2239.89
		2556.71			3731.92			2243.18
		2560.4			3733.56			2248.93
		2561.23			3748.77			2249.34
		2565.75			3754.93			2264.14
		2567.39			3786.57			2278.11
		2571.5			3811.23			2281.39
		2577.25			3816.98			2281.39
		2582.18			3828.07			2283.86
		2582.59			3851.91			2287.15
		2583.42			3931.62			2290.02
		2584.24			3942.72			2304.41
		2586.7			4013.81			2305.23
		2589.99			4015.86			2313.03
		2590.4			4083.66			2337.69
		2597.39			4114.89			2349.61
		2605.61			4126.4			2349.61
		2609.3			4151.05			2368.1
		2613			4171.6			2384.53
		2613.41			4179.82			2386.18
		2617.11			4207.35			2414.53
		2619.16			4246.8			2429.73
		2620.4			4307.2			2438.77
		2624.51			4315.01			2444.53
		2627.38			4354.86			2467.95
		2632.72			4403.76			2468.36
		2634.78			4441.57			2469.18
		2641.35			4446.09			2486.85
		2643.82			4458.83			2515.61
		2650.39			4519.64			2523.83
		2653.68			4584.15			2525.07
		2656.97			4610.86			2525.48
		2656.97			4660.59			2543.15
		2656.97			4709.48			2559.99
		2660.26			4712.77			2578.89
		2666.42			4760.44			2583.83
		2667.24			4783.86			2586.29
		2672.99			4797.01			2588.35
		2676.69			4803.17			2593.69
		2678.75			4822.48			2596.57
		2688.2			4849.61			2599.44
		2694.77			4872.62			2601.09
		2696.83			4894.4			2603.96
		2702.58			4904.67			2619.16
		2702.58			4910.01			2628.62
		2705.46			4940.42			2651.22
		2705.46			4953.98			2654.09
		2716.55			4971.65			2655.74
		2718.2			4987.67			2673.41
		2726			4992.6			2677.51
		2734.22			5012.33			2687.79
		2735.45			5026.71			2698.88
		2740.39			5042.32			2702.99
		2759.29			5047.26			2726.82
		2764.63			5048.9			2736.28
		2770.38			5063.28			2736.69
		2787.64			5129.03			2737.92
		2790.11			5131.49			2748.19
		2793.39			5146.28			2756
		2797.91			5152.45			2758.47
		2797.91			5165.19			2761.34
		2800.38			5311.06			2773.26
		2804.9			5319.69			2773.26
		2810.24			5343.52			2786.82
		2812.7			5343.94			2811.47
		2816.82			5352.56			2833.25
		2832.02			5354.21			2836.13
		2839.83			5390.37			2854.21
		2843.52			5415.43			2887.08
		2844.76			5427.76			2910.5
		2850.51			5452.42			2911.74
		2855.44			5454.47			2927.35
		2856.26			5632.4			2935.16
		2857.91			5657.46			2951.59
		2858.73			5687.87			2965.57
		2862.01			5749.51			2972.14
		2864.07			5760.19			2974.2
		2867.77			5800.05			2975.02
		2868.18			5868.26			2985.7
		2868.18			5945.51			2988.17
		2873.11			5970.17			2991.04
		2878.04			5975.92			2991.86
		2879.68			6007.97			3022.27
		2880.51			6034.27			3037.06
		2885.44			6045.36			3038.71
		2889.96			6088.1			3058.02
		2897.76			6088.92			3089.66
		2901.87			6099.19			3092.13
		2902.28			6114.81			3093.77
		2903.11			6118.51			3105.28
		2903.52			6146.45			3112.67
		2914.61			6162.06			3121.3
		2915.84			6171.1			3122.53
		2919.13			6175.21			3127.05
		2922.01			6178.5			3131.99
		2922.42			6181.38			3138.97
		2931.05			6186.31			3149.24
		2933.93			6191.24			3150.89
		2935.98			6235.21			3157.46
		2937.62			6274.65			3160.75
		2939.68			6366.29			3162.8
		2940.91			6369.58			3185.4
		2945.02			6374.92			3192.8
		2948.31			6496.55			3193.21
		2976.25			6559.83			3210.06
		2981.59			6565.17			3239.23
		2991.45			6570.51			3263.89
		2995.56			6571.34			3312.79
		2995.56			6571.75			3339.09
		2996.38			6613.66			3346.48
		3002.96			6671.6			3355.11
		3008.71			6674.47			3367.44
		3027.61			6726.25			3371.14
		3035.83			6732.41			3374.43
		3040.35			6759.94			3378.53
		3041.58			6775.97			3379.77
		3053.5			6778.02			3391.27
		3054.32			6779.26			3398.26
		3058.43			6796.52			3403.19
		3060.9			6854.86			3403.6
		3061.72			6909.52			3421.68
		3062.13			6958.83			3427.43
		3063.36			7009.37			3432.36
		3067.88			7013.89			3437.7
		3069.94			7045.94			3449.62
		3076.92			7046.35			3450.86
		3077.74			7076.76			3470.17
		3079.39			7189.76			3486.6
		3079.39			7193.87			3500.16
		3089.66			7211.13			3505.09
		3100.76			7242.36			3527.7
		3104.45			7262.9			3544.54
		3124.18			7329.47			3550.71
		3126.64			7356.18			3556.46
		3137.33			7396.86			3565.91
		3146.37			7401.79			3574.13
		3146.78			7407.54			3577.83
		3147.6			7431.79			3583.17
		3157.87			7433.84			3588.1
		3158.28			7483.15			3606.18
		3165.27			7523.42			3610.7
		3170.2			7548.9			3631.25
		3177.6			7589.58			3659.6
		3190.75			7605.19			3678.5
		3192.39			7658.61			3687.13
		3193.21			7663.95			3698.64
		3197.32			7723.54			3707.68
		3212.94			7723.95			3725.34
		3219.1			7733.81			3726.99
		3226.5			7756.82			3727.81
		3228.14			7763.4			3731.92
		3230.61			7794.62			3734.8
		3231.84			7795.45			3735.21
		3235.54			7796.27			3749.59
		3238			7850.1			3763.15
		3240.47			7852.56			3765.61
		3242.52			7871.47			3772.6
		3249.92			7960.22			3776.3
		3251.15			7985.29			3784.93
		3256.9			8048.57			3796.84
		3266.76			8053.5			3818.21
		3270.05			8069.12			3826.02
		3271.28			8090.07			3829.31
		3272.11			8131.57			3832.18
		3278.27			8194.85			3833.83
		3279.09			8243.34			3840.4
		3281.97			8293.48			3859.3
		3286.08			8327.99			3861.36
		3307.03			8354.29			3864.64
		3307.03			8354.29			3875.74
		3311.97			8362.1			3893.82
		3313.61			8388.4			3901.63
		3313.61			8414.28			3919.71
		3314.02			8440.17			3924.23
		3321.42			8475.51			3964.91
		3324.29			8477.98			3992.85
		3324.7			8489.07			3994.49
		3329.22			8504.27			3994.49
		3333.33			8507.97			3994.91
		3339.09			8545.36			3997.37
		3340.32			8621.38			4008.47
		3344.84			8631.66			4009.29
		3352.24			8648.09			4023.67
		3359.63			8675.21			4037.23
		3360.86			8740.14			4044.21
		3372.78			8742.6			4046.68
		3384.7			8773.01			4052.84
		3385.52			8798.08			4055.72
		3390.45			8838.35			4061.06
		3395.38			8888.07			4063.53
		3396.2			8971.89			4083.66
		3410.17			8987.51			4090.24
		3413.87			9047.91			4102.15
		3414.69			9071.75			4102.98
		3415.93			9081.61			4113.66
		3416.34			9107.91			4119.41
		3422.5			9123.11			4142.42
		3426.2			9139.14			4160.5
		3436.47			9177.35			4190.91
		3436.88			9185.57			4199.13
		3442.23			9265.29			4212.28
		3448.8			9288.71			4223.37
		3452.09			9290.76			4226.66
		3461.13			9327.33			4231.59
		3463.18			9430.06			4232.41
		3468.11			9438.28			4254.6
		3468.93			9438.69			4256.66
		3476.33			9480.6			4270.63
		3484.55			9498.68			4278.85
		3486.6			9537.72			4304.32
		3505.09			9544.3			4305.15
		3505.51			9634.29			4323.23
		3508.79			9657.71			4330.21
		3512.9			9692.64			4335.55
		3520.3			9718.52			4340.89
		3528.11			9720.17			4342.95
		3529.34			9753.45			4356.1
		3529.34			9764.14			4364.73
		3532.22			9775.64			4367.19
		3537.97			9853.72			4371.71
		3541.26			9891.52			4377.06
		3542.08			9915.35			4377.06
		3543.72			9960.96			4451.84
		3546.19			9966.72			4498.27
		3549.47			9968.77			4498.69
		3551.94			9971.24			4503.2
		3561.8			9995.07			4507.31
		3563.03			10014.4			4523.75
		3568.79			10081.8			4528.68
		3577.01			10101.5			4534.44
		3577.42			10134.8			4553.75
		3580.7			10173			4570.18
		3584.4			10191.9			4589.09
		3586.87			10233.8			4591.96
		3593.85			10353			4593.61
		3595.09			10401.1			4602.65
		3602.89			10421.6			4610.86
		3606.18			10423.2			4620.32
		3608.65			10424.1			4637.98
		3609.06			10481.2			4641.68
		3609.47			10488.6			4649.08
		3616.86			10489.4			4654.83
		3644.81			10493.5			4657.71
		3662.06			10562.5			4686.47
		3664.53			10569.9			4690.99
		3666.17			10580.2			4703.32
		3668.23			10601.6			4718.11
		3679.32			10606.5			4727.56
		3688.77			10646.4			4766.19
		3707.68			10652.1			4771.53
		3733.97			10652.1			4785.5
		3734.8			10665.3			4786.74
		3735.62			10759			4788.38
		3737.67			10782.4			4807.69
		3738.08			10814			4815.91
		3738.91			10817.7			4822.9
		3739.32			10994			4825.77
		3739.73			11012.5			4841.39
		3740.96			11040			4843.85
		3743.01			11126.7			4854.13
		3754.11			11169.5			4857.82
		3756.16			11173.2			4883.3
		3770.55			11193.7			4886.18
		3775.48			11231.9			4910.42
		3778.35			11258.6			4920.28
		3779.18			11322.7			4937.95
		3784.93			11352.7			4948.64
		3786.16			11472.3			4955.21
		3787.8			11476.4			4964.66
		3788.63			11481.3			4995.07
		3796.84			11492.4			5000.41
		3799.72			11518.7			5015.2
		3813.28			11522.4			5023.01
		3816.57			11543.8			5025.89
		3820.27			11563.5			5042.32
		3829.31			11603			5042.32
		3844.51			11623.5			5048.9
		3849.44			11639.1			5062.87
		3853.55			11665.8			5089.58
		3856.02			11674.1			5158.61
		3865.47			11698.3			5164.78
		3879.03			11704.1			5177.93
		3904.91			11713.5			5222.3
		3909.43			11743.9			5239.56
		3917.65			11827.7			5241.62
		3927.51			11836.8			5246.96
		3929.98			11928.4			5271.61
		3930.39			11930.9			5275.31
		3936.14			12004.8			5288.05
		3937.79			12125.7			5302.02
		3954.22			12128.9			5303.66
		3957.92			12170.9			5303.66
		3963.68			12200			5309.01
		3966.14			12247.7			5314.35
		3974.36			12294.5			5322.16
		3981.76			12369.3			5326.68
		3982.58			12479			5333.25
		3994.91			12486			5344.35
		4049.14			12509			5349.28
		4061.06			12575.2			5386.67
		4061.47			12592.9			5389.55
		4073.8			12650			5406.39
		4076.68			12740.4			5406.81
		4079.14			12752.7			5468.03
		4080.79			12830.4			5476.66
		4086.54			12895.7			5483.23
		4094.76			12904.8			5490.63
		4107.49			12924.9			5494.74
		4108.73			12973.8			5500.9
		4109.14			13017.3			5502.14
		4111.6			13038.3			5502.55
		4122.29			13135.7			5516.11
		4125.57			13136.5			5548.98
		4130.1			13219.1			5552.68
		4130.1			13231			5572.4
		4151.05			13320.2			5575.69
		4167.49			13321.8			5616.78
		4172.01			13387.6			5617.19
		4173.65			13419.6			5634.45
		4188.03			13448.8			5635.68
		4191.73			13451.3			5651.71
		4197.07			13472.6			5659.11
		4204.06			13551.9			5662.8
		4204.88			13602.5			5668.56
		4208.99			13622.6			5678.42
		4215.15			13635.4			5680.06
		4217.62			13697.4			5703.07
		4219.26			13707.3			5710.06
		4254.6			13896.3			5738
		4254.6			13906.1			5739.65
		4263.23			13918.5			5742.11
		4273.5			13935.3			5774.57
		4278.85			14073			5780.74
		4284.19			14075.4			5785.67
		4291.17			14115.7			5794.71
		4305.97			14144.1			5810.32
		4340.48			14157.2			5819.77
		4341.31			14215.6			5823.06
		4345			14230.4			5829.22
		4351.17			14352.4			5831.28
		4367.19			14425.1			5832.1
		4367.19			14460.1			5841.14
		4368.43			14476.1			5841.55
		4385.27			14484.3			5858.4
		4385.27			14538.5			5907.71
		4386.92			14560.7			5915.52
		4421.84			14587			5924.97
		4422.26			14635.9			5933.19
		4427.19			14659.4			5950.85
		4428.83			14683.6			5955.38
		4436.23			14690.6			5967.7
		4440.75			14739.1			5982.91
		4442.8			14763.7			6024.41
		4451.43			14889.1			6033.45
		4451.43			14988.1			6043.72
		4453.07			14996.3			6067.14
		4453.48			15019.7			6067.55
		4470.74			15074.8			6107.41
		4480.19			15124.1			6129.6
		4481.02			15280.2			6130.84
		4485.95			15312.7			6166.99
		4488			15361.6			6201.51
		4498.27			15386.3			6203.98
		4516.77			15447.9			6209.73
		4531.15			15463.5			6212.61
		4534.02			15488.2			6254.93
		4564.84			15515.7			6268.08
		4566.9			15574.9			6294.38
		4573.88			15704.7			6304.24
		4577.99			15707.2			6325.2
		4591.96			15717.9			6328.9
		4591.96			15722.8			6367.93
		4612.92			15742.5			6372.86
		4632.64			15815.7			6383.96
		4649.49			15843.2			6384.78
		4661			15887.2			6401.22
		4663.46			15922.1			6437.79
		4667.57			15998.5			6462.03
		4668.8			16021.9			6468.61
		4669.21			16035.1			6480.11
		4672.5			16039.6			6494.9
		4677.43			16088.9			6497.37
		4693.46			16100.4			6499.01
		4695.51			16136.6			6502.71
		4699.62			16137.4			6514.22
		4715.24			16267.7			6531.48
		4739.07			16270.5			6533.94
		4747.7			16273			6572.57
		4773.18			16295.2			6582.84
		4787.97			16316.6			6588.59
		4823.72			16324.4			6609.14
		4827.01			16389.3			6613.66
		4842.62			16548.7			6645.71
		4847.96			16586.9			6649.41
		4867.69			16698.3			6661.74
		4900.15			16707.3			6672.01
		4908.78			16762.4			6704.88
		4968.36			16905.8			6714.74
		4987.26			17002.4			6729.13
		5003.29			17017.6			6734.47
		5005.75			17072.2			6743.51
		5021.37			17155.7			6745.97
		5031.64			17184.8			6747.21
		5048.49			17193.5			6747.21
		5066.57			17231.3			6770.22
		5081.77			17308.9			6772.27
		5119.99			17309.3			6773.09
		5127.38			17406.3			6787.06
		5145.05			17433.8			6815.01
		5152.86			17460.1			6845.41
		5155.74			17633.5			6858.15
		5163.54			17713.7			6865.14
		5248.19			17922.8			6870.07
		5248.19			17923.7			6901.71
		5256.82			17934.3			6911.98
		5267.51			17989			6914.45
		5275.31			18049			6918.56
		5281.48			18096.6			6925.13
		5311.88			18132			6958.01
		5313.94			18249.1			6976.91
		5365.71			18360.5			7013.48
		5371.88			18381.4			7015.94
		5384.2			18414.3			7091.14
		5460.22			18511.7			7105.52
		5488.58			18673.6			7112.51
		5504.19			18719.2			7116.21
		5513.23			18868.3			7128.94
		5523.5			18925.5			7133.47
		5546.52			18982.2			7135.11
		5597.47			19054.1			7135.93
		5601.17			19129.7			7169.62
		5612.26			19143.2			7170.45
		5668.56			19405			7186.06
		5698.14			19596.5			7188.12
		5726.91			19652.8			7191.4
		5737.18			19678.3			7195.51
		5763.48			19825.8			7207.84
		5772.93			19897.3			7217.29
		5817.72			20046.4			7255.1
		5851.41			20176.7			7262.49
		5972.22			20336.5			7265.78
		5974.28			20449.5			7280.57
		6014.96			20460.2			7292.08
		6104.54			20608.2			7318.79
		6136.18			20780.7			7332.35
		6138.64			20828.8			7382.48
		6215.89			20898.3			7391.11
		6278.35			20911.8			7410.01
		6358.89			21002.6			7435.08
		6359.3			21064.7			7442.88
		6443.95			21437.8			7498.77
		6478.47			21690.5			7515.61
		6487.92			21710.6			7541.09
		6512.98			21842.5			7548.9
		6513.4			22312.6			7564.51
		6533.94			22365.2			7587.94
		6697.07			22508.6			7601.91
		6779.26			22586.7			7605.19
		6854.86			22653.3			7610.54
		6901.3			22668.1			7637.24
		6994.16			22748.2			7653.68
		7027.45			22906.4			7679.57
		7113.33			23270.1			7700.94
		7127.71			23280.7			7702.17
		7293.72			23368.7			7704.22
		7336.46			23383.9			7738.33
		7528.35			23707.3			7767.92
		7607.66			23806.7			7797.91
		7786			24012.6			7814.35
		7806.95			24073.8			7846.4
		7821.34			24145.7			7860.37
		8153.76			24603.9			7895.71
		8221.57			24683.2			7919.54
		8791.91			24871.4			7922.42
		9514.3			25177.5			7928.17
		9614.15			25189.4			7936.8
		9741.12			25304.5			7953.65
		9899.33			25793.1			7967.21
		10981.7			25870.3			7977.07
		11510.5			25930.7			7984.88
		201.348			26238.5			8009.12
		205.868			26325.6			8010.77
		209.155			26409			8030.49
		210.388			26455.5			8031.72
		214.497			26573.4			8038.3
		216.552			26777.2			8059.25
		222.304			27314.7			8060.49
		223.948			27897.4			8091.72
		227.235			28055.1			8167.32
		228.057			28248.3			8175.54
		228.468			28543.3			8180.88
		231.345			28768.5			8186.23
		235.454			29367.2			8193.21
		237.508			29579.2			8222.39
		240.796			30319.7			8281.15
		246.959			30497.6			8305.39
		256.821			30873.6			8329.64
		270.381			31384.8			8330.87
		276.134			32411.2			8331.69
		276.956			32860.8			8347.3
		279.421			32904.8			8364.97
		287.229			33023.1			8404.01
		287.229			33623.4			8417.98
		290.516			34042.2			8473.04
		293.803			35388.3			8498.11
		297.913			35396.1			8562.62
		302.433			37742.8			8577.42
		303.665			200.937			8578.65
		304.898			203.402			8610.7
		305.309			209.566			8610.7
		306.542			209.566			8611.93
		306.953			210.799			8626.32
		306.953			212.853			8641.52
		310.24			223.126			8665.35
		313.938			235.043			8671.1
		314.349			235.454			8673.98
		321.746			238.741			8703.16
		324.211			250.247			8720.41
		328.32			252.301			8722.47
		332.429			252.301			8739.73
		333.251			256.821			8741.37
		333.251			257.232			8784.11
		334.484			258.465			8794.79
		339.004			259.698			8806.71
		344.757			261.341			8832.59
		345.168			265.45			8834.65
		345.989			271.614			8907.38
		346.811			273.258			8919.71
		348.866			273.669			8928.75
		355.44			277.367			8929.57
		355.851			280.654			8957.1
		357.906			285.174			9006.82
		358.317			289.694			9051.61
		359.961			289.694			9063.53
		368.179			292.16			9066.4
		384.204			299.556			9080.38
		384.615			303.254			9172.42
		389.135			307.364			9173.24
		396.121			313.938			9178.58
		397.765			316.404			9200.36
		403.928			318.047			9211.87
		406.394			320.924			9227.89
		407.216			321.335			9244.33
		407.627			322.156			9280.08
		411.325			324.211			9448.14
		419.543			324.211			9454.72
		419.543			326.266			9455.13
		426.118			333.662			9477.73
		430.227			334.895			9485.95
		431.049			336.538			9486.36
		447.074			336.949			9487.59
		447.074			341.88			9517.18
[truncated: 13,118 more rows]
