# Supplementary material for: Deletion of EP3 prostaglandin receptor in murine macrophages aggravates diet-induced obesity by suppressing SPARC
Source: EMBO J. 2025 Jul 23;44(18):4962–83. doi: 10.1038/s44318-025-00508-y (PMC12436609; doi:10.1038/s44318-025-00508-y)
Supplement: Supplementary file 10 — Source data Fig. 8 [file 44318_2025_508_MOESM10_ESM.zip › Source data Fig.8/Figure 8L/Figure 8L.xlsx]

## Sheet: Figure 8L
	iWAT	NCD+Vehicle		iWAT	HFD+Vehicle		iWAT	HFD+Suprostone
		200.115			200.937			200.115
		200.115			201.759			204.635
		200.526			202.581			205.868
		200.937			205.457			210.799
		200.937			206.69			212.853
		201.759			207.512			214.497
		202.17			208.744			215.73
		202.581			209.977			217.373
		202.581			210.799			221.072
		202.991			213.675			223.126
		204.224			214.086			227.235
		205.457			214.497			229.29
		206.69			216.141			232.166
		208.333			216.552			237.097
		208.333			219.017			239.563
		208.744			229.701			243.261
		209.155			230.112			244.905
		209.566			232.166			249.836
		209.977			240.385			250.657
		210.799			241.617			253.945
		211.21			245.726			256.821
		211.21			248.603			257.643
		212.032			251.479			262.574
		213.675			251.479			262.985
		214.086			252.712			264.629
		215.73			253.534			265.039
		215.73			254.356			270.792
		216.552			265.45			274.08
		217.784			265.45			287.64
		218.195			269.149			288.051
		218.606			270.381			296.269
		218.606			270.792			296.68
		218.606			271.614			301.611
		219.428			281.476			303.665
		220.25			281.476			307.774
		220.661			283.12			313.116
		221.893			287.229			314.76
		222.715			288.462			320.513
		222.715			288.462			329.964
		223.126			292.16			333.251
		223.948			293.393			340.237
		224.77			296.269			344.346
		224.77			297.913			346.4
		224.77			299.145			346.811
		225.181			306.542			348.866
		225.181			316.815			349.688
		226.003			319.691			351.742
		227.235			322.156			351.742
		227.235			322.567			353.797
		227.646			322.567			355.851
		227.646			325.033			358.728
		228.057			348.866			365.713
		229.29			362.837			367.357
		229.701			368.59			373.11
		229.701			375.575			373.521
		230.523			382.15			377.219
		233.399			384.615			378.041
		233.399			398.586			379.684
		233.399			403.517			379.684
		233.399			404.339			380.506
		233.81			409.681			382.972
		234.221			422.009			391.19
		234.221			424.885			396.943
		234.632			425.296			397.354
		235.043			434.747			400.23
		235.043			435.569			401.463
		236.275			436.391			403.928
		236.686			445.02			411.736
		236.686			447.074			412.147
		237.097			448.307			430.227
		237.508			452.416			431.46
		237.508			463.511			438.445
		237.919			471.318			440.089
		238.33			479.947			443.376
		238.741			481.591			445.02
		238.741			486.111			446.663
		238.741			497.617			467.209
		239.563			507.89			469.675
		243.261			510.766			470.907
		243.261			525.559			479.947
		244.905			529.257			483.235
		246.137			539.941			484.467
		246.959			542.817			485.7
		248.192			554.734			490.22
		250.247			556.788			499.671
		251.068			567.061			504.602
		251.479			571.581			505.013
		251.89			585.141			510.355
		252.301			588.429			511.177
		252.712			595.003			511.177
		253.123			597.469			511.999
		253.534			604.454			514.464
		253.534			613.494			515.286
		254.767			614.316			515.697
		255.588			615.96			516.93
		255.588			618.014			524.326
		258.465			622.945			525.148
		258.465			629.931			529.668
		258.465			631.986			530.49
		258.465			637.327			537.475
		259.287			646.778			539.53
		261.752			655.408			542.406
		262.163			656.64			542.817
		263.807			664.037			551.036
		263.807			673.488			561.719
		264.629			680.473			568.705
		266.683			687.048			569.527
		267.094			706.361			574.047
		267.505			742.521			574.869
		267.916			746.22			577.334
		267.916			751.561			577.334
		268.738			752.383			581.854
		268.738			753.616			582.676
		269.149			774.573			602.4
		270.381			787.311			606.92
		271.203			808.679			619.247
		273.669			821.417			620.069
		274.08			824.293			625.822
		274.08			848.537			634.451
		274.49			853.468			636.095
		274.901			875.657			638.149
		275.312			880.178			647.189
		276.134			880.999			648.011
		276.545			883.465			648.833
		276.956			885.108			650.066
		277.778			896.614			655.819
		277.778			913.462			655.819
		278.6			927.022			655.819
		279.832			936.473			661.16
		281.476			942.226			667.735
		282.298			957.429			667.735
		283.531			963.593			676.775
		283.531			975.099			678.008
		283.941			977.564			682.939
		284.763			977.975			684.172
		285.996			984.139			684.993
		288.872			984.961			684.993
		289.283			987.015			690.335
		290.105			997.699			690.746
		290.105			1009.62			694.444
		290.927			1014.55			697.732
		291.338			1016.6			698.964
		291.749			1021.53			701.841
		292.16			1024.41			704.306
		292.571			1039.61			705.95
		295.858			1041.26			710.059
		296.269			1042.49			710.881
		296.68			1044.54			718.688
		297.091			1045.78			720.332
		297.502			1048.24			721.154
		298.323			1051.94			733.892
		298.734			1070.02			734.303
		299.967			1093.44			734.303
		300.789			1105.36			736.769
		301.2			1106.59			738.412
		306.542			1111.52			744.576
		306.542			1126.73			759.78
		306.953			1132.48			761.012
		307.364			1140.7			761.012
		307.774			1141.93			773.751
		308.596			1144.39			776.627
		309.418			1156.31			778.271
		309.418			1157.13			778.682
		310.24			1163.3			779.915
		311.062			1173.16			780.736
		311.473			1180.56			781.558
		312.705			1182.61			786.9
		313.116			1185.49			786.9
		313.938			1187.95			793.475
		314.76			1208.5			795.94
		314.76			1208.91			797.584
		315.993			1213.84			798.817
		316.815			1226.17			800.46
		317.636			1231.92			812.377
		318.869			1251.23			812.788
		319.691			1254.11			814.02
		320.102			1255.34			815.664
		320.102			1264.79			818.13
		321.335			1265.2			818.54
		321.335			1268.08			821.417
		321.746			1276.71			823.471
		322.156			1283.28			827.581
		322.567			1284.52			829.224
		323.8			1290.68			832.922
		323.8			1298.9			836.21
		324.211			1300.54			839.497
		325.033			1301.78			840.319
		325.033			1304.65			841.963
		325.444			1319.44			843.606
		326.677			1326.02			847.304
		327.498			1331.36			850.592
		327.909			1335.88			852.235
		329.142			1337.11			853.468
		329.964			1339.99			855.934
		329.964			1342.05			874.836
		330.375			1346.57			881.41
		331.607			1372.45			882.232
		333.251			1374.1			885.108
		333.662			1379.03			889.629
		333.662			1381.49			890.039
		333.662			1399.98			899.901
		335.306			1409.02			902.367
		335.717			1415.19			903.6
		335.717			1417.24			915.516
		337.36			1418.06			916.749
		337.36			1419.3			919.214
		337.771			1420.12			926.611
		338.182			1425.05			931.131
		338.182			1439.02			941.404
		339.004			1440.66			942.226
		339.826			1460.8			952.087
		340.237			1460.8			953.32
		341.059			1461.62			962.771
		341.059			1470.66			967.702
		341.059			1492.03			970.579
		341.059			1497.37			975.099
		342.291			1528.19			976.331
		343.524			1537.64			977.153
		343.935			1561.88			977.975
		345.579			1576.68			983.317
		345.989			1586.95			990.302
		347.633			1596.4			990.713
		347.633			1627.22			992.357
		348.044			1636.26			1000.99
		348.455			1641.19			1003.04
		348.866			1644.48			1003.86
		349.277			1646.53			1007.56
		349.277			1650.64			1021.94
		349.688			1651.05			1027.7
		350.099			1652.7			1038.38
		351.742			1664.2			1044.13
		351.742			1674.47			1044.95
		352.153			1682.28			1051.53
		352.975			1702.42			1056.05
		352.975			1705.29			1060.57
		353.386			1713.51			1065.09
		353.386			1725.84			1065.09
		354.208			1743.1			1071.25
		354.208			1749.67			1077.01
		354.619			1752.96			1089.33
		355.851			1757.48			1091.8
		356.262			1760.77			1103.3
		356.262			1771.45			1103.71
		356.262			1782.13			1106.59
		357.084			1804.32			1115.22
		358.317			1811.31			1127.14
		359.55			1817.47			1137.41
		359.55			1821.17			1139.05
		359.55			1824.05			1139.88
		359.961			1830.62			1149.74
		361.193			1855.28			1154.67
		362.015			1865.96			1165.35
		362.426			1868.42			1172.75
		364.07			1879.11			1176.45
		364.481			1886.51			1178.91
		366.124			1902.12			1178.91
		366.946			1903.35			1180.56
		366.946			1911.98			1183.43
		366.946			1920.61			1186.31
		367.768			1944.03			1187.54
		367.768			1951.43			1189.6
		367.768			1962.94			1195.35
		368.179			1964.17			1197.4
		369.001			1969.1			1206.85
		369.001			1975.26			1207.68
		369.001			1978.96			1208.5
		369.822			1994.99			1210.14
		371.055			1997.86			1216.72
		371.055			2000.74			1219.18
		374.753			2050.46			1227.81
		375.575			2055.39			1231.92
		375.575			2074.7			1233.56
		375.575			2077.99			1233.97
		375.986			2083.74			1236.03
		376.397			2084.16			1240.14
		377.63			2084.16			1243.42
		378.863			2084.57			1245.48
		378.863			2103.47			1246.71
		380.506			2113.33			1257.81
		381.739			2124.84			1258.63
		382.972			2128.95			1266.85
		384.615			2140.86			1269.31
		385.848			2140.86			1270.96
		386.67			2144.97			1298.08
		387.081			2153.6			1298.9
		387.081			2154.42			1299.31
		387.903			2163.05			1304.65
		389.135			2177.84			1306.3
		389.135			2193.05			1313.69
		389.546			2205.79			1314.51
		389.957			2214.83			1323.14
		390.368			2216.47			1329.72
		390.368			2230.44			1341.22
		390.779			2230.85			1353.14
		391.601			2253.45			1353.96
		392.012			2268.24			1356.02
		394.888			2268.66			1359.71
		394.888			2275.23			1361.77
		395.71			2291.26			1366.7
		395.71			2294.54			1375.74
		397.354			2305.23			1385.19
		398.176			2327.01			1385.19
		398.176			2333.99			1389.71
		398.586			2355.36			1398.75
		398.997			2360.7			1403.27
		399.408			2363.99			1407.79
		401.052			2384.94			1408.2
		403.517			2387.41			1412.72
		403.928			2392.34			1417.24
		404.339			2397.27			1419.3
		404.75			2401.79			1420.12
		404.75			2410.83			1423.41
		406.394			2418.23			1424.23
		406.805			2426.45			1424.64
		407.216			2436.72			1425.46
		408.037			2457.26			1434.91
		408.037			2458.91			1438.2
		408.859			2474.52			1447.65
		410.914			2481.51			1448.47
		410.914			2481.92			1448.47
		411.325			2483.56			1449.7
		412.147			2498.77			1452.99
		414.612			2499.59			1457.1
		415.434			2505.75			1457.1
		416.667			2535.75			1472.71
		417.899			2541.5			1478.88
		418.31			2556.3			1479.7
		419.543			2559.58			1479.7
		420.365			2583.01			1482.17
		424.063			2586.29			1482.58
		425.296			2603.55			1485.87
		425.707			2619.99			1487.1
		425.707			2627.38			1491.21
		426.94			2641.35			1491.62
		427.35			2643.82			1494.49
		428.172			2647.52			1498.19
		428.172			2659.43			1503.53
		428.172			2664.37			1504.36
		428.583			2679.98			1508.88
		428.994			2682.45			1513.81
		429.405			2685.32			1513.81
		429.816			2706.28			1514.63
		430.227			2711.21			1515.04
		430.227			2714.91			1515.86
		430.638			2720.25			1518.33
		431.049			2737.1			1522.85
		431.87			2751.48			1529.01
		432.281			2755.59			1532.3
		433.514			2762.16			1532.71
		433.514			2762.16			1536
		433.925			2774.9			1541.34
		434.336			2780.65			1552.43
		434.336			2803.25			1552.43
		435.98			2804.49			1552.84
		436.801			2820.92			1557.36
		437.212			2832.84			1561.88
		438.034			2835.31			1563.12
		438.445			2835.72			1574.21
		438.856			2837.77			1576.68
		439.267			2849.69			1577.91
		439.678			2863.25			1582.02
		440.089			2881.74			1586.95
		440.911			2896.12			1592.7
		442.554			2902.28			1596.81
		442.554			2916.67			1600.51
		442.965			2916.67			1604.62
		442.965			2923.24			1609.96
		443.376			2939.27			1613.25
		444.198			2941.32			1622.29
		445.431			2943.79			1622.29
		445.842			2949.95			1624.34
		447.074			2951.59			1627.63
		447.485			2952.83			1628.04
		447.896			2974.61			1636.26
		447.896			2981.18			1636.67
		448.718			2981.59			1636.67
		448.718			2984.47			1643.65
		449.129			2984.88			1649.41
		449.951			3004.6			1649.41
		451.183			3004.6			1650.23
		451.183			3011.18			1651.05
		451.183			3025.97			1662.15
		452.827			3035.42			1664.2
		452.827			3037.06			1674.06
		453.238			3048.16			1675.3
		453.238			3051.45			1675.71
		453.238			3076.92			1678.58
		454.882			3082.68			1683.51
		455.293			3113.49			1686.8
		455.293			3114.32			1686.8
		455.703			3120.48			1698.72
		456.114			3129.52			1698.72
		456.114			3144.72			1702.83
		457.758			3147.19			1703.65
		457.758			3164.45			1705.7
		458.58			3166.91			1708.17
		459.402			3171.43			1709.4
		459.402			3210.06			1710.22
		459.402			3212.53			1711.46
		460.224			3233.89			1713.51
		460.634			3242.11			1722.96
		462.278			3248.68			1742.69
		463.511			3283.61			1743.92
		464.333			3287.72			1744.33
		466.798			3330.46			1745.56
		467.62			3337.03			1748.85
		467.62			3344.02			1750.49
		467.62			3344.43			1751.32
		469.264			3350.59			1755.42
		470.496			3355.93			1763.64
		471.318			3362.92			1767.75
		471.729			3363.74			1774.33
		472.551			3402.78			1788.3
		473.373			3403.6			1797.75
		474.606			3403.6			1808.43
		474.606			3411			1819.53
		475.016			3413.46			1821.99
		478.304			3420.04			1829.39
		478.304			3424.56			1831.03
		478.304			3427.02			1839.66
		478.715			3463.59			1840.48
		479.126			3484.14			1843.77
		482.413			3519.89			1849.93
		482.824			3528.93			1854.45
		483.235			3538.38			1856.92
		483.646			3548.24			1861.44
		484.057			3565.5			1863.08
		485.7			3574.54			1870.07
		486.111			3574.54			1870.89
		486.522			3588.51			1872.54
		487.755			3588.92			1875.41
		488.988			3589.33			1875.82
		489.398			3589.33			1875.82
		490.631			3608.65			1882.81
		491.042			3634.94			1890.2
		492.275			3637.41			1893.08
		492.686			3641.52			1895.96
		493.097			3656.72			1902.12
		495.562			3665.76			1905
		495.562			3673.57			1909.93
		496.384			3686.72			1920.2
		497.206			3699.87			1925.95
		497.617			3702.74			1928.01
		498.028			3721.24			1930.88
		498.439			3727.81			1934.58
		500.082			3728.22			1937.87
		500.904			3733.97			1937.87
		501.315			3741.78			1941.16
		502.137			3742.19			1946.5
		502.548			3764.79			1947.73
		502.959			3768.08			1955.13
		502.959			3770.14			1964.17
		502.959			3783.28			1969.92
		503.369			3811.64			1982.66
		504.602			3823.96			1983.48
		505.013			3856.43			1988
		505.013			3861.77			1988
		508.711			3865.47			2004.85
		509.122			3893.82			2007.31
		509.944			3897.52			2013.07
		511.177			3900.39			2024.57
		511.588			3911.08			2025.81
		511.999			3917.65			2038.95
		512.41			3932.03			2039.78
		512.821			3949.7			2039.78
		512.821			3957.51			2044.3
		512.821			3992.03			2051.69
		512.821			3992.85			2052.51
		513.642			3999.84			2055.39
		514.464			4001.89			2057.45
		514.875			4009.7			2063.2
		515.286			4026.13			2066.49
		516.108			4026.13			2070.59
		517.751			4045.86			2076.35
		519.395			4066.82			2076.76
		519.395			4073.8			2076.76
		521.039			4091.88			2077.17
		523.093			4118.18			2084.16
		523.093			4121.88			2088.26
		523.504			4142.83			2091.55
		523.915			4143.24			2091.55
		525.148			4153.11			2094.43
		526.792			4165.02			2100.18
		528.024			4185.16			2100.59
		528.435			4186.39			2101
		529.668			4202.01			2105.11
		531.312			4247.21			2114.15
		532.544			4257.07			2117.03
		532.955			4262.82			2124.01
		533.777			4274.33			2124.01
		533.777			4280.49			2126.07
		534.188			4280.9			2127.71
		534.188			4287.48			2129.77
		535.01			4298.16			2131.82
		535.01			4310.49			2133.47
		535.01			4320.76			2134.29
		539.53			4322.81			2135.11
		539.941			4334.73			2135.93
		540.763			4348.7			2136.75
		541.584			4349.52			2137.16
		541.995			4356.1			2143.74
		543.228			4362.67			2147.03
		543.228			4400.89			2147.85
		543.228			4415.27			2153.19
		544.461			4444.03			2159.35
		545.283			4465.4			2160.17
		545.283			4469.51			2164.28
		546.105			4472.39			2165.93
		548.159			4487.59			2179.9
		551.446			4489.65			2181.95
		553.912			4489.65			2184.83
		554.734			4505.26			2191.4
		555.556			4510.19			2194.69
		555.966			4521.7			2195.1
		559.254			4541.01			2198.39
		561.308			4554.98			2199.21
		561.719			4556.21			2205.38
		562.541			4564.02			2207.43
		562.952			4573.06			2207.43
		562.952			4573.88			2209.89
		565.007			4601.41			2212.77
		565.417			4633.47			2213.59
		565.417			4637.57			2218.52
		565.828			4657.71			2223.04
		567.061			4658.94			2234.14
		568.294			4705.79			2244.41
		568.294			4711.54			2246.47
		570.348			4726.33			2248.11
		571.17			4730.44			2255.51
		571.581			4733.73			2263.31
		571.581			4741.12			2263.72
		572.814			4753.86			2263.72
		573.636			4754.27			2266.19
		574.458			4754.68			2273.18
		574.869			4764.55			2276.87
		574.869			4781.39			2277.7
		576.923			4803.17			2278.11
		577.745			4804.82			2282.22
		578.567			4805.23			2283.86
		578.567			4809.34			2292.9
		578.978			4815.91			2297.01
		579.799			4817.55			2300.3
		580.621			4822.48			2313.45
		581.032			4827.01			2318.79
		581.032			4832.35			2324.95
		583.087			4842.21			2347.14
		583.087			4859.47			2348.37
		583.909			4898.5			2351.25
		584.32			4905.49			2357.82
		585.141			4916.58			2365.22
		586.374			4920.69			2366.04
		587.196			4920.69			2374.26
		587.196			4935.9			2375.49
		588.018			4952.33			2377.96
		588.018			4953.57			2383.71
		588.429			4956.44			2385.36
		588.429			4967.54			2392.34
		588.84			4979.45			2394.39
		589.25			4990.14			2395.22
		589.661			5028.35			2397.68
		592.127			5033.28			2401.38
		592.538			5034.11			2404.67
		594.592			5048.9			2405.08
		594.592			5050.13			2405.49
		595.825			5051.77			2407.13
		597.469			5115.88			2411.65
		598.291			5130.26			2412.47
		598.291			5151.63			2412.89
		599.112			5163.95			2415.76
		599.523			5165.19			2423.16
		599.934			5175.87			2427.27
		600.345			5193.13			2432.61
		601.167			5204.64			2433.43
		602.811			5216.96			2435.9
		604.454			5219.43			2437.13
		604.454			5230.11			2453.98
		605.687			5238.74			2456.85
		606.509			5238.74			2457.68
		606.509			5251.48			2462.61
		606.509			5268.33			2464.25
		607.742			5274.49			2465.07
		608.153			5282.71			2470.82
		608.153			5287.23			2471.65
		608.563			5299.97			2473.7
		608.563			5303.25			2482.33
		609.385			5313.12			2492.19
		610.207			5327.09			2496.71
		610.618			5347.22			2507.81
		611.029			5399			2513.15
		613.494			5402.28			2516.85
		613.494			5410.91			2519.31
		614.316			5420.78			2520.14
		615.96			5426.53			2522.19
		616.782			5443.79			2522.19
		616.782			5444.2			2525.89
		617.193			5448.72			2528.35
		620.891			5457.76			2531.64
		621.302			5461.87			2537.8
		621.302			5475.84			2550.13
		622.945			5534.19			2550.54
		623.356			5546.1			2553.83
		623.767			5567.06			2555.06
		628.287			5569.94			2556.3
		628.287			5594.18			2556.71
		631.164			5597.06			2564.1
		631.575			5604.86			2566.16
		632.807			5631.57			2567.39
		635.684			5642.26			2577.25
		636.917			5643.9			2583.42
		638.149			5655.41			2589.58
		638.56			5655.41			2594.1
		640.204			5666.09			2596.15
		641.437			5670.61			2599.03
		642.258			5675.95			2600.67
		643.491			5676.36			2603.55
		644.313			5678.01			2608.48
		649.655			5691.57			2610.54
		649.655			5695.68			2629.85
		650.477			5718.69			2632.72
		650.888			5731.43			2644.23
		650.888			5741.29			2647.11
		650.888			5746.22			2648.75
		651.298			5747.86			2648.75
		651.709			5774.57			2650.8
		652.531			5786.08			2653.27
		652.942			5786.9			2653.68
		653.764			5868.67			2659.84
		653.764			5879.36			2659.84
		654.586			5880.59			2662.72
		655.819			5891.27			2666.42
		655.819			5897.85			2673.41
		656.64			5904.83			2676.69
		657.462			5913.87			2682.03
		657.873			5936.47			2682.45
		660.75			5945.1			2683.68
		661.16			5945.92			2689.02
		661.571			5999.75			2691.07
		661.571			6003.45			2696.42
		662.393			6012.08			2700.94
		663.215			6024.82			2716.14
		664.448			6038.38			2718.61
		666.502			6039.2			2732.58
		666.913			6059.75			2740.39
		667.735			6067.14			2752.71
		667.735			6082.35			2758.88
		668.557			6102.48			2761.34
		673.488			6117.69			2763.81
		673.899			6146.04			2766.27
		674.31			6176.04			2769.15
		674.721			6209.73			2770.38
		675.131			6212.2			2772.85
		675.542			6220.82			2773.26
		676.775			6229.04			2775.72
		676.775			6238.9			2785.59
		677.186			6253.29			2795.45
		678.008			6255.75			2799.56
		678.008			6269.31			2804.9
		678.83			6299.31			2808.18
		679.241			6311.23			2808.18
		681.295			6348.62			2810.65
		681.706			6357.25			2810.65
		682.528			6367.93			2810.65
		683.35			6369.16			2814.35
		683.761			6372.04			2815.58
		683.761			6377.79			2816.82
		685.815			6393			2820.1
		686.226			6416.83			2822.16
		686.226			6427.1			2822.57
		686.637			6431.21			2825.44
		686.637			6449.7			2832.02
		686.637			6468.19			2832.02
		687.048			6504.77			2833.66
		688.281			6510.52			2839
		690.335			6536.41			2845.99
		690.746			6550.79			2850.1
		692.801			6572.98			2855.44
		692.801			6597.22			2862.84
		693.212			6636.67			2867.36
		693.623			6639.55			2867.77
		695.266			6641.19			2868.59
		698.964			6670.78			2870.64
		702.252			6684.75			2872.7
		702.663			6747.21			2879.27
		702.663			6755.84			2880.92
		704.717			6758.3			2887.49
		705.539			6758.71			2900.23
		706.361			6763.64			2900.64
		706.772			6808.02			2904.34
		706.772			6824.46			2904.34
		707.183			6833.5			2908.86
		708.005			6856.92			2911.32
		708.416			6858.56			2921.19
		708.416			6870.48			2922.01
		709.648			6881.99			2933.51
		710.059			6884.86			2935.16
		710.47			6923.9			2938.86
		710.47			6976.5			2942.14
		711.292			6978.55			2950.77
		712.114			6984.3			2955.7
		712.525			6993.75			2958.99
		713.346			6999.1			2960.63
		713.757			7008.55			2961.87
		714.168			7010.6			2961.87
		714.99			7018			2966.8
		715.812			7024.57			2972.96
		716.634			7032.79			2976.66
		717.456			7038.13			2979.13
		717.867			7062.38			2982.41
		719.099			7065.66			2987.34
		719.099			7069.36			2993.1
		719.921			7167.16			2996.38
		720.743			7181.54			3009.53
		723.208			7192.23			3010.36
		723.208			7244			3011.59
		723.619			7253.04			3012.41
		724.03			7287.97			3018.98
		724.03			7314.27			3021.04
		728.139			7333.17			3021.04
		731.016			7368.51			3022.27
		731.427			7375.08			3028.85
		731.427			7402.2			3037.89
		733.481			7413.3			3039.12
		733.481			7444.94			3039.94
		734.303			7462.61			3045.28
		734.303			7463.02			3052.27
		735.125			7464.66			3069.12
		736.358			7493.43			3070.76
		737.179			7500			3076.92
		737.179			7505.75			3079.39
		738.001			7574.38			3084.73
		739.234			7596.56			3085.96
		740.467			7603.14			3086.37
		740.467			7606.43			3088.02
		742.521			7624.51			3090.07
		743.343			7645.05			3094.18
		744.165			7672.99			3094.18
		744.987			7673.82			3101.17
		746.631			7675.05			3105.28
		746.631			7682.03			3105.69
		747.041			7689.02			3107.33
		748.274			7701.35			3107.33
		751.151			7702.58			3112.26
		751.972			7721.07			3118.43
		751.972			7751.07			3121.71
		753.616			7758.88			3128.29
		754.849			7773.67			3141.03
		755.671			7812.7			3144.31
		756.903			7852.15			3148.01
		757.314			7875.57			3149.66
		759.369			7880.92			3150.89
		761.423			7884.2			3151.71
		762.245			7928.58			3151.71
		766.354			7961.05			3156.64
		767.998			7965.98			3159.93
		767.998			7973.78			3160.75
		768.409			7998.03			3182.53
		768.82			8003.37			3186.64
		769.231			8013.23			3187.46
		770.053			8060.08			3192.8
		775.394			8065.42			3198.55
		776.216			8110.62			3212.11
		777.449			8119.25			3215.81
		778.271			8155			3216.63
		778.271			8155.41			3218.28
		779.093			8162.8			3221.98
		779.093			8168.56			3223.62
		782.38			8207.18			3226.09
		784.435			8221.98			3232.66
		785.256			8224.44			3233.89
		785.667			8235.95			3235.54
		785.667			8238.82			3236.36
		786.078			8271.28			3247.86
		787.722			8305.39			3257.72
		788.133			8313.2			3261.42
		788.955			8313.2			3270.46
		789.366			8329.64			3276.63
		791.42			8386.34			3289.37
		793.064			8386.75			3290.6
		793.475			8388.81			3304.16
		795.529			8411			3304.57
		796.762			8413.05			3304.98
		797.173			8430.72			3323.88
		797.173			8482.91			3325.53
		798.817			8526.46			3325.53
		799.638			8536.74			3328.81
		801.693			8542.08			3330.46
		801.693			8547.01			3355.52
		802.104			8602.48			3356.76
		804.158			8616.86			3360.04
		805.391			8644.81			3360.04
		807.035			8653.85			3360.04
		807.857			8688.36			3370.73
		808.268			8706.85			3371.14
		811.144			8710.14			3394.56
		811.144			8780.41			3397.44
		811.555			8786.98			3399.08
		812.377			8813.69			3406.07
		812.377			8865.06			3409.76
		812.788			8865.88			3412.23
		813.199			8875.74			3413.87
		813.609			8944.77			3416.34
		816.486			8954.64			3417.16
		816.486			8957.51			3422.91
		816.486			8982.58			3427.84
		816.897			8984.22			3437.7
		817.308			8984.63			3438.53
		818.54			9003.94			3442.23
		818.54			9008.47			3452.5
		818.951			9035.17			3455.79
		820.595			9035.58			3465.65
		821.828			9054.08			3467.7
		822.239			9070.1			3470.58
		823.471			9074.21			3475.51
		824.293			9087.36			3480.44
		825.115			9107.91			3487.01
		828.813			9128.86			3501.4
		829.635			9193.38			3512.08
		834.155			9206.94			3513.72
		835.388			9220.08			3540.43
		836.621			9266.52			3542.9
		839.086			9315.42			3544.54
		840.319			9326.92			3548.65
		841.552			9349.11			3551.53
		841.963			9363.49			3569.2
		841.963			9377.88			3572.49
		843.195			9435.4			3578.24
		845.25			9449.38			3588.51
		846.072			9450.2			3589.33
		849.359			9453.9			3598.78
		850.181			9469.51			3604.13
		850.592			9524.16			3615.63
		851.003			9588.26			3627.96
		853.879			9594.02			3630.01
		855.934			9611.27			3647.68
		857.988			9641.68			3650.15
		860.454			9731.67			3653.02
		861.275			9771.12			3655.08
		861.275			9880.42			3656.31
		862.508			9889.88			3659.19
		862.919			9998.36			3662.06
		862.919			10005.3			3669.46
		865.796			10057.5			3670.28
		865.796			10151.6			3671.93
		866.206			10247.8			3682.61
		866.617			10299.6			3684.25
		867.028			10325			3691.65
		867.85			10360.4			3709.32
		868.672			10386.7			3717.95
		869.083			10392			3719.59
		869.905			10430.6			3738.91
		869.905			10443.4			3739.73
		870.316			10452.4			3743.84
		870.726			10502.5			3744.66
		870.726			10515.3			3766.85
		871.137			10570.3			3770.96
		871.137			10571.2			3775.89
		875.657			10633.6			3784.11
		876.479			10651.7			3801.36
		878.534			10692.8			3803.83
		879.767			10699			3808.35
		879.767			10750.3			3830.54
		880.588			10764.3			3830.95
		880.588			10802.1			3838.35
		880.999			10825.1			3838.35
		880.999			10827.6			3839.17
		880.999			10847.7			3850.67
		882.232			10856.8			3856.84
		883.876			10917.2			3858.89
		884.698			10934.8			3868.75
		885.519			10993.6			3868.75
		887.574			11024			3872.86
		888.396			11055.6			3879.44
		888.807			11068.8			3881.08
		892.094			11088.9			3881.08
		892.505			11264.8			3888.07
		892.505			11294.8			3893
		893.738			11310.4			3896.7
		894.97			11354.4			3897.52
		895.381			11427.5			3907.38
		895.792			11480.1			3908.61
		897.025			11481.3			3912.72
		899.901			11529.8			3918.06
		901.134			11532.7			3918.89
		901.956			11539.3			3922.99
		903.6			11580.4			3923.82
		905.243			11610.8			3926.69
		905.243			11651.1			3931.21
		906.887			11676.1			3949.29
		907.709			11791.6			3952.99
		909.763			11817.9			3955.87
		910.174			11839.2			3956.28
		910.174			11882.8			3960.8
		910.585			11885.3			3963.26
		912.64			11969.9			3969.02
		913.462			11997.9			3987.92
		913.462			12072.6			3991.62
		916.338			12131			3992.85
		917.571			12173.7			4001.48
		917.571			12181.1			4002.3
		919.214			12246.5			4002.71
		919.625			12428.9			4003.95
		920.858			12464.2			4005.59
		921.269			12480.3			4006
		924.145			12500			4009.29
		926.611			12501.6			4012.57
		927.022			12504.1			4017.92
		930.72			12583.4			4018.33
		930.72			12658.2			4019.56
		931.953			12661.1			4020.79
		931.953			12719.4			4025.31
		931.953			13044.5			4031.07
		934.418			13097.1			4033.94
		935.651			13130.8			4041.34
		937.705			13151.3			4051.2
		939.76			13244.6			4061.06
		940.993			13332.1			4061.88
		941.815			13338.7			4063.12
		943.869			13459.9			4067.64
		945.513			13469.3			4070.1
		946.335			13490.7			4078.73
		946.335			13556.5			4085.72
		946.746			13594.7			4094.35
		947.978			13690			4098.87
		951.266			13727.8			4099.69
		952.909			13775.1			4100.1
		954.553			13991.6			4108.73
		956.197			14000.7			4112.84
		956.197			14043			4122.29
		957.018			14220.5			4123.11
		957.429			14231.6			4123.52
		959.484			14250.9			4130.92
		960.306			14431.7			4131.33
		960.306			14529.5			4134.2
		962.36			14589.9			4136.26
		965.648			14654			4150.23
		966.469			14662.2			4151.05
		967.702			14773.2			4153.11
		967.702			14970.4			4163.79
		968.113			15076			4171.6
		970.579			15194			4178.58
		971.4			15205			4183.51
		972.222			15215.7			4193.38
		973.044			15337.4			4195.02
		973.455			15357.9			4202.83
		975.51			15441.3			4204.88
		975.51			15445			4215.98
		977.564			15542			4222.55
		978.797			15568.7			4236.52
		982.906			15634.5			4236.93
		983.728			15803.3			4245.97
		983.728			16041.3			4250.08
		983.728			16047.4			4270.22
		984.139			16413.5			4274.74
		987.426			16454.6			4274.74
		988.659			16596			4277.61
		988.659			16746.4			4282.54
		989.892			16780.9			4282.95
		991.946			17050.5			4306.38
		992.357			17272.4			4308.43
		992.768			17291.3			4310.9
		994.001			17307.3			4323.64
		994.822			17512.3			4334.32
		995.233			17861.2			4340.07
		996.055			17884.6			4341.31
		997.288			18850.3			4344.59
		998.11			19469.1			4345.41
		998.521			19637.6			4347.47
		1000.58			19815.9			4351.99
		1000.99			19954.4			4355.28
		1001.4			20075.6			4358.56
		1001.81			20207.5			4362.26
		1001.81			20293			4363.9
		1002.22			20793.1			4370.07
		1002.63			21616.9			4376.23
		1003.86			21659.3			4379.93
		1004.27			22680.8			4382.81
		1004.68			23201			4383.22
		1006.33			23434			4391.44
		1007.97			23547.8			4394.31
		1010.85			23887.2			4394.72
		1010.85			200.937			4397.6
		1011.26			201.348			4397.6
		1012.49			204.635			4405
		1012.49			207.101			4407.87
		1016.6			219.017			4410.34
		1017.83			227.235			4414.04
		1018.25			231.345			4414.86
		1018.65			234.221			4416.09
		1021.53			235.865			4421.02
		1021.94			236.275			4433.76
		1022.76			236.275			4442.39
		1022.76			242.85			4443.62
		1023.59			251.479			4444.85
		1026.87			252.712			4446.09
		1028.11			264.629			4453.48
		1028.93			267.916			4453.9
		1031.81			268.327			4454.72
		1032.22			268.738			4486.36
		1033.86			269.149			4493.75
		1038.79			271.614			4493.75
		1042.9			273.669			4508.55
		1044.13			279.832			4515.94
		1044.54			296.269			4515.94
		1046.19			299.145			4516.77
		1047.42			302.844			4524.98
		1048.65			305.72			4545.53
		1049.06			307.364			4548.41
		1051.94			308.185			4571.42
		1053.99			312.295			4575.94
		1054.4			320.924			4578.4
		1054.82			323.8			4580.05
		1056.05			329.553			4580.05
		1056.05			332.018			4590.73
		1056.87			351.331			4594.84
		1060.16			355.44			4600.18
		1060.98			365.713			4612.51
		1061.39			372.288			4624.84
		1061.39			384.615			4634.29
		1061.39			393.655			4636.34
		1062.21			401.463			4636.34
		1063.03			402.285			4637.98
		1063.86			404.339			4639.63
		1063.86			404.75			4652.37
		1064.68			406.394			4654.83
		1065.91			414.201			4668.39
		1066.32			424.885			4674.97
		1067.55			428.172			4684.83
		1068.38			429.816			4693.46
		1068.79			433.103			4695.1
		1070.84			437.212			4701.68
		1071.66			437.623			4703.32
		1073.31			440.5			4707.43
		1074.54			451.183			4710.31
		1075.36			477.482			4710.72
		1076.18			491.042			4711.54
		1077.42			493.097			4712.36
		1079.06			495.562			4716.88
		1080.29			497.206			4720.17
		1081.11			508.711			4720.17
		1081.11			511.177			4722.22
		1085.63			512.41			4725.51
		1085.63			519.395			4737.84
		1085.63			523.504			4739.48
		1086.05			537.064			4753.04
		1087.28			539.119			4755.51
		1087.69			541.995			4756.74
		1091.39			541.995			4762.9
		1093.44			561.308			4765.37
		1093.44			562.13			4766.19
		1094.26			562.541			4767.01
		1096.32			562.952			4767.83
		1096.32			571.992			4768.24
		1097.55			583.087			4795.78
		1099.19			583.498			4810.16
		1099.61			583.909			4818.38
		1100.43			602.4			4825.36
		1100.84			611.851			4826.59
		1101.25			612.673			4827.83
		1102.48			615.96			4828.65
		1103.71			623.767			4835.22
		1104.54			625.822			4848.78
		1107.41			638.56			4857
		1110.7			641.437			4862.76
		1112.76			646.778			4864.4
		1113.99			652.942			4876.31
		1114.4			659.928			4877.96
		1114.81			678.83			4899.74
		1116.86			681.295			4902.61
		1116.86			681.295			4904.67
		1117.28			684.993			4915.76
		1120.15			700.608			4917.41
		1120.97			711.703			4921.1
		1123.44			712.114			4921.52
		1123.85			713.346			4929.32
		1124.67			717.867			4937.13
		1125.08			721.154			4940.83
		1126.32			721.976			4941.24
		1126.73			728.961			4941.24
		1126.73			737.179			4941.65
		1127.14			739.645			4942.47
		1127.14			743.343			4943.29
		1127.55			744.576			4957.27
		1129.19			745.398			4961.37
		1130.42			765.122			4963.43
		1132.89			766.765			4964.66
		1133.3			783.202			4974.52
		1134.94			787.311			5000
		1135.77			789.366			5000.82
		1135.77			810.322			5002.06
		1137.82			836.621			5010.27
		1140.7			845.25			5013.97
		1140.7			852.235			5016.85
		1141.11			855.934			5018.9
		1141.11			869.083			5026.3
		1141.93			869.494			5033.28
		1143.98			869.905			5057.94
		1145.22			875.657			5071.91
		1145.63			887.163			5074.79
		1145.63			904.421			5077.66
		1148.91			910.996			5083.42
		1150.56			911.818			5084.65
		1153.02			917.982			5085.88
		1153.02			921.68			5094.51
		1155.49			927.433			5097.39
		1156.31			928.254			5101.5
		1158.78			929.076			5122.04
		1160.83			942.226			5122.04
		1161.65			955.375			5128.62
		1162.89			966.059			5139.71
		1166.99			985.371			5140.53
		1169.87			993.59			5150.39
		1170.69			998.11			5158.61
		1171.11			1000.16			5159.44
		1171.11			1007.56			5161.9
		1173.16			1010.85			5183.27
		1176.86			1014.13			5183.27
		1183.43			1023.18			5185.32
		1183.43			1025.64			5190.66
		1185.08			1048.65			5190.66
		1185.9			1058.1			5193.95
		1186.72			1075.36			5203.4
		1187.13			1077.83			5205.87
		1187.54			1079.47			5211.62
		1187.95			1087.69			5219.02
		1189.6			1102.07			5231.76
		1190.42			1109.47			5232.58
		1194.12			1110.29			5237.51
		1194.94			1124.26			5246.55
		1195.35			1132.48			5248.6
		1196.99			1134.94			5251.07
		1198.64			1156.72			5251.48
		1199.46			1163.71			5252.3
		1200.28			1164.12			5261.34
		1205.62			1177.68			5262.16
		1206.85			1183.43			5262.98
		1209.32			1192.06			5268.33
		1209.73			1193.7			5268.74
		1210.14			1210.55			5272.02
		1212.2			1213.43			5289.28
		1212.61			1224.93			5298.32
		1213.02			1228.63			5299.15
		1213.43			1231.1			5300.79
		1213.84			1240.14			5307.77
		1216.31			1263.15			5318.87
		1216.31			1266.85			5322.16
		1217.13			1267.67			5338.59
		1219.18			1268.9			5343.11
		1219.18			1269.31			5346.81
		1219.18			1310.82			5348.87
		1219.59			1321.91			5356.26
		1220			1327.66			5356.67
		1220.41			1328.07			5373.11
		1222.06			1351.5			5375.16
		1224.93			1358.89			5381.33
		1225.76			1359.71			5394.07
		1232.74			1362.18			5401.46
		1232.74			1370.81			5417.49
		1234.8			1383.14			5428.58
		1235.21			1390.94			5440.5
		1235.62			1391.77			5441.32
		1238.08			1393			5454.88
		1238.49			1406.97			5456.94
		1239.32			1419.3			5459.81
		1241.78			1424.23			5467.62
		1241.78			1429.57			5482.82
		1243.42			1432.04			5484.88
		1245.48			1445.6			5509.53
		1245.89			1449.29			5513.64
		1247.94			1460.8			5521.45
		1248.36			1469.43			5529.26
		1252.06			1470.66			5555.15
		1254.93			1470.66			5556.38
		1255.75			1473.95			5564.6
		1256.99			1483.4			5565.01
		1256.99			1485.45			5568.29
		1258.63			1487.1			5576.51
		1259.04			1507.64			5588.43
		1259.86			1515.86			5592.95
		1260.68			1524.9			5614.32
		1261.92			1526.55			5615.14
		1263.97			1536.41			5622.94
		1264.79			1538.87			5623.77
		1265.62			1552.84			5628.29
		1266.03			1560.24			5637.33
		1266.44			1571.34			5642.26
		1266.85			1575.86			5650.89
		1269.72			1578.32			5678.42
		1270.55			1582.43			5700.61
		1272.6			1584.89			5703.9
		1273.01			1601.33			5717.05
		1273.42			1614.07			5720.74
		1274.65			1619.41			5726.5
		1275.89			1625.99			5751.15
		1276.3			1629.27			5755.26
		1277.12			1647.35			5755.67
		1279.17			1651.46			5759.37
		1280.82			1653.52			5760.19
		1281.64			1659.27			5777.86
		1282.46			1665.43			5781.15
		1283.69			1668.31			5783.61
		1291.91			1668.72			5785.67
		1292.32			1673.65			5791.01
		1293.56			1685.98			5838.68
		1295.61			1700.77			5892.09
		1296.43			1703.24			5897.02
		1297.26			1706.53			5907.71
		1304.24			1708.58			5919.62
		1307.12			1744.33			5929.9
		1307.12			1757.48			5930.31
		1310.82			1760.77			5935.24
		1311.23			1762			5956.61
		1311.23			1771.86			5957.84
		1311.64			1779.26			5968.11
		1316.16			1808.43			5978.39
		1316.57			1813.77			6015.37
		1317.39			1815.01			6025.23
		1319.03			1821.58			6037.97
		1319.44			1828.16			6040.02
		1319.86			1829.8			6040.43
		1322.32			1846.24			6041.26
		1322.32			1849.11			6054.4
		1323.96			1855.69			6070.84
		1325.61			1863.9			6079.47
		1328.48			1886.51			6083.58
		1329.31			1889.79			6092.62
		1330.95			1901.3			6097.55
		1331.77			1903.76			6109.06
		1332.18			1915.68			6130.42
		1334.24			1920.61			6133.71
		1335.47			1937.87			6160.01
		1337.11			1939.51			6163.71
		1337.94			1941.57			6173.57
		1338.35			1943.62			6175.62
		1338.76			1943.62			6176.04
		1342.87			1954.31			6176.45
		1343.28			1959.65			6206.85
		1343.69			1983.07			6212.2
		1344.1			1991.29			6226.58
		1344.92			1997.86			6238.49
		1344.92			1999.51			6270.96
		1345.74			1999.92			6273.01
		1346.98			2029.5			6291.09
		1348.62			2051.69			6294.79
		1352.32			2059.5			6303.01
		1353.96			2072.65			6316.98
		1355.61			2076.76			6318.62
		1356.84			2082.1			6335.06
		1357.66			2086.62			6341.22
		1358.07			2091.14			6346.56
		1358.07			2093.61			6354.78
		1359.3			2101.41			6359.71
		1360.54			2103.47			6364.65
		1361.77			2120.32			6381.9
		1362.59			2123.6			6402.04
		1363			2127.3			6403.27
		1367.11			2158.94			6410.26
		1368.34			2166.34			6419.3
		1369.58			2178.66			6419.71
		1369.99			2194.28			6422.99
		1370.4			2198.8			6427.93
		1370.4			2207.02			6431.21
		1370.81			2211.95			6460.39
		1370.81			2218.52			6464.91
		1370.81			2219.76			6478.47
		1371.63			2229.21			6479.29
		1372.45			2250.16			6482.17
		1373.68			2253.45			6496.96
		1378.2			2266.19			6504.36
		1379.03			2266.6			6506.82
		1382.31			2300.3			6515.04
		1382.72			2303.17			6521.61
		1384.78			2321.25			6526.55
		1385.19			2374.67			6538.87
		1386.42			2380.42			6548.73
		1392.59			2382.89			6557.36
		1393.82			2387.41			6565.58
		1395.46			2412.06			6580.79
		1395.87			2421.51			6584.48
		1395.87			2423.16			6631.74
		1397.11			2449.05			6648.18
		1400.81			2473.29			6676.94
		1406.15			2492.19			6692.97
		1406.56			2499.59			6708.58
		1410.26			2509.45			6714.33
		1413.54			2509.86			6724.19
		1416.42			2527.53			6726.66
		1418.47			2527.53			6748.85
		1418.47			2530.41			6760.35
		1425.87			2543.15			6763.64
		1426.28			2561.64			6771.04
		1426.69			2562.87			6799.8
		1427.52			2564.1			6832.68
		1427.93			2568.62			6864.32
		1427.93			2568.62			6873.77
		1428.34			2596.57			6876.64
		1428.75			2603.14			6890.61
		1428.75			2610.54			6891.85
		1429.57			2614.64			6894.72
		1433.27			2622.45			6900.48
		1434.09			2622.86			6930.88
		1434.09			2626.97			6940.75
		1434.5			2631.08			6948.55
		1434.5			2631.9			6950.2
		1434.91			2638.07			6956.36
		1435.32			2641.35			6963.76
		1439.02			2654.91			6964.99
		1439.02			2665.19			6984.3
		1439.43			2702.58			7017.59
		1439.43			2706.69			7034.44
		1445.6			2707.1			7050.87
		1447.65			2732.99			7051.28
		1448.06			2752.3			7066.9
		1451.76			2784.35			7148.67
		1453.81			2792.16			7158.12
		1458.74			2813.94			7168.39
		1458.74			2818.05			7188.94
		1459.15			2839			7192.64
		1459.57			2849.28			7194.28
		1460.39			2857.49			7209.07
		1460.8			2860.78			7216.47
		1462.44			2869.41			7229.62
		1463.26			2875.57			7244
		1464.91			2880.09			7267.01
		1466.96			2901.05			7269.07
		1468.19			2921.6			7285.91
		1469.84			2933.93			7297.01
		1470.66			2941.32			7314.68
		1471.89			2960.63			7328.24
		1472.71			2977.07			7328.65
		1473.13			3012.82			7332.76
		1475.59			3023.91			7343.85
		1478.88			3035.83			7343.85
		1484.63			3040.76			7357.41
		1485.87			3045.69			7385.35
		1492.03			3059.25			7423.16
		1493.67			3059.66			7433.84
		1494.49			3059.66			7456.03
		1496.55			3062.13			7461.78
		1498.6			3062.54			7490.55
		1501.89			3062.54			7493.43
		1506.82			3065.42			7519.72
		1507.64			3067.88			7542.32
		1507.64			3082.26			7596.15
		1509.29			3083.91			7622.45
		1511.34			3092.54			7645.46
		1512.16			3111.03			7649.16
		1513.4			3111.85			7652.45
		1514.63			3135.68			7660.26
		1515.45			3137.33			7666.83
		1515.45			3142.26			7670.12
		1517.51			3154.18			7693.13
		1519.56			3161.16			7715.32
		1519.97			3163.63			7753.53
		1524.9			3217.05			7768.74
		1527.37			3221.57			7818.46
		1528.6			3240.47			7820.51
		1531.89			3245.4			7830.38
		1531.89			3246.63			7862.43
		1532.71			3252.38			7868.59
		1539.28			3253.62			7886.67
		1540.52			3254.03			7895.71
		1546.68			3254.85			7905.98
		1547.09			3258.55			7933.51
		1548.32			3264.71			7934.75
		1551.2			3276.22			7945.02
		1554.9			3306.21			8016.52
		1555.72			3325.94			8023.5
		1559.83			3331.28			8032.13
		1561.06			3334.57			8040.35
		1561.88			3346.89			8061.72
		1561.88			3366.21			8069.12
		1563.53			3369.08			8077.33
		1568.87			3385.52			8083.5
		1568.87			3385.93			8095
		1569.69			3417.16			8159.11
		1570.1			3422.91			8170.2
		1571.75			3424.14			8185.4
		1572.16			3428.66			8224.85
		1572.57			3428.66			8321.42
		1583.25			3435.24			8346.89
		1586.13			3440.58			8351.82
		1586.95			3445.51			8363.74
		1586.95			3460.31			8399.9
		1587.36			3466.88			8417.98
		1587.36			3533.04			8426.61
		1589			3539.61			8467.29
		1591.47			3554.41			8482.5
		1592.7			3570.84			8525.64
		1597.63			3574.95			8562.62
		1598.45			3585.63			8585.63
		1598.87			3610.29			8603.3
		1602.56			3626.32			8672.34
		1604.62			3627.55			8679.32
		1605.03			3635.36			8680.15
		1605.85			3637			8706.03
		1606.26			3666.99			8709.73
		1608.73			3668.64			8722.06
		1613.66			3708.5			8724.93
		1616.54			3745.07			8754.11
		1619			3760.27			8754.52
		1620.64			3789.04			8763.15
		1621.47			3800.13			8788.22
		1621.88			3828.07			8797.67
		1622.29			3853.14			8823.14
		1623.11			3858.89			8867.93
		1623.52			3878.62			8870.81
		1629.68			3891.76			8873.68
		1630.92			3903.27			8899.98
		1630.92			3925.46			8958.74
		1631.74			3926.28			8994.08
		1633.38			3972.3			9006.82
		1634.62			3982.17			9093.93
		1635.44			3991.21			9175.3
		1637.49			3996.14			9196.25
		1637.49			4002.71			9200.77
		1640.78			4015.45			9216.8
		1642.01			4016.27			9247.62
		1643.24			4021.2			9275.15
		1646.12			4027.78			9280.49
		1646.94			4033.94			9297.75
		1647.77			4035.59			9327.75
		1648.59			4040.93			9391.03
		1651.87			4058.6			9451.43
		1654.75			4068.05			9505.26
		1654.75			4069.69			9574.29
		1655.98			4079.55			9630.59
		1656.81			4089			9665.93
		1657.22			4110.78			9829.88
		1664.61			4144.48			9863.17
		1668.72			4144.89			9868.1
		1668.72			4175.71			9901.38
		1675.71			4183.1			9924.39
		1675.71			4199.13			10047.3
		1676.12			4207.35			10208.3
		1676.53			4254.6			10349.7
		1686.8			4258.3			10515.7
		1688.44			4268.98			10527.2
		1688.86			4305.97			10542.8
		1689.68			4313.36			10574.5
		1692.55			4327.33			10668.6
		1692.55			4345			10777.4
		1694.2			4345.41			10858.4
		1695.43			4347.06			10872.8
		1696.66			4347.06			10918
		1697.07			4349.52			10940.6
		1697.48			4384.86			10973.9
		1699.95			4401.3			11026.9
		1702.42			4417.73			11238.9
		1702.83			4420.2			11357.2
		1703.65			4433.35			11638.3
		1704.88			4436.64			11764.5
		1706.53			4440.75			11785.4
		1712.69			4445.27			11824.9
		1713.92			4470.74			11998.3
		1717.21			4485.12			12482.7
		1718.44			4485.54			12764.2
		1721.73			4494.58			12992.3
		1723.78			4513.07			14107.1
		1731.59			4543.89			14203.2
		1734.47			4545.12			14542.7
		1735.29			4547.99			15565.4
		1740.22			4553.75			19836.9
		1743.1			4554.57			204.635
		1745.15			4582.1			205.046
		1751.73			4583.74			205.868
		1752.14			4593.61			207.922
		1757.89			4596.89			208.744
		1758.3			4604.29			209.566
		1759.53			4605.52			211.21
		1762.82			4609.22			212.853
		1763.64			4611.69			213.264
		1765.29			4676.2			216.963
		1767.75			4679.49			216.963
		1773.09			4711.54			218.195
		1773.5			4711.54			219.839
		1775.56			4716.06			221.072
		1778.02			4746.88			221.483
		1779.67			4817.97			224.359
		1780.08			4829.06			227.235
		1780.49			4864.4			229.701
		1782.13			4875.08			230.112
		1782.54			4875.49			232.577
		1783.78			4918.23			234.221
		1788.71			4927.68			235.454
		1789.12			4929.73			237.919
		1789.53			4942.06			239.563
		1801.45			4942.47			240.796
		1803.5			4956.03			244.494
		1803.5			4983.15			244.494
		1804.32			4996.3			245.316
		1804.73			5001.23			245.726
		1804.73			5004.93			246.548
		1812.95			5020.14			246.548
		1813.77			5022.19			246.959
		1815.42			5052.6			246.959
		1825.69			5088.76			247.37
		1826.1			5104.37			248.192
		1828.98			5110.54			248.603
		1833.5			5111.36			248.603
		1835.96			5122.04			249.014
		1837.2			5126.56			249.425
		1838.02			5128.2			251.479
		1840.07			5129.85			251.479
		1841.72			5138.07			255.999
		1842.95			5170.94			256.821
		1845			5202.99			258.054
		1846.24			5216.55			258.876
		1847.88			5287.64			259.698
		1848.29			5301.61			261.752
		1850.76			5306.13			262.985
		1855.28			5307.36			266.272
		1858.97			5316.81			268.738
		1876.64			5339			270.381
		1877.46			5347.63			270.792
		1878.7			5349.69			273.258
		1882.81			5360.78			276.545
		1889.38			5362.84			278.6
		1895.55			5371.88			279.011
		1895.96			5388.31			279.832
		1900.07			5397.35			279.832
		1902.12			5405.16			279.832
		1916.5			5414.2			280.243
		1920.2			5423.24			281.476
		1926.36			5427.35			281.887
		1926.78			5428.17			281.887
		1929.24			5428.99			283.531
		1930.06			5451.59			284.763
		1931.3			5474.19			285.585
		1932.53			5495.15			289.694
		1934.58			5497.62			290.516
		1936.64			5506.66			292.571
		1938.28			5507.89			293.393
		1939.51			5519.4			293.803
		1942.39			5543.23			296.269
		1944.44			5546.1			296.68
		1948.96			5551.45			297.091
		1949.79			5577.33			297.913
		1950.61			5583.5			299.967
		1952.66			5589.25			299.967
		1953.89			5605.69			300.789
		1960.06			5607.33			301.2
		1973.62			5614.32			306.542
		1974.03			5620.89			308.596
		1976.5			5624.59			309.007
		1978.96			5639.38			311.062
		1986.36			5641.44			315.171
		1989.23			5642.26			320.513
		1990.06			5650.48			324.211
		1999.51			5679.65			324.622
		2007.31			5704.31			325.033
		2019.23			5711.7			326.266
		2026.22			5713.76			329.553
		2031.15			5717.87			332.429
		2036.9			5726.09			334.895
		2037.31			5747.45			336.538
		2038.13			5760.19			336.538
		2040.19			5808.68			336.949
		2042.65			5813.61			337.771
		2044.71			5848.13			341.059
		2046.76			5901.96			342.291
		2047.99			5904.83			343.935
		2049.23			5909.35			344.757
		2050.05			5915.93			345.989
		2050.87			5931.95			346.4
		2051.69			5937.3			346.4
		2052.51			5942.64			347.222
		2056.62			5959.48			347.633
		2056.62			6022.77			348.044
		2060.32			6023.59			348.455
		2071.83			6041.26			350.099
		2075.53			6045.36			350.92
		2080.05			6071.66			352.975
		2082.1			6083.17			355.03
		2089.5			6112.76			356.673
		2094.84			6119.74			357.906
		2100.18			6126.73			359.139
		2106.34			6155.49			362.015
		2110.86			6174.39			365.302
		2117.03			6192.47			366.535
		2117.85			6203.16			366.946
		2118.26			6203.98			368.179
		2124.01			6205.62			368.59
		2124.84			6208.09			369.822
		2126.07			6229.45			371.055
		2135.52			6250.82			372.699
		2139.63			6251.23			373.932
		2141.68			6254.11			373.932
		2145.38			6333.83			374.753
		2148.26			6341.22			376.397
		2149.08			6365.47			377.219
		2160.59			6391.77			379.684
		2167.16			6404.91			380.095
		2168.8			6412.31			380.506
		2172.09			6439.43			385.026
		2172.09			6521.61			387.903
		2175.38			6562.3			390.368
		2176.2			6612.84			390.779
		2182.77			6631.74			392.423
		2183.6			6683.51			392.423
		2186.06			6690.5			392.834
		2188.94			6695.43			393.245
		2188.94			6699.95			393.655
		2191.4			6702.83			395.299
		2200.86			6714.33			396.532
		2201.68			6753.37			397.354
		2203.32			6768.57			400.23
		2204.96			6801.04			401.052
		2207.84			6818.7			401.874
		2210.72			6831.44			401.874
		2212.36			6843.77			404.339
		2217.7			6856.51			404.339
		2218.52			6888.15			406.805
		2219.35			6900.07			407.627
		2220.17			6904.59			410.503
		2226.33			6967.46			410.503
		2229.21			6992.11			410.503
		2233.73			7004.44			411.736
		2234.14			7013.48			412.147
		2236.6			7013.89			412.558
		2241.53			7014.3			416.256
		2242.36			7036.49			417.488
		2243.59			7041.42			421.187
		2246.47			7047.99			423.652
		2247.7			7057.45			424.063
		2251.81			7091.55			424.474
		2252.63			7170.45			424.474
		2253.86			7173.73			427.35
		2254.68			7181.13			428.172
		2257.97			7229.62			428.583
		2264.14			7255.1			429.816
		2264.14			7273.18			433.514
		2277.28			7274.82			434.747
		2282.63			7277.28			441.732
		2283.45			7316.73			442.554
		2301.53			7320.02			443.376
		2306.46			7375.9			445.431
		2308.51			7381.66			448.718
		2317.55			7405.49			451.183
		2318.79			7412.89			454.06
		2326.59			7421.1			454.471
		2327.01			7421.52			454.882
		2331.94			7426.45			455.293
		2344.68			7446.17			455.703
		2349.61			7469.59			456.114
		2351.66			7502.06			457.758
		2354.95			7527.53			459.813
		2360.29			7592.05			466.798
		2362.76			7598.21			467.209
		2369.33			7618.34			468.031
		2369.33			7621.63			470.085
		2373.03			7623.69			472.962
		2374.67			7630.26			474.195
		2384.53			7686.56			474.606
		2389.88			7713.26			475.427
		2391.93			7753.94			476.66
		2392.34			7755.18			481.18
		2395.63			7793.39			482.413
		2398.5			7837.36			488.166
		2404.26			7839			490.631
		2412.47			7871.47			493.918
		2415.35			7872.29			495.562
		2415.35			7919.54			498.849
		2417.82			7940.09			499.26
		2423.16			7983.65			506.246
		2436.31			7986.52			506.246
		2439.18			7997.62			507.068
		2447.4			8043.23			508.711
		2450.69			8057.61			509.122
		2450.69			8058.02			514.875
		2456.03			8081.03			517.341
		2461.37			8081.85			517.341
		2462.61			8089.66			518.573
		2470.82			8117.19			518.984
		2473.7			8169.79			519.395
		2475.34			8199.79			524.737
		2476.17			8203.49			527.202
		2479.04			8208.42			528.024
		2481.51			8222.39			528.846
		2485.62			8271.7			529.257
		2489.32			8275.81			529.668
		2495.48			8307.45			531.312
		2497.95			8329.64			536.243
		2501.23			8346.07			536.654
		2514.79			8351			537.475
		2516.85			8369.49			537.886
		2520.96			8424.97			541.174
		2523.01			8427.43			541.995
		2532.87			8437.7			543.228
		2536.57			8448.39			548.159
		2540.68			8454.55			549.392
		2542.74			8468.93			552.679
		2559.58			8516.19			554.734
		2577.25			8583.99			555.145
		2577.66			8644.81			557.61
		2578.07			8695.76			562.541
		2586.7			8726.99			564.185
		2593.28			8735.21			565.007
		2597.39			8763.97			565.828
		2603.55			8764.79			569.527
		2607.25			8768.49			569.938
		2608.48			8773.83			569.938
		2618.75			8793.56			570.348
		2623.27			8804.24			575.279
		2624.51			8867.93			576.101
		2625.74			8874.51			577.334
		2636.01			8878.2			579.389
		2638.89			8879.03			581.032
		2650.39			8890.94			583.498
		2656.97			8897.52			584.73
		2663.13			8901.63			586.785
		2664.78			8920.12			588.429
		2667.24			8970.66			591.305
		2667.24			9005.59			594.181
		2671.76			9027.37			595.825
		2677.93			9031.07			596.236
		2678.34			9041.34			597.469
		2680.8			9066.4			597.88
		2712.03			9086.54			601.989
		2717.37			9090.65			602.811
		2719.43			9101.74			604.043
		2719.43			9104.62			604.865
		2720.25			9114.07			609.385
		2721.48			9183.1			609.385
		2725.18			9189.27			614.727
		2735.45			9197.49			615.96
		2756			9242.69			615.96
		2767.51			9246.8			619.247
		2776.13			9331.85			619.658
		2778.19			9411.57			619.658
		2779.42			9454.72			624.178
		2779.83			9455.95			628.287
		2785.59			9493.75			630.342
		2789.69			9495.81			637.327
		2792.57			9501.56			637.327
		2793.8			9518.41			638.149
		2803.25			9568.54			638.56
		2827.5			9618.67			638.971
		2846.81			9619.08			640.204
		2854.62			9635.11			650.066
		2855.85			9699.21			653.353
		2865.3			9786.33			653.764
		2866.12			9817.14			653.764
		2882.15			9827			654.175
		2883.38			9908.78			658.284
		2884.2			9910.42			660.339
		2885.85			9973.29			664.037
		2893.24			9993.84			664.448
		2897.35			10010.7			668.146
		2899			10012.3			668.557
		2899.82			10052.2			669.379
		2903.11			10052.6			669.379
		2939.27			10120.8			671.433
		2955.29			10184.5			671.844
		2957.76			10202.6			672.255
		2966.8			10279.8			676.775
		2969.68			10346.8			678.008
		2974.61			10361.6			679.241
		2990.63			10417.1			679.652
		2995.97			10546.9			680.884
		2998.03			10565			681.295
		3004.6			10583.9			682.117
		3011.18			10592.5			682.939
		3041.58			10625.8			683.35
		3049.39			10833.7			687.048
		3050.21			10878.5			687.87
		3060.49			10897.4			695.266
		3068.7			10992.8			703.074
		3068.7			11109.1			703.074
		3069.94			11125.5			705.128
		3076.1			11155.5			705.539
		3078.57			11156.3			705.95
		3080.62			11173.2			706.361
		3081.03			11175.6			708.826
		3086.37			11178.5			709.648
		3089.25			11198.2			710.059
		3123.36			11280.4			714.579
		3126.23			11280.4			718.277
		3135.27			11302.2			718.688
		3152.94			11384.4			719.099
		3201.43			11626.4			721.154
		3221.57			11628.9			721.976
		3226.5			11646.1			722.798
		3228.55			11653.1			723.619
		3229.78			11673.7			725.674
		3235.12			11771.9			726.907
		3252.38			11792.4			728.55
		3254.03			11849.1			729.372
		3255.26			11849.1			733.892
		3260.19			11849.5			735.536
		3269.64			11936.6			738.412
		3270.05			11952.7			738.412
		3283.61			11994.6			740.056
		3295.94			12025			751.151
		3297.17			12029.1			751.972
		3307.45			12163.1			752.383
		3318.13			12179.5			752.794
		3323.88			12203.3			754.438
		3330.05			12274			756.903
		3332.1			12419.9			764.3
		3340.73			12433.8			765.533
		3378.95			12433.8			767.587
		3389.22			12459.3			770.464
		3397.03			12587.5			772.929
		3405.65			12616.7			776.216
		3406.89			12821.7			777.449
		3411			12836.1			777.449
		3429.49			12887.1			782.791
		3431.54			13017.8			785.256
		3448.8			13053.5			786.078
		3456.2			13065.4			786.078
		3456.2			13079.8			786.078
		3458.25			13126.6			788.133
		3472.63			13275.4			795.118
		3479.62			13299.2			797.173
		3485.37			13305			797.173
		3510.85			13383.1			797.584
		3520.71			13512.9			800.049
		3526.87			13554			802.104
		3539.2			13579.5			803.337
		3545.78			13658.8			804.569
		3555.64			13762.7			804.569
		3566.73			13851.5			808.268
		3617.28			14036			810.733
		3630.42			14081.6			811.144
		3638.64			14083.7			811.966
		3645.63			14167.5			812.377
		3679.73			14171.6			818.13
		3685.08			14219.3			820.184
		3688.36			14310.9			824.704
		3722.88			14398.8			830.868
		3724.93			14465.4			831.279
		3727.81			14589.5			836.621
		3732.33			14615.4			838.264
		3740.55			14684.8			839.086
		3773.83			14719.8			839.908
		3812.46			14836			840.73
		3813.69			14873.4			844.839
		3819.03			15302			846.483
		3831.36			15396.9			847.304
		3858.89			15564.2			848.126
		3877.38			15605.3			854.701
		3883.14			15618.8			854.701
		3890.12			16056			855.112
		3915.19			16123			855.934
		3916.42			16201.5			857.577
		3922.99			16255.3			858.399
		3928.34			16257.8			860.043
		3950.11			16664.2			863.33
		3973.54			16665.8			864.152
		3977.65			16782.1			865.385
		3984.22			16824			867.028
		3990.8			16992.9			869.083
		3995.32			17197.2			870.726
		4007.23			17405.9			870.726
		4012.99			17739.2			873.192
		4021.2			17790.9			876.068
		4022.03			17981.6			877.301
		4037.64			18329.2			877.712
		4061.06			18549.5			879.767
		4077.5			18776.7			880.588
		4086.54			19103.4			881.41
		4128.86			19147.4			883.465
		4155.57			19303.5			885.108
		4178.99			19389			885.93
		4182.69			20890.5			888.396
		4213.92			21771			888.396
		4213.92			22063.6			901.134
		4251.73			22434.3			901.956
		4261.59			22970.9			903.189
		4261.59			24588.3			903.6
		4298.57			25076.4			904.011
		4298.57			27670.1			905.654
		4367.6			32722.3			909.352
		4372.53			45376			913.462
		4448.96			200.526			915.927
		4472.8			200.937			919.214
		4472.8			203.813			925.378
		4527.86			204.224			927.022
		4545.94			205.457			928.254
		4580.87			207.512			929.487
		4591.55			208.333			929.898
		4593.61			209.566			934.007
		4696.34			213.675			934.829
		4738.25			214.497			936.473
		4777.28			218.195			938.116
		4787.97			226.414			938.527
		4806.05			228.879			939.349
		4811.8			234.221			939.76
		4846.32			235.865			939.76
		4849.19			235.865			943.458
		4876.31			240.385			944.28
		4965.89			240.796			947.156
		4983.15			241.206			949.622
		5006.99			241.206			949.622
		5013.56			242.028			950.855
		5220.25			244.494			951.266
		5284.76			246.548			953.731
		5376.81			249.014			954.964
		5569.12			261.341			959.895
		5671.43			261.752			960.717
		5704.72			273.669			961.949
		5961.54			276.134			964.004
		6187.54			278.189			964.826
		6466.14			282.709			964.826
		6598.04			290.105			965.237
		6672.42			295.858			966.469
		6826.92			300.789			966.469
		7127.71			302.433			969.346
		7947.07			304.898			970.168
		8138.15			305.309			970.579
		8210.88			310.651			970.579
		8614.81			316.815			970.989
		8682.61			317.636			973.455
		8685.08			320.924			973.866
		9012.16			321.335			977.153
		9594.43			322.978			977.564
		13729.5			325.444			979.619
		13899.6			328.32			982.906
		15164.4			331.607			986.604
		30549.8			332.429			987.426
		200.115			335.306			987.837
		200.937			336.949			989.07
		201.348			337.771			991.124
		201.759			346.811			991.946
		202.17			348.455			994.001
		203.402			349.688			1002.22
		204.635			355.44			1003.04
		205.046			361.604			1004.68
		205.457			369.412			1004.68
		207.101			369.412			1008.38
		207.101			374.753			1010.44
		208.333			379.274			1014.13
		208.744			391.601			1014.13
		208.744			394.477			1016.19
		208.744			398.586			1019.07
		209.155			403.928			1020.3
		209.155			406.805			1025.64
		209.566			412.147			1026.05
		209.977			426.94			1029.34
		210.388			427.761			1031.39
		211.621			429.816			1034.68
		212.032			431.87			1035.91
		213.264			445.02			1036.74
		214.908			445.842			1037.56
		214.908			449.951			1039.2
		216.141			452.005			1040.43
		216.963			454.471			1042.9
		218.195			468.442			1044.13
		219.428			482.413			1046.6
		219.839			487.344			1049.88
		219.839			509.122			1050.71
		219.839			509.533			1059.75
		221.072			509.944			1060.57
		221.483			509.944			1061.39
		222.304			517.341			1067.55
		222.304			519.806			1070.02
		222.715			527.202			1072.9
		222.715			528.435			1074.54
		226.003			530.079			1075.77
		226.003			530.901			1077.42
		226.003			541.995			1079.47
		226.414			548.57			1081.11
		226.824			550.214			1086.46
		227.235			560.487			1087.28
		227.646			566.65			1088.51
		227.646			569.116			1091.39
		228.057			579.799			1092.62
		228.468			586.374			1092.62
		229.29			588.429			1093.03
		229.701			588.429			1095.91
		230.523			590.072			1099.19
		230.523			594.181			1104.54
		230.523			608.974			1105.36
		230.523			611.029			1108.23
		232.577			625			1110.7
		232.988			629.931			1116.04
		233.81			642.669			1122.62
		233.81			651.709			1123.85
		234.221			661.16			1123.85
		234.632			673.077			1126.32
		235.043			676.364			1129.19
		235.454			678.419			1132.07
		235.454			680.062			1132.48
		236.275			695.266			1134.53
		237.097			724.441			1135.36
		237.097			728.139			1137
		237.508			736.358			1137.41
		239.974			740.467			1137.41
		240.385			761.423			1138.64
		240.796			772.929			1139.46
		241.206			773.34			1140.7
		241.206			775.394			1140.7
		241.206			795.529			1142.34
		242.85			799.638			1142.75
		242.85			802.926			1146.45
		243.261			824.293			1149.33
		243.261			825.526			1153.43
		243.672			832.101			1154.26
		244.083			841.963			1155.08
[truncated: 23,786 more rows]
