# Supplementary material for: Deletion of EP3 prostaglandin receptor in murine macrophages aggravates diet-induced obesity by suppressing SPARC
Source: EMBO J. 2025 Jul 23;44(18):4962–83. doi: 10.1038/s44318-025-00508-y (PMC12436609; doi:10.1038/s44318-025-00508-y)
Supplement: Supplementary file 10 — Source data Fig. 8 [file 44318_2025_508_MOESM10_ESM.zip › Source data Fig.8/Figure 8N/Figure 8N.xlsx]

## Sheet: Figure 8N
		Relative fluorescence intensity of MAC-3+ DNMT1+ cell
		NCD-Vehicle	HFD-Vehicle	HFD-Sulprostone
		1.00207	1.73571	1.55793
		1.02853	1.83033	1.57281
		0.964389	2.00594	1.69242
		0.871672	2.04528	1.62553
		0.94744	3.12164	1.8698
		1.02957	3.00956	1.96099
		1.05108	2.82781	1.96867
		1.10525	3.06572	2.09963
