# Supplementary material for: Deletion of EP3 prostaglandin receptor in murine macrophages aggravates diet-induced obesity by suppressing SPARC
Source: EMBO J. 2025 Jul 23;44(18):4962–83. doi: 10.1038/s44318-025-00508-y (PMC12436609; doi:10.1038/s44318-025-00508-y)
Supplement: Supplementary file 10 — Source data Fig. 8 [file 44318_2025_508_MOESM10_ESM.zip › Source data Fig.8/Figure 8P/Figure 8P.xlsx]

## Sheet: Figure 8P
		Relative fluorescence intensity of MAC-3+ SPARC+ cell
		NCD-Vehicle	HFD-Vehicle	HFD-Sulprostone
		1.16183	0.311127	0.582159
		1.14568	0.294375	0.692278
		1.13152	0.292737	0.71448
		1.12236	0.251584	0.515742
		1.10495	0.278552	0.592119
		0.632153	0.191404	0.620668
		0.701509	0.237122	0.600345
				0.585913
