# Supplementary material for: Deletion of EP3 prostaglandin receptor in murine macrophages aggravates diet-induced obesity by suppressing SPARC
Source: EMBO J. 2025 Jul 23;44(18):4962–83. doi: 10.1038/s44318-025-00508-y (PMC12436609; doi:10.1038/s44318-025-00508-y)
Supplement: Supplementary file 11 — Appendix Figure Source Data [file 44318_2025_508_MOESM11_ESM.zip]

Archive with 246 entries (161 files):
- Source data Appendix Figure/
- Source data Appendix Figure/Appendix Figure S1/
- Source data Appendix Figure/Appendix Figure S1/Appendix Figure S1A/
- Source data Appendix Figure/Appendix Figure S1/Appendix Figure S1A/._Appendix Figure S1A.pptx
- Source data Appendix Figure/Appendix Figure S1/Appendix Figure S1A/Appendix Figure S1A.pdf
- Source data Appendix Figure/Appendix Figure S1/Appendix Figure S1A/._Appendix Figure S1A.pdf
- Source data Appendix Figure/Appendix Figure S1/Appendix Figure S1B/
- Source data Appendix Figure/Appendix Figure S1/Appendix Figure S1B/Appendix Figure S1B.pdf
- Source data Appendix Figure/Appendix Figure S1/Appendix Figure S1B/._Appendix Figure S1B.pptx
- Source data Appendix Figure/Appendix Figure S1/Appendix Figure S1B/._Appendix Figure S1B.pdf
- Source data Appendix Figure/Appendix Figure S1/Appendix Figure S1C/
- Source data Appendix Figure/Appendix Figure S1/Appendix Figure S1C/._Appendix Figure S1C.xlsx
- Source data Appendix Figure/Appendix Figure S1/Appendix Figure S1C/Appendix Figure S1C.xlsx
- Source data Appendix Figure/Appendix Figure S1/Appendix Figure S1D/
- Source data Appendix Figure/Appendix Figure S1/Appendix Figure S1D/Appendix Figure S1D.xlsx
- Source data Appendix Figure/Appendix Figure S1/Appendix Figure S1D/._Appendix Figure S1D.xlsx
- Source data Appendix Figure/Appendix Figure S10/
- Source data Appendix Figure/Appendix Figure S10/Appendix Figure S10A/
- Source data Appendix Figure/Appendix Figure S10/Appendix Figure S10A/Appendix Figure S10A.pdf
- Source data Appendix Figure/Appendix Figure S10/Appendix Figure S10A/Appendix Figure S10A.pptx
- Source data Appendix Figure/Appendix Figure S10/Appendix Figure S10A/._Appendix Figure S10A.pdf
- Source data Appendix Figure/Appendix Figure S10/Appendix Figure S10B/
- Source data Appendix Figure/Appendix Figure S10/Appendix Figure S10B/Appendix Figure S10B.xlsx
- Source data Appendix Figure/Appendix Figure S10/Appendix Figure S10B/._Appendix Figure S10B.xlsx
- Source data Appendix Figure/Appendix Figure S10/Appendix Figure S10C/
- Source data Appendix Figure/Appendix Figure S10/Appendix Figure S10C/Appendix Figure S10C.xlsx
- Source data Appendix Figure/Appendix Figure S10/Appendix Figure S10C/._Appendix Figure S10C.xlsx
- Source data Appendix Figure/Appendix Figure S10/Appendix Figure S10D/
- Source data Appendix Figure/Appendix Figure S10/Appendix Figure S10D/._Appendix Figure S10D.xlsx
- Source data Appendix Figure/Appendix Figure S10/Appendix Figure S10D/Appendix Figure S10D.xlsx
- Source data Appendix Figure/Appendix Figure S11/
- Source data Appendix Figure/Appendix Figure S11/Appendix Figure S11A/
- Source data Appendix Figure/Appendix Figure S11/Appendix Figure S11A/._Appendix Figure S11A.xlsx
- Source data Appendix Figure/Appendix Figure S11/Appendix Figure S11A/Appendix Figure S11A.xlsx
- Source data Appendix Figure/Appendix Figure S11/Appendix Figure S11B/
- Source data Appendix Figure/Appendix Figure S11/Appendix Figure S11B/._Appendix Figure S11B.xlsx
- Source data Appendix Figure/Appendix Figure S11/Appendix Figure S11B/Appendix Figure S11B.xlsx
- Source data Appendix Figure/Appendix Figure S11/Appendix Figure S11C/
- Source data Appendix Figure/Appendix Figure S11/Appendix Figure S11C/._Appendix Figure S11C.xlsx
- Source data Appendix Figure/Appendix Figure S11/Appendix Figure S11C/Appendix Figure S11C.xlsx
- Source data Appendix Figure/Appendix Figure S11/Appendix Figure S11D/
- Source data Appendix Figure/Appendix Figure S11/Appendix Figure S11D/._Appendix Figure S11D.xlsx
- Source data Appendix Figure/Appendix Figure S11/Appendix Figure S11D/Appendix Figure S11D.xlsx
- Source data Appendix Figure/Appendix Figure S12/
- Source data Appendix Figure/Appendix Figure S12/Appendix Figure S12A/
- Source data Appendix Figure/Appendix Figure S12/Appendix Figure S12A/Appendix Figure S12A.xlsx
- Source data Appendix Figure/Appendix Figure S12/Appendix Figure S12A/._Appendix Figure S12A.xlsx
- Source data Appendix Figure/Appendix Figure S12/Appendix Figure S12B/
- Source data Appendix Figure/Appendix Figure S12/Appendix Figure S12B/Appendix Figure S12B.xlsx
- Source data Appendix Figure/Appendix Figure S12/Appendix Figure S12B/._Appendix Figure S12B.xlsx
- Source data Appendix Figure/Appendix Figure S12/Appendix Figure S12C/
- Source data Appendix Figure/Appendix Figure S12/Appendix Figure S12C/._Appendix Figure S12C.xlsx
- Source data Appendix Figure/Appendix Figure S12/Appendix Figure S12C/Appendix Figure S12C.xlsx
- Source data Appendix Figure/Appendix Figure S12/Appendix Figure S12D/
- Source data Appendix Figure/Appendix Figure S12/Appendix Figure S12D/Appendix Figure S12D.xlsx
- Source data Appendix Figure/Appendix Figure S12/Appendix Figure S12D/._Appendix Figure S12D.xlsx
- Source data Appendix Figure/Appendix Figure S12/Appendix Figure S12E/
- Source data Appendix Figure/Appendix Figure S12/Appendix Figure S12E/._Appendix Figure S12E.xlsx
- Source data Appendix Figure/Appendix Figure S12/Appendix Figure S12E/Appendix Figure S12E.xlsx
- Source data Appendix Figure/Appendix Figure S12/Appendix Figure S12F/
- Source data Appendix Figure/Appendix Figure S12/Appendix Figure S12F/._Appendix Figure S12F.xlsx
- Source data Appendix Figure/Appendix Figure S12/Appendix Figure S12F/Appendix Figure S12F.xlsx
- Source data Appendix Figure/Appendix Figure S12/Appendix Figure S12G/
- Source data Appendix Figure/Appendix Figure S12/Appendix Figure S12G/._Appendix Figure S12G.xlsx
- Source data Appendix Figure/Appendix Figure S12/Appendix Figure S12G/Appendix Figure S12G.xlsx
- Source data Appendix Figure/Appendix Figure S12/Appendix Figure S12H/
- Source data Appendix Figure/Appendix Figure S12/Appendix Figure S12H/HFD-Sulprostone/
- Source data Appendix Figure/Appendix Figure S12/Appendix Figure S12H/HFD-Sulprostone/HFD-Sulprostone-DAPI.tif
- Source data Appendix Figure/Appendix Figure S12/Appendix Figure S12H/HFD-Sulprostone/HFD-Sulprostone-Dnmt3a.tif
- Source data Appendix Figure/Appendix Figure S12/Appendix Figure S12H/HFD-Sulprostone/HFD-Sulprostone-Mac-3.tif
- Source data Appendix Figure/Appendix Figure S12/Appendix Figure S12H/HFD-Sulprostone/HFD-Sulprostone-Merge.tif
- Source data Appendix Figure/Appendix Figure S12/Appendix Figure S12H/HFD-Vehicle/
- Source data Appendix Figure/Appendix Figure S12/Appendix Figure S12H/HFD-Vehicle/HFD-Vehicle-DAPI.tif
- Source data Appendix Figure/Appendix Figure S12/Appendix Figure S12H/HFD-Vehicle/HFD-Vehicle-Dnmt3a.tif
- Source data Appendix Figure/Appendix Figure S12/Appendix Figure S12H/HFD-Vehicle/HFD-Vehicle-Mac-3.tif
- Source data Appendix Figure/Appendix Figure S12/Appendix Figure S12H/HFD-Vehicle/HFD-Vehicle-Merge.tif
- Source data Appendix Figure/Appendix Figure S12/Appendix Figure S12H/NCD-Vehicle/
- Source data Appendix Figure/Appendix Figure S12/Appendix Figure S12H/NCD-Vehicle/NCD-Vehicle-DAPI.tif
- Source data Appendix Figure/Appendix Figure S12/Appendix Figure S12H/NCD-Vehicle/NCD-Vehicle-Dnmt3a.tif
- Source data Appendix Figure/Appendix Figure S12/Appendix Figure S12H/NCD-Vehicle/NCD-Vehicle-Mac-3.tif
- Source data Appendix Figure/Appendix Figure S12/Appendix Figure S12H/NCD-Vehicle/NCD-Vehicle-Merge.tif
- Source data Appendix Figure/Appendix Figure S12/Appendix Figure S12I/
- Source data Appendix Figure/Appendix Figure S12/Appendix Figure S12I/._Appendix Figure S12I.xlsx
- Source data Appendix Figure/Appendix Figure S12/Appendix Figure S12I/Appendix Figure S12I.xlsx
- Source data Appendix Figure/Appendix Figure S2/
- Source data Appendix Figure/Appendix Figure S2/Appendix Figure S2A/
- Source data Appendix Figure/Appendix Figure S2/Appendix Figure S2A/EP3KO-Sul.tif
- Source data Appendix Figure/Appendix Figure S2/Appendix Figure S2A/EP3KO-Veh.tif
- Source data Appendix Figure/Appendix Figure S2/Appendix Figure S2A/WT-Sul.tif
- Source data Appendix Figure/Appendix Figure S2/Appendix Figure S2A/WT-Veh.tif
- Source data Appendix Figure/Appendix Figure S2/Appendix Figure S2B/
- Source data Appendix Figure/Appendix Figure S2/Appendix Figure S2B/Appendix Figure S2B.xlsx
- Source data Appendix Figure/Appendix Figure S2/Appendix Figure S2B/._Appendix Figure S2B.xlsx
- Source data Appendix Figure/Appendix Figure S2/Appendix Figure S2C/
- Source data Appendix Figure/Appendix Figure S2/Appendix Figure S2C/L-198106-Veh.tif
- Source data Appendix Figure/Appendix Figure S2/Appendix Figure S2C/L-798106-Sul.tif
- Source data Appendix Figure/Appendix Figure S2/Appendix Figure S2C/Veh-Sul.tif
- Source data Appendix Figure/Appendix Figure S2/Appendix Figure S2C/Veh-Veh.tif
- Source data Appendix Figure/Appendix Figure S2/Appendix Figure S2D/
- Source data Appendix Figure/Appendix Figure S2/Appendix Figure S2D/Appendix Figure S2D.xlsx
- Source data Appendix Figure/Appendix Figure S2/Appendix Figure S2D/._Appendix Figure S2D.xlsx
- Source data Appendix Figure/Appendix Figure S3/
- Source data Appendix Figure/Appendix Figure S3/Appendix Figure S3A/
- Source data Appendix Figure/Appendix Figure S3/Appendix Figure S3A/Appendix Figure S3A.xlsx
- Source data Appendix Figure/Appendix Figure S3/Appendix Figure S3A/._Appendix Figure S3A.xlsx
- Source data Appendix Figure/Appendix Figure S3/Appendix Figure S3B/
- Source data Appendix Figure/Appendix Figure S3/Appendix Figure S3B/._Appendix Figure S3B.xlsx
- Source data Appendix Figure/Appendix Figure S3/Appendix Figure S3B/Appendix Figure S3B.xlsx
- Source data Appendix Figure/Appendix Figure S3/Appendix Figure S3C/
- Source data Appendix Figure/Appendix Figure S3/Appendix Figure S3C/Appendix Figure S3C.pdf
- Source data Appendix Figure/Appendix Figure S3/Appendix Figure S3C/._Appendix Figure S3C.pdf
- Source data Appendix Figure/Appendix Figure S3/Appendix Figure S3C/._Appendix Figure S3C.pptx
- Source data Appendix Figure/Appendix Figure S3/Appendix Figure S3D/
- Source data Appendix Figure/Appendix Figure S3/Appendix Figure S3D/._Appendix Figure S3D.xlsx
- Source data Appendix Figure/Appendix Figure S3/Appendix Figure S3D/Appendix Figure S3D.xlsx
- Source data Appendix Figure/Appendix Figure S3/Appendix Figure S3E/
- Source data Appendix Figure/Appendix Figure S3/Appendix Figure S3E/Appendix Figure S3E.pdf
- Source data Appendix Figure/Appendix Figure S3/Appendix Figure S3E/._Appendix Figure S3E.pdf
- Source data Appendix Figure/Appendix Figure S4/
- Source data Appendix Figure/Appendix Figure S4/Appendix Figure S4A/
- Source data Appendix Figure/Appendix Figure S4/Appendix Figure S4A/Appendix Figure S4A.xlsx
- Source data Appendix Figure/Appendix Figure S4/Appendix Figure S4A/._Appendix Figure S4A.xlsx
- Source data Appendix Figure/Appendix Figure S4/Appendix Figure S4B/
- Source data Appendix Figure/Appendix Figure S4/Appendix Figure S4B/Appendix Figure S4B.xlsx
- Source data Appendix Figure/Appendix Figure S4/Appendix Figure S4B/._Appendix Figure S4B.xlsx
- Source data Appendix Figure/Appendix Figure S4/Appendix Figure S4C/
- Source data Appendix Figure/Appendix Figure S4/Appendix Figure S4C/Appendix Figure S4C.xlsx
- Source data Appendix Figure/Appendix Figure S4/Appendix Figure S4C/._Appendix Figure S4C.xlsx
- Source data Appendix Figure/Appendix Figure S4/Appendix Figure S4D/
- Source data Appendix Figure/Appendix Figure S4/Appendix Figure S4D/Appendix Figure S4D.xlsx
- Source data Appendix Figure/Appendix Figure S4/Appendix Figure S4D/._Appendix Figure S4D.xlsx
- Source data Appendix Figure/Appendix Figure S4/Appendix Figure S4E/
- Source data Appendix Figure/Appendix Figure S4/Appendix Figure S4E/Appendix Figure S4E.xlsx
- Source data Appendix Figure/Appendix Figure S4/Appendix Figure S4E/._Appendix Figure S4E.xlsx
- Source data Appendix Figure/Appendix Figure S4/Appendix Figure S4F/
- Source data Appendix Figure/Appendix Figure S4/Appendix Figure S4F/Appendix Figure S4F.xlsx
- Source data Appendix Figure/Appendix Figure S4/Appendix Figure S4F/._Appendix Figure S4F.xlsx
- Source data Appendix Figure/Appendix Figure S4/Appendix Figure S4G/
- Source data Appendix Figure/Appendix Figure S4/Appendix Figure S4G/eWAT-EP3Flox.tif
- Source data Appendix Figure/Appendix Figure S4/Appendix Figure S4G/eWAT-EP3FloxLysMCre.tif
- Source data Appendix Figure/Appendix Figure S4/Appendix Figure S4G/iWAT-EP3Flox.tif
- Source data Appendix Figure/Appendix Figure S4/Appendix Figure S4G/iWAT-EP3FloxLysMCre.tif
- Source data Appendix Figure/Appendix Figure S4/Appendix Figure S4H/
- Source data Appendix Figure/Appendix Figure S4/Appendix Figure S4H/Appendix Figure S4H.xlsx
- Source data Appendix Figure/Appendix Figure S4/Appendix Figure S4H/._Appendix Figure S4H.xlsx
- Source data Appendix Figure/Appendix Figure S4/Appendix Figure S4I/
- Source data Appendix Figure/Appendix Figure S4/Appendix Figure S4I/Appendix Figure S4I.xlsx
- Source data Appendix Figure/Appendix Figure S4/Appendix Figure S4I/._Appendix Figure S4I.xlsx
- Source data Appendix Figure/Appendix Figure S4/Appendix Figure S4J/
- Source data Appendix Figure/Appendix Figure S4/Appendix Figure S4J/._Appendix Figure S4J.xlsx
- Source data Appendix Figure/Appendix Figure S4/Appendix Figure S4J/Appendix Figure S4J.xlsx
- Source data Appendix Figure/Appendix Figure S4/Appendix Figure S4K/
- Source data Appendix Figure/Appendix Figure S4/Appendix Figure S4K/Appendix Figure S4K.xlsx
- Source data Appendix Figure/Appendix Figure S4/Appendix Figure S4K/._Appendix Figure S4K.xlsx
- Source data Appendix Figure/Appendix Figure S4/Appendix Figure S4L/
- Source data Appendix Figure/Appendix Figure S4/Appendix Figure S4L/._Appendix Figure S4L.xlsx
- Source data Appendix Figure/Appendix Figure S4/Appendix Figure S4L/Appendix Figure S4L.xlsx
- Source data Appendix Figure/Appendix Figure S5/
- Source data Appendix Figure/Appendix Figure S5/Appendix Figure S5A/
- Source data Appendix Figure/Appendix Figure S5/Appendix Figure S5A/Appendix Figure S5A.xlsx
- Source data Appendix Figure/Appendix Figure S5/Appendix Figure S5A/._Appendix Figure S5A.xlsx
- Source data Appendix Figure/Appendix Figure S5/Appendix Figure S5B/
- Source data Appendix Figure/Appendix Figure S5/Appendix Figure S5B/Appendix Figure S5B.xlsx
- Source data Appendix Figure/Appendix Figure S5/Appendix Figure S5B/._Appendix Figure S5B.xlsx
- Source data Appendix Figure/Appendix Figure S5/Appendix Figure S5C/
- Source data Appendix Figure/Appendix Figure S5/Appendix Figure S5C/Appendix Figure S5C.xlsx
- Source data Appendix Figure/Appendix Figure S5/Appendix Figure S5C/._Appendix Figure S5C.xlsx
- Source data Appendix Figure/Appendix Figure S6/
- Source data Appendix Figure/Appendix Figure S6/Appendix Figure S6A/
- Source data Appendix Figure/Appendix Figure S6/Appendix Figure S6A/._Appendix Figure S6A.xlsx
- Source data Appendix Figure/Appendix Figure S6/Appendix Figure S6A/Appendix Figure S6A.xlsx
- Source data Appendix Figure/Appendix Figure S6/Appendix Figure S6B/
- Source data Appendix Figure/Appendix Figure S6/Appendix Figure S6B/Appendix Figure S6B.xlsx
- Source data Appendix Figure/Appendix Figure S6/Appendix Figure S6B/._Appendix Figure S6B.xlsx
- Source data Appendix Figure/Appendix Figure S6/Appendix Figure S6C/
- Source data Appendix Figure/Appendix Figure S6/Appendix Figure S6C/._Appendix Figure S6C.xlsx
- Source data Appendix Figure/Appendix Figure S6/Appendix Figure S6C/Appendix Figure S6C.xlsx
- Source data Appendix Figure/Appendix Figure S6/Appendix Figure S6D/
- Source data Appendix Figure/Appendix Figure S6/Appendix Figure S6D/._Appendix Figure S6D.xlsx
- Source data Appendix Figure/Appendix Figure S6/Appendix Figure S6D/Appendix Figure S6D.xlsx
- Source data Appendix Figure/Appendix Figure S6/Appendix Figure S6E/
- Source data Appendix Figure/Appendix Figure S6/Appendix Figure S6E/._Appendix Figure S6E.xlsx
- Source data Appendix Figure/Appendix Figure S6/Appendix Figure S6E/Appendix Figure S6E.xlsx
- Source data Appendix Figure/Appendix Figure S6/Appendix Figure S6F/
- Source data Appendix Figure/Appendix Figure S6/Appendix Figure S6F/HFD-EP3Flox.tif
- Source data Appendix Figure/Appendix Figure S6/Appendix Figure S6F/HFD-EP3FloxLysMCre.tif
- Source data Appendix Figure/Appendix Figure S6/Appendix Figure S6F/NCD-EP3Flox.tif
- Source data Appendix Figure/Appendix Figure S6/Appendix Figure S6F/NCD-EP3FloxLysMCre.tif
- Source data Appendix Figure/Appendix Figure S6/Appendix Figure S6G/
- Source data Appendix Figure/Appendix Figure S6/Appendix Figure S6G/Appendix Figure S6G.xlsx
- Source data Appendix Figure/Appendix Figure S6/Appendix Figure S6G/._Appendix Figure S6G.xlsx
- Source data Appendix Figure/Appendix Figure S6/Appendix Figure S6H/
- Source data Appendix Figure/Appendix Figure S6/Appendix Figure S6H/._Appendix Figure S6H.xlsx
- Source data Appendix Figure/Appendix Figure S6/Appendix Figure S6H/Appendix Figure S6H.xlsx
- Source data Appendix Figure/Appendix Figure S7/
- Source data Appendix Figure/Appendix Figure S7/Appendix Figure S7A/
- Source data Appendix Figure/Appendix Figure S7/Appendix Figure S7A/._Appendix Figure S7A.xlsx
- Source data Appendix Figure/Appendix Figure S7/Appendix Figure S7A/Appendix Figure S7A.xlsx
- Source data Appendix Figure/Appendix Figure S7/Appendix Figure S7B/
- Source data Appendix Figure/Appendix Figure S7/Appendix Figure S7B/EP3Flox/
- Source data Appendix Figure/Appendix Figure S7/Appendix Figure S7B/EP3Flox/EP3Flox-CD31.tif
- Source data Appendix Figure/Appendix Figure S7/Appendix Figure S7B/EP3Flox/EP3Flox-DAPI.tif
- Source data Appendix Figure/Appendix Figure S7/Appendix Figure S7B/EP3Flox/EP3Flox-Merge.tif
- Source data Appendix Figure/Appendix Figure S7/Appendix Figure S7B/EP3FloxLysMCre/
- Source data Appendix Figure/Appendix Figure S7/Appendix Figure S7B/EP3FloxLysMCre/EP3FloxLysMCre-CD31.tif
- Source data Appendix Figure/Appendix Figure S7/Appendix Figure S7B/EP3FloxLysMCre/EP3FloxLysMCre-DAPI.tif
- Source data Appendix Figure/Appendix Figure S7/Appendix Figure S7B/EP3FloxLysMCre/EP3FloxLysMCre-Merge.tif
- Source data Appendix Figure/Appendix Figure S7/Appendix Figure S7C/
- Source data Appendix Figure/Appendix Figure S7/Appendix Figure S7C/Appendix Figure S7C.xlsx
- Source data Appendix Figure/Appendix Figure S7/Appendix Figure S7C/._Appendix Figure S7C.xlsx
- Source data Appendix Figure/Appendix Figure S8/
- Source data Appendix Figure/Appendix Figure S8/Appendix Figure S8A/
- Source data Appendix Figure/Appendix Figure S8/Appendix Figure S8A/Appendix Figure S8A.xlsx
- Source data Appendix Figure/Appendix Figure S8/Appendix Figure S8A/._Appendix Figure S8A.xlsx
- Source data Appendix Figure/Appendix Figure S8/Appendix Figure S8B/
- Source data Appendix Figure/Appendix Figure S8/Appendix Figure S8B/Appendix Figure S8B.xlsx
- Source data Appendix Figure/Appendix Figure S8/Appendix Figure S8B/._Appendix Figure S8B.xlsx
- Source data Appendix Figure/Appendix Figure S8/Appendix Figure S8C/
- Source data Appendix Figure/Appendix Figure S8/Appendix Figure S8C/._Appendix Figure S8C.xlsx
- Source data Appendix Figure/Appendix Figure S8/Appendix Figure S8C/Appendix Figure S8C.xlsx
- Source data Appendix Figure/Appendix Figure S8/Appendix Figure S8D/
- Source data Appendix Figure/Appendix Figure S8/Appendix Figure S8D/._Appendix Figure S8D.xlsx
- Source data Appendix Figure/Appendix Figure S8/Appendix Figure S8D/Appendix Figure S8D.xlsx
- Source data Appendix Figure/Appendix Figure S8/Appendix Figure S8E/
- Source data Appendix Figure/Appendix Figure S8/Appendix Figure S8E/Appendix Figure S8E.xlsx
- Source data Appendix Figure/Appendix Figure S8/Appendix Figure S8E/._Appendix Figure S8E.xlsx
- Source data Appendix Figure/Appendix Figure S8/Appendix Figure S8F/
- Source data Appendix Figure/Appendix Figure S8/Appendix Figure S8F/._Appendix Figure S8F.xlsx
- Source data Appendix Figure/Appendix Figure S8/Appendix Figure S8F/Appendix Figure S8F.xlsx
- Source data Appendix Figure/Appendix Figure S9/
- Source data Appendix Figure/Appendix Figure S9/Appendix Figure S9A/
- Source data Appendix Figure/Appendix Figure S9/Appendix Figure S9A/Appendix Figure S9A.pdf
- Source data Appendix Figure/Appendix Figure S9/Appendix Figure S9A/Appendix Figure S9A.pptx
- Source data Appendix Figure/Appendix Figure S9/Appendix Figure S9A/._Appendix Figure S9A.pdf
- Source data Appendix Figure/Appendix Figure S9/Appendix Figure S9B/
- Source data Appendix Figure/Appendix Figure S9/Appendix Figure S9B/Appendix Figure S9B.xlsx
- Source data Appendix Figure/Appendix Figure S9/Appendix Figure S9B/._Appendix Figure S9B.xlsx
- Source data Appendix Figure/Appendix Figure S9/Appendix Figure S9C/
- Source data Appendix Figure/Appendix Figure S9/Appendix Figure S9C/Appendix Figure S9C.xlsx
- Source data Appendix Figure/Appendix Figure S9/Appendix Figure S9C/._Appendix Figure S9C.xlsx
- Source data Appendix Figure/Appendix Figure S9/Appendix Figure S9D/
- Source data Appendix Figure/Appendix Figure S9/Appendix Figure S9D/Appendix Figure S9D.xlsx
- Source data Appendix Figure/Appendix Figure S9/Appendix Figure S9D/._Appendix Figure S9D.xlsx
- Source data Appendix Figure/Appendix Figure S9/Appendix Figure S9E/
- Source data Appendix Figure/Appendix Figure S9/Appendix Figure S9E/._Appendix Figure S9E.xlsx
- Source data Appendix Figure/Appendix Figure S9/Appendix Figure S9E/Appendix Figure S9E.xlsx
