# Supplementary material for: Deletion of EP3 prostaglandin receptor in murine macrophages aggravates diet-induced obesity by suppressing SPARC
Source: EMBO J. 2025 Jul 23;44(18):4962–83. doi: 10.1038/s44318-025-00508-y (PMC12436609; doi:10.1038/s44318-025-00508-y)
Supplement: Supplementary file 11 — Appendix Figure Source Data [file 44318_2025_508_MOESM11_ESM.zip › Source data Appendix Figure/Appendix Figure S1/Appendix Figure S1C/Appendix Figure S1C.xlsx]

## Sheet: Appendix Figure S1C
	Pparγ
	Scram	Si-PPARγ
	0.0451499	0.0237769
	0.0567714	0.0252304
	0.0540288	0.0230355
	0.0584933	0.0192366
	0.0497509	0.0260776
	0.0604663	0.0225663
