# Supplementary material for: Deletion of EP3 prostaglandin receptor in murine macrophages aggravates diet-induced obesity by suppressing SPARC
Source: EMBO J. 2025 Jul 23;44(18):4962–83. doi: 10.1038/s44318-025-00508-y (PMC12436609; doi:10.1038/s44318-025-00508-y)
Supplement: Supplementary file 11 — Appendix Figure Source Data [file 44318_2025_508_MOESM11_ESM.zip › Source data Appendix Figure/Appendix Figure S1/Appendix Figure S1D/Appendix Figure S1D.xlsx]

## Sheet: Appendix Figure S1D
	EP3
	Scram-Vehicle	Scram-PA	Si-PPARγ-Vehicle	Si-PPARγ-PA
	6.7255e-05	2.71253e-05	0.00012039	0.000128139
	7.10897e-05	4.34586e-05	9.31555e-05	6.10352e-05
	6.40696e-05	3.75715e-05	0.000164457	7.41086e-05
	0.000104081	3.52993e-05	0.000152384	0.000153444
	0.000106268	2.4788e-05	9.44559e-05	0.000122919
	8.75217e-05	4.28603e-05	0.000157758	0.000126375
