# Supplementary material for: Deletion of EP3 prostaglandin receptor in murine macrophages aggravates diet-induced obesity by suppressing SPARC
Source: EMBO J. 2025 Jul 23;44(18):4962–83. doi: 10.1038/s44318-025-00508-y (PMC12436609; doi:10.1038/s44318-025-00508-y)
Supplement: Supplementary file 11 — Appendix Figure Source Data [file 44318_2025_508_MOESM11_ESM.zip › Source data Appendix Figure/Appendix Figure S10/Appendix Figure S10B/Appendix Figure S10B.xlsx]

## Sheet: Appendix Figure S10B
	Dnmt1
	LysMCre	EP3F/FLysMCre	Dnmt(1,3a)2F/2FLysMCre	EP3F/FDnmt(1,3a)2F/2FLysMCre
	0.00170419	0.00265274	0.000697744	0.000597161
	0.00173005	0.00222335	0.00064977	0.000571028
	0.00161976	0.00273082	0.000705044	0.000633697
	0.00213914	0.0039086	0.000756461	0.000621389
	0.00171832	0.00346105	0.000678416	0.000507326
	0.00248492	0.00403197	0.000732417	0.000669364
