# Supplementary material for: Deletion of EP3 prostaglandin receptor in murine macrophages aggravates diet-induced obesity by suppressing SPARC
Source: EMBO J. 2025 Jul 23;44(18):4962–83. doi: 10.1038/s44318-025-00508-y (PMC12436609; doi:10.1038/s44318-025-00508-y)
Supplement: Supplementary file 11 — Appendix Figure Source Data [file 44318_2025_508_MOESM11_ESM.zip › Source data Appendix Figure/Appendix Figure S10/Appendix Figure S10C/Appendix Figure S10C.xlsx]

## Sheet: Appendix Figure S10C
	Dnmt3a
	LysMCre	EP3F/FLysMCre	Dnmt(1,3a)2F/2FLysMCre	EP3F/FDnmt(1,3a)2F/2FLysMCre
	0.00992464	0.0136024	0.00185422	0.00150429
	0.00998832	0.0159402	0.00185607	0.00171414
	0.0097217	0.0152443	0.00197355	0.00130431
	0.0130578	0.0185854	0.00129382	0.00164975
	0.0128686	0.0134753	0.00152529	0.00199158
	0.0092909	0.0145786	0.00194125	0.00144576
	0.0123444	0.01418	0.00194341	0.00167135
	0.0102251	0.0127029	0.00125118	0.00117861
