# Supplementary material for: Deletion of EP3 prostaglandin receptor in murine macrophages aggravates diet-induced obesity by suppressing SPARC
Source: EMBO J. 2025 Jul 23;44(18):4962–83. doi: 10.1038/s44318-025-00508-y (PMC12436609; doi:10.1038/s44318-025-00508-y)
Supplement: Supplementary file 11 — Appendix Figure Source Data [file 44318_2025_508_MOESM11_ESM.zip › Source data Appendix Figure/Appendix Figure S10/Appendix Figure S10D/Appendix Figure S10D.xlsx]

## Sheet: Appendix Figure S10D
	Sparc
	LysMCre	EP3F/FLysMCre	Dnmt(1,3a)2F/2FLysMCre	EP3F/FDnmt(1,3a)2F/2FLysMCre
	0.000165406	1.30482e-05	0.000170261	0.000122358
	0.000152362	1.99499e-05	0.000274672	9.11326e-05
	9.61635e-05	1.08162e-05	0.000302297	0.000325185
	8.93366e-05	1.05451e-05	0.00024942	0.000283043
	6.67357e-05	3.3128e-05	0.000216627	0.000251004
	7.40512e-05	2.6683e-05	0.00021281	0.000293412
	9.66358e-05	9.32036e-06	0.000242454	0.000167737
	0.000171919	1.64528e-05
