# Supplementary material for: Deletion of EP3 prostaglandin receptor in murine macrophages aggravates diet-induced obesity by suppressing SPARC
Source: EMBO J. 2025 Jul 23;44(18):4962–83. doi: 10.1038/s44318-025-00508-y (PMC12436609; doi:10.1038/s44318-025-00508-y)
Supplement: Supplementary file 11 — Appendix Figure Source Data [file 44318_2025_508_MOESM11_ESM.zip › Source data Appendix Figure/Appendix Figure S11/Appendix Figure S11A/Appendix Figure S11A.xlsx]

## Sheet: Appendix Figure S11A
	Sp1
	Scram	Si-SP1
	0.00210807	0.000523801
	0.0025239	0.00058571
	0.0019112	0.000655946
	0.00194038	0.000805155
	0.00215345	0.00115049
	0.00256523	0.000572357
	0.00230098	0.000680966
	0.00232719	0.000591808
