# Supplementary material for: Deletion of EP3 prostaglandin receptor in murine macrophages aggravates diet-induced obesity by suppressing SPARC
Source: EMBO J. 2025 Jul 23;44(18):4962–83. doi: 10.1038/s44318-025-00508-y (PMC12436609; doi:10.1038/s44318-025-00508-y)
Supplement: Supplementary file 11 — Appendix Figure Source Data [file 44318_2025_508_MOESM11_ESM.zip › Source data Appendix Figure/Appendix Figure S11/Appendix Figure S11B/Appendix Figure S11B.xlsx]

## Sheet: Appendix Figure S11B
	Sp4
	Scram	Si-SP4
	0.00015562	7.19179e-05
	0.000118019	8.8451e-05
	0.000110404	3.26719e-05
	0.000106643	2.88714e-05
	0.00011399	9.95254e-05
	0.000132264	8.70664e-05
	0.0001271	2.05651e-05
	0.000119667	2.37289e-05
