# Supplementary material for: Deletion of EP3 prostaglandin receptor in murine macrophages aggravates diet-induced obesity by suppressing SPARC
Source: EMBO J. 2025 Jul 23;44(18):4962–83. doi: 10.1038/s44318-025-00508-y (PMC12436609; doi:10.1038/s44318-025-00508-y)
Supplement: Supplementary file 11 — Appendix Figure Source Data [file 44318_2025_508_MOESM11_ESM.zip › Source data Appendix Figure/Appendix Figure S11/Appendix Figure S11C/Appendix Figure S11C.xlsx]

## Sheet: Appendix Figure S11C
	Egr2
	Scram	Si-EGR2
	0.00158308	0.00104589
	0.00210532	0.00101452
	0.00145498	0.00169564
	0.0027706	0.00112521
	0.00257255	0.00111805
	0.00210969	0.0016254
	0.00153128
	0.00346105
