# Supplementary material for: Deletion of EP3 prostaglandin receptor in murine macrophages aggravates diet-induced obesity by suppressing SPARC
Source: EMBO J. 2025 Jul 23;44(18):4962–83. doi: 10.1038/s44318-025-00508-y (PMC12436609; doi:10.1038/s44318-025-00508-y)
Supplement: Supplementary file 11 — Appendix Figure Source Data [file 44318_2025_508_MOESM11_ESM.zip › Source data Appendix Figure/Appendix Figure S11/Appendix Figure S11D/Appendix Figure S11D.xlsx]

## Sheet: Appendix Figure S11D
	Zfp281
	Scram	Si-ZFP281
	4.10432e-05	2.36145e-05
	5.36693e-05	1.74605e-05
	2.88339e-05	1.37214e-05
	3.77468e-05	1.0054e-05
	7.86632e-05	1.35014e-05
	6.5884e-05	2.9451e-05
	5.72811e-05	1.67418e-05
	6.08337e-05
