# Supplementary material for: Deletion of EP3 prostaglandin receptor in murine macrophages aggravates diet-induced obesity by suppressing SPARC
Source: EMBO J. 2025 Jul 23;44(18):4962–83. doi: 10.1038/s44318-025-00508-y (PMC12436609; doi:10.1038/s44318-025-00508-y)
Supplement: Supplementary file 11 — Appendix Figure Source Data [file 44318_2025_508_MOESM11_ESM.zip › Source data Appendix Figure/Appendix Figure S12/Appendix Figure S12A/Appendix Figure S12A.xlsx]

## Sheet: Appendix Figure S12A
			Srebf1
		NCD-Vehicle	HFD-Vehicle	HFD-Sulprostone
		0.00864895	0.0360476	0.0136999
		0.00172403	0.04593	0.0146379
		0.0112905	0.033314	0.0148892
		0.00672532	0.0475316	0.0191593
		0.00865352	0.0385393	0.0235116
		0.00816433	0.0260971	0.0205425
		0.0055895	0.0298855	0.0254384
		0.00387619	0.0322058	0.0134445
