# Supplementary material for: Deletion of EP3 prostaglandin receptor in murine macrophages aggravates diet-induced obesity by suppressing SPARC
Source: EMBO J. 2025 Jul 23;44(18):4962–83. doi: 10.1038/s44318-025-00508-y (PMC12436609; doi:10.1038/s44318-025-00508-y)
Supplement: Supplementary file 11 — Appendix Figure Source Data [file 44318_2025_508_MOESM11_ESM.zip › Source data Appendix Figure/Appendix Figure S12/Appendix Figure S12B/Appendix Figure S12B.xlsx]

## Sheet: Appendix Figure S12B
			Fasn
		NCD-Vehicle	HFD-Vehicle	HFD-Sulprostone
		0.0299243	0.0681846	0.0453254
		0.0188646	0.0566329	0.0591957
		0.0379617	0.0926623	0.0592301
		0.0240549	0.0611467	0.0339603
		0.0339809	0.066161	0.0365676
		0.0193984	0.0964459	0.0356728
		0.016943	0.0876638	0.0438646
		0.0352541	0.0786982	0.0576438
