# Supplementary material for: Deletion of EP3 prostaglandin receptor in murine macrophages aggravates diet-induced obesity by suppressing SPARC
Source: EMBO J. 2025 Jul 23;44(18):4962–83. doi: 10.1038/s44318-025-00508-y (PMC12436609; doi:10.1038/s44318-025-00508-y)
Supplement: Supplementary file 11 — Appendix Figure Source Data [file 44318_2025_508_MOESM11_ESM.zip › Source data Appendix Figure/Appendix Figure S12/Appendix Figure S12C/Appendix Figure S12C.xlsx]

## Sheet: Appendix Figure S12C
			Pparγ
		NCD-Vehicle	HFD-Vehicle	HFD-Sulprostone
		0.0519722	0.0921414	0.0567671
		0.0557449	0.102203	0.0622831
		0.0563657	0.0954737	0.062977
		0.0439743	0.103686	0.0902803
		0.0500392	0.121365	0.069914
		0.0459153	0.0912434	0.0853771
		0.0497509	0.129458	0.110022
		0.0533358	0.131179	0.0362516
