# Supplementary material for: Deletion of EP3 prostaglandin receptor in murine macrophages aggravates diet-induced obesity by suppressing SPARC
Source: EMBO J. 2025 Jul 23;44(18):4962–83. doi: 10.1038/s44318-025-00508-y (PMC12436609; doi:10.1038/s44318-025-00508-y)
Supplement: Supplementary file 11 — Appendix Figure Source Data [file 44318_2025_508_MOESM11_ESM.zip › Source data Appendix Figure/Appendix Figure S12/Appendix Figure S12D/Appendix Figure S12D.xlsx]

## Sheet: Appendix Figure S12D
			Fabp4
		NCD-Vehicle	HFD-Vehicle	HFD-Sulprostone
		7.5169	14.2812	6.68389
		4.18557	16.7472	8.61459
		4.40412	19.8429	10.7242
		5.19262	20.5486	11.5387
		5.78052	17.3894	13.7914
		4.18501	16.9029	13.3159
		5.71766	15.0555	8.56306
		5.91736	15.0868	11.5124
