# Supplementary material for: Deletion of EP3 prostaglandin receptor in murine macrophages aggravates diet-induced obesity by suppressing SPARC
Source: EMBO J. 2025 Jul 23;44(18):4962–83. doi: 10.1038/s44318-025-00508-y (PMC12436609; doi:10.1038/s44318-025-00508-y)
Supplement: Supplementary file 11 — Appendix Figure Source Data [file 44318_2025_508_MOESM11_ESM.zip › Source data Appendix Figure/Appendix Figure S12/Appendix Figure S12E/Appendix Figure S12E.xlsx]

## Sheet: Appendix Figure S12E
			C/ebpα
		NCD-Vehicle	HFD-Vehicle	HFD-Sulprostone
		0.0391454	0.0877484	0.0655718
		0.0433542	0.0756251	0.0385763
		0.0371218	0.0751085	0.0644892
		0.0297707	0.0882808	0.0341205
		0.0404295	0.0943885	0.0679026
		0.0270928	0.0560184	0.0547879
		0.0348875	0.0961346	0.0459736
		0.0332704	0.111507	0.041669
