# Supplementary material for: Deletion of EP3 prostaglandin receptor in murine macrophages aggravates diet-induced obesity by suppressing SPARC
Source: EMBO J. 2025 Jul 23;44(18):4962–83. doi: 10.1038/s44318-025-00508-y (PMC12436609; doi:10.1038/s44318-025-00508-y)
Supplement: Supplementary file 11 — Appendix Figure Source Data [file 44318_2025_508_MOESM11_ESM.zip › Source data Appendix Figure/Appendix Figure S12/Appendix Figure S12F/Appendix Figure S12F.xlsx]

## Sheet: Appendix Figure S12F
			C/ebpβ
		NCD-Vehicle	HFD-Vehicle	HFD-Sulprostone
		0.00324871	0.00968779	0.00397138
		0.00225401	0.00688553	0.00602063
		0.00188957	0.00818017	0.00320041
		0.00265619	0.00851119	0.00276799
		0.00269135	0.00615659	0.00339871
		0.00176296	0.00900556	0.00433426
		0.00174773	0.00541826	0.00330023
		0.00194886	0.00418672	0.00364895
