# Supplementary material for: Deletion of EP3 prostaglandin receptor in murine macrophages aggravates diet-induced obesity by suppressing SPARC
Source: EMBO J. 2025 Jul 23;44(18):4962–83. doi: 10.1038/s44318-025-00508-y (PMC12436609; doi:10.1038/s44318-025-00508-y)
Supplement: Supplementary file 11 — Appendix Figure Source Data [file 44318_2025_508_MOESM11_ESM.zip › Source data Appendix Figure/Appendix Figure S12/Appendix Figure S12G/Appendix Figure S12G.xlsx]

## Sheet: Appendix Figure S12F
			C/ebpδ
		NCD-Vehicle	HFD-Vehicle	HFD-Sulprostone
		0.0199641	0.0568103	0.0386077
		0.0203801	0.0510128	0.0247454
		0.010006	0.0454901	0.0317126
		0.0257233	0.0338998	0.0207124
		0.0196589	0.0367934	0.0326042
		0.0088968	0.0346138	0.0361855
		0.0230404	0.0405327	0.0426333
		0.0201502	0.0629362	0.0453037
