# Supplementary material for: Deletion of EP3 prostaglandin receptor in murine macrophages aggravates diet-induced obesity by suppressing SPARC
Source: EMBO J. 2025 Jul 23;44(18):4962–83. doi: 10.1038/s44318-025-00508-y (PMC12436609; doi:10.1038/s44318-025-00508-y)
Supplement: Supplementary file 11 — Appendix Figure Source Data [file 44318_2025_508_MOESM11_ESM.zip › Source data Appendix Figure/Appendix Figure S12/Appendix Figure S12I/Appendix Figure S12I.xlsx]

## Sheet: Appendix Figure S12I
		Relative fluorescence intensity of MAC-3+ DNMT3A+ cell
		NCD-Vehicle	HFD-Vehicle	HFD-Sulprostone
		0.821221	1.72831	2.17999
		0.807472	2.00947	2.09172
		1.07398	2.09019	1.14938
		1.1424	2.20061	1.41632
		0.951775	3.03179	1.28741
		0.984729	3.1475	1.33274
		1.12553	3.03052	1.12889
		1.09289	3.08351	2.13883
