# Supplementary material for: Deletion of EP3 prostaglandin receptor in murine macrophages aggravates diet-induced obesity by suppressing SPARC
Source: EMBO J. 2025 Jul 23;44(18):4962–83. doi: 10.1038/s44318-025-00508-y (PMC12436609; doi:10.1038/s44318-025-00508-y)
Supplement: Supplementary file 11 — Appendix Figure Source Data [file 44318_2025_508_MOESM11_ESM.zip › Source data Appendix Figure/Appendix Figure S2/Appendix Figure S2B/Appendix Figure S2B.xlsx]

## Sheet: Appendix Figure S2B
	ORO positive staining area (%)
	WT-Veh	WT-Sul	EP3-/--Veh	EP3-/--Sul
	5.77157	1.40693	10.5488	7.24127
	4.7378	1.46333	8.38066	7.05347
	4.26402	1.93514	7.48857	7.2508
	3.67392	2.74579	8.42546	7.96158
	5.66287	1.83712	8.17228	6.82262
	4.73832	1.53223	7.8913	8.69614
