# Supplementary material for: Deletion of EP3 prostaglandin receptor in murine macrophages aggravates diet-induced obesity by suppressing SPARC
Source: EMBO J. 2025 Jul 23;44(18):4962–83. doi: 10.1038/s44318-025-00508-y (PMC12436609; doi:10.1038/s44318-025-00508-y)
Supplement: Supplementary file 11 — Appendix Figure Source Data [file 44318_2025_508_MOESM11_ESM.zip › Source data Appendix Figure/Appendix Figure S2/Appendix Figure S2D/Appendix Figure S2D.xlsx]

## Sheet: Appendix Figure S2D
	ORO positive staining area (%)
	Veh-Veh	Veh-Sul	L-798106-Veh	L-798106-Sul
	7.99202	2.9243	8.81941	8.17706
	6.52839	3.84996	7.67553	7.45646
	5.45471	2.54528	8.08526	7.07503
	5.7138	3.77267	9.21806	7.89236
	5.36131	3.12081	8.78349	6.78733
	5.23142	3.03819	8.82044	8.00909
