# Supplementary material for: Deletion of EP3 prostaglandin receptor in murine macrophages aggravates diet-induced obesity by suppressing SPARC
Source: EMBO J. 2025 Jul 23;44(18):4962–83. doi: 10.1038/s44318-025-00508-y (PMC12436609; doi:10.1038/s44318-025-00508-y)
Supplement: Supplementary file 11 — Appendix Figure Source Data [file 44318_2025_508_MOESM11_ESM.zip › Source data Appendix Figure/Appendix Figure S3/Appendix Figure S3A/Appendix Figure S3A.xlsx]

## Sheet: Appendix Figure S3A
	EP3
	EP3F/F	EP3F/FLysMCre
	0.00138199	4.1287e-05
	0.00133105	1.10981e-05
	0.00168563	7.35014e-06
	0.00142524	5.80406e-05
	0.00190687	5.75862e-05
	0.00181096	6.1056e-05
	0.00201756	4.15463e-05
	0.00152088	5.91956e-05
