# Supplementary material for: Deletion of EP3 prostaglandin receptor in murine macrophages aggravates diet-induced obesity by suppressing SPARC
Source: EMBO J. 2025 Jul 23;44(18):4962–83. doi: 10.1038/s44318-025-00508-y (PMC12436609; doi:10.1038/s44318-025-00508-y)
Supplement: Supplementary file 11 — Appendix Figure Source Data [file 44318_2025_508_MOESM11_ESM.zip › Source data Appendix Figure/Appendix Figure S3/Appendix Figure S3B/Appendix Figure S3B.xlsx]

## Sheet: Appendix Figure S3B
	Tnf-α					Il-6					Mcp-1					Nos2
	Veh-EP3F/F	PA-EP3F/FLysMCre	Veh-EP3F/F	PA-EP3F/FLysMCre		Veh-EP3F/F	PA-EP3F/FLysMCre	Veh-EP3F/F	PA-EP3F/FLysMCre		Veh-EP3F/F	PA-EP3F/FLysMCre	Veh-EP3F/F	PA-EP3F/FLysMCre		Veh-EP3F/F	PA-EP3F/FLysMCre	Veh-EP3F/F	PA-EP3F/FLysMCre
	0.00592077	0.00749443	0.00929068	0.0170629		6.68519e-05	6.43683e-05	0.000235824	0.000205297		0.0243751	0.0236421	0.0508466	0.04254		3.25231e-05	2.53258e-05	0.000189225	0.000308888
	0.00795293	0.00728932	0.0155171	0.0154099		5.77428e-05	2.14301e-05	0.000281555	0.000136548		0.020147	0.0314946	0.0328036	0.0593582		4.77203e-05	4.57778e-05	0.000227791	0.000154511
	0.00736555	0.00600342	0.0104526	0.0122184		6.84401e-05	6.30509e-05	0.000153318	0.000115286		0.0258054	0.0183255	0.0436939	0.042442		5.40705e-05	2.76329e-05	0.000205297	0.000145167
	0.00684848	0.0114382	0.019047	0.0148836		7.6722e-05	6.28513e-05	0.000355726	0.000314167		0.020193	0.0339605	0.0452229	0.0380459		4.24229e-05	0.000100036	0.000113896	8.69171e-05
	0.00694408	0.00814426	0.0164018	0.0100328		5.38405e-05	0.000206725	0.000277585	0.000145679		0.0210505	0.0308198	0.0455303	0.0511562		4.48426e-05	1.31918e-05	0.000220509	0.000140222
	0.00886427	0.00792156	0.0102467	0.0136595		3.8096e-05	0.000119558	0.000143168	0.000444063		0.0211819	0.0308198	0.0358968	0.0388607		4.51694e-05	1.60174e-05	0.00012597	0.000114688
