# Supplementary material for: Deletion of EP3 prostaglandin receptor in murine macrophages aggravates diet-induced obesity by suppressing SPARC
Source: EMBO J. 2025 Jul 23;44(18):4962–83. doi: 10.1038/s44318-025-00508-y (PMC12436609; doi:10.1038/s44318-025-00508-y)
Supplement: Supplementary file 11 — Appendix Figure Source Data [file 44318_2025_508_MOESM11_ESM.zip › Source data Appendix Figure/Appendix Figure S3/Appendix Figure S3D/Appendix Figure S3D.xlsx]

## Sheet: Appendix Figure S3D
	Il-10					Ym-1
	Veh-EP3F/F	PA-EP3F/FLysMCre	Veh-EP3F/F	PA-EP3F/FLysMCre		Veh-EP3F/F	PA-EP3F/FLysMCre	Veh-EP3F/F	PA-EP3F/FLysMCre
	0.000839416	0.00085633	0.000654702	0.000488281		3.81189e-05	0.000104374	1.0272e-05	5.77428e-05
	0.00116843	0.000891699	0.000654125	0.000671651		4.14361e-05	8.1164e-05	3.34345e-05	3.52993e-05
	0.00118426	0.000750155	0.000389308	0.000584706		4.53041e-05	9.0096e-05	2.80899e-05	1.99707e-05
	0.000667012	0.000776891	0.000471809	0.000643206		7.97268e-05	4.40652e-05	4.65777e-05	3.13966e-05
	0.000936781	0.000885106	0.000547535	0.000541326		6.78133e-05	5.35038e-05	3.52993e-05	2.64457e-05
	0.000809882	0.000979959	0.00039468	0.000507941		8.69171e-05	5.82985e-05	2.23465e-05	5.85545e-05
