# Supplementary material for: Deletion of EP3 prostaglandin receptor in murine macrophages aggravates diet-induced obesity by suppressing SPARC
Source: EMBO J. 2025 Jul 23;44(18):4962–83. doi: 10.1038/s44318-025-00508-y (PMC12436609; doi:10.1038/s44318-025-00508-y)
Supplement: Supplementary file 11 — Appendix Figure Source Data [file 44318_2025_508_MOESM11_ESM.zip › Source data Appendix Figure/Appendix Figure S4/Appendix Figure S4A/Appendix Figure S4A.xlsx]

## Sheet: Appendix Figure S4A
		NCD-0 week	NCD-1 week	NCD-2 week	NCD-3 week	NCD-4 week	NCD-5 week	NCD-6 week	NCD-7 week	NCD-8 week	NCD-9 week	NCD-10 week	NCD-11 week	NCD-12 week	NCD-13 week	NCD-14 week	NCD-15 week	NCD-16 week
	EP3F/F-1	22.6	24	25.6	26.4	27.4	28.2	29.2	30.3	31.1	31.8	33	33.8	34.5	35.2	36.4	37.1	37.9
	EP3F/F-2	22.4	24.3	24.9	25.5	26.8	28	29.1	29.5	29.6	32.5	33.1	33.8	34.6	35.1	35.4	35.8	36.2
	EP3F/F-3	21.9	23.5	24.7	25.6	26.2	26.6	28.2	29.5	30.9	31.9	31.4	31.3	33.1	32.8	33.4	33.7	33.9
	EP3F/F-4	22.8	24.5	25.9	26.5	27.1	27.7	28.6	29.9	30.1	30.8	31.8	32.8	34	35.6	36.8	37.6	39
	EP3F/F-5	19.2	21.9	22	22.2	22.8	24.6	25.2	26.1	27.9	28.5	29.4	29.6	29.9	30	30.2	30.4	30.4
	EP3F/F-6	23.1	24.7	25.6	26.5	27.3	28	28.3	29.4	30.9	32	32.6	34.1	36.4	35.9	36	36.3	36.2
	EP3F/F-7	23.5	24.6	25.7	25.1	25.4	25.8	27.1	28.3	29.2	29.1	30.4	30.8	29.9	30.2	30.8	31.4	31.7
	EP3F/F-8	22.9	21.6	22.9	23	23.3	23.6	24.9	26.3	26.3	28.2	29.3	30.1	29.8	30.1	31.1	31.2	31.5
		NCD-0 week	NCD-1 week	NCD-2 week	NCD-3 week	NCD-4 week	NCD-5 week	NCD-6 week	NCD-7 week	NCD-8 week	NCD-9 week	NCD-10 week	NCD-11 week	NCD-12 week	NCD-13 week	NCD-14 week	NCD-15 week	NCD-16 week
	EP3F/FLysMCre-1	22.6	23.3	23.8	24.3	25.9	26.7	27.2	28.7	30.2	30.9	32.8	33.1	33.6	33.9	34.5	34.7	34.9
	EP3F/FLysMCre-2	23.3	25.1	25.7	26.2	27.8	29.4	28.8	31	32.2	32.6	34.7	35.4	36.1	37.2	38.5	39.7	40.9
	EP3F/FLysMCre-3	21.5	22.7	23.5	24.6	26.8	27.9	29.2	29.8	31.1	32.1	33.5	33.9	34.2	34.5	34.7	35	35.4
	EP3F/FLysMCre-4	22.7	23.7	24.4	25.7	26.3	27.5	27.3	29	29.9	30.4	31.3	32.1	32.6	33.5	33.8	34.3	34.2
	EP3F/FLysMCre-5	21.4	22.6	23.7	24.3	26.4	26.9	28.3	28.6	30	31	33	33.8	34.3	35.1	35.8	36.2	36.8
	EP3F/FLysMCre-6	20.7	22.3	23	23.6	25.4	26.6	27.9	27.6	29.2	29.6	31.7	32.4	32.8	33.1	33.5	33.7	34
	EP3F/FLysMCre-7	22.3	23.6	24.3	25.4	27.4	28.2	29.5	29.9	31.4	32.2	34.7	35.4	36.5	36.9	37.2	37.8	38
	EP3F/FLysMCre-8	22.7	24.1	24.8	25.5	27	28.9	29.6	29.7	30.6	31.4	33.2	33.4	33.5	33.7	33.9	34	34.2
	EP3F/FLysMCre-9	24.1	25.7	26.3	27.8	29	30	30.1	31.9	32.4	32.5	34.9	35.6	36.2	36.7	37.2	37.8	38.3
	EP3F/FLysMCre-10	23.4	25.4	25.8	26.2	27.7	28.2	28.7	29.9	30.5	31.5	32.5	33.3	33.6	33.8	34	34.3	34.5
