# Supplementary material for: Deletion of EP3 prostaglandin receptor in murine macrophages aggravates diet-induced obesity by suppressing SPARC
Source: EMBO J. 2025 Jul 23;44(18):4962–83. doi: 10.1038/s44318-025-00508-y (PMC12436609; doi:10.1038/s44318-025-00508-y)
Supplement: Supplementary file 11 — Appendix Figure Source Data [file 44318_2025_508_MOESM11_ESM.zip › Source data Appendix Figure/Appendix Figure S4/Appendix Figure S4B/Appendix Figure S4B.xlsx]

## Sheet: Appendix Figure S4B
	GTT	baseline	30min	60min	90min	120min	150min	180min
	EP3F/F-1	5.9	6.9	8.1	7.3	6.5	6.3	5.3
	EP3F/F-2	5.7	9.3	8.2	7.4	7.3	6.4	5.8
	EP3F/F-3	6.9	10.2	10.2	9.2	8.2	7.7	7.6
	EP3F/F-4	5.9	8.9	7.2	6.2	5.7	5.7	5.9
	EP3F/F-5	5.5	5.8	7.2	6.9	6.3	6.3	6.2
	EP3F/F-6	4.6	6.3	7.3	6.7	6	6.6	6.6
	EP3F/F-7	6.4	9.8	7.9	7.3	7	7.3	6.7
	EP3F/F-8	5.1	7.9	7.9	6.8	6.3	6.3	6.4
	GTT	baseline	30min	60min	90min	120min	150min	180min
	EP3F/FLysMCre-1	6.2	9.6	8.8	7.6	6.7	6	6.3
	EP3F/FLysMCre-2	6.1	10.3	8.6	7.7	7.1	7.1	7
	EP3F/FLysMCre-3	6.3	8.8	8.3	8.7	7.9	7.5	6.5
	EP3F/FLysMCre-4	6.7	8	8.2	6.7	6.1	6.2	5.2
	EP3F/FLysMCre-5	5.7	10.9	8.9	8.3	7	5.8	5.4
	EP3F/FLysMCre-6	4.7	10.5	8.6	8.4	6.3	6.2	5.9
	EP3F/FLysMCre-7	6	8.2	7.2	6.9	7.1	6.5	6.5
	EP3F/FLysMCre-8	5.3	7.4	8.2	6.6	5.5	5.8	5.6
	EP3F/FLysMCre-9	5.6	8.8	8.1	7.2	6.6	6.2	6.1
	EP3F/FLysMCre-10	6.1	9.4	8.6	7.8	7.1	6.7	6.4
