# Supplementary material for: Deletion of EP3 prostaglandin receptor in murine macrophages aggravates diet-induced obesity by suppressing SPARC
Source: EMBO J. 2025 Jul 23;44(18):4962–83. doi: 10.1038/s44318-025-00508-y (PMC12436609; doi:10.1038/s44318-025-00508-y)
Supplement: Supplementary file 11 — Appendix Figure Source Data [file 44318_2025_508_MOESM11_ESM.zip › Source data Appendix Figure/Appendix Figure S4/Appendix Figure S4C/Appendix Figure S4C.xlsx]

## Sheet: Appendix Figure S4C
		AUC of GTT			AUC of GTT
	EP3F/F-1	40.7		EP3F/FLysMCre-1	44.95
	EP3F/F-2	44.35		EP3F/FLysMCre-2	47.35
	EP3F/F-3	52.75		EP3F/FLysMCre-3	47.6
	EP3F/F-4	39.6		EP3F/FLysMCre-4	41.15
	EP3F/F-5	38.35		EP3F/FLysMCre-5	46.45
	EP3F/F-6	38.5		EP3F/FLysMCre-6	45.3
	EP3F/F-7	45.85		EP3F/FLysMCre-7	42.15
	EP3F/F-8	40.95		EP3F/FLysMCre-8	38.95
				EP3F/FLysMCre-9	42.75
				EP3F/FLysMCre-10	45.85
