# Supplementary material for: Deletion of EP3 prostaglandin receptor in murine macrophages aggravates diet-induced obesity by suppressing SPARC
Source: EMBO J. 2025 Jul 23;44(18):4962–83. doi: 10.1038/s44318-025-00508-y (PMC12436609; doi:10.1038/s44318-025-00508-y)
Supplement: Supplementary file 11 — Appendix Figure Source Data [file 44318_2025_508_MOESM11_ESM.zip › Source data Appendix Figure/Appendix Figure S4/Appendix Figure S4D/Appendix Figure S4D.xlsx]

## Sheet: Appendix Figure S4D
	ITT	baseline	30min	60min	90min	120min	150min	180min
	EP3F/F-1	12.5	6.2	6.3	5.6	6.1	6.4	6.7
	EP3F/F-2	10.7	5.9	6	7.9	8.7	9.1	8.4
	EP3F/F-3	14.7	6.6	6.2	7.3	8.4	9.3	11.1
	EP3F/F-4	12.6	4.5	2.3	3.8	6	6.2	6.5
	EP3F/F-5	9.6	3.7	2.2	2.6	5	5.6	6.2
	EP3F/F-6	8.2	3.7	1.7	1.8	2.7	3.1	4.3
	EP3F/F-7	11.2	4.7	1.3	1.8	2.8	4.8	5.6
	EP3F/F-8	10.8	4.8	2.5	4.1	4.8	5.4	6.3
	ITT	baseline	30min	60min	90min	120min	150min	180min
	EP3F/FLysMCre-1	8.6	6	6.4	5.7	5.8	5.7	7.2
	EP3F/FLysMCre-2	11.1	6.4	6.3	5.7	6.5	5.8	6.9
	EP3F/FLysMCre-3	9.2	5.2	5	6.5	8.7	10.6	10.5
	EP3F/FLysMCre-4	11.7	7	7.7	6	6.6	6.6	6.9
	EP3F/FLysMCre-5	10.1	6.1	2.5	3.9	4.7	6.5	7.6
	EP3F/FLysMCre-6	10.5	5.9	4	4.2	6.3	6.3	6.8
	EP3F/FLysMCre-7	10.5	6.1	4.7	4.1	4.5	5	6.2
	EP3F/FLysMCre-8	11.4	7.3	4.6	5	6.1	5.9	6.4
	EP3F/FLysMCre-9	9.4	4.8	3.3	3.9	6.3	5.9	6.7
	EP3F/FLysMCre-10	10.5	4.5	3.1	5.8	7.2	6.7	7.5
