# Supplementary material for: Deletion of EP3 prostaglandin receptor in murine macrophages aggravates diet-induced obesity by suppressing SPARC
Source: EMBO J. 2025 Jul 23;44(18):4962–83. doi: 10.1038/s44318-025-00508-y (PMC12436609; doi:10.1038/s44318-025-00508-y)
Supplement: Supplementary file 11 — Appendix Figure Source Data [file 44318_2025_508_MOESM11_ESM.zip › Source data Appendix Figure/Appendix Figure S4/Appendix Figure S4E/Appendix Figure S4E.xlsx]

## Sheet: Appendix Figure S4E
		AUC of ITT			AUC of ITT
	EP3F/F-1	40.2		EP3F/FLysMCre-1	37.5
	EP3F/F-2	47.15		EP3F/FLysMCre-2	39.7
	EP3F/F-3	50.7		EP3F/FLysMCre-3	45.85
	EP3F/F-4	32.35		EP3F/FLysMCre-4	43.2
	EP3F/F-5	27		EP3F/FLysMCre-5	32.55
	EP3F/F-6	19.25		EP3F/FLysMCre-6	35.35
	EP3F/F-7	23.8		EP3F/FLysMCre-7	32.75
	EP3F/F-8	30.15		EP3F/FLysMCre-8	37.8
				EP3F/FLysMCre-9	32.25
				EP3F/FLysMCre-10	36.3
