# Supplementary material for: Deletion of EP3 prostaglandin receptor in murine macrophages aggravates diet-induced obesity by suppressing SPARC
Source: EMBO J. 2025 Jul 23;44(18):4962–83. doi: 10.1038/s44318-025-00508-y (PMC12436609; doi:10.1038/s44318-025-00508-y)
Supplement: Supplementary file 11 — Appendix Figure Source Data [file 44318_2025_508_MOESM11_ESM.zip › Source data Appendix Figure/Appendix Figure S4/Appendix Figure S4F/Appendix Figure S4F.xlsx]

## Sheet: Appendix Figure S4F
	NCD	iBAT	eWAT	iWAT	PeriWAT	Liver
	EP3F/F-1	0.0873	1.3841	0.4181	0.397	1.9025
	EP3F/F-2	0.0776	0.7762	0.2636	0.2141	1.3554
	EP3F/F-3	0.0647	0.7625	0.3395	0.155	1.4217
	EP3F/F-4	0.0566	0.4276	0.5398	0.361	1.7234
	EP3F/F-5	0.0421	0.3909	0.2162	0.0823	1.7247
	EP3F/F-6	0.0592	0.4757	0.2446	0.0674	1.5542
	EP3F/F-7	0.0714	1.0466	0.2101	0.107	1.4628
	EP3F/F-8	0.0983	0.7313	0.4724	0.2848	1.8889
	NCD	iBAT	eWAT	iWAT	PeriWAT	Liver
	EP3F/FLysMCre-1	0.0732	1.008	0.3677	0.278	1.7997
	EP3F/FLysMCre-2	0.1271	0.6903	0.2896	0.2498	1.5957
	EP3F/FLysMCre-3	0.0966	1.5399	0.5869	0.3521	1.4777
	EP3F/FLysMCre-4	0.0753	1.147	0.4587	0.3378	1.8568
	EP3F/FLysMCre-5	0.1366	0.521	0.2678	0.1395	1.4428
	EP3F/FLysMCre-6	0.058	0.7163	0.3473	0.2042	1.5803
	EP3F/FLysMCre-7	0.059	1.2198	0.5635	0.4363	1.7344
	EP3F/FLysMCre-8	0.0752	0.9496	0.5263	0.2865	1.7687
	EP3F/FLysMCre-9	0.1346	0.6462	0.3063	0.1341	1.7929
	EP3F/FLysMCre-10	0.0712	0.7428	0.3057	0.2331	1.8807
