# Supplementary material for: Deletion of EP3 prostaglandin receptor in murine macrophages aggravates diet-induced obesity by suppressing SPARC
Source: EMBO J. 2025 Jul 23;44(18):4962–83. doi: 10.1038/s44318-025-00508-y (PMC12436609; doi:10.1038/s44318-025-00508-y)
Supplement: Supplementary file 11 — Appendix Figure Source Data [file 44318_2025_508_MOESM11_ESM.zip › Source data Appendix Figure/Appendix Figure S4/Appendix Figure S4H/Appendix Figure S4H.xlsx]

## Sheet: Appendix Figure S4H
	eWAT	<1000	1000-2000	2000-3000	3000-4000	4000-5000	5000-6000	6000-7000	7000-8000	8000-9000	9000-10000	>10000
	EP3F/F-1	14.3519	14.892	14.7377	15.9722	12.8858	10.6481	7.63889	4.62963	2.70062	0.92593	0.61728
	EP3F/F-2	12.7681	10.8274	11.5424	10.9295	11.1338	11.1338	7.35444	6.84372	5.61798	5.2094	6.63943
	EP3F/F-3	15.6566	19.5286	19.8653	17.5926	12.3737	7.91246	4.20875	1.51515	0.92593	0.16835	0.25253
	EP3F/F-4	16.993	19.7338	16.993	14.4088	12.686	9.55364	4.5419	2.66249	1.17463	0.70478	0.54816
	EP3F/F-5	19.3738	12.0352	10.6654	8.51272	9.78474	8.02348	7.4364	5.96869	6.06654	5.08806	7.04501
	EP3F/F-6	24.0741	24.3634	19.3287	15.2778	8.33333	4.39815	2.31481	0.81019	0.34722	0.28935	0.46296
	EP3F/F-7	15.7847	13.8686	12.5912	13.5949	11.7701	10.4927	7.57299	6.84307	4.10584	2.28102	1.09489
	EP3F/F-8	17.6093	18.2519	21.401	17.4165	11.054	7.90488	2.7635	1.92802	0.77121	0.83548	0.06427
	eWAT	<1000	1000-2000	2000-3000	3000-4000	4000-5000	5000-6000	6000-7000	7000-8000	8000-9000	9000-10000	>10000
	EP3F/FLysMCre-1	18.3128	12.6543	12.5514	11.8313	8.53909	8.64198	7.09877	6.48148	5.55556	4.11523	4.21811
	EP3F/FLysMCre-2	11.241	15.3777	15.3777	15.5576	13.3993	11.1511	8.81295	4.04676	2.42806	1.34892	1.25899
	EP3F/FLysMCre-3	15.1179	10.6796	8.87656	7.4896	7.76699	8.18308	7.21221	4.43828	5.40915	4.99307	19.8336
	EP3F/FLysMCre-4	9.42211	7.53769	10.6784	9.67337	8.29146	10.1759	9.92462	9.17085	6.65829	5.40201	13.0653
	EP3F/FLysMCre-5	11.615	12.6106	11.1726	11.615	10.5088	8.07522	6.96903	9.18142	4.97788	3.31858	9.95575
	EP3F/FLysMCre-6	10.8597	12.7828	10.7466	8.71041	10.4072	8.82353	7.01357	8.59729	5.20362	5.88235	10.9729
