# Supplementary material for: Deletion of EP3 prostaglandin receptor in murine macrophages aggravates diet-induced obesity by suppressing SPARC
Source: EMBO J. 2025 Jul 23;44(18):4962–83. doi: 10.1038/s44318-025-00508-y (PMC12436609; doi:10.1038/s44318-025-00508-y)
Supplement: Supplementary file 11 — Appendix Figure Source Data [file 44318_2025_508_MOESM11_ESM.zip › Source data Appendix Figure/Appendix Figure S4/Appendix Figure S4I/Appendix Figure S4I.xlsx]

## Sheet: Appendix Figure S4I
	iWAT	<1000	1000-2000	2000-3000	3000-4000	4000-5000	5000-6000	>6000
	EP3F/F-1	40.8857	39.7872	13.3539	3.12393	1.47614	0.4806	0.89255
	EP3F/F-2	24.9883	29.9393	18.5894	11.4433	6.16534	4.01681	4.85754
	EP3F/F-3	36.6676	41.8853	14.9323	4.41049	1.41251	0.37475	0.31709
	EP3F/F-4	48.1788	35.894	11.4901	3.01325	0.72848	0.16556	0.5298
	EP3F/F-5	38.2077	42.7579	14.9357	2.84821	0.62522	0.31261	0.31261
	EP3F/F-6	26.3184	30.6468	20.6965	12.2886	4.82587	2.73632	2.48756
	iWAT	<1000	1000-2000	2000-3000	3000-4000	4000-5000	5000-6000	>6000
	EP3F/FLysMCre-1	18.7535	27.8495	25.8282	13.8125	5.83942	2.75126	5.16564
	EP3F/FLysMCre-2	11.9355	22.7742	27.8065	16	9.22581	5.93548	6.32258
	EP3F/FLysMCre-3	18.2988	25.5897	18.6562	13.4382	9.14939	4.93209	9.93567
	EP3F/FLysMCre-4	21.2739	27.0701	21.9108	12.8025	6.6879	4.26752	5.98726
	EP3F/FLysMCre-5	18.6267	21.7677	18.4076	16.1432	8.47334	6.28196	10.2995
	EP3F/FLysMCre-6	22.2018	34.0396	23.2151	11.7457	4.88254	2.1649	1.75035
	EP3F/FLysMCre-7	17.3845	28.6456	25.48	14.219	7.9398	3.73638	2.59471
