# Supplementary material for: Deletion of EP3 prostaglandin receptor in murine macrophages aggravates diet-induced obesity by suppressing SPARC
Source: EMBO J. 2025 Jul 23;44(18):4962–83. doi: 10.1038/s44318-025-00508-y (PMC12436609; doi:10.1038/s44318-025-00508-y)
Supplement: Supplementary file 11 — Appendix Figure Source Data [file 44318_2025_508_MOESM11_ESM.zip › Source data Appendix Figure/Appendix Figure S4/Appendix Figure S4J/Appendix Figure S4J.xlsx]

## Sheet: Appendix Figure S4J
	eWAT	EP3F/F		eWAT	EP3F/FLysMCre
		200.115			200.115
		200.937			200.526
		203.813			202.17
		211.21			207.922
		218.195			208.333
		219.428			210.799
		224.77			210.799
		226.414			211.21
		230.934			212.442
		235.865			212.853
		250.657			216.963
		253.123			219.017
		259.287			225.181
		264.218			225.592
		264.629			225.592
		274.49			230.112
		281.476			232.166
		285.996			232.577
		285.996			237.097
		286.407			239.563
		288.051			240.796
		291.338			249.425
		301.2			251.89
		302.433			253.534
		304.487			255.588
		306.131			265.861
		327.087			269.56
		336.949			276.134
		336.949			279.011
		338.593			289.283
		340.648			289.694
		341.059			290.927
		344.757			291.749
		354.619			293.393
		361.604			297.502
		372.288			300.789
		386.259			303.665
		386.67			304.898
		388.725			306.131
		392.423			308.185
		402.285			309.007
		404.339			313.938
		404.75			323.8
		406.805			327.909
		417.899			329.553
		420.365			329.964
		420.776			342.702
		422.83			343.935
		428.994			347.222
		432.281			354.619
		433.103			354.619
		434.336			359.55
		440.5			362.426
		440.911			362.837
		446.252			366.946
		446.252			367.768
		454.06			371.055
		454.882			371.055
		461.867			372.699
		464.333			380.506
		474.195			385.437
		476.66			385.848
		482.002			389.135
		484.057			389.957
		488.166			394.066
		488.577			398.176
		490.22			399.819
		493.508			401.052
		502.137			401.874
		506.657			403.928
		507.89			411.325
		516.108			414.201
		516.519			414.612
		521.45			422.83
		521.861			423.241
		523.504			424.063
		523.504			424.474
		524.737			436.391
		531.312			441.732
		534.599			445.02
		535.832			445.842
		536.243			456.525
		538.708			460.224
		541.584			460.634
		541.995			460.634
		542.406			462.689
		543.228			468.442
		549.803			474.606
		550.214			479.126
		557.61			486.933
		560.897			486.933
		562.13			487.344
		563.774			487.344
		564.596			488.577
		570.759			493.097
		573.636			493.918
		579.389			495.973
		579.389			498.028
		584.73			502.137
		589.25			509.122
		595.414			509.533
		596.647			514.464
		599.934			516.93
		608.974			518.984
		615.549			520.628
		619.247			523.504
		623.767			534.599
		630.753			540.352
		636.917			546.105
		642.669			548.57
		657.873			551.446
		664.037			559.254
		665.27			561.719
		671.433			562.541
		674.31			580.21
		682.117			582.676
		688.281			585.552
		688.692			592.538
		691.157			602.4
		695.677			602.811
		699.375			607.742
		702.663			616.782
		709.237			618.425
		713.757			628.698
		719.921			635.684
		721.565			648.422
		729.783			650.066
		733.07			650.888
		740.467			654.175
		742.521			666.091
		743.343			671.844
		746.631			673.077
		758.547			677.597
		761.012			680.473
		764.711			684.172
		768.409			699.375
		789.776			702.663
		791.831			711.703
		791.831			718.277
		796.351			724.441
		804.569			734.714
		807.035			756.903
		810.322			767.176
		818.13			767.176
		820.595			770.053
		823.06			770.464
		824.704			774.984
		829.224			787.722
		829.635			801.693
		830.046			802.515
		837.442			807.446
		852.235			808.679
		857.166			809.089
		860.454			814.02
		860.454			830.457
		861.275			835.799
		866.206			839.908
		867.439			857.988
		867.85			861.686
		868.261			866.617
		874.836			867.439
		877.301			870.316
		883.054			874.836
		888.807			876.068
		891.272			895.792
		894.97			904.832
		902.367			906.065
		902.778			908.12
		906.065			924.145
		908.12			949.211
		910.174			950.855
		911.407			956.197
		920.036			960.306
		922.091			973.044
		923.734			982.906
		926.2			984.55
		929.076			988.248
		933.185			991.946
		936.062			1001.4
		940.582			1009.2
		950.033			1012.9
		964.004			1014.96
		980.44			1023.59
		982.084			1024.41
		994.822			1030.57
		996.466			1032.22
		1003.86			1041.67
		1004.68			1042.49
		1007.56			1045.78
		1016.6			1050.71
		1035.09			1061.39
		1036.74			1066.73
		1038.38			1068.38
		1040.43			1070.84
		1043.72			1074.95
		1056.05			1077.42
		1057.28			1093.44
		1075.77			1097.55
		1077.83			1101.25
		1088.92			1102.07
		1093.44			1105.36
		1098.78			1107.41
		1099.19			1111.11
		1101.25			1118.1
		1106.18			1121.8
		1111.11			1131.25
		1112.76			1140.7
		1116.86			1147.27
		1118.1			1147.68
		1123.44			1150.56
		1130.84			1151.38
		1132.48			1166.17
		1135.36			1168.64
		1148.09			1173.57
		1148.09			1177.27
		1148.5			1179.32
		1155.9			1188.36
		1164.53			1188.77
		1164.94			1193.7
		1166.17			1203.57
		1166.99			1208.09
		1187.13			1216.31
		1187.95			1217.13
		1190.01			1219.18
		1201.92			1229.87
		1209.73			1252.88
		1225.35			1255.75
		1225.35			1256.16
		1240.96			1274.24
		1252.88			1337.53
		1257.4			1348.21
		1260.27			1365.47
		1262.74			1368.75
		1263.97			1374.92
		1269.72			1376.97
		1271.78			1382.31
		1273.83			1383.96
		1273.83			1384.37
		1282.87			1390.53
		1284.93			1397.52
		1288.63			1409.43
		1293.97			1412.72
		1294.79			1430.39
		1294.79			1438.2
		1298.9			1440.66
		1304.65			1443.54
		1307.53			1452.58
		1308.76			1454.63
		1308.76			1460.8
		1313.69			1471.48
		1314.51			1475.18
		1337.11			1479.29
		1351.5			1482.99
		1358.89			1491.21
		1360.95			1504.36
		1363.82			1508.46
		1363.82			1522.44
		1367.11			1530.24
		1371.63			1540.11
		1372.04			1566.4
		1374.92			1568.87
		1380.26			1570.51
		1400.81			1581.2
		1404.5			1602.15
		1409.02			1613.66
		1413.95			1614.89
		1413.95			1615.3
		1416.42			1623.11
		1419.71			1625.16
		1420.53			1626.81
		1425.05			1654.75
		1429.16			1677.35
		1434.91			1677.35
		1436.56			1684.34
		1439.43			1700.77
		1444.36			1714.33
		1453.81			1722.55
		1456.28			1726.66
		1457.51			1739.81
		1458.74			1748.03
		1459.15			1749.26
		1466.96			1765.29
		1475.18			1773.91
		1489.56			1785.42
		1504.36			1791.58
		1505.18			1797.75
		1515.04			1797.75
		1518.74			1847.88
		1529.42			1870.07
		1529.42			1883.22
		1535.17			1890.62
		1540.93			1909.11
		1548.73			1913.63
		1549.56			1925.54
		1552.43			1943.62
		1556.54			1955.13
		1556.95			1959.24
		1569.69			1962.53
		1578.73			1967.05
		1583.25			1967.46
		1587.77			1986.36
		1600.92			2017.18
		1602.15			2022.52
		1608.73			2025.81
		1619.41			2028.68
		1625.58			2030.33
		1629.27			2033.2
		1629.68			2039.78
		1631.74			2045.12
		1645.71			2051.69
		1651.87			2052.1
		1664.2			2064.02
		1664.61			2064.84
		1676.94			2068.95
		1678.17			2073.47
		1686.39			2077.58
		1690.5			2101
		1693.38			2108.81
		1693.79			2119.08
		1704.88			2130.18
		1716.39			2141.27
		1717.62			2144.97
		1718.03			2149.49
		1719.26			2156.48
		1725.43			2158.94
		1725.84			2163.46
		1732.82			2167.16
		1743.1			2167.57
		1743.92			2172.5
		1750.49			2180.72
		1756.25			2188.53
		1757.89			2192.64
		1759.94			2206.2
		1760.36			2214.41
		1772.27			2216.06
		1774.74			2230.03
		1783.37			2239.07
		1794.46			2239.89
		1796.11			2240.71
		1799.39			2244.41
		1801.86			2248.93
		1802.27			2250.57
		1812.13			2264.55
		1825.69			2267.42
		1826.92			2292.08
		1831.03			2300.3
		1837.61			2310.16
		1846.24			2339.74
		1847.47			2340.98
		1858.97			2352.07
		1872.12			2352.89
		1881.99			2359.06
		1886.92			2363.17
		1889.38			2368.92
		1890.2			2375.08
		1890.62			2409.6
		1893.08			2420.28
		1896.78			2432.2
		1899.65			2440.42
		1907.46			2443.29
		1907.46			2452.74
		1917.32			2463.43
		1920.2			2464.66
		1922.26			2467.54
		1925.13			2471.65
		1927.6			2479.04
		1931.71			2486.44
		1935.82			2490.55
		1936.23			2492.19
		1942.8			2508.63
		1948.55			2508.63
		1949.79			2509.45
		1958.42			2511.09
		1960.47			2517.26
		1964.99			2532.05
		1967.46			2532.87
		1982.66			2539.86
		1990.47			2550.13
		1991.29			2556.3
		2001.56			2559.58
		2005.67			2566.57
		2011.83			2569.44
		2012.66			2599.85
		2013.07			2603.96
		2046.35			2617.11
		2047.99			2621.63
		2048.41			2624.1
		2056.21			2658.61
		2065.25			2682.45
		2068.13			2689.02
		2072.24			2690.66
		2077.17			2693.13
		2079.64			2700.11
		2107.58			2716.55
		2117.85			2718.2
		2120.32			2730.52
		2134.29			2731.76
		2142.51			2734.63
		2143.33			2742.85
		2151.96			2765.45
		2152.37			2770.79
		2158.94			2800.38
		2158.94			2801.2
		2161			2801.61
		2174.14			2806.54
		2177.02			2823.39
		2179.08			2827.5
		2182.36			2841.47
		2183.18			2857.08
		2185.24			2876.4
		2188.53			2879.68
		2197.57			2890.37
		2200.86			2894.07
		2203.73			2895.71
		2206.2			2900.23
		2209.89			2901.46
		2220.99			2904.34
		2230.85			2911.74
		2231.26			2916.26
		2235.78			2933.93
		2235.78			2941.73
		2246.05			2950.77
		2255.92			2968.44
		2259.2			3005.01
		2261.26			3038.3
		2263.72			3056.38
		2264.55			3083.09
		2265.78			3088.84
		2272.76			3099.52
		2276.05			3123.36
		2280.98			3133.22
		2283.45			3140.61
		2284.27			3145.55
		2285.09			3166.5
		2290.43			3180.06
		2317.14			3183.76
		2322.07			3201.43
		2324.95			3202.66
		2327.01			3225.26
		2331.53			3228.14
		2335.63			3240.47
		2336.46			3250.74
		2340.98			3252.38
		2346.32			3271.7
		2348.78			3274.98
		2362.34			3281.15
		2363.58			3291.83
		2366.45			3292.24
		2366.86			3292.24
		2370.15			3296.35
		2371.38			3299.64
		2371.8			3300.87
		2373.44			3330.05
		2373.85			3341.55
		2377.14			3344.02
		2380.42			3346.48
		2382.48			3347.3
		2383.71			3348.13
		2386.59			3370.32
		2388.23			3370.73
		2396.45			3373.19
		2405.08			3383.05
		2409.6			3383.88
		2411.65			3391.68
		2419.46			3393.33
		2423.98			3414.28
		2428.5			3417.16
		2429.73			3417.57
		2436.72			3428.25
		2438.36			3449.21
		2443.29			3459.48
		2468.77			3461.13
		2477.4			3469.35
		2477.4			3501.4
		2478.22			3502.63
		2478.63			3510.03
		2481.51			3519.07
		2486.85			3519.48
		2489.32			3551.94
		2489.73			3561.39
		2491.37			3561.39
		2493.84			3563.86
		2500.41			3568.38
		2500.82			3602.89
		2504.93			3604.54
		2511.92			3610.7
		2512.33			3613.58
		2514.79			3620.15
		2515.2			3620.56
		2518.08			3627.96
		2520.14			3632.48
		2528.35			3662.89
		2532.05			3671.11
		2535.34			3672.75
		2544.79			3675.21
		2548.08			3689.6
		2550.13			3692.06
		2553.01			3700.69
		2560.4			3703.98
		2569.03			3706.03
		2572.73			3711.37
		2576.43			3720.41
		2578.49			3729.45
		2594.1			3733.15
		2597.8			3735.62
		2604.37			3738.91
		2608.07			3740.55
		2619.99			3743.43
		2637.66			3749.59
		2642.18			3754.11
		2642.59			3771.78
		2648.34			3772.19
		2653.27			3778.76
		2653.68			3779.59
		2660.26			3783.28
		2678.75			3785.75
		2680.8			3810.4
		2682.86			3811.23
		2686.14			3814.51
		2697.65			3822.73
		2699.7			3829.31
		2702.17			3832.59
		2702.99			3842.46
		2707.92			3867.11
		2715.73			3872.86
		2717.37			3881.49
		2718.2			3889.3
		2720.66			3911.9
		2722.72			3915.6
		2728.88			3927.1
		2732.58			3928.75
		2734.63			3938.2
		2744.49			3939.02
		2771.61			3954.64
		2779.42			3960.39
		2791.75			3961.21
		2792.98			3962.44
		2800.38			3974.77
		2803.25			4016.27
		2809.01			4018.74
		2811.88			4027.37
		2815.17			4042.98
		2818.05			4049.56
		2820.1			4052.43
		2826.27			4085.72
		2827.09			4093.11
		2833.66			4098.04
		2841.88			4109.55
		2844.35			4115.3
		2860.78			4142.01
		2862.01			4148.59
		2883.38			4165.43
		2889.14			4172.01
		2896.12			4180.23
		2897.35			4211.05
		2899			4217.21
		2919.95			4227.07
		2925.71			4238.58
		2929.41			4272.27
		2941.32			4274.74
		2943.38			4280.08
		2944.2			4290.76
		2965.16			4303.91
		2966.39			4303.91
		2970.91			4310.9
		2983.65			4317.47
		2984.47			4330.62
		2984.88			4343.36
		2986.93			4347.06
		2992.28			4378.29
		3000.08			4383.22
		3000.49			4393.08
		3011.59			4395.96
		3032.54			4430.06
		3033.37			4438.28
		3033.78			4441.57
		3037.89			4449.79
		3040.35			4463.76
		3044.46			4466.63
		3047.34			4474.44
		3047.75			4508.14
		3054.73			4511.42
		3055.14			4513.48
		3056.38			4517.18
		3073.22			4523.34
		3074.05			4524.57
		3075.69			4541.42
		3076.1			4547.58
		3078.98			4557.86
		3080.21			4567.72
		3082.68			4585.8
		3096.65			4600.18
		3097.06			4602.23
		3102.4			4611.69
		3102.81			4617.03
		3113.08			4628.12
		3114.32			4642.51
		3124.18			4649.49
		3124.18			4666.34
		3132.81			4681.95
		3139.79			4693.87
		3148.01			4704.55
		3150.89			4740.3
		3152.94			4795.36
		3155.82			4805.23
		3168.97			4805.23
		3174.31			4812.62
		3178.01			4844.26
		3180.47			4851.25
		3181.3			4871.8
		3184.58			4874.67
		3188.69			4875.9
		3190.75			4883.3
		3213.35			4894.4
		3215.81			4910.01
		3219.92			4915.76
		3220.33			4922.75
		3226.91			4925.62
		3244.58			4937.95
		3245.4			4990.96
		3254.03			4992.19
		3257.31			5005.34
		3268.82			5005.34
		3277.86			5013.97
		3284.43			5014.79
		3285.67			5027.53
		3291.83			5028.76
		3293.89			5046.84
		3295.12			5058.35
		3296.35			5062.46
		3300.87			5105.6
		3307.03			5125.33
		3311.97			5146.7
		3311.97			5152.45
		3318.13			5157.79
		3332.51			5171.35
		3333.74			5181.62
		3334.16			5184.09
		3346.07			5187.79
		3346.48			5216.55
		3346.48			5219.84
		3358.81			5220.66
		3358.81			5224.36
		3362.1			5230.93
		3362.51			5237.51
		3365.8			5261.75
		3373.6			5285.59
		3393.33			5297.09
		3399.08			5309.42
		3401.13			5310.65
		3401.96			5312.3
		3404.42			5328.73
		3406.07			5333.25
		3417.57			5361.19
		3420.86			5363.66
		3429.9			5368.59
		3435.65			5377.63
		3438.53			5381.33
		3442.23			5419.95
		3447.57			5427.35
		3452.5			5455.7
		3454.55			5472.96
		3459.89			5476.25
		3461.13			5481.59
		3463.59			5485.29
		3467.29			5487.34
		3468.11			5489.4
		3470.17			5491.45
		3474.69			5498.03
		3491.95			5505.84
		3498.52			5523.09
		3506.33			5534.19
		3509.2			5552.68
		3511.26			5566.24
		3512.08			5567.06
		3519.48			5606.1
		3531.39			5608.97
		3535.09			5614.32
		3536.32			5648.42
		3538.79			5658.69
		3539.2			5669.38
		3543.72			5699.38
		3545.36			5717.05
		3549.06			5718.69
		3549.89			5737.18
		3550.71			5743.34
		3562.21			5790.19
		3563.45			5803.34
		3568.38			5804.57
		3574.54			5820.18
		3581.11			5825.94
		3583.58			5827.99
		3590.16			5832.92
		3593.44			5861.27
		3602.89			5874.01
		3605.36			5875.25
		3609.88			5885.52
		3612.34			5910.59
		3620.56			5924.97
		3620.56			5937.7
		3621.38			5940.17
		3622.62			5952.09
		3635.77			5977.56
		3636.59			5994.82
		3641.93			5996.06
		3642.34			6013.73
		3647.68			6023.59
		3653.85			6036.32
		3662.06			6049.06
		3664.12			6049.89
		3667.41			6053.58
		3667.82			6060.98
		3668.64			6073.31
		3679.32			6090.15
		3680.56			6095.91
		3685.49			6102.48
		3690.83			6103.3
		3699.46			6127.55
		3704.39			6136.59
		3706.03			6156.31
		3713.43			6156.72
		3720			6163.71
		3720.41			6171.1
		3721.24			6183.43
		3723.29			6193.29
		3725.34			6195.76
		3727.81			6226.58
		3749.59			6229.86
		3751.64			6242.19
		3756.57			6296.84
		3761.09			6298.9
		3766.44			6322.32
		3773.42			6341.22
		3773.83			6347.39
		3774.66			6347.8
		3781.23			6352.73
		3782.46			6360.12
		3797.26			6372.04
		3799.31			6374.92
		3806.3			6376.15
		3809.58			6388.07
		3816.98			6397.93
		3819.44			6409.02
		3828.89			6413.13
		3832.59			6450.11
		3834.24			6479.7
		3834.65			6546.68
		3836.29			6574.21
		3842.87			6599.28
		3844.1			6621.88
		3855.19			6623.11
		3856.84			6650.23
		3866.7			6658.86
		3870.4			6685.16
		3875.74			6697.48
		3877.79			6714.74
		3886.42			6730.36
		3892.18			6731.18
		3902.04			6745.15
		3902.86			6798.57
		3918.06			6828.57
		3918.06			6838.84
		3918.47			6852.4
		3944.36			6859.8
		3946.01			6862.67
		3946.83			6871.3
		3958.33			6891.85
		3966.55			6896.78
		3969.84			6906.23
		3974.36			6906.64
		3975.59			6907.87
		3976.41			6933.35
		3977.24			6974.85
		3980.52			6975.26
		3983.4			7013.07
		3985.86			7038.13
		3987.92			7061.14
		4005.59			7064.02
		4013.4			7072.24
		4019.56			7077.58
		4021.2			7094.02
		4022.85			7127.71
		4026.55			7128.94
		4028.6			7137.98
		4035.17			7148.67
		4048.73			7154.83
		4051.2			7178.25
		4060.65			7200.85
		4061.88			7204.96
		4065.58			7234.14
		4078.32			7235.37
		4081.2			7250.99
		4082.84			7261.67
		4083.25			7263.73
		4084.48			7263.73
		4089.83			7266.19
		4090.24			7267.42
		4095.58			7286.74
		4095.99			7301.94
		4096.81			7305.64
		4099.28			7308.51
		4102.56			7328.65
		4102.56			7349.61
		4102.56			7366.86
		4107.49			7393.16
		4112.43			7394.81
		4115.71			7405.08
		4124.75			7416.17
		4125.57			7427.27
		4126.81			7458.09
		4129.27			7470
		4130.1			7474.93
		4134.2			7510.68
		4134.2			7529.59
		4141.19			7601.5
		4142.01			7606.84
		4149.41			7630.26
		4154.34			7632.73
		4160.09			7634.78
		4160.5			7637.66
		4161.74			7671.76
		4177.35			7695.6
		4183.1			7717.37
		4195.02			7735.04
		4196.25			7757.64
		4196.25			7758.88
		4205.29			7764.22
		4213.1			7834.48
		4214.74			7867.77
		4215.56			7877.63
		4226.66			7886.67
		4229.54			7937.62
		4234.06			7947.48
		4241.45			7963.92
		4264.46			7975.02
		4266.52			7987.34
		4282.13			7990.63
		4285.01			8017.34
		4292.82			8042.41
		4294.87			8075.28
		4296.1			8086.78
		4299.39			8092.54
		4300.62			8102.81
		4301.86			8108.15
		4309.25			8115.55
		4319.12			8129.52
		4319.53			8152.53
		4333.5			8184.58
		4354.45			8189.92
		4377.06			8191.57
		4391.85			8198.55
		4394.72			8244.99
		4397.6			8248.68
		4400.48			8250.74
		4414.86			8250.74
		4414.86			8264.3
		4417.32			8299.23
		4426.36			8300.87
		4432.53			8338.67
		4455.95			8341.96
		4456.77			8371.55
		4462.94			8391.27
		4479.37			8424.97
		4479.78			8431.54
		4483.07			8434.01
		4490.06			8453.73
		4492.52			8466.06
		4501.15			8466.47
		4502.38			8514.96
		4504.44			8541.67
		4507.31			8586.05
		4511.42			8609.06
		4514.3			8627.96
		4520.46			8669.05
		4521.28			8685.9
		4541.42			8691.24
		4544.71			8698.64
		4552.1			8701.1
		4557.03			8716.72
		4557.03			8747.12
		4568.13			8797.25
		4568.54			8830.13
		4570.18			8854.78
		4572.24			8863.82
		4588.26			8872.86
		4590.73			8886.83
		4596.48			8927.51
		4601.41			8945.18
		4608.81			8946.42
		4609.63			8948.47
		4619.9			8958.74
		4619.9			9038.05
		4620.73			9059.42
		4621.14			9061.06
		4621.55			9093.52
		4629.36			9102.15
		4654.01			9114.48
		4657.71			9120.64
		4657.71			9164.61
		4671.68			9173.65
		4678.66			9184.75
		4686.88			9199.95
		4700.85			9252.14
		4709.48			9282.54
		4709.9			9301.04
		4717.7			9301.45
		4725.92			9310.9
		4729.62			9319.94
		4736.6			9368.42
		4737.84			9371.3
		4741.12			9386.51
		4754.27			9443.21
		4756.33			9450.61
		4764.14			9457.59
		4778.93			9461.7
		4785.09			9470.33
		4796.6			9476.5
		4797.01			9494.17
		4804.82			9577.17
		4828.24			9592.78
		4829.06			9619.08
		4830.29			9685.65
		4833.58			9718.11
		4841.8			9737.43
		4846.32			9739.48
		4851.66			9744.82
		4859.47			9793.31
		4863.99			9805.23
		4867.69			9833.17
		4868.1			9836.05
		4868.92			9958.91
		4876.73			10004.5
		4877.14			10192.3
		4887			10228.1
		4900.56			10230.9
		4912.48			10310.7
		4926.45			10332.8
		4940.83			10406.4
		4942.47			10450.8
		4948.23			10461
		4948.64			10601.2
		4949.87			10760.2
		4955.62			10817.7
		4980.69			11010.4
		5032.05			11032.6
		5032.46			11061.8
		5035.34			11128.4
		5053.42			11195.8
		5054.65			11347
		5062.87			11377.8
		5069.44			11453.4
		5073.14			11457.1
		5075.2			11581.6
		5085.47			11735.3
		5085.47			11787.5
		5101.09			11867.2
		5125.74			11876.6
		5130.26			11927.2
		5153.68			12049.6
		5155.32			12322.1
		5162.72			12446.6
		5185.32			12736.3
		5191.49			12947.5
		5199.7			13997
		5209.57			14661
		5212.44			14721
		5216.14			14928.1
		5223.95			16448.5
		5227.23			16542.2
		5230.11			17551
		5235.45			18291.8
		5242.03			18485.8
		5246.55			202.991
		5250.25			203.402
		5251.89			203.813
		5254.36			217.373
		5257.64			220.25
		5268.74			228.057
		5286.41			229.701
		5288.05			230.112
		5288.05			236.275
		5302.43			240.385
		5308.19			245.726
		5308.6			247.781
		5314.76			249.836
		5320.92			262.574
		5322.16			267.094
		5332.02			270.792
		5338.59			272.847
		5348.04			274.08
		5350.1			284.763
		5352.56			297.091
		5356.26			305.309
		5364.07			311.884
		5366.12			313.938
		5377.22			329.553
		5383.79			329.964
		5387.08			331.197
		5387.49			332.429
		5390.37			342.291
		5393.65			343.935
		5396.94			349.688
		5414.2			350.099
		5433.51			351.331
		5439.27			361.604
		5445.02			362.426
		5445.43			366.124
		5448.72			367.768
		5452.83			369.822
		5453.24			371.877
		5459.81			393.655
		5472.96			397.354
		5484.06			402.696
		5484.88			411.736
		5487.76			411.736
		5514.88			420.365
		5515.29			421.187
		5529.26			422.83
		5539.12			422.83
		5541.99			425.296
		5563.36			429.405
		5582.68			441.732
		5583.91			446.252
		5585.14			446.663
		5585.14			452.005
		5593.36			471.729
		5599.93			476.249
		5611.03			479.947
		5611.44			481.591
		5612.26			484.057
		5621.3			486.111
		5625.41			491.042
		5629.93			493.918
		5631.16			517.751
		5634.86			518.162
		5644.31			521.861
		5657.05			521.861
		5661.57			526.792
		5668.15			528.435
		5672.26			561.719
		5676.36			581.443
		5677.6			583.498
		5699.79			584.32
		5706.36			601.989
		5715.81			604.454
		5717.05			623.356
		5722.8			627.876
		5724.03			631.164
		5724.44			631.986
		5726.5			638.149
		5737.18			647.189
		5744.16			648.833
		5744.99			673.077
		5750.33			675.953
		5757.31			684.993
		5769.64			696.088
		5771.7			698.143
		5776.63			698.554
		5792.65			707.594
		5796.35			712.525
		5801.69			719.099
		5804.57			722.798
		5823.06			747.863
		5839.91			749.096
		5853.88			768.82
		5862.92			776.216
		5875.25			776.627
		5876.48			780.325
		5890.86			782.791
		5894.56			807.035
		5896.2			826.348
		5916.75			832.101
		5920.86			839.497
		5932.77			846.893
		5936.47			861.275
		5942.23			864.563
		5955.79			871.959
		5959.9			879.356
		5973.87			910.585
		5977.56			917.571
		5977.56			924.556
		5999.75			932.774
		6001.81			932.774
		6008.79			945.513
		6009.2			950.855
		6020.71			954.142
		6030.98			956.607
		6031.81			960.717
		6053.99			961.949
		6058.1			970.579
		6059.34			978.797
		6062.21			983.317
		6070.02			988.659
		6077.42			989.07
		6087.28			990.713
		6112.76			996.466
		6112.76			999.753
		6114.4			1001.4
		6117.69			1007.15
		6123.85			1012.9
		6144.81			1014.13
		6153.02			1017.01
		6158.78			1035.09
		6170.28			1035.5
		6176.45			1039.2
		6184.66			1042.08
		6190.42			1045.78
		6206.85			1047.83
		6212.61			1049.88
		6212.61			1064.68
		6217.95			1081.11
		6222.06			1090.98
		6225.35			1091.39
		6225.35			1101.25
		6225.35			1126.73
		6239.32			1132.89
		6242.6			1135.77
		6243.43			1137.82
		6256.16			1140.29
		6261.1			1152.2
		6296.02			1155.49
		6306.3			1158.78
		6312.46			1161.65
		6325.61			1163.71
		6329.31			1164.94
		6335.88			1187.13
		6336.29			1188.36
		6353.96			1190.83
		6362.18			1196.17
		6371.63			1196.58
		6372.45			1197.81
		6374.51			1213.02
		6376.97			1227.4
		6378.62			1233.97
		6379.03			1233.97
		6386.42			1247.54
		6395.05			1255.34
		6398.75			1257.4
		6400.39			1257.81
		6410.26			1275.89
		6452.17			1282.87
		6470.25			1284.11
		6478.06			1290.68
		6480.93			1291.5
		6514.63			1299.31
		6552.84			1308.76
		6568.05			1320.27
		6573.39			1335.06
		6604.21			1342.05
		6616.95			1342.87
		6618.59			1343.28
		6629.68			1344.92
		6639.96			1348.62
		6645.71			1356.84
		6647.35			1380.67
		6647.77			1387.24
		6655.98			1390.94
		6669.13			1414.37
		6686.39			1427.1
		6694.61			1430.8
		6695.43			1432.86
		6709.4			1434.09
		6719.26			1436.14
		6728.72			1438.61
		6749.26			1448.06
		6750.49			1459.15
		6758.71			1473.95
		6765.7			1476.82
		6769.4			1480.52
		6777.2			1482.58
		6821.17			1491.21
		6829.8			1493.67
		6856.1			1501.89
		6867.6			1503.94
		6907.46			1505.18
		6913.22			1513.4
		6971.15			1516.27
		6989.65			1520.38
		6991.7			1524.08
		6992.93			1526.13
		6998.69			1531.89
		7012.66			1540.52
		7014.71			1545.04
		7018			1546.27
		7022.93			1548.32
		7024.16			1554.08
		7027.86			1558.18
		7029.91			1561.06
		7048.41			1567.23
		7054.57			1569.28
		7060.73			1572.16
		7097.3			1575.03
		7103.06			1586.54
		7107.17			1589
		7128.53			1596.4
		7158.12			1598.45
		7169.21			1603.39
		7177.02			1603.8
		7187.3			1605.85
		7201.27			1622.7
		7208.25			1628.86
		7225.1			1630.51
		7234.14			1646.53
		7250.16			1650.23
		7264.96			1651.46
		7279.34			1653.52
		7294.54			1665.43
		7317.97			1674.06
		7329.06			1676.94
		7335.63			1696.25
		7347.96			1699.54
		7386.59			1700.36
		7406.72			1717.21
		7430.97			1722.55
		7472.47			1725.02
		7479.45			1727.07
		7488.08			1730.36
		7532.05			1740.63
		7572.32			1745.15
		7575.61			1748.85
		7610.54			1759.53
		7628.62			1761.18
		7681.62			1763.64
		7719.43			1773.09
		7725.18			1778.43
		7730.93			1782.54
		7756			1783.78
		7786.82			1786.65
		7790.93			1788.71
		7817.64			1791.58
		7836.13			1808.84
		7837.77			1826.92
		7850.51			1827.33
		7861.19			1830.62
		7894.89			1837.2
		7899			1837.61
		7902.28			1840.07
		7904.34			1844.18
		7916.67			1855.69
		7959.4			1863.49
		7984.06			1866.78
		8012			1870.48
		8024.74			1871.3
		8104.04			1871.71
		8114.32			1886.92
		8122.12			1891.44
		8146.78			1900.89
		8150.07			1900.89
		8197.32			1912.39
		8254.44			1915.68
		8308.68			1916.5
		8317.31			1918.15
		8377.3			1920.2
		8402.37			1923.49
		8441.4			1923.49
		8450.85			1924.72
		8503.04			1924.72
		8510.03			1934.99
		8510.44			1939.1
		8525.64			1941.16
		8551.12			1953.48
		8558.92			1956.77
		8585.63			1961.29
		8619.33			1977.73
		8667.41			1981.84
		8673.98			1983.07
		8692.06			1985.12
		8740.14			1999.92
		8770.96			2006.08
		8804.65			2008.14
		8876.15			2020.46
		8888.07			2040.6
		8895.05			2044.3
		8922.17			2056.21
		8977.65			2063.61
		8995.73			2068.13
		9063.12			2071.01
		9072.98			2076.76
		9116.95			2094.43
		9209.81			2096.89
		9268.16			2097.72
		9400.89			2105.11
		9455.54			2106.34
		9524.57			2107.58
		9695.1			2112.92
		9695.51			2116.21
		9702.5			2124.84
		9745.64			2136.34
		10351.7			2139.22
		10357.1			2145.38
		11132.5			2161
		11245.1			2165.52
		11754.2			2175.79
		11858.2			2179.9
		11950.6			2188.94
		12573.1			2201.27
		206.279			2213.59
		217.784			2215.24
		219.839			2223.04
		220.25			2233.32
		228.057			2241.53
		237.097			2246.88
		244.083			2248.11
		246.959			2251.81
		258.465			2255.09
		260.93			2257.56
		266.683			2259.2
		268.738			2263.72
		274.49			2268.24
		278.6			2273.59
		279.011			2273.59
		279.832			2275.23
		287.229			2276.46
		290.516			2278.11
		295.036			2283.04
		305.72			2283.45
		313.116			2284.27
		339.004			2290.02
		342.702			2290.43
		357.906			2300.71
		363.659			2303.58
		365.302			2303.99
		366.946			2304.82
		367.768			2316.32
		371.877			2327.01
		371.877			2339.33
		384.204			2341.39
		394.066			2361.11
		396.121			2361.93
		398.997			2365.22
		406.805			2369.74
		409.681			2374.26
		409.681			2387.41
		422.009			2387.82
		426.94			2389.88
		433.103			2407.13
		435.98			2407.13
		440.089			2408.37
		440.5			2417.41
		442.143			2421.51
		445.842			2423.16
		457.758			2445.35
		462.278			2449.87
		462.689			2463.84
		470.907			2464.66
		477.071			2473.7
		484.878			2473.7
		488.988			2475.34
		495.973			2476.17
		514.464			2483.15
		516.108			2488.49
		518.984			2494.66
		526.381			2497.53
		536.243			2502.88
		540.352			2503.29
		560.076			2504.52
		567.883			2510.27
		571.581			2520.14
		576.923			2520.96
		581.443			2522.19
		592.127			2529.18
		592.949			2536.16
		594.592			2547.67
		602.4			2564.1
		607.742			2565.34
		618.014			2574.79
		620.891			2574.79
		620.891			2576.43
		621.713			2583.83
		622.945			2587.53
		627.055			2593.28
		634.451			2594.1
		636.095			2602.73
		641.437			2604.37
		644.724			2605.61
		645.546			2605.61
		647.6			2613.41
		650.066			2627.38
		657.051			2627.79
		661.982			2632.31
		664.037			2636.01
		674.31			2637.66
		686.226			2649.57
		698.554			2666.83
		701.841			2694.36
		705.95			2703.81
		712.936			2704.22
		713.757			2712.03
		724.441			2717.37
		740.056			2736.69
		751.561			2752.71
		753.616			2768.33
		756.903			2769.56
		760.191			2770.79
		762.245			2771.2
		763.478			2775.31
		774.162			2777.37
		786.078			2787.64
		789.776			2788.05
		802.515			2797.09
		827.581			2804.08
		839.497			2804.08
		855.112			2808.6
		857.166			2813.53
		873.603			2816.4
		888.396			2816.4
		905.654			2816.4
		905.654			2822.57
		907.709			2822.57
		915.927			2827.5
		923.734			2834.48
		927.433			2835.31
		942.226			2845.58
		953.731			2847.22
		956.197			2850.1
		957.018			2856.26
		968.113			2857.49
		969.757			2857.91
		982.495			2858.32
		997.699			2858.73
		999.753			2866.12
		1024			2869.41
		1035.91			2885.44
		1042.49			2886.26
		1047.83			2890.37
		1048.24			2895.71
		1064.27			2896.53
		1064.68			2907.63
		1076.59			2917.08
		1076.59			2920.36
		1084.81			2926.12
		1084.81			2929.41
		1094.26			2950.77
		1098.37			2958.58
		1099.19			2963.51
		1133.3			2966.8
		1140.29			2991.04
		1150.97			2996.38
		1159.19			2998.85
		1159.6			3006.66
		1160.83			3006.66
		1173.16			3007.07
		1179.32			3009.94
		1180.97			3010.77
		1185.49			3016.93
		1186.31			3018.16
		1192.06			3019.39
		1199.05			3024.33
		1200.28			3029.26
		1200.28			3040.76
		1206.44			3040.76
		1217.54			3045.69
		1220			3051.86
		1233.97			3062.95
		1250			3068.29
		1254.11			3070.76
		1266.44			3085.14
		1269.31			3092.13
		1272.6			3095.41
		1285.75			3103.22
		1286.98			3113.49
		1303.01			3113.49
		1312.87			3117.19
		1314.1			3117.6
		1328.48			3120.07
		1343.28			3120.48
		1373.27			3135.68
		1382.72			3137.33
		1388.07			3137.74
		1393			3141.44
		1393.82			3152.53
		1419.3			3152.53
		1428.34			3155
		1444.77			3157.05
		1447.65			3168.56
		1458.33			3174.72
		1472.71			3177.6
		1499.01			3187.05
		1507.64			3188.69
		1516.27			3189.1
		1536.41			3195.68
		1544.21			3197.32
		1551.61			3206.77
		1555.31			3208.42
		1565.58			3215.4
		1575.86			3224.44
		1579.96			3224.85
		1588.18			3235.54
		1608.73			3246.22
		1614.07			3248.68
		1635.03			3251.97
		1636.67			3258.55
		1637.9			3260.19
		1652.29			3271.28
		1653.52			3274.16
		1654.34			3274.98
		1654.75			3274.98
		1677.76			3275.39
		1686.39			3286.9
		1695.84			3292.65
		1700.77			3295.53
		1711.05			3301.69
		1724.61			3311.14
		1730.77			3314.02
		1743.51			3314.43
		1744.33			3324.7
		1755.84			3325.94
		1756.25			3327.99
		1790.76			3330.46
		1818.7			3332.51
		1835.55			3337.03
		1852.4			3337.85
		1864.32			3352.65
		1879.93			3368.26
		1884.04			3387.57
		1888.56			3397.44
		1907.05			3397.44
		1920.2			3399.9
		1941.57			3404.01
		1941.98			3418.8
		1944.44			3422.91
		1949.79			3424.56
		1964.17			3424.97
		1975.26			3431.13
		1980.19			3434.42
		1985.12			3437.3
		1997.04			3449.21
		2006.49			3451.27
		2035.67			3470.17
		2041.83			3478.8
		2053.34			3488.25
		2062.79			3490.71
		2084.57			3507.56
		2091.96			3509.61
		2101			3519.07
		2110.04			3520.3
		2123.6			3524.82
		2126.07			3528.52
		2128.95			3528.52
		2131.41			3537.56
		2131.82			3547.42
		2134.7			3549.06
		2153.19			3581.11
		2155.65			3590.16
		2159.35			3595.91
		2181.13			3599.61
		2182.36			3602.89
		2189.76			3611.93
		2199.21			3622.62
		2204.96			3625.49
		2205.38			3634.94
		2214.41			3641.93
		2218.93			3654.67
		2237.01			3660.83
		2249.75			3665.35
		2264.55			3671.11
		2279.34			3680.56
		2280.16			3690.01
		2281.8			3715.89
		2292.9			3720.41
		2298.65			3725.76
		2308.1			3727.4
		2340.16			3735.62
		2344.68			3742.19
		2347.96			3748.77
		2368.1			3762.74
		2372.62			3763.56
		2374.26			3763.97
		2374.67			3764.38
		2384.12			3766.44
		2389.05			3773.42
		2415.35			3775.89
		2416.17			3776.71
		2425.62			3779.59
		2426.86			3801.78
		2428.09			3806.71
		2431.79			3817.8
		2442.47			3822.32
		2450.69			3832.18
		2471.65			3838.76
		2475.76			3844.92
		2489.32			3867.52
		2515.2			3875.74
		2521.78			3877.38
		2536.16			3879.85
		2543.15			3894.64
		2560.4			3895.05
		2566.98			3897.11
		2575.61			3898.34
		2582.18			3903.27
		2584.65			3906.97
		2588.35			3914.37
		2588.35			3915.6
		2614.64			3923.41
		2636.83			3927.93
		2640.94			3941.07
		2648.75			3942.31
		2653.27			3944.36
		2680.39			3948.47
		2681.62			3953.81
		2719.02			3963.26
		2721.48			3969.43
		2721.48			3971.48
		2723.54			3971.89
		2724.77			3979.7
		2744.08			3984.22
		2760.93			3987.51
		2765.45			3987.51
		2766.27			3989.97
		2774.08			3992.44
		2777.37			3993.26
		2779.01			3997.78
		2780.65			4002.3
		2784.35			4006
		2808.6			4008.88
		2825.86			4008.88
		2826.68			4009.29
		2834.48			4013.81
		2837.77			4023.67
		2843.11			4024.08
		2843.52			4028.19
		2848.04			4031.89
		2848.87			4032.3
		2869			4041.34
		2888.31			4046.68
		2895.71			4056.54
		2908.04			4058.18
		2921.6			4060.65
		2928.99			4066.82
		2928.99			4077.91
		2933.93			4083.25
		2948.31			4086.13
		2972.55			4086.54
		2975.84			4089.41
		2976.66			4094.35
		2981.18			4098.87
		2981.18			4099.28
		2982			4105.03
		2983.65			4107.49
		2995.97			4112.43
		3000.08			4115.3
		3021.86			4116.53
		3038.3			4124.75
		3041.99			4136.26
		3062.54			4138.73
		3063.36			4139.55
		3077.74			4143.65
		3078.16			4155.57
		3083.09			4159.27
		3083.5			4160.91
		3096.65			4161.74
		3097.47			4167.49
		3103.63			4177.76
		3105.69			4178.17
		3109.8			4186.39
		3113.08			4188.44
		3129.52			4195.43
		3137.74			4199.95
		3142.26			4202.83
		3156.23			4204.88
		3168.15			4222.14
		3211.7			4222.55
		3216.22			4237.34
		3219.1			4240.22
		3220.74			4244.74
		3226.5			4248.03
		3228.96			4251.31
		3234.71			4259.53
		3256.08			4262
		3260.6			4291.58
		3268.82			4294.46
		3288.13			4301.86
		3296.76			4305.56
		3320.59			4317.06
		3335.39			4323.64
		3337.03			4330.21
		3343.61			4368.43
		3344.02			4368.43
		3349.36			4371.3
		3352.24			4382.81
		3373.19			4383.22
		3379.36			4399.24
		3383.88			4405.82
		3385.52			4417.32
		3394.56			4418.97
		3400.72			4420.2
		3410.59			4423.08
		3424.56			4425.54
		3454.96			4444.03
		3456.61			4447.73
		3459.48			4483.48
		3466.47			4490.88
		3469.35			4491.7
		3503.86			4497.86
		3530.57			4500.74
		3531.8			4501.15
		3556.46			4507.31
		3566.32			4509.37
		3581.11			4518.82
		3607.41			4524.16
		3616.86			4545.94
		3618.51			4549.64
		3625.08			4550.05
		3629.19			4573.47
		3632.48			4582.51
		3633.3			4582.51
		3649.33			4582.92
		3661.65			4607.17
		3661.65			4611.27
		3662.47			4614.97
		3672.34			4619.08
		3676.86			4619.9
		3724.52			4620.73
		3756.16			4630.59
		3759.86			4637.98
		3773.01			4642.51
		3773.42			4647.02
		3773.42			4647.85
		3775.89			4657.3
		3780.82			4673.32
		3792.32			4693.05
		3795.2			4698.39
		3805.47			4704.96
		3818.62			4707.02
		3819.86			4716.47
		3831.36			4723.04
		3838.76			4748.93
		3841.63			4757.15
		3846.15			4757.15
		3851.09			4776.46
		3861.77			4778.52
		3863.82			4781.39
		3873.68			4794.13
		3874.1			4796.6
		3888.89			4804.82
		3893.41			4810.16
		3900.39			4813.86
		3918.47			4834.81
		3920.12			4835.22
		3936.97			4836.46
		3941.49			4837.69
		3948.88			4846.32
		3951.35			4851.25
		3958.74			4851.66
		3959.16			4866.86
		3970.66			4870.15
		3995.32			4873.44
		4004.36			4875.49
		4004.77			4882.48
		4009.7			4899.33
		4026.13			4919.05
		4032.71			4926.45
		4038.05			4944.12
		4041.34			4945.35
		4049.97			4958.09
		4052.02			4959.73
		4061.06			4963.43
		4068.46			4966.31
		4080.38			4974.11
		4100.1			4981.92
		4103.8			4998.77
		4105.03			5007.81
		4112.43			5015.2
		4121.47			5020.96
		4130.1			5023.01
		4139.96			5032.87
		4170.36			5069.85
		4171.19			5075.61
		4183.93			5093.69
		4213.1			5106.43
		4218.44			5107.66
		4229.95			5110.54
		4232.82			5110.54
		4248.03			5114.65
		4255.84			5115.06
		4261.18			5122.04
		4272.27			5126.56
		4286.24			5144.64
		4296.52			5149.98
		4299.8			5150.39
		4304.73			5156.97
		4312.13			5159.44
		4321.58			5163.54
		4338.02			5171.76
		4338.84			5174.64
		4345			5186.14
		4348.7			5196.01
		4349.11			5204.64
		4354.04			5205.87
		4354.45			5213.26
		4361.44			5215.32
		4381.57			5231.35
		4382.81			5238.74
		4394.72			5243.67
		4400.89			5283.12
		4405.41			5283.53
		4405.82			5286
		4411.57			5301.2
		4423.49			5312.3
		4438.28			5313.94
		4438.69			5321.75
		4442.8			5327.5
		4472.8			5327.5
		4478.96			5332.84
		4487.59			5335.31
		4491.29			5339
		4492.93			5344.76
		4505.67			5366.53
		4523.75			5374.75
		4525.81			5375.99
		4553.75			5411.32
		4559.5			5422.42
		4575.53			5424.89
		4581.69			5426.53
		4606.76			5435.57
		4627.3			5442.14
		4631.41			5451.59
		4637.57			5452.42
		4665.1			5453.24
		4691.81			5457.76
		4706.61			5458.58
		4709.48			5458.99
		4720.58			5459.4
		4726.74			5502.96
		4728.8			5529.67
		4730.85			5539.94
		4758.79			5567.06
		4763.73			5567.88
		4767.42			5583.5
		4775.23			5586.78
		4778.52			5589.25
		4815.09			5592.95
		4816.32			5594.18
		4821.66			5597.88
		4821.66			5600.76
		4828.65			5607.33
		4840.15			5612.67
		4847.14			5631.57
		4847.55			5633.63
		4863.17			5637.33
		4863.58			5644.31
		4865.63			5650.48
		4875.49			5658.69
		4875.9			5664.86
		4883.71			5679.65
		4884.94			5704.72
		4893.98			5711.7
		4898.09			5733.07
		4942.47			5734.3
		4946.17			5737.59
		4958.5			5738.41
		4959.32			5742.11
		4965.48			5758.14
		4966.31			5760.19
		4966.31			5776.63
		4988.9			5786.08
		5001.23			5795.12
		5034.11			5798.41
		5036.16			5809.09
		5044.38			5823.06
		5050.95			5823.06
		5061.64			5832.1
		5065.75			5841.96
		5079.72			5847.72
		5091.63			5853.47
		5094.51			5855.93
		5095.33			5863.74
		5105.6			5871.96
		5124.1			5872.78
		5126.15			5877.3
		5132.73			5886.75
		5156.56			5887.57
		5166.01			5894.56
		5172.99			5912.23
		5181.21			5922.09
		5184.5			5931.54
		5193.54			5936.06
		5200.11			5937.7
		5209.15			5940.99
		5223.13			5950.44
		5233.81			5954.55
		5244.08			5959.07
		5244.49			5961.95
		5265.04			5962.77
		5272.44			5989.48
		5280.65			6007.97
		5296.68			6008.79
		5298.32			6039.61
		5304.49			6051.53
		5309.42			6058.51
		5309.42			6076.59
		5348.04			6090.15
		5348.45			6093.85
		5362.02			6097.55
		5368.18			6097.96
		5385.44			6113.99
		5387.08			6116.45
		5389.96			6120.56
		5405.16			6123.85
		5413.38			6130.84
		5427.35			6137.82
		5447.07			6143.16
		5449.95			6143.57
		5450.36			6144.81
		5454.47			6152.61
		5471.32			6196.99
		5472.14			6200.28
		5476.25			6203.16
		5502.55			6203.57
		5508.71			6216.31
		5526.38			6235.21
		5528.44			6238.08
		5532.13			6249.18
		5551.04			6250
		5559.66			6277.53
		5568.29			6287.39
		5569.12			6293.56
		5577.74			6303.01
		5583.5			6308.76
		5597.47			6336.7
		5602.4			6364.23
		5606.1			6370.81
		5608.56			6370.81
		5617.6			6376.56
		5625			6390.12
		5638.15			6393
		5653.76			6398.34
		5657.05			6399.16
		5674.72			6401.22
		5682.53			6407.79
		5691.57			6414.37
		5695.27			6417.65
		5695.68			6436.97
		5698.96			6443.95
		5701.43			6452.58
		5723.62			6479.29
		5729.37			6479.29
		5746.63			6486.27
		5747.04			6489.15
		5747.86			6489.56
		5752.79			6494.08
		5765.94			6496.96
		5781.56			6502.71
		5782.38			6514.63
		5782.79			6533.94
		5794.3			6535.17
		5797.17			6539.28
		5817.31			6566.4
		5830.87			6573.39
		5838.68			6576.68
		5838.68			6577.5
		5862.1			6604.21
		5863.74			6612.43
		5864.15			6632.97
		5886.75			6637.9
		5886.75			6650.64
		5892.09			6655.57
		5896.2			6662.15
		5911.82			6674.06
		5946.34			6678.58
		5960.31			6682.28
		5967.29			6702.83
		5968.94			6704.47
		5982.08			6725.43
		5986.19			6745.15
		6004.68			6781.31
		6008.38			6803.09
		6036.74			6807.2
		6043.31			6813.77
		6053.99			6816.24
		6082.76			6835.96
		6091.39			6879.11
		6094.68			6885.27
		6098.37			6888.56
		6113.17			6902.12
		6114.81			6923.49
		6119.33			6926.77
		6123.44			6929.65
		6130.01			6932.12
		6139.46			6949.79
		6218.36			6971.56
		6224.93			6976.09
		6255.34			6987.59
		6263.56			7004.03
		6286.16			7041.83
		6296.84			7070.18
		6303.01			7073.88
		6307.12			7096.48
		6327.66			7128.53
		6332.59			7138.81
		6350.26			7145.79
		6355.6			7161.82
		6369.99			7176.2
		6409.44			7177.02
		6427.52			7227.56
		6436.14			7267.42
		6445.6			7275.23
		6447.24			7280.98
		6448.47			7284.68
[truncated: 8,143 more rows]
