# Supplementary material for: Deletion of EP3 prostaglandin receptor in murine macrophages aggravates diet-induced obesity by suppressing SPARC
Source: EMBO J. 2025 Jul 23;44(18):4962–83. doi: 10.1038/s44318-025-00508-y (PMC12436609; doi:10.1038/s44318-025-00508-y)
Supplement: Supplementary file 11 — Appendix Figure Source Data [file 44318_2025_508_MOESM11_ESM.zip › Source data Appendix Figure/Appendix Figure S4/Appendix Figure S4K/Appendix Figure S4K.xlsx]

## Sheet: Appendix Figure S4K
	iWAT	EP3F/F		iWAT	EP3F/FLysMCre
		200.115			200.937
		201.759			201.759
		201.759			206.69
		202.17			208.333
		202.581			214.086
		204.224			215.73
		205.046			218.195
		206.279			219.017
		207.101			219.428
		207.922			221.072
		207.922			225.181
		208.333			226.824
		208.744			230.934
		209.977			232.577
		209.977			234.221
		210.799			236.686
		211.621			236.686
		212.032			238.741
		212.032			239.152
		214.086			241.206
		214.086			246.137
		214.497			248.192
		214.497			248.603
		217.373			249.836
		217.373			257.232
		217.373			258.876
		217.784			260.108
		217.784			265.861
		217.784			266.272
		218.606			267.916
		220.661			268.738
		221.893			271.614
		222.715			272.436
		223.537			272.847
		225.592			273.258
		227.235			278.189
		227.235			279.011
		227.235			280.654
		228.468			282.709
		228.879			285.585
		229.29			287.64
		229.29			288.051
		230.112			289.694
		230.112			292.571
		230.523			294.214
		230.523			294.214
		231.345			297.913
		233.81			306.131
		233.81			309.829
		235.043			309.829
		235.865			309.829
		235.865			311.062
		236.275			317.636
		236.686			320.513
		236.686			325.033
		236.686			325.855
		237.508			326.677
		237.919			329.553
		237.919			331.197
		237.919			331.197
		238.33			331.607
		238.33			331.607
		239.152			333.662
		240.385			336.128
		241.206			341.469
		241.206			345.579
		241.617			350.099
		242.439			351.742
		243.261			357.084
		243.672			357.906
		243.672			362.426
		243.672			363.659
		243.672			364.481
		244.083			364.481
		244.494			366.535
		245.726			368.179
		246.548			370.644
		249.836			371.466
		249.836			381.328
		249.836			382.561
		252.301			388.314
		252.301			388.725
		252.712			391.19
		253.123			391.601
		253.123			392.423
		253.123			395.299
		253.534			396.121
		255.178			400.641
		256.821			403.107
		256.821			403.517
		257.232			403.928
		257.643			405.161
		257.643			405.983
		258.054			407.216
		258.876			409.27
		260.108			420.776
		260.519			424.885
		261.341			426.529
		261.341			427.761
		262.163			431.46
		262.985			437.212
		264.218			438.034
		266.272			438.445
		266.272			438.856
		266.683			442.143
		267.094			442.143
		267.094			443.787
		267.916			447.485
		269.149			449.129
		269.97			449.129
		269.97			449.54
		270.381			449.951
		270.381			450.362
		270.381			450.773
		272.436			451.594
		272.436			452.005
		272.436			454.882
		272.436			460.224
		272.847			461.867
		272.847			462.689
		272.847			467.209
		274.49			469.675
		275.312			470.085
		275.312			472.551
		275.723			474.606
		276.545			484.057
		276.956			486.111
		278.6			486.933
		279.011			488.988
		279.011			490.22
		280.654			491.042
		281.887			499.671
		282.298			500.082
		282.709			507.479
		283.12			513.231
		283.941			514.875
		283.941			515.697
		285.585			520.628
		285.996			520.628
		286.407			522.272
		288.462			524.326
		288.872			525.148
		288.872			528.024
		290.927			529.668
		292.571			529.668
		292.982			531.723
		294.214			534.599
		294.214			535.01
		295.036			536.243
		295.858			536.243
		295.858			536.654
		297.502			539.119
		298.323			539.119
		299.145			539.53
		300.378			547.337
		300.378			551.036
		300.789			557.61
		301.611			561.719
		302.022			562.541
		302.844			569.527
		303.254			571.17
		304.076			571.581
		304.487			572.814
		304.898			574.047
		306.131			576.923
		306.542			580.21
		306.953			582.676
		308.185			586.374
		309.007			587.607
		309.007			596.236
		309.007			597.058
		309.829			599.112
		310.651			603.222
		311.062			606.92
		311.062			608.153
		311.473			611.851
		311.473			613.905
		311.884			615.138
		311.884			620.891
		312.705			621.302
		313.116			621.713
		315.171			625.411
		315.993			636.095
		317.226			648.833
		317.636			649.244
		318.458			649.244
		318.458			652.942
		319.691			654.175
		320.924			656.229
		320.924			665.68
		321.335			668.146
		321.335			672.255
		322.156			673.899
		322.156			676.364
		323.8			678.008
		323.8			680.884
		325.033			681.295
		325.033			682.528
		326.677			684.583
		327.909			687.048
		328.32			687.87
		329.142			687.87
		329.142			689.924
		329.553			690.335
		329.964			692.801
		330.375			694.034
		330.375			694.855
		331.197			696.088
		331.197			696.499
		333.251			696.499
		333.662			698.964
		334.073			698.964
		334.484			700.608
		335.717			706.772
		336.128			707.183
		336.949			716.223
		337.36			722.387
		338.182			723.208
		339.004			727.318
		340.237			733.481
		341.059			735.125
		341.469			739.234
		341.88			741.7
		342.291			742.521
		342.291			748.274
		343.524			749.918
		343.935			752.383
		344.757			752.794
		345.579			753.616
		345.579			758.958
		345.989			758.958
		349.277			761.012
		350.099			762.245
		350.51			763.067
		351.742			765.122
		352.153			767.176
		352.564			767.587
		353.797			770.874
		353.797			771.696
		354.208			779.915
		354.619			780.325
		355.44			783.613
		356.673			786.078
		357.495			788.955
		358.317			788.955
		358.317			789.366
		360.371			789.776
		360.782			791.831
		360.782			795.118
		361.193			800.871
		361.604			802.515
		362.015			803.337
		362.015			803.337
		362.426			806.213
		362.426			806.624
		362.837			808.268
		362.837			812.377
		364.07			812.788
		364.892			814.842
		364.892			816.486
		365.302			818.54
		366.124			818.951
		366.124			819.362
		366.535			820.595
		366.946			821.006
		367.357			825.937
		367.357			826.348
		367.768			831.279
		367.768			831.69
		368.179			832.512
		368.179			834.155
		368.59			837.442
		369.822			839.497
		370.644			840.319
		373.11			846.072
		373.932			847.304
		374.343			847.715
		374.343			848.126
		374.753			852.646
		375.164			852.646
		376.397			855.523
		376.397			858.399
		376.397			863.33
		377.63			864.152
		378.041			867.85
		382.15			875.657
		382.15			876.89
		383.383			880.588
		383.383			891.683
		384.615			899.08
		386.259			900.312
		386.259			900.312
		387.081			900.723
		388.314			902.367
		389.135			903.189
		389.135			904.421
		389.546			905.243
		390.368			907.298
		391.601			908.12
		392.834			909.352
		394.066			913.462
		395.299			919.214
		395.299			923.734
		397.765			924.967
		397.765			928.665
		398.176			940.582
		399.819			942.636
		400.23			949.622
		400.641			950.444
		402.696			950.855
		403.517			951.266
		403.517			951.266
		405.161			956.197
		405.983			957.84
		405.983			959.073
		405.983			966.469
		406.394			968.524
		406.805			968.935
		406.805			973.455
		406.805			979.208
		407.216			980.851
		407.216			983.317
		407.216			983.728
		407.216			984.139
		408.448			988.659
		408.448			989.481
		408.859			990.302
		409.27			993.59
		409.681			994.001
		410.092			994.001
		410.092			994.001
		410.503			994.822
		412.558			995.644
		412.558			998.521
		413.379			1000.16
		413.79			1002.63
		413.79			1003.45
		414.201			1004.68
		414.201			1005.1
		414.612			1005.51
		414.612			1008.79
		415.023			1009.62
		415.845			1012.9
		416.256			1020.71
		417.078			1025.23
		417.488			1026.05
		417.488			1028.52
		418.31			1028.93
		418.721			1029.75
		419.132			1032.22
		419.954			1035.09
		420.776			1037.56
		421.187			1039.61
		422.83			1040.02
		423.241			1040.85
		424.063			1041.67
		425.296			1043.31
		425.707			1047.83
		426.529			1049.88
		427.35			1049.88
		427.761			1052.76
		428.994			1053.17
		429.405			1055.64
		429.816			1056.46
		430.638			1056.87
		431.049			1057.69
		433.103			1059.34
		434.336			1060.16
		435.569			1060.98
		435.569			1065.5
		436.391			1067.55
		436.391			1070.02
		436.391			1071.25
		437.212			1071.66
		437.623			1075.77
		437.623			1079.06
		438.034			1079.47
		438.856			1080.7
		438.856			1081.53
		440.089			1082.35
		440.5			1086.46
		441.732			1091.39
		443.376			1091.8
		443.376			1095.91
		444.609			1096.73
		445.02			1096.73
		445.02			1101.66
		445.431			1102.89
		445.431			1104.54
		445.842			1105.77
		446.663			1109.06
		447.485			1110.29
		447.896			1110.29
		449.54			1116.04
		449.54			1117.28
		449.54			1118.92
		449.951			1119.33
		452.005			1123.44
		452.827			1128.78
		454.06			1129.19
		454.06			1130.42
		454.471			1131.66
		454.471			1133.71
		454.882			1135.36
		456.114			1137.82
		456.525			1138.23
		457.758			1140.29
		457.758			1147.27
		457.758			1147.27
		459.813			1147.68
		461.045			1148.5
		461.456			1151.38
		463.922			1151.38
		465.976			1153.02
		467.209			1159.6
		468.031			1160.01
		468.853			1161.65
		468.853			1162.47
		470.085			1165.76
		470.496			1167.41
		470.907			1169.05
		471.318			1170.69
		474.195			1173.57
		474.195			1173.57
		474.195			1175.21
		475.016			1175.21
		475.016			1179.32
		475.427			1181.38
		475.427			1185.9
		475.427			1187.13
		475.427			1187.95
		476.249			1187.95
		476.66			1189.18
		477.482			1190.83
		477.482			1194.94
		477.893			1196.17
		478.304			1197.4
		479.126			1197.4
		479.947			1203.16
		480.358			1207.68
		482.002			1212.61
		482.002			1214.25
		482.413			1214.25
		483.235			1216.31
		485.7			1218.36
		485.7			1220
		485.7			1220.83
		485.7			1226.99
		487.344			1231.92
		488.988			1233.97
		490.22			1238.08
		490.22			1238.9
		490.631			1245.89
		491.864			1247.54
		492.686			1252.46
		492.686			1254.11
		493.918			1254.93
		493.918			1257.4
		494.329			1259.04
		494.74			1259.86
		494.74			1260.27
		494.74			1263.97
		495.973			1263.97
		496.384			1264.38
		496.795			1264.79
		498.028			1266.03
		498.028			1267.26
		498.028			1268.08
		498.439			1269.72
		498.849			1274.24
		499.671			1277.94
		500.082			1278.35
		500.082			1280
		501.315			1280.82
		501.726			1286.57
		501.726			1292.32
		502.959			1297.26
		503.369			1299.31
		503.369			1300.54
		504.191			1300.95
		504.191			1306.71
		504.602			1307.53
		505.013			1310.82
		505.835			1314.1
		506.246			1314.92
		506.246			1315.34
		507.068			1316.16
		507.479			1316.98
		508.3			1317.39
		509.533			1320.27
		510.355			1321.09
		510.766			1324.79
		511.588			1326.43
		511.999			1328.07
		513.231			1328.89
		513.231			1329.72
		513.642			1331.77
		514.053			1332.59
		514.053			1337.53
		514.875			1337.94
		515.286			1340.4
		515.697			1342.46
		516.108			1342.87
		516.93			1344.1
		517.341			1350.26
		517.341			1351.5
		517.341			1353.96
		521.45			1355.61
		521.45			1358.07
		521.45			1361.77
		521.861			1365.88
		521.861			1367.11
		522.272			1372.45
		523.504			1372.86
		523.504			1377.38
		523.915			1377.38
		524.326			1377.79
		524.326			1378.62
		524.326			1383.96
		525.559			1385.6
		526.381			1386.01
		526.381			1394.23
		526.792			1395.87
		526.792			1396.29
		528.435			1400.81
		528.435			1404.91
		530.079			1405.74
		530.901			1406.56
		530.901			1406.56
		531.723			1407.79
		532.133			1409.02
		532.955			1410.67
		535.01			1412.72
		537.886			1413.54
		539.119			1413.95
		539.119			1413.95
		540.352			1414.78
		541.174			1415.19
		541.174			1419.3
		541.584			1420.12
		541.584			1421.35
		542.406			1421.76
		542.817			1437.38
		543.228			1439.02
		543.639			1439.84
		543.639			1445.18
		544.05			1445.6
		544.872			1446.42
		546.926			1451.35
		546.926			1455.87
		547.337			1456.69
		547.337			1459.98
		547.748			1459.98
		550.214			1460.8
		550.214			1460.8
		551.036			1462.85
		551.857			1463.67
		551.857			1465.73
		553.912			1466.55
		555.145			1466.96
		555.145			1467.37
		555.966			1467.78
		556.788			1469.02
		557.199			1479.29
		557.199			1479.29
		558.432			1479.29
		559.254			1485.04
		560.076			1486.28
		560.487			1486.69
		560.487			1487.51
		563.774			1489.56
		566.239			1489.56
		566.65			1491.21
		568.294			1494.9
		568.294			1499.42
		568.294			1500.25
		569.527			1501.89
		570.348			1502.3
		571.17			1503.53
		571.17			1508.46
		571.581			1509.7
		573.225			1510.93
		573.636			1515.86
		574.458			1517.09
		575.279			1517.51
		577.334			1521.2
		578.156			1525.31
		578.567			1526.13
		578.978			1526.96
		579.799			1532.71
		580.21			1534.76
		580.21			1535.17
		581.854			1538.05
		582.265			1540.52
		582.676			1541.34
		583.087			1543.8
		584.32			1547.09
		584.32			1547.91
		585.141			1548.73
		585.552			1549.14
		585.963			1552.84
		585.963			1553.25
		587.607			1555.31
		588.018			1558.18
		588.018			1558.6
		588.018			1560.24
		588.84			1560.65
		588.84			1568.46
		589.25			1569.28
		590.072			1572.16
		590.483			1578.73
		591.305			1582.02
		591.305			1582.43
		591.305			1584.07
		591.716			1584.07
		592.127			1584.48
		592.127			1587.77
		592.538			1589.41
		592.538			1593.11
		592.949			1603.8
		594.181			1608.32
		595.003			1609.55
		596.236			1609.96
		596.236			1609.96
		596.647			1612.84
		597.88			1614.89
		598.291			1616.12
		599.112			1616.95
		599.523			1620.64
		600.756			1621.06
		601.167			1622.29
		601.167			1623.11
		601.989			1626.4
		601.989			1630.51
		602.811			1631.74
		603.632			1634.62
		604.454			1635.03
		606.098			1639.13
		608.153			1644.48
		608.153			1647.77
		608.563			1647.77
		608.563			1649.41
		608.974			1651.46
		609.385			1651.87
		610.207			1653.93
		610.618			1654.75
		611.029			1660.09
		611.44			1661.33
		612.262			1662.15
		612.262			1663.79
		613.083			1664.2
		613.083			1664.61
		613.083			1665.02
		613.905			1665.43
		615.138			1666.26
		615.138			1666.26
		618.425			1666.26
		618.425			1668.72
		618.425			1670.78
		618.836			1675.3
		618.836			1675.71
		618.836			1676.12
		619.247			1678.17
		621.713			1678.17
		621.713			1678.99
		624.589			1681.87
		625.822			1684.75
		626.233			1685.16
		629.52			1686.39
		629.931			1687.21
		629.931			1687.21
		630.342			1687.62
		630.342			1694.2
		630.753			1695.43
		631.164			1699.54
		631.575			1700.36
		631.986			1700.36
		631.986			1702.01
		632.396			1702.01
		632.396			1703.24
		633.629			1703.65
		635.273			1706.53
		636.095			1708.99
		636.095			1710.63
		637.738			1711.46
		638.56			1712.28
		638.56			1717.21
		639.382			1718.03
		640.204			1719.26
		640.204			1719.67
		640.615			1721.73
		642.258			1725.43
		642.669			1726.25
		643.491			1726.66
		643.902			1729.13
		645.546			1733.65
		646.778			1734.06
		646.778			1734.88
		646.778			1738.58
		647.6			1738.99
		650.477			1739.81
		650.477			1739.81
		650.888			1739.81
		652.531			1742.28
		652.942			1743.51
		653.353			1745.97
		653.764			1749.26
		653.764			1753.37
		654.997			1753.78
		654.997			1757.48
		655.408			1759.12
		655.408			1759.12
		655.819			1759.94
		655.819			1760.36
		655.819			1761.18
		657.873			1761.59
		657.873			1762
		658.695			1764.05
		658.695			1765.29
		659.106			1765.7
		659.517			1767.34
		661.16			1771.45
		662.393			1772.27
		663.215			1773.91
		663.626			1778.43
		663.626			1778.43
		664.448			1779.67
		666.091			1781.72
		666.913			1786.65
		666.913			1788.3
		668.557			1793.23
		668.557			1793.64
		669.379			1799.8
		669.379			1799.8
		669.79			1800.21
		670.201			1802.27
		671.844			1816.24
		672.255			1817.06
		672.666			1817.47
		673.488			1818.29
		673.899			1820.35
		674.721			1821.99
		675.131			1827.33
		675.542			1827.33
		675.953			1828.98
		676.364			1832.27
		676.364			1833.09
		676.364			1836.79
		676.775			1837.2
		677.186			1837.61
		677.186			1837.61
		677.597			1838.84
		677.597			1841.72
		678.83			1845
		680.884			1851.99
		680.884			1854.04
		680.884			1854.87
		681.295			1855.28
		681.706			1856.51
		682.117			1860.62
		682.528			1862.26
		682.528			1862.67
		682.939			1867.6
		682.939			1868.01
		684.993			1870.89
		685.404			1871.71
		685.815			1876.64
		685.815			1877.06
		687.87			1879.52
		687.87			1884.04
		689.924			1884.45
		690.335			1887.33
		691.157			1893.49
		691.568			1895.96
		693.623			1902.94
		694.034			1904.17
		695.266			1905.41
		698.143			1905.82
		702.663			1907.87
		702.663			1908.28
		703.074			1909.52
		705.539			1911.16
		705.539			1912.8
		705.95			1913.21
		706.361			1914.04
		706.772			1915.27
		708.005			1917.73
		708.005			1918.97
		710.47			1919.38
		710.881			1920.2
		711.292			1921.43
		712.114			1922.26
		712.525			1923.49
		712.936			1928.42
		713.346			1928.42
		716.634			1928.83
		716.634			1931.71
		717.045			1934.17
		717.867			1934.58
		720.332			1936.23
		721.976			1940.75
		722.387			1941.16
		722.387			1943.62
		723.208			1948.96
		723.619			1949.38
		723.619			1949.79
		725.674			1953.48
		726.085			1953.48
		726.907			1960.06
		726.907			1960.47
		727.728			1961.7
		727.728			1965.4
		728.961			1965.81
		729.372			1966.63
		729.372			1969.1
		729.372			1969.51
		730.605			1971.57
		731.427			1972.39
		731.427			1972.8
		732.249			1973.21
		732.249			1976.5
		733.481			1978.14
		733.481			1982.25
		734.303			1982.25
		734.303			1983.07
		734.303			1985.12
		735.536			1988.41
		735.947			1990.88
		736.358			1995.4
		736.358			1995.4
		737.179			2006.9
		737.59			2006.9
		738.001			2008.55
		738.001			2008.55
		738.412			2010.19
		738.823			2010.6
		740.056			2012.24
		740.056			2012.66
		740.878			2013.48
		740.878			2015.53
		741.289			2016.77
		742.11			2018.41
		742.11			2021.7
		743.343			2022.52
		744.165			2022.93
		745.809			2024.16
		746.631			2024.98
		747.041			2025.39
		747.863			2029.91
		748.274			2034.85
		748.274			2035.26
		748.685			2035.67
		749.507			2036.49
		749.918			2038.13
		749.918			2040.19
		750.329			2043.47
		750.329			2047.99
		751.972			2049.23
		752.383			2049.23
		752.794			2052.1
		753.616			2058.68
		754.027			2058.68
		754.027			2060.73
		754.849			2062.38
		754.849			2063.2
		756.082			2064.84
		756.082			2066.07
		757.314			2066.07
		759.78			2069.36
		761.012			2070.59
		764.711			2071.83
		764.711			2071.83
		765.122			2072.24
		765.943			2072.24
		766.765			2074.29
		766.765			2077.58
		767.176			2079.22
		769.642			2081.28
		772.929			2081.28
		772.929			2083.33
		773.34			2083.33
		774.984			2083.74
		775.394			2084.57
		776.216			2085.39
		777.038			2086.21
		777.86			2091.14
		777.86			2092.37
		778.271			2093.61
		780.736			2096.07
		781.558			2098.13
		781.969			2100.59
		783.613			2100.59
		784.024			2101
		785.256			2102.65
		785.256			2107.99
		786.078			2108.81
		786.078			2109.63
		787.311			2110.45
		787.722			2112.1
		788.133			2114.97
		788.133			2117.03
		788.955			2117.85
		789.366			2119.08
		789.366			2121.14
		789.366			2124.43
		793.475			2130.18
		793.886			2130.59
		793.886			2133.88
		795.94			2134.7
		797.173			2137.99
		797.995			2138.81
		798.406			2139.22
		798.406			2140.86
		798.817			2141.68
		802.515			2142.09
		802.926			2145.38
		803.337			2146.2
		804.98			2152.37
		804.98			2152.78
		805.391			2155.24
		805.802			2162.64
		805.802			2165.93
		807.446			2169.21
		807.857			2169.21
		807.857			2171.27
		808.268			2173.73
		809.089			2173.73
		810.322			2174.14
		810.733			2175.79
		811.966			2175.79
		814.02			2177.43
		814.842			2177.84
		815.253			2179.49
		815.664			2180.72
		816.075			2183.18
		816.075			2186.47
		818.13			2186.88
		818.54			2190.17
		818.54			2190.58
		821.417			2191.82
		822.65			2194.28
		823.471			2196.75
		824.293			2197.98
		824.704			2197.98
		825.115			2200.44
		826.348			2201.68
		826.759			2201.68
		827.991			2203.32
		827.991			2206.61
		828.402			2207.84
		828.813			2211.13
		831.69			2211.54
		832.512			2211.95
		832.922			2214.41
		834.977			2217.29
		835.388			2219.76
		835.799			2221.4
		836.21			2223.45
		837.442			2223.45
		837.853			2225.51
		837.853			2227.97
		839.497			2230.03
		839.497			2230.44
		840.319			2230.85
		840.73			2234.14
		841.141			2234.96
		841.141			2234.96
		841.552			2237.43
		844.017			2238.25
		844.428			2239.89
		846.483			2245.23
		847.304			2246.05
		848.537			2248.11
		848.537			2248.93
		848.537			2249.34
		848.948			2251.4
		849.77			2251.81
		851.414			2257.56
		851.824			2260.44
		852.646			2261.26
		852.646			2261.26
		852.646			2264.14
		852.646			2264.96
		853.057			2269.89
		853.879			2270.3
		854.29			2271.12
		854.701			2274.41
		855.523			2280.57
		855.934			2287.56
		856.345			2287.97
		857.166			2294.54
		857.166			2297.01
		857.577			2298.65
		858.399			2298.65
		860.043			2301.53
		862.097			2306.05
		862.508			2307.28
		863.33			2307.28
		864.563			2307.69
		864.974			2308.1
		865.796			2309.75
		866.206			2310.16
		866.206			2312.21
		866.206			2315.5
		866.617			2316.73
		867.439			2318.79
		868.261			2319.2
		868.672			2324.13
		869.083			2324.13
		871.137			2324.54
		871.548			2324.95
		871.548			2325.77
		871.959			2326.59
		873.603			2332.35
		874.014			2333.99
		874.014			2336.05
		876.068			2346.32
		877.301			2346.73
		878.123			2347.55
		878.945			2347.96
		879.767			2348.37
		880.588			2349.2
		880.588			2350.43
		883.465			2350.84
		884.287			2356.59
		884.698			2356.59
		887.163			2362.76
		887.574			2365.63
		887.574			2367.28
		888.396			2375.9
		891.272			2378.78
		892.094			2379.19
		892.916			2387.82
		892.916			2389.05
		893.327			2391.11
		894.149			2391.93
		894.149			2392.75
		895.381			2393.57
		895.381			2396.45
		896.614			2397.27
		896.614			2398.5
		897.025			2403.85
		897.025			2404.67
		897.436			2405.08
		898.258			2405.08
		899.49			2407.13
		900.312			2407.54
		900.312			2408.37
		901.134			2408.37
		901.134			2409.6
		901.956			2412.47
		902.778			2413.71
		904.011			2415.35
		904.832			2419.05
		904.832			2420.28
		905.654			2428.09
		906.476			2435.08
		906.887			2439.18
		907.298			2441.24
		907.298			2441.65
		907.709			2443.29
		907.709			2444.12
		908.531			2444.53
		908.941			2448.22
		910.174			2448.64
		910.585			2453.16
		910.996			2453.98
		911.818			2454.39
		913.462			2455.62
		913.872			2456.03
		914.283			2458.91
		915.105			2460.55
		915.516			2461.78
		917.982			2463.02
		917.982			2465.07
		918.393			2465.07
		918.393			2467.13
		921.68			2470
		922.913			2472.06
		922.913			2474.11
		923.323			2475.34
		923.734			2476.17
		923.734			2477.4
		925.789			2478.22
		927.022			2480.28
		927.844			2481.92
		928.254			2484.39
		928.665			2487.26
		929.487			2490.55
		930.309			2491.78
		930.309			2492.19
		930.309			2496.3
		930.72			2497.95
		931.953			2500
		931.953			2501.64
		932.364			2504.11
		932.774			2509.04
		932.774			2509.86
		933.185			2511.92
		933.596			2514.38
		934.007			2518.08
		934.418			2520.55
		934.829			2524.24
		935.24			2524.24
		935.24			2525.48
		935.651			2527.12
		936.884			2527.12
		936.884			2528.76
		938.116			2532.87
		938.527			2532.87
		940.582			2533.28
		941.404			2535.34
		942.226			2538.63
		944.691			2538.63
		945.513			2539.04
		945.513			2539.45
		946.746			2539.86
		948.8			2546.02
		949.211			2546.43
		949.622			2554.65
		950.444			2559.58
		951.266			2561.23
		953.32			2562.05
		954.964			2567.8
		955.786			2569.86
		956.607			2573.96
		957.018			2579.72
		957.429			2581.36
		957.84			2589.17
		959.073			2590.4
		961.128			2592.05
		962.771			2593.69
		962.771			2595.33
		963.593			2595.33
		963.593			2596.98
		964.004			2598.62
		964.004			2606.02
		964.004			2608.07
		964.415			2608.89
		965.648			2610.54
		966.059			2612.18
		967.291			2622.86
		969.346			2628.62
		969.346			2630.67
		969.757			2635.19
		970.168			2644.64
		970.579			2646.28
		970.989			2647.11
		970.989			2650.8
		971.4			2652.04
		971.811			2654.91
		972.222			2656.15
		972.222			2661.9
		972.633			2661.9
		973.455			2662.31
		973.866			2662.72
		974.688			2663.54
		974.688			2664.37
		975.099			2665.6
		975.51			2666.42
		975.92			2668.06
		975.92			2674.23
		976.331			2676.28
		977.564			2678.34
		978.797			2679.57
		979.208			2683.68
		979.619			2683.68
		980.44			2684.5
		981.262			2686.14
		982.084			2686.14
		982.906			2687.79
		982.906			2689.84
		982.906			2691.9
		983.317			2695.59
		983.728			2696.01
		984.55			2697.24
		985.782			2700.94
		986.193			2705.87
		987.015			2714.5
		987.426			2716.55
		987.837			2716.55
		989.481			2718.2
		989.892			2719.43
		991.535			2721.07
		994.001			2721.89
		994.412			2726
		994.822			2728.88
		997.699			2728.88
		998.521			2729.29
		998.932			2730.11
		998.932			2730.11
		1000.16			2735.04
		1000.99			2736.69
		1002.22			2741.21
		1002.63			2742.03
		1003.86			2744.08
		1004.68			2746.14
		1005.92			2746.14
		1006.33			2747.78
		1006.33			2752.3
		1006.33			2755.18
		1006.74			2755.59
		1007.56			2756
		1007.97			2764.63
		1008.38			2766.68
		1008.79			2767.09
		1009.2			2773.26
		1010.85			2773.67
		1011.67			2780.65
		1012.08			2782.3
		1012.49			2790.11
		1012.9			2792.16
		1013.31			2794.62
		1013.73			2802.43
		1015.78			2804.9
		1015.78			2805.31
		1018.65			2809.01
		1018.65			2811.88
		1019.07			2815.58
		1019.07			2815.58
		1019.07			2818.05
		1019.48			2818.46
		1021.94			2818.87
		1022.35			2821.34
		1022.35			2821.75
		1023.18			2829.14
		1024			2829.14
		1024.82			2829.96
		1026.05			2834.89
		1026.05			2836.13
		1027.7			2836.13
		1028.93			2839.83
		1029.75			2841.06
		1029.75			2843.52
		1029.75			2843.93
		1031.39			2845.58
		1031.81			2846.4
		1032.22			2850.51
		1032.22			2859.96
		1033.04			2865.71
		1033.04			2868.18
		1033.04			2868.59
		1034.68			2873.52
		1034.68			2874.34
		1035.91			2875.99
		1037.15			2884.2
		1038.38			2885.44
		1038.38			2888.72
		1038.38			2891.19
		1038.79			2891.6
		1038.79			2897.76
		1040.02			2897.76
		1041.67			2901.46
		1043.31			2903.11
		1043.72			2907.22
		1043.72			2907.63
		1044.54			2910.91
		1046.19			2916.26
		1046.6			2920.36
		1046.6			2921.19
		1047.01			2923.24
		1047.01			2924.06
		1047.42			2925.3
		1047.42			2930.64
		1048.24			2930.64
		1048.24			2931.05
		1049.06			2934.75
		1049.47			2938.03
		1049.88			2939.68
		1050.3			2940.09
		1050.3			2947.07
		1050.71			2952.83
		1051.94			2954.47
		1051.94			2956.11
		1053.58			2961.87
		1054.82			2962.69
		1055.23			2964.74
		1055.23			2975.84
		1056.05			2977.89
		1058.51			2980.77
		1060.16			2981.59
		1060.57			2984.47
		1060.98			2985.29
		1061.39			2990.63
		1063.03			2992.28
		1063.44			2993.51
		1063.44			2996.8
		1063.86			2997.21
		1064.27			2997.62
		1064.27			2998.85
		1064.68			3000.49
		1064.68			3000.49
		1065.09			3004.6
		1066.32			3006.25
		1067.14			3006.25
		1067.14			3007.07
		1067.14			3007.89
		1067.55			3011.18
		1067.96			3012.82
		1067.96			3014.88
		1068.38			3019.81
		1070.02			3022.68
		1070.02			3024.74
		1071.25			3025.56
		1071.66			3026.38
		1071.66			3028.43
		1074.54			3032.95
		1074.54			3038.71
		1075.36			3041.17
		1076.18			3045.28
		1079.47			3052.27
		1079.47			3053.5
		1079.88			3053.91
		1080.29			3054.73
		1081.53			3057.61
		1081.94			3057.61
		1082.76			3058.02
		1083.17			3058.84
		1083.58			3062.13
		1083.99			3066.24
		1083.99			3071.99
		1084.4			3072.4
		1085.22			3082.26
		1085.22			3084.73
		1086.05			3087.2
		1086.46			3095.82
		1087.28			3099.11
		1087.69			3099.52
		1091.39			3100.34
		1092.21			3101.99
		1092.21			3103.22
		1092.21			3103.22
		1093.85			3103.22
		1094.26			3106.51
		1094.26			3108.15
		1095.09			3112.67
		1095.91			3120.07
		1095.91			3120.48
		1096.32			3127.47
		1096.32			3127.88
		1096.73			3128.29
		1097.96			3134.86
		1098.78			3143.08
		1098.78			3143.49
		1099.19			3147.19
		1100.84			3150.07
		1100.84			3150.48
		1101.66			3161.98
		1102.07			3168.56
		1102.07			3170.61
		1102.07			3182.12
		1102.48			3185.82
		1102.89			3190.75
		1103.71			3192.39
		1103.71			3192.8
		1103.71			3198.55
		1104.13			3200.61
		1104.54			3205.95
		1104.54			3208.83
		1104.54			3212.94
		1105.36			3216.22
		1106.18			3220.33
		1108.23			3221.15
		1108.65			3222.39
		1110.7			3229.37
		1110.7			3230.19
		1111.52			3230.61
		1112.34			3231.43
		1113.99			3233.48
		1113.99			3236.36
		1114.81			3250.33
		1115.63			3250.33
		1116.04			3252.79
		1116.86			3261.83
		1117.69			3263.48
		1118.51			3272.52
		1118.51			3273.34
		1119.74			3274.98
		1120.97			3275.8
		1121.8			3277.04
		1122.21			3281.15
		1122.21			3286.49
		1122.62			3308.27
		1122.62			3312.38
		1123.85			3312.79
		1127.55			3317.72
		1128.37			3319.36
		1128.37			3325.53
		1128.37			3328.81
		1128.37			3330.87
		1128.78			3333.74
		1129.19			3336.21
		1129.6			3338.26
		1130.01			3338.68
		1130.01			3351.82
		1130.42			3357.99
		1131.25			3363.74
		1131.66			3367.03
		1132.07			3367.44
		1132.07			3369.08
		1133.3			3371.14
		1133.71			3371.96
		1137			3374.01
		1137			3375.66
		1137			3381.41
		1137.41			3385.52
		1137.82			3398.26
		1140.29			3399.9
		1141.93			3399.9
		1142.34			3403.6
		1142.75			3404.01
		1142.75			3406.07
		1144.39			3411.41
		1145.22			3411.82
		1148.09			3420.86
		1148.5			3424.14
		1150.56			3426.2
		1150.56			3427.02
		1151.79			3427.43
		1152.61			3430.31
		1152.61			3436.47
		1152.61			3439.76
		1152.61			3454.96
		1153.02			3459.07
		1153.85			3461.13
		1155.08			3463.59
		1155.49			3469.76
		1156.31			3476.74
		1157.54			3477.56
		1157.95			3480.85
		1158.37			3484.14
		1160.01			3484.96
		1160.42			3491.53
		1161.65			3497.29
		1161.65			3499.75
		1162.89			3501.81
		1163.71			3506.33
		1164.94			3513.72
		1165.76			3519.07
		1166.58			3523.18
		1166.99			3535.91
		1167.41			3538.79
		1167.82			3541.26
		1171.52			3541.67
		1171.52			3549.47
		1171.52			3553.58
		1171.93			3558.1
		1174.8			3561.8
		1175.21			3562.21
		1176.45			3562.21
		1176.45			3567.97
		1176.45			3571.25
		1177.68			3575.77
		1178.09			3583.17
		1178.09			3588.51
		1178.5			3591.8
		1178.91			3602.48
		1179.73			3608.65
		1180.56			3611.11
		1181.38			3612.34
		1181.38			3613.17
		1182.61			3616.45
		1183.43			3617.28
		1183.43			3619.74
		1183.84			3631.25
		1184.25			3632.48
		1184.25			3648.09
		1185.08			3661.65
		1185.9			3667.41
		1186.31			3669.87
		1187.54			3671.11
		1187.54			3671.51
		1187.54			3677.27
		1187.54			3683.02
		1187.95			3685.08
		1192.06			3693.7
		1192.88			3697.4
		1193.7			3700.28
		1193.7			3708.5
		1195.76			3710.55
		1196.17			3710.96
		1196.17			3712.61
		1196.17			3715.07
		1196.58			3715.48
		1196.99			3717.13
		1197.4			3720.82
		1197.81			3723.7
		1199.05			3725.76
		1201.51			3725.76
		1201.51			3741.78
		1201.51			3752.05
		1202.33			3773.83
		1202.74			3780.82
		1203.98			3781.64
		1205.21			3784.52
		1205.62			3797.26
		1205.62			3798.49
		1206.03			3808.35
		1206.44			3809.17
		1208.09			3812.05
		1208.09			3816.57
		1208.5			3820.27
		1208.91			3820.27
		1213.02			3833.83
		1215.07			3838.76
		1216.31			3846.98
		1217.13			3848.21
		1217.54			3850.67
		1217.95			3852.73
		1217.95			3853.55
		1217.95			3858.07
		1218.77			3859.3
		1218.77			3861.77
		1219.18			3867.52
		1220.83			3869.16
		1221.24			3874.51
		1221.24			3877.38
		1221.65			3890.53
		1223.7			3896.7
		1224.11			3900.8
		1224.52			3902.04
		1226.58			3903.27
		1226.58			3907.79
		1227.81			3909.43
		1228.63			3913.13
		1229.04			3917.65
		1229.87			3919.3
		1230.28			3938.2
		1233.56			3940.25
		1234.8			3941.9
		1234.8			3944.77
		1235.21			3949.29
		1235.21			3950.53
		1235.21			3952.58
		1236.85			3973.95
		1237.67			3978.47
		1239.73			4003.53
		1241.78			4006.82
		1242.19			4012.16
		1242.19			4026.13
		1242.6			4033.12
		1242.6			4049.56
		1243.01			4067.64
		1243.42			4070.92
		1244.25			4072.57
		1244.66			4072.98
		1246.3			4074.62
		1246.71			4084.48
		1246.71			4097.22
		1247.12			4106.67
		1247.94			4107.49
		1248.36			4108.32
		1250.41			4110.37
		1251.23			4118.59
		1251.23			4126.81
		1251.23			4128.86
		1252.06			4134.2
		1252.06			4148.59
		1254.52			4155.98
		1257.81			4172.01
		1259.04			4188.03
		1259.45			4202.01
		1260.27			4202.83
		1260.68			4206.52
		1260.68			4213.1
		1260.68			4234.47
		1261.51			4234.88
		1261.51			4240.22
		1263.56			4258.3
		1263.97			4273.91
		1265.2			4283.37
		1265.62			4291.58
		1266.03			4312.95
		1266.44			4312.95
		1267.26			4315.01
		1268.08			4318.7
		1270.55			4323.23
		1271.78			4325.28
		1272.6			4328.57
		1272.6			4336.37
		1273.01			4340.07
		1273.42			4345.41
		1273.83			4363.49
		1274.24			4372.53
		1274.65			4374.59
		1274.65			4381.16
		1275.48			4414.04
		1275.89			4417.73
		1276.3			4429.65
		1276.3			4441.98
		1276.3			4447.73
		1277.94			4452.66
		1278.35			4465.81
		1278.76			4467.87
		1278.76			4475.67
		1279.17			4478.55
		1282.05			4494.99
		1282.46			4502.79
		1282.87			4518
		1285.75			4518
		1286.16			4520.46
		1286.57			4524.98
		1286.57			4524.98
		1287.39			4535.26
		1287.8			4541.83
		1288.21			4541.83
		1289.45			4556.62
		1289.45			4563.2
		1289.86			4586.21
		1291.09			4588.68
		1291.5			4619.08
		1292.32			4650.72
		1293.15			4651.96
		1295.61			4668.8
		1295.61			4674.15
		1296.02			4680.72
		1296.43			4698.39
		1296.43			4729.62
		1298.9			4733.32
		1300.13			4738.66
		1300.13			4743.59
		1300.95			4747.29
		1302.6			4768.65
		1303.42			4785.5
		1304.65			4796.6
		1305.06			4805.23
		1305.47			4807.69
		1306.71			4820.84
		1307.53			4831.52
		1308.35			4846.73
		1308.76			4847.96
		1309.17			4872.62
		1309.58			4875.9
		1309.58			4897.68
		1310.4			4911.65
		1310.82			4915.76
		1311.64			4923.57
		1312.46			4958.5
		1312.46			4965.48
		1312.46			4973.7
		1312.87			5018.49
		1312.87			5048.08
		1314.51			5094.1
		1315.34			5119.16
		1316.98			5133.14
		1318.62			5187.79
		1318.62			5189.84
		1319.86			5200.11
		1321.09			5219.84
		1321.09			5238.33
		1324.38			5269.15
		1325.61			5319.69
		1326.02			5322.16
		1329.31			5328.32
		1329.72			5333.25
		1330.13			5343.11
		1330.95			5345.17
		1331.36			5345.17
		1332.59			5349.69
		1332.59			5382.56
		1333.01			5392.42
		1333.83			5412.56
		1334.24			5430.64
		1335.06			5450.77
		1335.47			5450.77
		1335.47			5452.83
		1335.88			5458.17
		1335.88			5502.96
		1336.29			5515.7
		1337.11			5533.78
		1337.53			5548.57
		1338.35			5578.57
		1339.58			5669.38
		1340.81			5675.95
		1340.81			5680.88
		1341.22			5684.17
		1342.05			5688.69
		1343.28			5691.98
		1345.33			5697.32
		1345.33			5717.87
		1346.15			5762.24
		1349.03			5768.41
		1351.91			5790.6
		1352.32			5834.15
		1352.73			5845.25
		1353.55			5857.58
		1353.96			5957.02
		1353.96			5968.94
		1354.78			5984.96
		1355.19			6058.51
		1356.02			6066.32
		1356.02			6081.94
		1359.3			6115.63
		1359.3			6129.6
		1359.71			6137.41
		1361.36			6146.45
		1362.59			6210.14
		1362.59			6234.8
		1363.41			6240.55
		1363.41			6279.59
		1364.64			6282.87
		1364.64			6287.39
		1365.06			6322.73
		1365.47			6377.79
		1365.88			6399.98
		1367.93			6412.31
		1368.34			6452.58
		1369.16			6480.52
		1369.16			6580.79
		1369.99			6602.56
		1371.22			6720.5
		1371.63			6731.59
		1372.04			6731.59
		1372.45			6762.82
		1373.27			6771.86
		1373.68			6815.01
		1374.1			6827.33
		1374.51			6843.77
		1374.51			6894.31
		1374.92			6894.31
		1376.15			6907.05
		1376.15			6907.46
		1376.56			6911.98
		1377.38			6971.56
		1378.2			6989.23
		1379.44			7011.83
		1380.26			7065.25
		1380.26			7073.88
		1381.08			7092.78
		1381.08			7097.3
		1382.31			7131
		1382.72			7248.11
		1382.72			7262.08
		1383.55			7468.36
		1385.19			7531.23
		1385.19			7566.57
		1385.6			7588.76
		1386.01			7654.09
		1387.24			7672.17
		1387.24			7674.64
		1388.07			7774.49
		1388.48			7844.35
		1388.89			7854.21
		1390.94			7891.6
		1391.35			7925.3
		1392.18			8024.33
		1392.18			8189.92
		1392.59			8322.24
		1393.41			8332.92
		1394.64			8493.59
		1396.29			8621.38
		1397.52			8702.33
		1399.16			8744.66
		1399.57			8890.12
		1400.81			8918.06
		1402.04			9035.58
		1402.04			9049.56
		1402.04			9060.24
		1402.45			9312.13
		1402.86			9435.82
		1402.86			9638.81
		1402.86			9690.58
		1403.27			9759.61
		1406.15			10000.4
		1406.97			10163.5
		1407.79			10353.4
		1408.2			10479.5
		1409.85			10802.9
		1411.08			11089.7
		1411.49			11121.4
		1412.31			11535.2
		1412.72			11720.5
		1413.54			12318
		1414.37			12451.1
		1414.37			14366.4
		1415.6			15307
		1415.6			15864.2
		1416.42			17276.5
		1417.24			17523.4
		1417.65			18844.9
		1417.65			22388.2
		1418.06			200.526
		1418.47			202.17
		1418.89			202.581
		1420.53			203.813
		1420.94			203.813
		1420.94			209.155
		1420.94			215.319
		1421.76			222.304
		1423.41			223.537
		1423.82			230.934
		1423.82			235.865
		1424.23			236.275
		1424.64			242.028
		1425.46			244.494
		1425.87			249.836
		1426.28			251.479
		1428.34			258.465
		1428.34			258.465
		1429.16			260.519
		1429.57			262.574
		1429.98			287.229
		1429.98			291.338
		1431.21			292.16
		1431.21			292.16
		1431.62			295.447
		1432.45			296.269
		1432.86			303.254
		1433.27			306.131
		1437.38			313.527
		1437.38			320.924
		1438.2			321.335
		1439.43			326.266
		1441.08			333.662
		1441.08			335.306
		1441.08			336.949
		1442.72			338.593
		1443.54			348.455
		1444.77			348.455
		1446.01			349.277
		1446.42			350.51
		1446.83			354.208
		1446.83			359.139
		1447.24			359.55
		1447.65			360.782
		1448.47			365.302
		1448.47			366.535
		1448.88			389.546
		1450.94			390.779
		1450.94			391.19
		1451.35			392.834
		1451.76			394.066
		1452.17			394.477
		1453.4			411.736
		1453.81			417.899
		1453.81			428.994
		1453.81			441.321
		1455.05			447.485
		1455.87			449.951
		1459.98			453.238
		1460.8			454.471
		1460.8			460.634
		1462.44			460.634
		1462.85			472.551
		1463.26			474.195
		1464.09			477.482
		1464.09			481.591
		1465.32			487.755
		1467.37			489.398
		1467.78			496.795
		1468.61			500.082
		1469.43			507.068
		1470.25			508.3
		1470.66			509.533
		1471.48			509.944
		1471.48			513.642
		1471.89			514.053
		1472.71			515.286
		1473.13			519.395
		1473.13			525.148
		1473.54			532.955
		1475.59			542.817
		1476.41			545.694
		1476.41			546.515
		1477.65			551.446
		1477.65			562.13
		1480.11			562.952
		1480.52			565.007
		1481.35			569.116
		1482.17			575.279
		1482.99			578.156
		1485.87			578.978
		1485.87			581.854
		1487.1			582.265
		1488.74			585.141
		1489.15			587.196
		1491.21			588.84
		1491.62			595.003
		1492.03			595.825
		1492.44			598.291
		1492.44			603.222
		1492.44			604.865
		1494.49			607.331
		1495.73			607.742
		1496.14			611.851
		1497.78			615.138
		1498.19			627.876
		1498.6			631.575
		1499.84			645.546
		1500.66			648.011
		1501.07			660.75
		1501.48			664.448
		1501.48			666.502
		1503.12			672.666
		1503.94			675.131
		1504.77			676.775
		1505.59			677.186
		1508.05			681.706
		1508.46			698.143
		1509.29			701.43
		1510.11			709.237
		1510.52			715.812
		1510.93			732.249
		1513.4			764.711
		1513.4			776.627
		1514.22			779.504
		1515.04			779.915
		1515.86			784.024
		1516.27			784.845
		1516.68			785.667
		1521.2			795.529
		1522.03			797.173
		1523.67			797.584
		1524.9			805.802
		1525.31			806.624
		1526.96			808.268
		1527.37			811.144
		1527.37			814.02
		1528.19			818.951
		1528.19			825.115
		1529.83			839.908
		1531.89			840.73
		1533.12			844.017
		1534.76			845.25
		1534.76			846.893
		1535.17			851.003
		1536			853.057
		1537.23			867.439
		1537.64			867.85
		1538.05			867.85
		1538.46			872.781
		1538.46			879.356
		1540.52			885.93
		1541.34			885.93
		1542.16			889.218
		1542.98			898.669
		1545.86			899.49
		1546.27			899.49
		1547.5			904.011
		1551.2			904.421
		1552.43			907.298
		1552.43			910.585
		1552.84			913.462
		1553.25			913.872
		1553.25			914.694
		1555.31			919.625
		1555.72			923.734
		1555.72			927.022
		1556.54			941.815
		1558.18			948.389
		1559.42			952.498
		1561.06			955.786
		1561.47			956.607
		1563.12			959.895
		1563.12			969.346
		1565.58			984.961
		1566.82			985.371
		1567.23			988.659
		1567.64			989.481
		1569.69			990.302
		1573.39			990.713
		1574.21			991.946
		1575.44			993.179
		1575.86			997.288
		1576.27			997.699
		1577.09			998.11
		1578.73			1005.51
		1578.73			1014.96
		1579.14			1016.6
		1579.14			1019.07
		1580.38			1019.48
		1581.61			1020.71
		1581.61			1025.23
		1582.02			1027.7
		1583.66			1031.39
		1586.13			1035.09
		1589			1035.09
		1590.24			1035.5
		1593.11			1045.78
		1593.93			1049.88
		1595.99			1053.58
		1596.4			1054.4
		1596.81			1056.87
		1597.22			1057.69
		1597.63			1063.44
		1598.87			1068.79
		1599.69			1072.07
		1601.33			1077.42
		1602.56			1079.88
		1602.97			1084.81
		1604.21			1090.57
		1604.62			1093.03
		1604.62			1098.78
		1605.03			1099.61
		1605.03			1102.89
		1606.26			1107.82
		1607.08			1128.78
		1607.91			1130.42
		1608.73			1132.89
[truncated: 14,433 more rows]
