# Supplementary material for: Deletion of EP3 prostaglandin receptor in murine macrophages aggravates diet-induced obesity by suppressing SPARC
Source: EMBO J. 2025 Jul 23;44(18):4962–83. doi: 10.1038/s44318-025-00508-y (PMC12436609; doi:10.1038/s44318-025-00508-y)
Supplement: Supplementary file 11 — Appendix Figure Source Data [file 44318_2025_508_MOESM11_ESM.zip › Source data Appendix Figure/Appendix Figure S5/Appendix Figure S5A/Appendix Figure S5A.xlsx]

## Sheet: Appendix Figure S5A
				Vol.O2 (mL/h/kg)									Vol.O2 (mL/h/kg)								Vol.O2 (mL/h/kg)
		EP3F/F-1	EP3F/F-2	EP3F/F-3	EP3F/F-4	EP3F/F-5	EP3F/F-6	EP3F/F-7			EP3F/FLysMCre-1	EP3F/FLysMCre-2	EP3F/FLysMCre-3	EP3F/FLysMCre-4	EP3F/FLysMCre-5	EP3F/FLysMCre-6	EP3F/FLysMCre-7	EP3F/FLysMCre-8		Light-EP3F/F	Light-EP3F/FLysMCre	Dark-EP3F/F	Dark-EP3F/FLysMCre
	06:00:00	4290.75	3931.2	3321.75	3487.25	3730.2	3547.5	4307.25		06:00:00	4354.2	4243.6	3935.75	3074.6	2597	3094.25	3290	3300.5		3140.13	3050.8	3748.45	3763.09
	06:10:00	4366.2	3953	3217.25	3258	4130.25	3661.25	4505.8		06:10:00	4529	4198.5	4570.2	3784.75	2557.8	2991.4	3204	3842.25		2942.08	3024.85	3936.55	3457.3
	06:20:00	4106.5	3686.8	3136.6	4177.4	4056.6	3242.2	4389		06:20:00	4502.25	4368.2	4127.75	3778.5	2561.25	2999.5	3606.2	3976.8		3284	2966.28	3799.99	3440.35
	06:30:00	3972.8	3401.75	3607.25	4610.5	4120.5	3586.25	4278.8		06:30:00	4395	4001.25	4133.8	3964.6	2640.2	2963	3864.75	3813.25		3156.06	2866.28	3791.61	3408.66
	06:40:00	4193.5	2991.8	3673.2	3943	4274	3888.8	4045.75		06:40:00	4486.25	4319.5	3838	4002	2608	3271.25	3880.6	3497.6		3165.38	2823.54	3912.76	3482.6
	06:50:00	3978.8	2942	3868.75	3467.25	3952	4025	3946.5		06:50:00	4672	3950.6	3184.6	4022.8	3008.4	3529.8	4010.25	2830.25		3115.67	2853.09	3885.68	3553.37
	07:00:00	3890.25	2876.6	4300.4	3321	3705.2	3654.2	3770		07:00:00	4391	4154	2800.5	3956.5	3449.75	3662.25	3867	2713.6		3032.91	3233.33	3822.24	3511.63
	07:10:00	3911.25	2851.25	4032	3229.75	3291.75	3738	3334.75		07:10:00	4284.8	4108	2800	3835.4	3902.75	3356.8	3638	2706.25			2984.54		3407.11
	07:20:00	3877.6	2762.25	3468	2960.8	3244.25	3241.2	3160.2		07:20:00	4295	4014.75	2949	3712.25	4242.8	2936	3277.75	2748.4
	07:30:00	3730	2775.2	3388	2931	3484.8	3170.5	3036.5		07:30:00	4336.6	3918.6	2739.25	3566.8	4006.5	2937	3541.8	3710.5
	07:40:00	3698.2	2714.25	3051.75	2889.25	3424.5	3210	2721		07:40:00	4221	3720	2665.6	3997	3942.2	2843	3292.5	3607.75
	07:50:00	3414.75	2859	2877.6	2706.6	3350	3043	2954.25		07:50:00	3873.75	3722.8	2619	3760.5	3458.5	2915.25	2802.2	3637
	08:00:00	3482.6	3330	3267	2778.75	3307.75	3216.25	3057		08:00:00	3171.4	3501.75	2942	3778	2991.6	2623	2705.5	3986.25
	08:10:00	3325.75	3662.6	3733.8	3157.8	3286	3242.4	3211.5		08:10:00	2824	2988.5	3722	3734.5	2831	2565	3434	3666.4
	08:20:00	2944.8	3502.5	3929.75	3098.5	3080.5	3200.5	3440		08:20:00	2693.4	2718.4	3816.4	3479.2	2867.8	2988.4	3787.25	3573.5
	08:30:00	2674.75	3215.8	3865.4	3214	2889	3058.8	4019.6		08:30:00	2829.75	2719	3626.5	3054	3302.75	2847	3873.2	3150.4
	08:40:00	3375	2814.5	4357	3297	2843.5	3039.5	3867.5		08:40:00	2839.2	2955.8	3713.5	3080.6	3553.25	2688	3744.75	2707.75
	08:50:00	3276.6	2752	4280.8	4187.4	2967.5	3208	3409.8		08:50:00	3156.5	3539.75	3242.2	2860.25	3394.4	2726.25	3563	2740.8
	09:00:00	3127.25	2811.8	3787	4167.5	2910.8	3789.75	3094.25		09:00:00	2898	3704.2	2803.75	2873	2975.5	2652.75	3537.6	2664
	09:10:00	2780.4	2679.75	3864	3750	2887	3635.75	3173.2		09:10:00	2808.75	3318	2711.8	2645.5	2792.6	2559.4	3752	2641.75
	09:20:00	2695.75	2628	3392.2	3449.4	2747.2	3156.4	2864.75		09:20:00	2782.25	2838	2649.25	2647	2714.75	2295.75	4117	2818
	09:30:00	2670.6	2698.5	3126	2794.75	2573.75	2942	2785.2		09:30:00	2592.6	2550	2672	2372	2735.2	2253.4	4073	2751.5
	09:40:00	2503	2877.4	2908	3117.2	2683.4	2773.8	2859		09:40:00	2577	2468.75	2752.5	2380.25	2663.5	2768.5	3515.4	2995.6
	09:50:00	2658	2755.25	2739.25	3243.5	2847	3007.25	2808		09:50:00	2364	2513	2700	2835.4	2617	3346	2874.25	2754
	10:00:00	2614.5	2790.8	2684.6	3216.8	2591.6	3078.8	2735.6		10:00:00	2980.25	2315.75	2402.5	3264.25	2527.75	3445.5	2667	2686.6
	10:10:00	2707.75	2684.75	2713	3658.25	2696	3304.5	2756.5		10:10:00	3546.2	2514.6	2417.75	3340.8	2724.25	3339	2622.5	2571.5
	10:20:00	3164.2	2548.5	2630.2	3451.6	2355.5	3268.4	2914		10:20:00	3728.75	2595.5	2466.2	2813.5	2767.8	3389.25	2556	2399.6
	10:30:00	3270	2541	2588	3471.25	3167	3000.75	2849.75		10:30:00	3823.8	2588	2951.5	2435.2	3206	2978	3361	2626.75
	10:40:00	2948.4	2661	2633.5	3294	3436.75	3056.75	2587.8		10:40:00	3287.75	2336.25	3328.6	2380.5	3691.6	2541.8	2861.25	2877
	10:50:00	2487.75	2559.2	2800.6	2766	3869	3100.8	2777.75		10:50:00	2852.5	2632	2993.25	2375	3556	2452.5	2422.6	2706.2
	11:00:00	2330	2607	2577.25	2485	3667.75	2922.5	2640.6		11:00:00	2623.4	2544.25	2772.6	2257.6	3433.6	2635	2499.25	2659.5
	11:10:00	2375	2686.8	2721.6	3172.4	3792	2577.2	2649.75		11:10:00	2606.5	2549.25	2745	2355	2746	2454.5	2544	2706.4
	11:20:00	2574.2	2691.25	2589	2819.75	3681.25	2858.75	2852.25		11:20:00	2613.2	2578.8	2638.4	2933.4	1732.4	2393.2	2953	3290
	11:30:00	2782.5	2770.4	2947.2	2813.4	3483	3610.6	2707.6		11:30:00	2598.25	2767.75	2483.75	3173.5	1652	2315	3314.8	3544.2
	11:40:00	2461.5	2986.25	3612.75	2845.25	3450.25	3247.75	3127.25		11:40:00	2497	3234.8	2451.75	3038.2	1545.5	2072.6	3619.75	3371.5
	11:50:00	2383.4	3440	3885.2	2796	3274.5	3152.8	3354.6		11:50:00	2907.75	2983.75	2518.4	2565.5	2400.6	2642.25	3596	3318.8
	12:00:00	2241.25	3373.4	4051.5	3420.5	2831.6	2959.75	3208.75		12:00:00	3373.4	2830.4	2575.75	2462.4	2349.5	3109.5	3012.4	2772
	12:10:00	2381.2	2981.5	3852.5	3364.25	3009.5	2878.75	3120.8		12:10:00	3562.5	2461.25	3129.8	2403.25	2410.8	3567	2529.75	2688.5
	12:20:00	2328.75	2974.4	3830	3120.2	3521.6	3610.2	3126.5		12:20:00	3411	2423.4	3303.5	2379.5	3008.25	3494.25	2447.6	2704
	12:30:00	2467.6	2833.25	3679.75	3129.75	3464.5	3416.25	2842.2		12:30:00	3385.6	2461.75	3162.2	2431.2	3444.4	3268.4	2450.25	2538.75
	12:40:00	3379.5	2810.2	3320.2	2974.4	3331.4	3073.8	2366		12:40:00	2921.25	2437.75	2810	2613.5	3006.75	2755.5	2456.2	2376.4
	12:50:00	3844	2712	2800.75	3099.75	3141.25	3069.25	2448		12:50:00	2659.2	2159.2	2778	3403.8	2814	2607.6	2609.25	2382.75
	13:00:00	3372	2661.2	2713.2	3546.6	4751	3004.8	2632.4		13:00:00	2816.5	2488.25	2736.5	2944.75	2412.25	2850.75	3070.4	2599.8
	13:10:00	3250	2598.25	2707	3629	2894.25	2994.25	2640.75		13:10:00	2725	2403.2	2579.25	2693.6	2421.75	2707	3308.75	3109.75
	13:20:00	3353	2708.25	3055.2	3333.8	2810	2940.2	2836.4		13:20:00	2794	2501.75	2682.2	2403.25	2447	2723.25	2893	3122
	13:30:00	3317.75	2649.8	2756.5	2888	2870.6	2905.25	2941.25		13:30:00	2827	2245.2	2886.5	2476.6	2313.5	2682.5	2401.4	2799.75
	13:40:00	2586.6	2936.25	2806.5	2887.25	2731.5	2966.75	3110.4		13:40:00	2617	2384	2680.6	2967.75	2173.6	2873.4	2311.75	2778.25
	13:50:00	2330	3350.2	2997.4	2977.4	2669.2	2865.8	2830.75		13:50:00	2608.75	2429.6	2758.75	2522.75	2335.75	3275	2348.4	2679
	14:00:00	2191.8	3509.5	3293.25	3045.25	2927	2877.75	2827.2		14:00:00	2589	2439.75	2660.8	2460	2818	3477.6	2392.5	2581.75
	14:10:00	2371.25	3154.4	3704.2	2851.6	3360	3132	2620.25		14:10:00	2554.25	2444.25	2655	2459.5	3367	3024.25	2359.8	2667.2
	14:20:00	3050.2	2794	3505.5	2848.25	3062.25	3054.25	2730		14:20:00	2930.2	2296.8	2710.4	2734.6	3592.2	2830.8	2258	2806.5
	14:30:00	3246.25	2761.6	3214.8	2828.4	2932.4	3315	2740		14:30:00	3453.75	2511.25	2538.75	2810.75	2937.5	2623	2288.8	3218.6
	14:40:00	3189.25	2585.5	2886.5	3135.75	2785.25	3251.75	2592.5		14:40:00	3005.6	2380	2466.75	3078	2554	2539.2	2632.25	3332.5
	14:50:00	2592.2	2564.5	2714.4	3146.8	2308	3155.4	2495.4		14:50:00	2771.5	2347.75	2680.2	2902.75	2502.2	2699.5	2925.25	2873.6
	15:00:00	2344.5	2578	2607.25	2918.25	2984.8	2830.25	2496.25		15:00:00	2572.2	2741	2654	2897.2	2371.75	2595.5	3355.8	2699
	15:10:00	2342.4	2710.25	2562	3067.75	2764.75	2841.5	2427.8		15:10:00	2271.25	2374.5	2484.2	2506.5	2331.6	3166.6	2756.75	2791.75
	15:20:00	2501.5	2603.2	2631	2899.6	2770.4	2731.2	2546.5		15:20:00	2203	3089.4	2486	2343	2275.5	3477.75	2311.2	3127.4
	15:30:00	2961.4	2677	2664	2858.5	2863.5	2717.5	2502		15:30:00	2651.2	3064.75	2743.4	2522.4	2233	3475.2	2238	2760.5
	15:40:00	3463.5	2684.8	2582.4	2818.8	2800.4	2907.2	2557.25		15:40:00	2606	2679.25	3107.25	2327.75	2604.25	3405.25	2153.2	2791.2
	15:50:00	3457.6	2966	3014.5	3040.75	2809	2882.5	3001.25		15:50:00	2548.2	2652.8	3057.6	2380.2	3416.8	2913.8	2173.75	2687.75
	16:00:00	3035.5	3231.8	3530	3242.2	3008.8	2972.4	3174.4		16:00:00	2709	2523.5	3271.5	2523	3079	2355.75	2170.4	2663.6
	16:10:00	2672.5	2820.75	4071.75	3321.25	2763.75	4296.5	3364.5		16:10:00	2858.4	2534	3106.25	2686.2	3634.5	2407	2288.5	2717.5
	16:20:00	2457	2745.75	3726.4	3800.6	2533.25	4469	2969.2		16:20:00	2606	2507.5	2699.2	2556.25	3039.6	2408.25	2272	2682.8
	16:30:00	2300.5	2744.2	3409.25	3303.5	2864.6	3588.25	2888.75		16:30:00	2382	2327.2	2710	2444.8	2646.75	2451.5	2254.2	2680.25
	16:40:00	2369.8	2748	3047.75	3217	2761.25	3123.75	2650.8		16:40:00	2440.75	2226.75	2646.6	2521	2475.6	2465	2180.75	2803.5
	16:50:00	2431.5	2838.4	2675.8	3236.8	2664.6	3128.2	2756.25		16:50:00	2565	2781.6	2448.75	2516	2364.25	2449.75	2325.8	3250.4
	17:00:00	2603	2881.25	2678.25	2821	2735.75	2872.25	2751.2		17:00:00	2516.6	2311.25	2784.6	2467.8	2407.8	2717.2	2344.5	3520.5
	17:10:00	2407.25	2743.8	2581.2	2757.2	2626	2520	2485.75		17:10:00	2668	2236.5	3327.75	2276	2328.25	3097.25	2171.6	3366.8
	17:20:00	2343.4	2556.5	3284	2856.5	2825.75	2463.5	2590.5		17:20:00	2853	2385.2	3446.8	2523.8	2251.2	3248.2	2604.25	3457.25
	17:30:00	3176	2705.2	3460	2669	2932.6	2437	3016.4		17:30:00	2688.5	2596	3004.75	2767.25	2184	3011.25	2861.6	3327.4
	17:40:00	3264.5	3237	3337	2680.25	3056	2966.75	3012.25		17:40:00	2636.2	2653.8	3047	2933.2	2504.25	2501	2313.5	2886
	17:50:00	3519.6	3271	3001	2914.2	2973.5	2891.4	2925.8		17:50:00	2483.5	3108.75	2598.2	2895	2995.6	2477	2258.5	2699.4
	18:00:00	3087.75	2877.2	2666	2988.25	3288.4	3331.75	2946		18:00:00	2708.6	3403.8	2724.5	2589.8	3177	2360.25	2211.8	2702.75
	18:10:00	2745.2	2884.75	2514.25	3454.25	2886.5	2876.5	2785.8		18:10:00	3094.5	2866.25	2575	2209.5	2509.6	2410.6	2330.75	2666.5
	18:20:00	2910.5	2764.4	2939.2	2939.8	2887.8	2621.2	3657		18:20:00	3356	2581.6	2282.25	2227.75	2326	2261.5	2352.4	2706.8
	18:30:00	3073.6	2902.5	2914	3918.75	3038.5	2521.5	3695		18:30:00	3060.2	2439.5	2520.2	2270.2	2261	2536.6	2819.5	2896.5
	18:40:00	2586.75	2949	3304.2	3966.8	3082.8	3077	3185		18:40:00	2693.75	2599.5	2466.5	2608.25	2234.75	2542.75	3163	3208
	18:50:00	2466.8	2511	3702.25	4158.75	2902.75	2878.75	3179		18:50:00	2669.4	2551.8	2421	2992.2	2394	3375.4	2989.75	2976.25
	19:00:00	2634.75	2979	3845.4	3356.6	2826.6	2911.8	3668.4		19:00:00	2767.75	2457.5	2335	3670.5	2239.25	3530.5	2497	2695.2
	19:10:00	2659	3483	3286.5	3217.75	2677.5	2843.75	3634		19:10:00	3077	2448	2357.25	3724.8	2382	3446.4	2295.75	2615.75
	19:20:00	3433.6	3545.5	3081.8	3107.4	3503.5	3144.8	3459.8		19:20:00	3754	2621.5	2305.2	3622.25	2459.6	3432.5	2251.75	2499.4
	19:30:00	3964.75	4129.2	3077.5	2948.5	3404.8	2931.5	3438		19:30:00	4258.2	2813.4	2366	3661.8	2546.25	3021.25	2334.4	3075.25
	19:40:00	4060.6	4586.25	2968	2772	3805	2937.25	3420		19:40:00	4367.75	3643	2594.8	3448.5	3010	2679.4	2584.5	3259.25
	19:50:00	4142.75	4529.2	3032.8	2876.6	3966	3539.6	3125.5		19:50:00	4465.75	3985.4	3336.5	2915	3301.5	2466.75	3469.8	3747.8
	20:00:00	4300.2	4463.75	3619	2658.25	3256.5	4007.5	3515		20:00:00	4399	4066.75	3660.2	2703.4	3574.2	2599.6	3320.5	3462.5
	20:10:00	4270.25	4824.6	4168.2	3517	3121.2	3760.6	3245		20:10:00	4449.75	4134.25	3545.5	2443.5	3476.75	2458.25	2856.2	3218.2
	20:20:00	4353.6	4468	3943.25	2909.75	3404.25	3902.5	3068.5		20:20:00	4366.2	4572.6	3453	2446.4	2902.2	2636.2	2638.5	2701.5
	20:30:00	4162.75	4448	4437	2686.8	3305.2	4109.8	3776.6		20:30:00	4513.75	4320.25	2788	2515.75	2783	3293.5	3065	2619
	20:40:00	4525.25	4428.25	4196.5	2903.5	3449.5	4616.25	3593.25		20:40:00	4532.6	4235.2	2576.75	2500.6	3104	3364.4	3686	2541
	20:50:00	4387.6	5039.25	4146.6	3082.6	3277	4123.4	3300.2		20:50:00	4800.75	4427.75	2348	2613	3385.2	3813.75	3437	3216.8
	21:00:00	4295	4650.4	4006	3045	3320.4	4268.25	4079.5		21:00:00	4596	4506.8	2341.25	2931.2	3127	3644.5	3077	3240.75
	21:10:00	3855.2	4368.25	3633	3530.75	3834.25	4506	4461.6		21:10:00	4479.5	4368.5	2832.8	3364	2815.4	2912.6	3427.5	3581.5
	21:20:00	4073	4336	3381	4115.6	4245	4438.8	4718		21:20:00	4681.75	4422.2	3067	3583.75	2638.5	3335.75	3718.6	3410.4
	21:30:00	4297.6	4530	3412	4178	4104.75	4725	4813.6		21:30:00	4455.6	4466.25	2771.8	3127.4	2753.6	3226.6	3389	2920.75
	21:40:00	4544	4601.4	3684.6	3623.6	4281	4506.8	4863.75		21:40:00	4294.75	4431.5	2561.25	2824.75	3191.75	3190.5	3681.8	2991
	21:50:00	4540.8	4418.5	4070	2952	4126.25	4557.25	4604.25		21:50:00	4278.4	4551.6	3377	2642	3386	2993.4	3378.25	2920.25
	22:00:00	4339.5	4387.2	4283	3391.8	4233.8	4506.6	4905.8		22:00:00	4596	4466.5	2488.75	2682	3900.5	3472.75	3856.8	3157
	22:10:00	4292.25	4558.5	4355.75	3708.75	4395.25	4523.75	5150.75		22:10:00	4484.8	4374.6	2486.25	3173	3805.5	3814.6	4021.25	3523.5
	22:20:00	4447.8	4663	4487.2	2870	4596.5	4268.2	4886.6		22:20:00	4474.5	4309.75	3183.4	3479.25	4291.6	3998	4035.75	3841
	22:30:00	4781.25	4929.4	4454.5	2947.75	4336.2	4120.25	4819		22:30:00	4175.4	4164.4	3359	3458.6	4319.25	4244.25	4008.8	3894.25
	22:40:00	4811.6	4594	4300	3635	4183.5	4278	4550		22:40:00	4492.5	4140.5	2422.4	3170	4130.8	4244.8	3556	3921.25
	22:50:00	4821.25	4741	4442.2	4387.4	4042.4	3966.6	4385.5		22:50:00	3980	4245.6	2586.25	2990.5	4249.5	4363	3494.6	3846
	23:00:00	4872.8	4463.75	4411.25	4485.25	3648	3876.75	4345.6		23:00:00	4017.6	4142	3008.4	2900.6	4214.2	4150	4072.75	4026.25
	23:10:00	4652	4470	4424.2	4985.4	3450.4	3913	4116.5		23:10:00	4179.5	4248.75	2948.25	3401.25	4249.25	4312.25	4254.4	3883
	23:20:00	4953	4665	4417	4797	3368.5	4327.25	4128		23:20:00	4276.8	3856.2	3737.2	3742.8	4591.6	4117.2	4489	3759.75
	23:30:00	4920.75	4758.4	4351	4796.4	3976.8	3882	4166.6		23:30:00	3998.75	4120.5	3486.75	3871.25	3956.25	4296.5	4780.6	3286.4
	23:40:00	4597.25	4787.25	4384.25	4983	4202.5	4063	3580.75		23:40:00	3718.6	3832.6	3829.25	3977.2	4438.5	4243.8	4674.5	2967.75
	23:50:00	4617.4	4645.75	4373.6	4494.2	4511	3831.2	3304.2		23:50:00	3219	3441.75	3891.4	3869.75	4129.6	3532.5	4662.25	3379.4
	1900-01-01	4507.75	4756	4281.5	4583.25	4676.6	3464.25	3450.75		1900-01-01	3140.4	3128	3337.5	4106	4218.5	3314.5	4658	4026
	1900-01-01 00:10:00	4198.6	4860.5	4417.75	4678	4401.75	3763.75	3330.2		1900-01-01 00:10:00	3159	2760	3129.6	3959.25	4670.2	3089.6	4623.75	3862.75
	1900-01-01 00:20:00	3882	4677	4404	3529.2	4674.8	3614.6	3310.75		1900-01-01 00:20:00	3402	2810.2	2780.5	4014.5	4138.5	2781.5	4746	4034.4
	1900-01-01 00:30:00	3909.8	4653.75	4298.25	3432.5	3901.25	3683	3279.4		1900-01-01 00:30:00	3747.6	2529.25	2670.6	4172.6	4225.6	3095	4926.5	4060
	1900-01-01 00:40:00	3978	4590.8	4130.6	3071	3626	4108.8	3554.5		1900-01-01 00:40:00	3751.25	2649.5	2664.5	4207.5	4009.75	3286.25	4621.8	3713.6
	1900-01-01 00:50:00	3420	4532.25	3856	2936.5	3610.5	3983.75	3351.75		1900-01-01 00:50:00	3476.8	2489.8	3421.6	4249.4	4230	3957.4	4455	3401.5
	1900-01-01 01:00:00	3132.25	4567	4094.6	2958.2	3364.2	4037	3453.6		1900-01-01 01:00:00	3170.25	2504	3106.5	4278.75	4242.25	4285.5	4386.4	3128.2
	1900-01-01 01:10:00	3632.75	4751	4025	3363.75	3306.25	3966	3915.5		1900-01-01 01:10:00	3025.8	2404.6	3062.5	4040.4	3850.25	4200.2	4201.5	2919.75
	1900-01-01 01:20:00	3575.2	4549	4341	2776.6	3225.5	3976.2	4404.2		1900-01-01 01:20:00	3127.75	2766.5	2884.8	4137.75	4165	5717	4139.75	2909.2
	1900-01-01 01:30:00	3182.5	4580.2	4204.25	2506	3619.4	3357.5	4521		1900-01-01 01:30:00	3002.8	3041.6	3071	3813.4	3956.5	5783.25	4130.4	2889.25
	1900-01-01 01:40:00	3072	4691.25	4082	2964.25	3740.25	3568	4591		1900-01-01 01:40:00	3169	3478	3521.6	3731.25	3920.6	3610.8	4207.5	2792.25
	1900-01-01 01:50:00	3031.75	4582.6	3962.2	3646.6	4062.2	3912.2	4203.75		1900-01-01 01:50:00	3106	3702.4	3759.25	3705.25	4074.75	2979.5	4143.2	3272
	1900-01-01 02:00:00	3053.2	4628.5	3989.25	4350.75	4348.25	4038.25	3539.2		1900-01-01 02:00:00	3257	3118.5	3682	3017.6	3584.4	2988.4	4159	3243.5
	1900-01-01 02:10:00	2840.5	4055	3558.6	4229.8	4286.2	3988.8	3267		1900-01-01 02:10:00	3376.5	3034.75	4093.25	2884.75	3007	2759	4002.6	2950.4
	1900-01-01 02:20:00	3261.2	4187	3374	3988.5	4536.75	4887.75	3270		1900-01-01 02:20:00	3142.2	3078.8	3984	2946.6	2947.6	2734.8	3841.5	2964.75
	1900-01-01 02:30:00	3594.25	3891.8	3116	3440	4552.8	3848.2	3319.8		1900-01-01 02:30:00	3386	2715.75	3783	2919.25	2859.5	2858.75	3230.2	2911
	1900-01-01 02:40:00	3731	3783.5	3078.25	3077	4541.75	3137	3501.5		1900-01-01 02:40:00	3220.2	2509.4	3482.25	3125.6	2966	3173.2	2934.25	3469.5
	1900-01-01 02:50:00	3661	3556	2987.6	2949	4042.75	3441.8	3800		1900-01-01 02:50:00	3438.75	2635.25	3462.4	3523.5	2376.6	3572.5	2887.5	4101.6
	1900-01-01 03:00:00	3231.25	3172.8	3172.5	3312.5	3543	3559.75	3800.25		1900-01-01 03:00:00	4061.4	2678.6	3626.75	3881.6	2708.75	4006.75	2796.6	4049.25
	1900-01-01 03:10:00	3762.4	3123.5	3233.25	3303.75	3582.5	3570.5	3273		1900-01-01 03:10:00	4272.25	2823.75	4350.2	3685.75	4090.4	4233.2	2835.75	3994.75
	1900-01-01 03:20:00	4078.75	3069.8	3299	2956	3961.2	4140.2	3066		1900-01-01 03:20:00	4486.25	3155.2	4505	3700	4432	4203.75	3015.4	4488.8
	1900-01-01 03:30:00	3947.8	3486.5	3632.75	2954	3471.25	4085.5	3467		1900-01-01 03:30:00	4603.2	3324	4259	3708.2	4285.6	4044.6	3141.75	4047.5
	1900-01-01 03:40:00	4334.25	4213.8	3854.6	2966.8	3741.8	3387	3737		1900-01-01 03:40:00	4554.5	3905	4369.75	3366	4364.75	3600.5	3724	3747
	1900-01-01 03:50:00	3912.4	4320.5	4287.5	2918	3324	3491.5	4295		1900-01-01 03:50:00	4340	4203.6	3932	3081.4	4110.6	3404.4	4520	3481
	1900-01-01 04:00:00	3285.25	4394	4476.6	2663.8	3431.8	3077	4488.6		1900-01-01 04:00:00	4337.5	4274.75	4078	2859.5	4018	3262	4779.4	3297.2
	1900-01-01 04:10:00	3119	4662.75	4205	2695.25	3958	3700.25	4261		1900-01-01 04:10:00	4113.4	4505.8	4294.75	2866	3877.5	3489.4	4043.75	3067.25
	1900-01-01 04:20:00	3199.8	4297.5	4211.4	2814.4	4130.5	3716	4006.6		1900-01-01 04:20:00	4229.75	4099.75	3982.6	3158.5	3516.8	3156.5	3660.25	2938.8
	1900-01-01 04:30:00	3189.75	3965.2	3510	3760	4623.2	3990.5	3462.5		1900-01-01 04:30:00	4313.4	3907.2	3325	3658.8	3016.75	2964.75	4121.8	3322.75
	1900-01-01 04:40:00	3139.8	4424	3450	3770	4905	3777.5	3367.6		1900-01-01 04:40:00	3580.75	3909.5	3286.2	3732.75	2835.2	3121	4257.25	3184.25
	1900-01-01 04:50:00	3700.75	4255.6	3314.8	2954.8	5174.6	3550.6	3214.25		1900-01-01 04:50:00	3581.5	3723.6	3293.5	3952.25	2615.5	3271.25	4276.8	3581.8
	1900-01-01 05:00:00	4308.2	3800.75	3246.5	3160.75	4885.75	3458	3399.6		1900-01-01 05:00:00	3550	3116.25	3437.4	3848.4	2273.4	3591.4	4015.25	3467
	1900-01-01 05:10:00	4503.5	3358	3662.8	2988.2	4321.8	3799.2	4020		1900-01-01 05:10:00	3604	2739	4058.5	3138.25	2592.25	3820.75	3398.6	3275.8
	1900-01-01 05:20:00	4126.4	3359.25	3534.75	3254.75	4567.25	4184.25	4200		1900-01-01 05:20:00	3310	3037	3988	2953	3363.8	3744.6	3318	2999.75
	1900-01-01 05:30:00	3482.5	3935.4	4413.2	3233.8	4229	3568.6	4165.4		1900-01-01 05:30:00	3421.5	2695	3816.75	3024.25	3128.5	4001	3446.6	2989.6
	1900-01-01 05:40:00	3237	4231.75	4688.75	3493.25	3949	3120.5	4360.25		1900-01-01 05:40:00	3141.4	2891	3855.75	2985.4	3904.25	4007	4038.25	3759.5
	1900-01-01 05:50:00	3678.4	3515.75	4199.2	5551.2	3851.75	3270.4	4110		1900-01-01 05:50:00	3573.5	3183.5	3209.6	3270.75	3538.6	3968.25	5097.5	4109.4
	1900-01-01 06:00:00	3865	3307.2	4070	4102.75	3369.2	3434.75	3878.5		1900-01-01 06:00:00	3391.2	4584	3062.5	3809.6	3630.5	3937	4674.6	4105.5
	1900-01-01 06:10:00	4037.6	3241.25	4142.25	4195	3252.25	3366.75	3633.8		1900-01-01 06:10:00	3477.5	3680	2901.8	3760	3284.2	3268.2	4530.75	4057.75
	1900-01-01 06:20:00	4197.25	3100	3880.2	4082.2	3305.8	3671.4	3525.25		1900-01-01 06:20:00	3159.5	4173.6	3112.5	3765	2850.5	3030.5	4345	3768.2
	1900-01-01 06:30:00	4361.4	2884.75	3510.25	3365	3525.25	3937.75	3467.8		1900-01-01 06:30:00	2980.4	4075	3453.6	3309	2822.6	3385.8	4478.75	3395.5
	1900-01-01 06:40:00	4224	2921.8	3302.8	3206.8	4030.6	4136.8	3644.75		1900-01-01 06:40:00	3800.5	4416.75	3917.25	2979	2774.75	3114.25	4297.8	3232.2
	1900-01-01 06:50:00	4171.6	2959.5	3304	2762	4444	4187	3702.5		1900-01-01 06:50:00	3867.2	4691	4041.2	2738	2732.8	3160.2	4864	3565
	1900-01-01 07:00:00	3936.75	3307.8	3295.2	2729.4	4690.2	4062.8	3331		1900-01-01 07:00:00	4002.5	4513.5	3937.75	3061.5	2858	3298.25	4555.4	3100.8
	1900-01-01 07:10:00	3994	4077.5	3791.5	2730.25	4538.25	3633.25	3486.5		1900-01-01 07:10:00	4355	4531.8	4055.5	3262.6	3644.75	3266.4	4631.5	3813.5
	1900-01-01 07:20:00	4077.2	3983.75	4239.4	2720.8	4361.5	3480.2	4111		1900-01-01 07:20:00	4107.75	4573	4031.8	3533.5	3931.2	3619	4823	3776.8
	1900-01-01 07:30:00	3949.75	3849.2	4519.5	2799	4416	3165.5	3815		1900-01-01 07:30:00	3929	4554.4	3281.75	3964.8	4716.5	3647.25	4482	3744
	1900-01-01 07:40:00	3816.6	3252.25	4272.75	2154.75	4094.5	3627.75	3785.4		1900-01-01 07:40:00	3877.25	4583.75	2917.4	3789.75	4189	5119	4390.5	3803.25
	1900-01-01 07:50:00	3751	2958.8	4275.8	2594	3828.6	3671.4	3445.25		1900-01-01 07:50:00	4004.75	4764.2	3121.25	3819	4128.75	4199.25	4619.2	3808.6
	1900-01-01 08:00:00	3414.2	2787	4257.5	2765.25	3514.5	3859.75	3322.8		1900-01-01 08:00:00	3105.2	4317.25	3073.8	3044	3544.8	2727.2	4675.75	3643.5
	1900-01-01 08:10:00	3176.75	2754.2	3822.4	3321.8	3515.4	3981.8	3975.5		1900-01-01 08:10:00	2837.75	4104.25	3506.25	2862.75	3189.25	2780.75	4584	3394.4
	1900-01-01 08:20:00	3087.4	2701	3515.5	3371.5	3540.75	3652.75	4274.5		1900-01-01 08:20:00	3115.4	4014.6	3542.2	2894.8	3111	2988.8	4132.75	3199
	1900-01-01 08:30:00	2910.25	2636	3042.8	3927.4	3369.8	3235.2	3893.8		1900-01-01 08:30:00	3054.25	4095	3575	3092.25	3426.5	2277	4057	3385.6
	1900-01-01 08:40:00	2896.5	2642.75	3037.25	4094.25	3060.75	3218.5	3369		1900-01-01 08:40:00	2965	4164.6	3634.75	3167.2	3752.5	2287.8	4378.75	3711.5
	1900-01-01 08:50:00	2839.6	2714.75	2900.4	4266.2	3266.5	2857.4	3206.2		1900-01-01 08:50:00	2848.5	3546.5	3157.6	3389.5	3649.6	2317	4463.75	3329.4
	1900-01-01 09:00:00	2898.5	2591.6	3142	3403	3140.8	3018.75	2954.5		1900-01-01 09:00:00	2540.6	3261.8	2903.5	3111.6	3580.5	2289.25	4563.2	3158.75
	1900-01-01 09:10:00	3275.4	2675.25	3083.75	3174.75	3054.25	2922	3056.6		1900-01-01 09:10:00	2979.25	2792.75	3137.4	2761	3669.6	2656.4	4627.25	3222.75
	1900-01-01 09:20:00	2966	2600.6	2912.6	3018.8	3246.8	2636.2	3068.75		1900-01-01 09:20:00	2889.5	2615.8	2994	2826	3043.75	2551.25	4434.4	2971.6
	1900-01-01 09:30:00	2783.6	2746	3327.5	2846.75	3382.75	3548	3099.4		1900-01-01 09:30:00	2647.8	2602.25	3173	2884.8	2746.4	3201	4254.25	2875.5
	1900-01-01 09:40:00	2744.25	2604.6	4142.8	2854.2	4779.6	3174.8	2998.5		1900-01-01 09:40:00	2703.75	2305.5	2962.5	2761.5	2741.5	3243.75	4323.2	3003.8
	1900-01-01 09:50:00	2734.4	2653	4119	3767.25	3475.75	2832.75	3118.75		1900-01-01 09:50:00	2697.6	2883.2	3025	3181	2727	3359.6	3555.75	3349.5
	1900-01-01 10:00:00	2670.25	2784	4262.8	4256	2700.4	2663.6	3218.8		1900-01-01 10:00:00	2748.25	2699.25	3356.25	3045	2512.25	2720.75	3112.8	3410.4
	1900-01-01 10:10:00	2557.25	2541.5	3712	3159	2737.5	2935	2844.25		1900-01-01 10:10:00	3056.8	2401.6	3452	2798.4	2413.75	2370.8	2698.25	3304.25
	1900-01-01 10:20:00	2946	2793.75	3366.6	3378	2719.75	3144.8	2861.4		1900-01-01 10:20:00	3517.25	2282.75	2995.2	2722.5	2411.6	2323.75	2621.25	3272
	1900-01-01 10:30:00	3290.25	3156	3167.75	3212	3317	3266	2886.25		1900-01-01 10:30:00	3346.8	2300.8	3093	2716.8	2510	2539.75	2992.4	2674
	1900-01-01 10:40:00	3534.2	3251.5	3019	2987.5	3275	3107.5	2630.2		1900-01-01 10:40:00	3583.75	2756.25	2869.6	2825.5	2456.8	2642.6	3855.5	2666.25
	1900-01-01 10:50:00	3098.25	3393.4	2863.8	2965.4	2669	2680.4	2849.75		1900-01-01 10:50:00	3104.25	2755.6	2673	2887.25	2577.5	2506	4309	2659.4
	1900-01-01 11:00:00	2944.8	3049.5	2861.75	2862.5	2625	2585.25	2706.8		1900-01-01 11:00:00	2770.2	2611.25	2750	2627.4	2729	2526.8	4302.25	2566
	1900-01-01 11:10:00	3150.75	2994.4	2809.8	2844.4	2646.8	2688.6	2724.75		1900-01-01 11:10:00	2673.75	2544.75	2469.5	2773.75	2581	2888	3934	2564.2
	1900-01-01 11:20:00	2892	2758.75	2850	2883.5	2964.25	2673	3022.25		1900-01-01 11:20:00	2859.4	2415.8	2870.6	2512.6	2477.2	3376.6	3393.5	2576.5
	1900-01-01 11:30:00	3079.5	2657	3208.6	2793.4	2473.6	2755.8	2969.4		1900-01-01 11:30:00	3149	2096.5	3796.25	2307.75	3218.5	3480.5	3126	2500.8
	1900-01-01 11:40:00	3431	2528	3389.25	2519.25	2645.5	3003.75	2901.5		1900-01-01 11:40:00	3127.8	2614	3752.75	2508.2	3445.75	3478	2873.5	2701
	1900-01-01 11:50:00	3437.4	2751	3475.2	2409.6	2598.25	3051.2	2956.8		1900-01-01 11:50:00	3065.5	2768.5	3451	2336.75	3250	3154.25	2756.25	2667.6
	1900-01-01 12:00:00	3822.5	3020.6	3171	3336	2759.4	2743	2944		1900-01-01 12:00:00	3136.2	3228.2	2876.75	2365.4	2616	2668	2765.6	3460
	1900-01-01 12:10:00	3293.8	3297.25	3161	3473.5	2864	2586.75	3428.4		1900-01-01 12:10:00	3154	3499.5	2545.2	2458.5	2352.4	2757.2	2664.25	3199
	1900-01-01 12:20:00	2918.5	3147.8	2988.4	3070	2874.2	3542.6	3274.25		1900-01-01 12:20:00	3277	3047.2	2391	2646	2202.5	2495.75	2688	2847
	1900-01-01 12:30:00	2726.4	2858.75	2985.25	2849.75	2728.5	3567.5	2997.8		1900-01-01 12:30:00	3076.6	3194.75	2452.4	3174.8	2209.8	2452.8	2759.75	2668.25
	1900-01-01 12:40:00	2775.5	3028.8	2694.8	2877	2862.2	3313.8	2778		1900-01-01 12:40:00	2840	2925.5	2235.25	3406.75	2381.25	2396	2650	2658.4
	1900-01-01 12:50:00	2672	2920.75	2788.5	2617.75	3171.75	2975.25	2592.75		1900-01-01 12:50:00	2933	2549.4	2282.4	3492	2770	2313.2	2344.25	2530.75
	1900-01-01 13:00:00	2588	2847.2	2819.6	2640.2	3152	2746.2	2674.8		1900-01-01 13:00:00	3292.75	2889	2481.75	2935.5	2527.75	2491.25	2597.6	2998.6
	1900-01-01 13:10:00	2771.75	2761.5	3006	2721.5	3258.25	2612	2389.75		1900-01-01 13:10:00	3257.4	2668.8	2942.25	2618.2	2484.25	2401.2	3480	3354.5
	1900-01-01 13:20:00	3275.6	2870.75	3403.2	2704	2970.5	2427.2	2660.6		1900-01-01 13:20:00	2898.25	2885	3048.2	2399.75	2379	2428.25	3904	3180.4
	1900-01-01 13:30:00	3640.25	2726	3734	3411.25	3473.6	2545.75	2641.5		1900-01-01 13:30:00	2748.4	2480.4	2525.5	2322.8	2282	2649.5	4264.6	2840
	1900-01-01 13:40:00	3625.4	2756.75	3675.5	3899.75	3575.25	2245.25	2567		1900-01-01 13:40:00	2698.75	2492.75	2209.8	2225.5	2223.6	2187	4043.75	2624.75
	1900-01-01 13:50:00	3105.25	2674.8	3366	3310.2	3152.8	2712.8	2575.25		1900-01-01 13:50:00	2617.5	2470.6	2396	2320.5	2183.25	2837.25	3309.2	2399.2
	1900-01-01 14:00:00	2821.8	2750.25	3173.25	3025.25	2949.5	2703.75	2549.4		1900-01-01 14:00:00	2396.8	2687.75	2230.8	2505.4	2745.8	3235	2798	2396.5
	1900-01-01 14:10:00	2732.25	3045.4	3103.2	2767.8	3069.8	2626.4	3263		1900-01-01 14:10:00	2533	2924.25	2140.75	2367.5	3242.5	3289.75	2540.2	2375.8
	1900-01-01 14:20:00	2634.2	2971	3037.75	2688	2904.5	2402	3332.75		1900-01-01 14:20:00	2552.8	2760.8	2470.6	2379.2	3236	2834	2433	2383.75
	1900-01-01 14:30:00	2698	2933.2	2712.2	2761.2	2865	2445.4	2801.6		1900-01-01 14:30:00	2775	2420.5	2618.25	2197	3265	2447.5	3062.2	2373
	1900-01-01 14:40:00	2934	3043.25	2701.75	2756.25	2873.25	2502.75	2739.5		1900-01-01 14:40:00	2697.6	2145	3097.75	2369	2778.75	2221.8	3767.25	2279
	1900-01-01 14:50:00	3515	2453.25	2850.6	3169	2505.25	3008.4	2979.2		1900-01-01 14:50:00	2626.25	2241.25	2805.6	2368.75	2327.2	2360	3977.5	2191.2
	1900-01-01 15:00:00	3539	2663.4	2840.25	2898	2820.2	3347.75	2677		1900-01-01 15:00:00	2680.2	1878	2528.5	2415.2	2271	2158.5	3683.4	3149
	1900-01-01 15:10:00	3287.6	2702.25	2802	2685.25	2805.5	3352.5	2736.2		1900-01-01 15:10:00	3031.5	2400.25	2794.8	2180	2225.6	2268.2	2963.75	3061.5
	1900-01-01 15:20:00	3609.75	2481	2795	3379.2	2750	3041.2	2797.5		1900-01-01 15:20:00	3406.25	2306.8	2607	2164.5	2258.75	2325.75	2644.4	2768.8
	1900-01-01 15:30:00	3154	2885.75	3120.25	3461.25	2825	3018.25	2894.2		1900-01-01 15:30:00	3200	2528	2582	2655.6	2177	2355.6	2591.5	2609.5
	1900-01-01 15:40:00	3249.25	3362.8	3528.6	3413.4	3179.8	2791.8	2614		1900-01-01 15:40:00	3032	2823.25	2427.75	2959.75	2237.75	2085.5	2583.8	2358.4
	1900-01-01 15:50:00	2983.4	3278.5	3715	3174	3380.25	2687.5	2718.75		1900-01-01 15:50:00	2716.4	3021.2	2913.2	2896.8	2269.4	2080.4	2701	2463.25
	1900-01-01 16:00:00	2911.5	3096	3485.6	2859	3064	2810	3068.6		1900-01-01 16:00:00	2759.75	2696.25	3108.25	2497.75	2336.75	2541.75	2676.4	2610
	1900-01-01 16:10:00	3633.5	2857.75	3654.5	2516.75	3218.5	2605	3277.5		1900-01-01 16:10:00	2734.6	2923.8	2668.5	2466	2379.5	3084.8	2502.75	3113
	1900-01-01 16:20:00	4085.2	3416.25	3800.4	2228.8	2835	2629.2	2868.2		1900-01-01 16:20:00	2578.5	3815.5	2489	2371.5	2230	3436.5	2430.25	3082
	1900-01-01 16:30:00	3462	3293.8	3501.75	2588	2818.6	2731.75	2663		1900-01-01 16:30:00	2531.2	3624.2	2495	2286.4	2130.75	3357.75	2285.2	2850.25
	1900-01-01 16:40:00	3106.4	3058.25	3228	2224.75	2777.25	2937	2742		1900-01-01 16:40:00	2616.25	3117.75	2339.2	2267.25	2273.6	3272.8	2439.75	2600.25
	1900-01-01 16:50:00	2790.75	2839.8	2812	2531.2	3077.6	3200.6	2839		1900-01-01 16:50:00	2526.25	2944.4	2381.25	2489.25	3032.5	2790.25	2472.2	2576.6
	1900-01-01 17:00:00	3041.2	2791.25	3022.25	3032	2913.25	3191.5	2570.8		1900-01-01 17:00:00	3003.2	2992	2246.2	2887.4	2987.8	2589.8	2996.25	2474
	1900-01-01 17:10:00	3111.25	2726	3217	4165.4	3017.2	2898.8	2373.75		1900-01-01 17:10:00	3244.5	3398	3401.25	3111.75	2361	2504.75	3916.6	2544.6
	1900-01-01 17:20:00	3819.2	3067.5	3492.25	4795.5	3002	2750.75	2484.25		1900-01-01 17:20:00	2480.6	3891	3717	3586	2250.6	2533.4	3827.5	2574.25
	1900-01-01 17:30:00	4120.5	3831.8	3083.4	4085.8	2743	2675.2	2738		1900-01-01 17:30:00	2416.25	3491.5	3835.25	3063.5	2536.25	2539	3483.2	2570.8
	1900-01-01 17:40:00	3451.5	3898.75	3198	3581.25	3032.25	3118	2968		1900-01-01 17:40:00	2505.8	3648	3759.25	2846.4	2979.5	3023.2	2841.25	3027.5
	1900-01-01 17:50:00	2943.6	3550.5	3005.4	3574.2	3577	3726.2	2562		1900-01-01 17:50:00	2794	3861.75	3748.2	2853.75	3665.8	3495.75	3794.25	3064.8
	1900-01-01 18:00:00	2654.25	3267.2	2881.5	3846.75	3653.2	3959	2484		1900-01-01 18:00:00	3196.2	3618.6	3217	3039.8	3899.5	3572.25	2298	2188.5
	1900-01-01 18:10:00	2760.6	3076.75	2995.75	4235.75	3895.25	4015.75	3445.2		1900-01-01 18:10:00	2800.5	3104.5	3185.4	3242.75	4192.4	3974.2	3146	2728.75
	1900-01-01 18:20:00	3318.75	2887	3947.2	4358.8	3636.8	4346.6	3822.5		1900-01-01 18:20:00	2587.25	2823.4	3094	3510	4016.25	3983.75	3328.8	3250.6
	1900-01-01 18:30:00	3008.8	3038.75	3807	3891	3484	4163.5	4178.6		1900-01-01 18:30:00	2857.2	2722.75	3050.6	3055.8	3750	3947.4	3670.5	3438
	1900-01-01 18:40:00	2476	3493	3758.8	3498.4	3033	4016.8	4045.5		1900-01-01 18:40:00	2562.25	2595.25	2980.5	2878.75	3788.75	3879.5	3420.6	3586.4
	1900-01-01 18:50:00	2533.4	3250	4269.25	3240.75	2923	3987.5	3829		1900-01-01 18:50:00	2355.6	2697.6	2836.4	3106.6	3837.8	3929	3653.25	3603.5
	1900-01-01 19:00:00	3915	3189.4	4332.2	3303.8	2791.4	3838.2	3921.4		1900-01-01 19:00:00	2695.25	2611.75	2863.25	2917.75	3533.25	3773.25	3458.2	3155
	1900-01-01 19:10:00	4133	3970.25	4073.25	3148.25	2821.75	3664.25	3547		1900-01-01 19:10:00	3419.2	3180.8	2811.75	2819.8	3054.25	3736.4	3318.75	2796.25
	1900-01-01 19:20:00	4177.2	3973.75	4136.2	3261.8	2835.25	3104.8	3673.2		1900-01-01 19:20:00	3574.5	3052	2687.2	2924.25	3372.6	3659.25	2742.25	2752
	1900-01-01 19:30:00	4343	4245.2	4209.5	4136	3392	3420.25	3927.75		1900-01-01 19:30:00	3350.4	3328	3224.25	2818.4	3028	3726.25	2920.2	3711.5
	1900-01-01 19:40:00	3859.8	3743.25	3627.25	4372.75	2979.75	3170.25	3517.6		1900-01-01 19:40:00	3294.5	3809	3705.8	3294	2667.6	3594.4	2912.5	3912.75
	1900-01-01 19:50:00	3241	3348.8	3210.6	4659.6	2578.4	3124.4	3650.75		1900-01-01 19:50:00	3327	3997.4	3959	3713.75	2481.25	3690.25	3306.8	3789.6
	1900-01-01 20:00:00	3811	3744.75	3243	4926.75	3186.25	3481.25	4041.4		1900-01-01 20:00:00	3256	4040.75	4001	3892.8	2567.4	3666	3894.5	3637.25
	1900-01-01 20:10:00	4167.5	4188	3044.8	4067.4	3664.6	4040.2	3686.75		1900-01-01 20:10:00	3627.75	4025.5	3855.25	3857.25	2453.25	3606.25	4081.6	3490.8
	1900-01-01 20:20:00	3944	3871.5	2951.5	3853.25	3859.75	3829.75	3516.5		1900-01-01 20:20:00	3784.8	4022	3584.4	3383	2137	3682	3731.5	2986.75
	1900-01-01 20:30:00	4269.25	3485.2	3188.2	3677.6	3927.6	4012.4	3400.6		1900-01-01 20:30:00	3603.75	4368.5	3104.75	3042	2531	3134.75	2977.2	2688.6
	1900-01-01 20:40:00	4224.5	2990.25	3312	3989.75	3847.75	4189	3391.25		1900-01-01 20:40:00	3388.4	4607.4	2922.5	3365.6	2816	2698.8	3375.75	2893.75
	1900-01-01 20:50:00	3693	3630.25	3112.8	3873.2	3365.75	4237.8	4269.6		1900-01-01 20:50:00	3192.25	4327.75	2812.4	3299.25	3530.8	2728	3862.5	2769
	1900-01-01 21:00:00	3366.5	4073.6	2896.5	3481.75	3084.8	4290.75	4286.75		1900-01-01 21:00:00	3788.4	4481.4	3188.75	3139.4	3810.75	2925	3811.6	2769
	1900-01-01 21:10:00	4280.4	4252	3175.75	3767.25	3293.5	4245.5	4447		1900-01-01 21:10:00	4009.75	4249.5	3465.8	3777	3717.6	2542.4	3398.5	2776.25
	1900-01-01 21:20:00	4342.75	4087	3681.6	4589.6	3680.6	4452.6	3942.5		1900-01-01 21:20:00	4490.5	3878.8	3509.75	4017	3213.25	3009.5	2776.2	3690.4
	1900-01-01 21:30:00	4458.4	4164.75	3502	4742.5	3907.5	4401.5	3587.2		1900-01-01 21:30:00	3986.2	4039.5	3284.6	4171.4	2896	2719	2732.25	4023.5
	1900-01-01 21:40:00	4134.25	4094.4	3742	4673.6	3786.8	4406.2	3321.5		1900-01-01 21:40:00	4242.25	3931.25	3282.25	4154	3120.25	2894.5	3457.6	4256
	1900-01-01 21:50:00	3640.8	4207.25	4772	4880	3516.75	4434.25	3433.5		1900-01-01 21:50:00	4236.2	4121.6	3659.8	4063.6	3533.4	3436.2	3662.25	4133.5
	1900-01-01 22:00:00	4362.5	4360.6	4494.6	4834.4	3911.4	4331.6	3318.2		1900-01-01 22:00:00	4503	4051.25	4138	4077	2892	3669	3311.8	4081.2
	1900-01-01 22:10:00	4351.5	4509.5	4505.25	4616.75	4487	4180	3635.75		1900-01-01 22:10:00	4481.8	4296.4	4320.75	4028.4	2695.5	4056	2940.25	4097.75
	1900-01-01 22:20:00	4370.6	4576.5	4894.4	5228.4	4571.5	6104.4*	3971		1900-01-01 22:20:00	4220.5	4361	4322.4	3582.75	2758.8	3568.25	2793.5	4013
	1900-01-01 22:30:00	4421.5	4303	4585	4984.25	4550.6	4301	3916.75		1900-01-01 22:30:00	4410.8	4172.2	4387.75	3444.2	3073.5	3278.75	3682.2	3877.5
	1900-01-01 22:40:00	4630	4056.25	4611.25	4870	4732	4314	4363.8		1900-01-01 22:40:00	4547	4028.5	4377.4	3388.25	3572.8	3290.2	3696	4006.25
	1900-01-01 22:50:00	4615.5	4268	4478.2	5448.2	4937	4340	4271.25		1900-01-01 22:50:00	4199.25	4228.2	4565.75	3113.5	3978.5	3918	3660.8	3906.2
	1900-01-01 23:00:00	4504	4183.25	4333	5248.75	4933.25	4194.25	4165.8		1900-01-01 23:00:00	4060.4	4240	4641.4	3658.8	3990	4159	3254.75	3763.5
	1900-01-01 23:10:00	4742	4251.6	4309.2	4957.4	4857.2	4284.8	3998.75		1900-01-01 23:10:00	4088	3928.5	4300.75	4138	4059.25	4613.25	3263.8	3693.6
	1900-01-01 23:20:00	4426.8	3868	4115.75	5169.25	4760.75	4015	3645.5		1900-01-01 23:20:00	4199.8	3753.2	4426.6	4212.4	4319.2	4496.4	3976.25	3700.75
	1900-01-01 23:30:00	4096.75	3281.8	4552.8	4894.2	4834.4	4089.2	3433.6		1900-01-01 23:30:00	4165.25	4126.5	4363	4240.25	4286.5	4410.5	4184	3608
	1900-01-01 23:40:00	3555.5	3730.25	4410.5	5147.75	4580.5	4233	3389		1900-01-01 23:40:00	4230.2	3815	4399.75	4231.8	4291	4506.8	3635.25	3511.5
	1900-01-01 23:50:00	3061.2	3996.5	4587.4	5268.8	4688.5	3892	3014.2		1900-01-01 23:50:00	4213.5	3840.5	4476.4	4319.25	4024.6	4238.75	3550.75	3832.4
	1900-01-02	3067.5	4259.4	4208	5106	4598.8	4184.75	3416.25		1900-01-02	4320.8	3992	4629.5	4356.4	3421.25	4028.25	3287.8	3670.5
	1900-01-02 00:10:00	3534	3843.5	3913.25	5012.75	4621.25	4048.75	3437.4		1900-01-02 00:10:00	4317.75	3810.5	4587.8	4432	3052.4	4022.2	3341	3861.25
	1900-01-02 00:20:00	4162.75	3693.8	3860.4	4776.8	4873	3536.2	4182		1900-01-02 00:20:00	4318.75	3582.8	4520.75	4470.75	2793.25	4322.5	3121.6	3650.8
	1900-01-02 00:30:00	4143	3553.5	4131.75	4799.25	4564.75	3498	4187.4		1900-01-02 00:30:00	4191.8	3228.75	4384.6	4309.2	3210.6	4121.2	3077.75	3267.5
	1900-01-02 00:40:00	4150.25	3656.2	4502.2	4893.2	4265	3624.4	4416.25		1900-01-02 00:40:00	4080.5	2831.75	4440.5	4165	3925.25	4007	3120	3109.4
	1900-01-02 00:50:00	4129.4	3795.25	4315.75	4343.25	4407.25	3566.25	4189.5		1900-01-02 00:50:00	4014.8	2653.4	4388.4	4057	4321.6	3996.6	3091.75	2992
	1900-01-02 01:00:00	4043.25	3470	4299	4086	4305.6	3956.4	3749.8		1900-01-02 01:00:00	4226.25	2424	4412.25	3794.75	4342	3557	2930.8	2926
	1900-01-02 01:10:00	4090	3030.25	4069.75	3544.25	4257	4183	3465		1900-01-02 01:10:00	4357.2	2678.4	4195	3267	4328.5	3370.2	3731	3095.75
	1900-01-02 01:20:00	4113.4	2950	4224	3376.4	4573.75	4182	3203.2		1900-01-02 01:20:00	4239.5	2646	4272	3054.75	4654	3428.25	3393.5	3675.2
	1900-01-02 01:30:00	3960.5	3051.6	3707.25	3048	4304.4	4136	3463.75		1900-01-02 01:30:00	4239.8	2608.2	4023.25	2983.2	4314.5	3126.75	3433.6	4200.5
	1900-01-02 01:40:00	3362	3123.5	3846	3935	4250.5	3824.75	3419.2		1900-01-02 01:40:00	3848	2609.5	4159.2	3002.5	4487.6	3677.6	3196.25	4234.25
	1900-01-02 01:50:00	3107.75	3789.4	3573.2	3504	4178.2	3443.8	4157.75		1900-01-02 01:50:00	3811.75	2577.4	4064.75	3189.75	4303.25	4004	3091.2	4145.6
	1900-01-02 02:00:00	2767.6	4318.5	3815.5	3343.75	4311.25	3962	4383.6		1900-01-02 02:00:00	3947	2664.25	4135.6	2715.2	4485.2	3870.8	2918.25	3984.5
	1900-01-02 02:10:00	2695.75	4276.8	3704.8	3427	4096.4	3696.6	4325.5		1900-01-02 02:10:00	3358.5	2710.5	4048.75	2547	4581	4006	2832.6	4596.2
	1900-01-02 02:20:00	2777.4	4185.75	3447.5	3660.25	3880.75	4446	4458		1900-01-02 02:20:00	2954.2	2872.6	3778.6	3097.8	4315.2	4114.2	3000.5	3990.5
	1900-01-02 02:30:00	2615.5	4069.6	3164.4	4528.4	3903.6	4457.6	4420.6		1900-01-02 02:30:00	2670.75	3176	3891	3477.5	4373	3660.25	2847.6	4029
	1900-01-02 02:40:00	2483	4201.5	2873	4927.75	4204	4292.75	4349.25		1900-01-02 02:40:00	2638.4	3364.2	4010.75	4055.2	4246.5	3870.2	2928	4127.75
	1900-01-02 02:50:00	3086.2	3952.25	2721.8	4833.6	4160.5	4013.6	4402.4		1900-01-02 02:50:00	2534.5	3777	3821.8	3844.25	3988.6	3466	2982	4271
	1900-01-02 03:00:00	2844.75	3694.8	2552.75	4617.25	4062.4	3919.25	4541.75		1900-01-02 03:00:00	3330.8	3745.2	3056	4057.4	3940.5	3549.75	3231.8	4151
	1900-01-02 03:10:00	2882.4	3249	2648.5	3972.25	3522	3491.25	4171		1900-01-02 03:10:00	3917.75	3497.75	2915.8	3834.5	3408.4	3111.4	3435.5	4131.5
	1900-01-02 03:20:00	3414	3245.6	3803.4	3362.8	3442.2	3500.2	3249		1900-01-02 03:20:00	4319	3063.4	3183.5	3733.5	3126.25	3003.25	3083.8	3879.2
	1900-01-02 03:30:00	3495.2	3402	3859.5	3316.75	3431.25	3813	3222.4		1900-01-02 03:30:00	3811.6	2853.5	2782	3649.8	2874.2	2997	3043.75	3704.75
	1900-01-02 03:40:00	3839.25	3238.2	3873.6	3223.4	3382.6	4160.6	3293		1900-01-02 03:40:00	3809.75	2650	2709.25	3077	2615.75	3170.5	3995.8	3358.8
	1900-01-02 03:50:00	3727.2	3060.5	3340.75	3078.5	3350	4195.25	3751.25		1900-01-02 03:50:00	3923.2	2799.4	2832.8	2956.6	2563.8	3424.4	4290.25	3384.25
	1900-01-02 04:00:00	3988.25	3200	3168	3057.4	3537.8	4208.4	4261		1900-01-02 04:00:00	3019	2680	3094.25	2653.5	2734.75	3645	4416.6	3330.6
	1900-01-02 04:10:00	3840.75	4019.75	2785.25	4063	4014.75	3764.25	4323.25		1900-01-02 04:10:00	3038	2405.6	3297.75	2727.4	2791.75	4063.4	4007.75	2900
	1900-01-02 04:20:00	3741.4	4102.5	2875.6	4149.4	4555.5	4058.4	4419		1900-01-02 04:20:00	3373.25	2546	3450.2	2990.5	2988.4	3946.5	4066	2837
	1900-01-02 04:30:00	3190	4073.6	3666	4300.75	4539.6	3978.75	4102.25		1900-01-02 04:30:00	3877	2443.4	3513.25	3520.4	3378	4020.25	3426.8	2690.75
	1900-01-02 04:40:00	2859.4	3690.25	3698.5	3743	4664.5	3864.75	4159.8		1900-01-02 04:40:00	3960.75	2609	3831.2	3826	4219.8	3431.8	3552.25	2769.5
	1900-01-02 04:50:00	2815	3498.2	3983.4	3478.6	4969.6	3666.8	4141.25		1900-01-02 04:50:00	3375.75	2703.8	3555.5	3908.5	3839	3400.5	3446.6	2803.2
	1900-01-02 05:00:00	2948	3014.25	3999.25	3331.25	4597.25	3497.25	4074		1900-01-02 05:00:00	3797.4	3235.5	3089.4	3734.8	4045.6	3236.6	2992	3196
	1900-01-02 05:10:00	3818.5	2885.8	4295.6	3248.2	4448	3934.8	3526		1900-01-02 05:10:00	4234.25	3425.25	2889.75	3538.75	3846.5	2967.25	2892.4	3274.6
	1900-01-02 05:20:00	3482	3042.5	3927	3240.25	4446.25	4143.25	3485		1900-01-02 05:20:00	4209	4132	2822.8	3150.4	3576	3208.8	3590	3265.75
	1900-01-02 05:30:00	3441	3173	3716.6	3241.6	3822.8	4033	3253.2		1900-01-02 05:30:00	3591	4458	2747.5	2912	2972.5	3401.5	3810.2	2729.4
	1900-01-02 05:40:00	3969.75	3658.75	3882.75	3284.5	3515	4210.5	3321.25		1900-01-02 05:40:00	3300.8	4175	2742.75	2851.6	2579	3702.6	3341.25	2713.5
	1900-01-02 05:50:00	3921	3876.25	3690.4	3370.2	3281.75	4015.2	3660.6		1900-01-02 05:50:00	4072.25	3958.25	3526.2	2930.25	2589.6	3642.25	3175.5	2746.6
