# Supplementary material for: Deletion of EP3 prostaglandin receptor in murine macrophages aggravates diet-induced obesity by suppressing SPARC
Source: EMBO J. 2025 Jul 23;44(18):4962–83. doi: 10.1038/s44318-025-00508-y (PMC12436609; doi:10.1038/s44318-025-00508-y)
Supplement: Supplementary file 11 — Appendix Figure Source Data [file 44318_2025_508_MOESM11_ESM.zip › Source data Appendix Figure/Appendix Figure S5/Appendix Figure S5B/Appendix Figure S5B.xlsx]

## Sheet: Appendix Figure S5B
				RER (VCO2/VO2)									RER (VCO2/VO2)								RER (VCO2/VO2)
		EP3F/F-1	EP3F/F-2	EP3F/F-3	EP3F/F-4	EP3F/F-5	EP3F/F-6	EP3F/F-7			EP3F/FLysMCre-1	EP3F/FLysMCre-2	EP3F/FLysMCre-3	EP3F/FLysMCre-4	EP3F/FLysMCre-5	EP3F/FLysMCre-6	EP3F/FLysMCre-7	EP3F/FLysMCre-8		Light-EP3F/F	Light-EP3F/FLysMCre	Dark-EP3F/F	Dark-EP3F/FLysMCre
	06:00:00	0.802	0.7754	0.768	0.72525	0.7612	0.742	0.748		06:00:00	0.8232	0.7654	0.7895	0.7882	0.78325	0.83425	0.8852	0.7665		0.781853	0.796024	0.804666	0.828965
	06:10:00	0.8084	0.78025	0.776	0.71775	0.7835	0.7365	0.752		06:10:00	0.794	0.756	0.8066	0.80025	0.7568	0.8212	0.88075	0.75325		0.755221	0.752909	0.789759	0.754799
	06:20:00	0.81225	0.7822	0.7762	0.7108	0.7932	0.718	0.757		06:20:00	0.796	0.7658	0.793	0.8105	0.7645	0.83775	0.8738	0.7406		0.763618	0.768665	0.784436	0.787117
	06:30:00	0.8268	0.75775	0.81225	0.71775	0.80225	0.72225	0.7466		06:30:00	0.7972	0.771	0.7888	0.7962	0.7756	0.8182	0.85075	0.7485		0.739875	0.809966	0.762915	0.816111
	06:40:00	0.80875	0.7648	0.8024	0.7314	0.7624	0.7328	0.746		06:40:00	0.7935	0.775	0.7905	0.80175	0.76175	0.84075	0.8582	0.7456		0.770812	0.785518	0.800688	0.797573
	06:50:00	0.822	0.746	0.8065	0.71125	0.755	0.72775	0.7425		06:50:00	0.7922	0.7804	0.7824	0.7948	0.782	0.836	0.84375	0.75475		0.75797	0.80749	0.78149	0.828606
	07:00:00	0.81975	0.759	0.7946	0.7	0.7676	0.7404	0.7402		07:00:00	0.80425	0.7725	0.792	0.78775	0.79225	0.83425	0.8288	0.7452		0.741118	0.762838	0.782072	0.815222
	07:10:00	0.82175	0.769	0.79325	0.67025	0.79525	0.724	0.726		07:10:00	0.8078	0.764	0.78925	0.7854	0.77675	0.833	0.84375	0.752			0.79137		0.793186
	07:20:00	0.791	0.749	0.7818	0.7166	0.75625	0.6994	0.7102		07:20:00	0.82325	0.7545	0.7778	0.7785	0.7922	0.8235	0.8385	0.7558
	07:30:00	0.78725	0.738	0.75575	0.7095	0.7238	0.70975	0.71575		07:30:00	0.8246	0.7632	0.78225	0.783	0.7875	0.802	0.837	0.75125
	07:40:00	0.7922	0.75325	0.7575	0.71825	0.7305	0.718	0.7054		07:40:00	0.81825	0.74725	0.7704	0.77375	0.78	0.7998	0.81675	0.759
	07:50:00	0.82175	0.7622	0.757	0.7302	0.7252	0.701	0.71025		07:50:00	0.82375	0.7378	0.751	0.776	0.77375	0.7935	0.8134	0.7684
	08:00:00	0.8084	0.7825	0.7855	0.73925	0.7105	0.74	0.7064		08:00:00	0.8104	0.74775	0.787	0.7842	0.7506	0.7958	0.823	0.7555
	08:10:00	0.78675	0.7858	0.8116	0.7018	0.7046	0.7698	0.74275		08:10:00	0.79825	0.752	0.79375	0.7515	0.73675	0.80425	0.8348	0.7638
	08:20:00	0.7952	0.79	0.82825	0.709	0.749	0.7895	0.7345		08:20:00	0.804	0.7442	0.7856	0.7562	0.7378	0.8294	0.8365	0.769
	08:30:00	0.80975	0.8132	0.8236	0.6982	0.7672	0.7808	0.7266		08:30:00	0.77775	0.74125	0.79875	0.76025	0.74075	0.825	0.8178	0.777
	08:40:00	0.8125	0.792	0.809	0.71475	0.75925	0.7715	0.7285		08:40:00	0.7788	0.7442	0.78075	0.7776	0.7485	0.7798	0.83225	0.75625
	08:50:00	0.8154	0.769	0.8162	0.6976	0.78825	0.7714	0.7276		08:50:00	0.765	0.741	0.7752	0.7585	0.7372	0.763	0.82525	0.7692
	09:00:00	0.809	0.769	0.83725	0.72275	0.7608	0.7985	0.71225		09:00:00	0.796	0.7302	0.77775	0.7452	0.74425	0.76625	0.8232	0.74225
	09:10:00	0.795	0.767	0.819	0.73825	0.76225	0.80725	0.714		09:10:00	0.81475	0.74775	0.7534	0.769	0.7378	0.7726	0.81725	0.73625
	09:20:00	0.77975	0.7514	0.8196	0.7454	0.8186	0.796	0.70475		09:20:00	0.787	0.7578	0.737	0.76375	0.748	0.77575	0.8168	0.7686
	09:30:00	0.7998	0.7345	0.803	0.70825	0.8375	0.78475	0.724		09:30:00	0.8278	0.75225	0.7584	0.7894	0.742	0.7928	0.79425	0.76725
	09:40:00	0.79075	0.7604	0.8066	0.724	0.8016	0.7346	0.716		09:40:00	0.8195	0.751	0.75825	0.77525	0.749	0.799	0.8	0.8072
	09:50:00	0.7586	0.76575	0.79575	0.69225	0.759	0.75375	0.71825		09:50:00	0.8168	0.7576	0.7402	0.782	0.7488	0.793	0.781	0.8035
	10:00:00	0.76025	0.7694	0.803	0.6978	0.7592	0.749	0.707		10:00:00	0.84525	0.73625	0.7265	0.7985	0.74375	0.8235	0.7908	0.7918
	10:10:00	0.78925	0.7645	0.78875	0.72075	0.837	0.76775	0.7245		10:10:00	0.8482	0.759	0.74075	0.8096	0.72525	0.8504	0.7715	0.778
	10:20:00	0.7968	0.7925	0.7894	0.7464	0.879	0.785	0.7254		10:20:00	0.82925	0.767	0.7368	0.81225	0.7492	0.83875	0.758	0.8092
	10:30:00	0.8	0.7958	0.78625	0.70375	0.7446	0.7625	0.72725		10:30:00	0.8172	0.738	0.764	0.8064	0.77525	0.8365	0.7834	0.76675
	10:40:00	0.7878	0.76625	0.80125	0.71525	0.75625	0.78075	0.7046		10:40:00	0.8215	0.7415	0.78	0.783	0.7846	0.8502	0.80125	0.7655
	10:50:00	0.77775	0.764	0.7838	0.7256	0.7772	0.7738	0.72575		10:50:00	0.812	0.742	0.7705	0.78425	0.8065	0.83075	0.8294	0.756
	11:00:00	0.7882	0.77075	0.804	0.7285	0.79025	0.78375	0.7132		11:00:00	0.775	0.76375	0.771	0.788	0.8066	0.813	0.77475	0.74925
	11:10:00	0.7715	0.7494	0.7784	0.7186	0.7822	0.7688	0.7135		11:10:00	0.77075	0.75075	0.7655	0.81675	0.81375	0.83175	0.7776	0.7562
	11:20:00	0.7814	0.7465	0.785	0.7315	0.773	0.78325	0.7205		11:20:00	0.7578	0.7584	0.7568	0.8038	0.951	0.8164	0.8005	0.78125
	11:30:00	0.7805	0.742	0.7764	0.7352	0.7708	0.7984	0.7248		11:30:00	0.77975	0.75875	0.7865	0.82975	0.857	0.83675	0.7972	0.7832
	11:40:00	0.78425	0.786	0.80125	0.73925	0.7585	0.8175	0.72975		11:40:00	0.7878	0.7486	0.7605	0.8152	1.09	0.8278	0.78825	0.80725
	11:50:00	0.796	0.772	0.7764	0.718	0.75175	0.7998	0.7412		11:50:00	0.79425	0.78825	0.7418	0.809	0.771	0.86575	0.81125	0.8186
	12:00:00	0.76675	0.8106	0.7735	0.732	0.7386	0.78525	0.71925		12:00:00	0.8168	0.772	0.748	0.8274	0.774	0.84025	0.774	0.81475
	12:10:00	0.7594	0.831	0.795	0.757	0.76325	0.787	0.7198		12:10:00	0.785	0.76325	0.7496	0.8165	0.79	0.8198	0.7695	0.7925
	12:20:00	0.77425	0.791	0.8102	0.7198	0.7672	0.7968	0.72375		12:20:00	0.80025	0.7692	0.77125	0.816	0.79525	0.821	0.7476	0.7606
	12:30:00	0.772	0.7645	0.81325	0.711	0.75375	0.80875	0.7136		12:30:00	0.798	0.75875	0.7894	0.8202	0.7732	0.8258	0.736	0.7885
	12:40:00	0.7995	0.7402	0.8082	0.694	0.745	0.7596	0.71575		12:40:00	0.779	0.7605	0.7745	0.82325	0.76425	0.82175	0.7286	0.8118
	12:50:00	0.7672	0.753	0.78125	0.7055	0.74575	0.72725	0.73925		12:50:00	0.7708	0.7774	0.765	0.8308	0.7654	0.794	0.74875	0.79825
	13:00:00	0.75525	0.7564	0.7534	0.7222	0.452	0.7556	0.7268		13:00:00	0.764	0.75975	0.742	0.816	0.7815	0.743	0.771	0.7946
	13:10:00	0.764	0.73825	0.7625	0.72	0.756	0.737	0.71875		13:10:00	0.7754	0.768	0.74225	0.7904	0.769	0.747	0.791	0.78925
	13:20:00	0.7898	0.72075	0.7404	0.718	0.78	0.7222	0.726		13:20:00	0.775	0.7495	0.7424	0.81275	0.7912	0.7255	0.78675	0.796
	13:30:00	0.76325	0.7446	0.76075	0.727	0.7378	0.74325	0.73025		13:30:00	0.7978	0.7252	0.76025	0.8112	0.79525	0.75225	0.761	0.80225
	13:40:00	0.759	0.7915	0.77275	0.721	0.76125	0.74825	0.728		13:40:00	0.79025	0.75425	0.7464	0.78825	0.8208	0.7434	0.73625	0.80675
	13:50:00	0.77275	0.7834	0.7594	0.6894	0.7902	0.7784	0.72425		13:50:00	0.8325	0.753	0.74225	0.77125	0.7995	0.77	0.7202	0.8042
	14:00:00	0.7754	0.8095	0.7775	0.6875	0.8185	0.78425	0.7084		14:00:00	0.8334	0.758	0.7176	0.8022	0.7918	0.8134	0.71575	0.7975
	14:10:00	0.78625	0.8158	0.7646	0.7208	0.8094	0.779	0.72875		14:10:00	0.83025	0.74675	0.72825	0.80475	0.77975	0.79875	0.7322	0.785
	14:20:00	0.7756	0.79025	0.77175	0.729	0.823	0.7775	0.7335		14:20:00	0.8768	0.7578	0.7286	0.816	0.7952	0.788	0.7025	0.795
	14:30:00	0.80325	0.7598	0.7544	0.7114	0.8132	0.7932	0.728		14:30:00	0.8445	0.77325	0.72775	0.81675	0.83725	0.77125	0.6884	0.822
	14:40:00	0.81875	0.75725	0.73425	0.756	0.78	0.81225	0.73025		14:40:00	0.831	0.7666	0.73575	0.816	0.82425	0.7774	0.75775	0.83025
	14:50:00	0.8416	0.75375	0.747	0.7248	0.902	0.7956	0.7012		14:50:00	0.8075	0.77775	0.746	0.8075	0.7914	0.7675	0.771	0.8432
	15:00:00	0.836	0.7696	0.75475	0.72975	0.7624	0.78725	0.737		15:00:00	0.81	0.776	0.72775	0.7906	0.769	0.77925	0.7428	0.855
	15:10:00	0.8354	0.75975	0.74425	0.70475	0.78175	0.76675	0.7282		15:10:00	0.8035	0.76825	0.737	0.805	0.7638	0.8054	0.745	0.8655
	15:20:00	0.8345	0.7912	0.7536	0.7278	0.7434	0.7656	0.7315		15:20:00	0.81325	0.772	0.742	0.7955	0.78225	0.802	0.754	0.8684
	15:30:00	0.8266	0.7765	0.7485	0.72025	0.7365	0.75575	0.7202		15:30:00	0.8156	0.80125	0.76	0.7908	0.8106	0.8234	0.74	0.84175
	15:40:00	0.818	0.7824	0.725	0.7206	0.731	0.7458	0.71025		15:40:00	0.805	0.807	0.76875	0.7835	0.7765	0.824	0.7294	0.8132
	15:50:00	0.8182	0.7855	0.76725	0.694	0.74175	0.772	0.741		15:50:00	0.785	0.773	0.7834	0.7716	0.6946	0.8036	0.73025	0.78875
	16:00:00	0.81325	0.8186	0.802	0.6956	0.7262	0.7542	0.7546		16:00:00	0.80625	0.74625	0.78925	0.81325	0.79725	0.79275	0.7356	0.7968
	16:10:00	0.811	0.819	0.816	0.7305	0.779	0.752	0.7425		16:10:00	0.8336	0.7588	0.76975	0.8054	0.70575	0.7842	0.739	0.81325
	16:20:00	0.8252	0.82475	0.8398	0.7104	0.73175	0.537	0.7202		16:20:00	0.806	0.73275	0.747	0.806	0.7342	0.78225	0.72475	0.8266
	16:30:00	0.8285	0.7826	0.833	0.70825	0.7436	0.77425	0.70275		16:30:00	0.8114	0.7416	0.7115	0.7876	0.744	0.7905	0.7204	0.802
	16:40:00	0.8202	0.784	0.80275	0.68725	0.74925	0.809	0.726		16:40:00	0.797	0.75325	0.7098	0.7765	0.7408	0.746	0.7145	0.8055
	16:50:00	0.7915	0.7908	0.8156	0.702	0.7664	0.756	0.72375		16:50:00	0.802	0.7468	0.7275	0.79	0.74725	0.74925	0.728	0.8368
	17:00:00	0.787	0.79575	0.812	0.71825	0.754	0.7555	0.7398		17:00:00	0.785	0.737	0.6972	0.7848	0.7564	0.7908	0.718	0.8445
	17:10:00	0.8	0.7516	0.8026	0.6962	0.736	0.7404	0.7105		17:10:00	0.77	0.73725	0.708	0.79225	0.77	0.7955	0.7334	0.8366
	17:20:00	0.8014	0.77025	0.82575	0.71225	0.718	0.77825	0.70125		17:20:00	0.8074	0.7448	0.7476	0.7888	0.7708	0.7932	0.76475	0.8315
	17:30:00	0.8025	0.7516	0.8418	0.7074	0.7236	0.824	0.7338		17:30:00	0.806	0.76375	0.71375	0.80175	0.77525	0.81075	0.7748	0.8128
	17:40:00	0.80475	0.78	0.8285	0.73275	0.7565	0.81875	0.72175		17:40:00	0.8158	0.7724	0.65375	0.8304	0.789	0.8138	0.82175	0.7925
	17:50:00	0.7828	0.7985	0.8204	0.7028	0.78275	0.872	0.7278		17:50:00	0.83575	0.76675	0.7326	0.81875	0.774	0.77975	0.795	0.7694
	18:00:00	0.76675	0.7588	0.83525	0.6715	0.8132	0.85775	0.72375		18:00:00	0.8592	0.756	0.933	0.8398	0.752	0.791	0.7296	0.7665
	18:10:00	0.768	0.7505	0.8315	0.68275	0.80425	0.8595	0.7196		18:10:00	0.86025	0.757	1.009	0.87875	0.7774	0.7786	0.74475	0.74275
	18:20:00	0.79475	0.7478	0.8252	0.6662	0.773	0.8472	0.733		18:20:00	0.8445	0.7484	0.819	0.89175	0.77375	0.79425	0.7834	0.7566
	18:30:00	0.7694	0.76075	0.8425	0.695	0.78875	0.8675	0.7632		18:30:00	0.851	0.7535	0.8094	0.839	0.7896	0.7856	0.79175	0.771
	18:40:00	0.76525	0.7704	0.8294	0.7028	0.7864	0.7806	0.74275		18:40:00	0.83125	0.7555	0.82025	0.87675	0.76575	0.7865	0.7732	0.7484
	18:50:00	0.7706	0.80625	0.817	0.695	0.775	0.784	0.75625		18:50:00	0.7798	0.734	0.8202	0.8712	0.7458	0.7822	0.777	0.76675
	19:00:00	0.7605	0.8164	0.8188	0.6908	0.7548	0.7974	0.77		19:00:00	0.7775	0.71425	0.812	0.8325	0.758	0.8055	0.7578	0.777
	19:10:00	0.752	0.843	0.8185	0.7285	0.72975	0.79625	0.777		19:10:00	0.8266	0.756	0.7745	0.8286	0.7555	0.824	0.768	0.774
	19:20:00	0.7512	0.85725	0.7952	0.7382	0.782	0.8038	0.8024		19:20:00	0.86775	0.727	0.8004	0.82975	0.7332	0.807	0.7575	0.795
	19:30:00	0.75825	0.8362	0.7885	0.7225	0.7744	0.79875	0.77675		19:30:00	0.8564	0.7296	0.79225	0.8322	0.75275	0.8085	0.7466	0.76475
	19:40:00	0.7722	0.83225	0.801	0.69425	0.80525	0.788	0.7632		19:40:00	0.85325	0.73625	0.7984	0.8405	0.749	0.7964	0.75425	0.78725
	19:50:00	0.7645	0.823	0.8402	0.7202	0.8132	0.8182	0.76475		19:50:00	0.84	0.7632	0.8255	0.8315	0.742	0.804	0.7604	0.8036
	20:00:00	0.782	0.80025	0.85775	0.7145	0.813	0.8035	0.8094		20:00:00	0.8488	0.749	0.822	0.8084	0.7694	0.7754	0.774	0.8175
	20:10:00	0.799	0.8036	0.8282	0.6902	0.7802	0.8034	0.8155		20:10:00	0.8345	0.77125	0.84375	0.83425	0.75775	0.767	0.7564	0.7928
	20:20:00	0.8088	0.79775	0.83675	0.68275	0.7945	0.79375	0.82025		20:20:00	0.8266	0.7582	0.8352	0.824	0.7436	0.7734	0.74325	0.803
	20:30:00	0.817	0.7884	0.8424	0.6704	0.7838	0.8058	0.8274		20:30:00	0.809	0.7675	0.84475	0.828	0.74375	0.77675	0.752	0.7706
	20:40:00	0.79475	0.79325	0.8415	0.697	0.79625	0.8115	0.81		20:40:00	0.7952	0.7702	0.82325	0.8288	0.72075	0.792	0.75875	0.7825
	20:50:00	0.7908	0.76725	0.8524	0.6938	0.7765	0.8044	0.7996		20:50:00	0.79725	0.77475	0.7898	0.82575	0.7226	0.792	0.77475	0.7712
	21:00:00	0.7955	0.7988	0.823	0.691	0.7632	0.80225	0.79225		21:00:00	0.7962	0.7804	0.79925	0.8354	0.725	0.798	0.7922	0.81175
	21:10:00	0.7964	0.79625	0.80825	0.71325	0.7815	0.80075	0.802		21:10:00	0.821	0.77425	0.793	0.86025	0.7632	0.8022	0.825	0.8155
	21:20:00	0.8115	0.8192	0.809	0.7748	0.7932	0.809	0.804		21:20:00	0.8105	0.759	0.797	0.854	0.79825	0.804	0.804	0.8318
	21:30:00	0.8078	0.81375	0.79425	0.78525	0.8145	0.80275	0.805		21:30:00	0.8262	0.79325	0.801	0.8518	0.8316	0.8322	0.8085	0.81025
	21:40:00	0.797	0.8106	0.8374	0.7936	0.8148	0.7894	0.80575		21:40:00	0.83375	0.7665	0.77475	0.86525	0.86925	0.8305	0.802	0.7762
	21:50:00	0.8196	0.806	0.8095	0.82425	0.816	0.79775	0.8085		21:50:00	0.8532	0.7788	0.672	0.8496	0.8742	0.8556	0.824	0.77175
	22:00:00	0.79525	0.8092	0.8168	0.788	0.8212	0.8108	0.8		22:00:00	0.838	0.78825	0.78125	0.8255	0.8345	0.8445	0.8162	0.804
	22:10:00	0.7955	0.78325	0.80825	0.78975	0.822	0.8045	0.7855		22:10:00	0.848	0.7858	0.87475	0.8384	0.86775	0.8706	0.80325	0.8035
	22:20:00	0.7822	0.77525	0.8136	0.7706	0.82375	0.8042	0.7694		22:20:00	0.843	0.78175	0.8612	0.86725	0.8036	0.8715	0.81075	0.8148
	22:30:00	0.786	0.7612	0.8175	0.78475	0.8334	0.79525	0.76325		22:30:00	0.84	0.7776	0.80725	0.8562	0.8055	0.8545	0.81	0.80375
	22:40:00	0.8044	0.76625	0.787	0.761	0.827	0.79225	0.7956		22:40:00	0.826	0.7645	0.9556	0.86675	0.8326	0.8282	0.832	0.79975
	22:50:00	0.818	0.757	0.8036	0.854	0.8186	0.7688	0.79275		22:50:00	0.8445	0.7654	0.8935	0.855	0.82975	0.824	0.8286	0.8026
	23:00:00	0.8162	0.76675	0.79325	0.839	0.83425	0.772	0.8116		23:00:00	0.8224	0.7355	0.7492	0.8538	0.8416	0.8648	0.828	0.82125
	23:10:00	0.82175	0.7654	0.799	0.8082	0.8146	0.7916	0.83575		23:10:00	0.81275	0.74	0.80675	0.87625	0.82925	0.86525	0.8304	0.8058
	23:20:00	0.8228	0.7505	0.8185	0.817	0.811	0.78125	0.81875		23:20:00	0.814	0.783	0.7522	0.8538	0.8358	0.8654	0.82325	0.811
	23:30:00	0.808	0.7508	0.8062	0.808	0.8268	0.784	0.8152		23:30:00	0.796	0.757	0.86625	0.843	0.81925	0.86525	0.834	0.8106
	23:40:00	0.83475	0.74875	0.80375	0.80075	0.82925	0.78325	0.826		23:40:00	0.8016	0.7652	0.81075	0.8404	0.82925	0.8606	0.82275	0.81375
	23:50:00	0.817	0.7455	0.8052	0.7954	0.84525	0.783	0.7976		23:50:00	0.7755	0.767	0.8226	0.84525	0.833	0.88775	0.8345	0.823
	1900-01-01	0.8105	0.7722	0.80275	0.8115	0.8418	0.76525	0.80975		1900-01-01	0.7594	0.75	0.951	0.8236	0.83925	0.87825	0.8282	0.8155
	1900-01-01 00:10:00	0.8178	0.7835	0.804	0.81175	0.84125	0.77675	0.8202		1900-01-01 00:10:00	0.75825	0.7235	0.8076	0.844	0.8088	0.8426	0.83	0.82675
	1900-01-01 00:20:00	0.804	0.8054	0.802	0.8448	0.826	0.7692	0.79325		1900-01-01 00:20:00	0.757	0.673	0.82125	0.84	0.849	0.8575	0.8334	0.8154
	1900-01-01 00:30:00	0.7946	0.798	0.78075	0.85375	0.806	0.76625	0.7814		1900-01-01 00:30:00	0.7784	0.7375	0.824	0.833	0.8956	0.8376	0.8265	0.8135
	1900-01-01 00:40:00	0.7955	0.777	0.7746	0.8264	0.8044	0.8074	0.81025		1900-01-01 00:40:00	0.813	0.71	0.828	0.8315	0.89375	0.85375	0.8294	0.8188
	1900-01-01 00:50:00	0.792	0.78275	0.7865	0.8645	0.81825	0.80525	0.79775		1900-01-01 00:50:00	0.8294	0.7248	0.7308	0.8348	0.909	0.8324	0.83625	0.832
	1900-01-01 01:00:00	0.76575	0.7852	0.772	0.8762	0.8546	0.81	0.766		1900-01-01 01:00:00	0.813	0.73725	0.805	0.8255	0.8135	0.85975	0.8412	0.8376
	1900-01-01 01:10:00	0.7755	0.7635	0.7705	0.8475	0.8265	0.79675	0.77975		1900-01-01 01:10:00	0.7988	0.7574	0.766	0.834	0.89925	0.8686	0.83	0.82025
	1900-01-01 01:20:00	0.7806	0.765	0.7714	0.8824	0.8495	0.7762	0.7734		1900-01-01 01:20:00	0.7745	0.7465	0.7686	0.82925	0.8568	0.631	0.8265	0.8122
	1900-01-01 01:30:00	0.7595	0.7536	0.78	0.92575	0.8574	0.8145	0.7445		1900-01-01 01:30:00	0.7876	0.779	0.784	0.8336	0.857	0.628	0.84	0.8215
	1900-01-01 01:40:00	0.7412	0.7515	0.771	0.91425	0.86325	0.799	0.7818		1900-01-01 01:40:00	0.78125	0.75325	0.8108	0.841	0.8438	0.8518	0.8315	0.8145
	1900-01-01 01:50:00	0.75075	0.7526	0.757	0.8958	0.913	0.791	0.77		1900-01-01 01:50:00	0.78025	0.7292	0.79675	0.84225	0.7915	0.87	0.8258	0.808
	1900-01-01 02:00:00	0.7476	0.7625	0.75375	0.87475	0.87275	0.786	0.7772		1900-01-01 02:00:00	0.789	0.70775	0.8148	0.8502	0.8036	0.8916	0.8325	0.8125
	1900-01-01 02:10:00	0.75675	0.7668	0.765	0.852	0.8692	0.7882	0.78425		1900-01-01 02:10:00	0.7845	0.71475	0.80925	0.85025	0.8035	0.8895	0.8396	0.7838
	1900-01-01 02:20:00	0.7834	0.759	0.742	0.8425	0.866	0.65	0.7885		1900-01-01 02:20:00	0.785	0.6932	0.8158	0.842	0.8174	0.8572	0.822	0.77475
	1900-01-01 02:30:00	0.76675	0.7582	0.7186	0.8174	0.8352	0.7654	0.7934		1900-01-01 02:30:00	0.784	0.703	0.8025	0.8455	0.814	0.8775	0.813	0.7774
	1900-01-01 02:40:00	0.761	0.7465	0.72	0.7955	0.84025	0.7515	0.81025		1900-01-01 02:40:00	0.7446	0.689	0.8095	0.8532	0.82525	0.9364	0.82925	0.7695
	1900-01-01 02:50:00	0.7892	0.75075	0.715	0.8096	0.88625	0.7826	0.787		1900-01-01 02:50:00	0.76625	0.70175	0.8142	0.858	0.878	0.8945	0.836	0.7884
	1900-01-01 03:00:00	0.7905	0.7318	0.7325	0.8335	0.8606	0.78225	0.782		1900-01-01 03:00:00	0.7742	0.697	0.82875	0.841	0.873	0.912	0.8214	0.82225
	1900-01-01 03:10:00	0.7956	0.7345	0.71975	0.8435	0.873	0.795	0.7838		1900-01-01 03:10:00	0.772	0.6995	0.8248	0.8695	0.7134	0.9142	0.80425	0.82775
	1900-01-01 03:20:00	0.786	0.7364	0.7204	0.8002	0.818	0.7946	0.78325		1900-01-01 03:20:00	0.77325	0.7022	0.82125	0.85275	0.76175	0.90575	0.7988	0.7974
	1900-01-01 03:30:00	0.7708	0.7475	0.7415	0.77375	0.79575	0.8035	0.7962		1900-01-01 03:30:00	0.7732	0.73325	0.8092	0.8274	0.8078	0.8756	0.79825	0.8005
	1900-01-01 03:40:00	0.754	0.7394	0.738	0.8292	0.7976	0.8374	0.79925		1900-01-01 03:40:00	0.77325	0.72175	0.80175	0.82875	0.8025	0.85925	0.797	0.8062
	1900-01-01 03:50:00	0.7662	0.746	0.7385	0.8285	0.811	0.84775	0.7905		1900-01-01 03:50:00	0.7846	0.7558	0.8134	0.8322	0.7972	0.8144	0.79075	0.79325
	1900-01-01 04:00:00	0.77875	0.744	0.7452	0.858	0.8186	0.8618	0.7752		1900-01-01 04:00:00	0.783	0.7665	0.82225	0.8075	0.832	0.786	0.7858	0.799
	1900-01-01 04:10:00	0.75525	0.7525	0.74675	0.82075	0.82675	0.829	0.78525		1900-01-01 04:10:00	0.7694	0.78	0.808	0.7874	0.8315	0.7962	0.7775	0.81575
	1900-01-01 04:20:00	0.7452	0.74975	0.7596	0.776	0.8135	0.839	0.7832		1900-01-01 04:20:00	0.75525	0.77725	0.799	0.82575	0.8228	0.8315	0.763	0.8072
	1900-01-01 04:30:00	0.75425	0.7328	0.76625	0.723	0.8224	0.7895	0.77425		1900-01-01 04:30:00	0.7364	0.7746	0.80925	0.8188	0.8115	0.82075	0.7686	0.77025
	1900-01-01 04:40:00	0.7524	0.7155	0.74675	0.6305	0.8195	0.78975	0.7594		1900-01-01 04:40:00	0.73875	0.77175	0.7872	0.8365	0.8276	0.7946	0.77375	0.7575
	1900-01-01 04:50:00	0.77	0.7214	0.7574	0.7214	0.8014	0.7356	0.757		1900-01-01 04:50:00	0.71025	0.7658	0.79	0.8325	0.843	0.83075	0.7864	0.811
	1900-01-01 05:00:00	0.7588	0.71075	0.73525	0.717	0.7965	0.74675	0.7418		1900-01-01 05:00:00	0.7524	0.7855	0.8046	0.8152	0.785	0.8218	0.782	0.80825
	1900-01-01 05:10:00	0.77	0.6976	0.7446	0.7134	0.808	0.7804	0.767		1900-01-01 05:10:00	0.7015	0.75775	0.818	0.84425	0.89775	0.823	0.7828	0.7738
	1900-01-01 05:20:00	0.7784	0.711	0.76975	0.72375	0.81675	0.80125	0.768		1900-01-01 05:20:00	0.7398	0.7518	0.8144	0.8324	0.7462	0.8542	0.7715	0.8065
	1900-01-01 05:30:00	0.78975	0.722	0.77	0.7054	0.8042	0.8066	0.7708		1900-01-01 05:30:00	0.759	0.73825	0.81075	0.80325	0.90025	0.816	0.7218	0.8082
	1900-01-01 05:40:00	0.7845	0.73775	0.76225	0.72	0.806	0.847	0.77275		1900-01-01 05:40:00	0.8272	0.7106	0.818	0.805	0.8025	0.823	0.7335	0.81725
	1900-01-01 05:50:00	0.7936	0.73575	0.7692	0.461	0.7875	0.8792	0.7904		1900-01-01 05:50:00	0.81025	0.726	0.794	0.832	0.9148	0.82525	0.6915	0.817
	1900-01-01 06:00:00	0.793	0.7092	0.74975	0.752	0.7986	0.805	0.7875		1900-01-01 06:00:00	0.828	0.645	0.797	0.8238	0.82775	0.81675	0.7578	0.81875
	1900-01-01 06:10:00	0.7756	0.71175	0.73275	0.79975	0.8095	0.80475	0.8138		1900-01-01 06:10:00	0.81975	0.76	0.7932	0.8345	0.9214	0.8248	0.775	0.81625
	1900-01-01 06:20:00	0.78325	0.7202	0.7546	0.8156	0.7846	0.808	0.778		1900-01-01 06:20:00	0.81675	0.7094	0.79325	0.825	0.9035	0.8235	0.7684	0.8044
	1900-01-01 06:30:00	0.7818	0.726	0.73175	0.84525	0.7915	0.80425	0.773		1900-01-01 06:30:00	0.7956	0.7465	0.8294	0.833	0.8146	0.7934	0.7865	0.80275
	1900-01-01 06:40:00	0.77425	0.7184	0.7208	0.8246	0.7818	0.7568	0.76475		1900-01-01 06:40:00	0.81525	0.7485	0.80025	0.83975	0.8345	0.798	0.836	0.8066
	1900-01-01 06:50:00	0.7878	0.717	0.731	0.815	0.81775	0.742	0.75825		1900-01-01 06:50:00	0.8266	0.7474	0.813	0.8394	0.8088	0.789	0.7985	0.8155
	1900-01-01 07:00:00	0.793	0.7388	0.7256	0.8292	0.8284	0.7362	0.757		1900-01-01 07:00:00	0.8085	0.739	0.80575	0.83525	0.81125	0.79725	0.8206	0.8248
	1900-01-01 07:10:00	0.7755	0.74525	0.7435	0.8165	0.838	0.73675	0.766		1900-01-01 07:10:00	0.8234	0.7524	0.80025	0.8384	0.7555	0.827	0.773	0.8145
	1900-01-01 07:20:00	0.7892	0.7465	0.7516	0.8416	0.833	0.7154	0.7658		1900-01-01 07:20:00	0.82075	0.77275	0.8	0.85075	0.7728	0.80875	0.78975	0.816
	1900-01-01 07:30:00	0.76925	0.7344	0.74975	0.81275	0.8224	0.71425	0.7865		1900-01-01 07:30:00	0.8136	0.7776	0.808	0.841	0.694	0.82175	0.8016	0.82675
	1900-01-01 07:40:00	0.7764	0.72325	0.76125	0.99625	0.8185	0.72175	0.7872		1900-01-01 07:40:00	0.7845	0.763	0.8014	0.82275	0.7728	0.616	0.783	0.818
	1900-01-01 07:50:00	0.7675	0.7236	0.7562	0.7892	0.8028	0.745	0.76225		1900-01-01 07:50:00	0.81625	0.7596	0.808	0.8175	0.781	0.818	0.7734	0.8048
	1900-01-01 08:00:00	0.7746	0.70925	0.74575	0.768	0.7705	0.7605	0.767		1900-01-01 08:00:00	0.7886	0.74025	0.7814	0.835	0.8068	0.8616	0.77675	0.80975
	1900-01-01 08:10:00	0.772	0.7048	0.7456	0.6592	0.7522	0.754	0.73675		1900-01-01 08:10:00	0.798	0.73775	0.80375	0.83975	0.80225	0.822	0.7722	0.8038
	1900-01-01 08:20:00	0.7502	0.69225	0.72675	0.707	0.736	0.74875	0.71525		1900-01-01 08:20:00	0.7512	0.7226	0.7866	0.8298	0.8168	0.7946	0.7545	0.8005
	1900-01-01 08:30:00	0.76	0.7022	0.7322	0.7464	0.7236	0.7302	0.7408		1900-01-01 08:30:00	0.794	0.722	0.77825	0.84425	0.82575	0.94025	0.7554	0.7842
	1900-01-01 08:40:00	0.779	0.70875	0.69775	0.79425	0.7555	0.70475	0.77725		1900-01-01 08:40:00	0.8248	0.7252	0.7885	0.8742	0.81875	0.8336	0.743	0.78975
	1900-01-01 08:50:00	0.763	0.7145	0.688	0.7828	0.7285	0.7088	0.754		1900-01-01 08:50:00	0.81875	0.72125	0.7662	0.82275	0.8372	0.81875	0.73075	0.784
	1900-01-01 09:00:00	0.7435	0.7102	0.701	0.8	0.7274	0.70025	0.74375		1900-01-01 09:00:00	0.8644	0.7068	0.76225	0.8174	0.83425	0.8315	0.7386	0.755
	1900-01-01 09:10:00	0.7888	0.69425	0.70525	0.7865	0.7285	0.717	0.7778		1900-01-01 09:10:00	0.77975	0.75075	0.7438	0.8175	0.815	0.7708	0.72875	0.7345
	1900-01-01 09:20:00	0.7775	0.6946	0.702	0.7488	0.7336	0.7178	0.77925		1900-01-01 09:20:00	0.786	0.7646	0.7325	0.8155	0.81375	0.85725	0.7578	0.7544
	1900-01-01 09:30:00	0.7928	0.694	0.7295	0.739	0.68175	0.7485	0.7732		1900-01-01 09:30:00	0.7586	0.75275	0.7448	0.8188	0.8138	0.8422	0.752	0.76625
	1900-01-01 09:40:00	0.77075	0.7182	0.766	0.757	0.458	0.7658	0.7465		1900-01-01 09:40:00	0.77925	0.7495	0.74825	0.817	0.776	0.85625	0.7342	0.7624
	1900-01-01 09:50:00	0.782	0.734	0.78125	0.75325	0.7045	0.749	0.7345		1900-01-01 09:50:00	0.7662	0.7194	0.7458	0.8256	0.7832	0.799	0.73925	0.7665
	1900-01-01 10:00:00	0.74225	0.7176	0.7678	0.7626	0.8018	0.7666	0.7466		1900-01-01 10:00:00	0.782	0.7235	0.74025	0.842	0.77325	0.801	0.7082	0.783
	1900-01-01 10:10:00	0.7385	0.714	0.78475	0.7685	0.74425	0.764	0.76425		1900-01-01 10:10:00	0.7854	0.7242	0.73075	0.836	0.786	0.811	0.716	0.79375
	1900-01-01 10:20:00	0.7638	0.70625	0.801	0.7682	0.73675	0.76	0.7682		1900-01-01 10:20:00	0.793	0.742	0.7052	0.82825	0.7466	0.80575	0.725	0.8038
	1900-01-01 10:30:00	0.76875	0.7292	0.7745	0.7885	0.8204	0.7405	0.77625		1900-01-01 10:30:00	0.8014	0.751	0.6925	0.822	0.7785	0.79625	0.7162	0.80825
	1900-01-01 10:40:00	0.7604	0.72425	0.766	0.77	0.84625	0.7355	0.765		1900-01-01 10:40:00	0.785	0.724	0.7346	0.824	0.7684	0.7626	0.72275	0.7885
	1900-01-01 10:50:00	0.75225	0.7266	0.7464	0.7886	0.9204	0.7388	0.72725		1900-01-01 10:50:00	0.78225	0.7094	0.74	0.837	0.732	0.77525	0.726	0.776
	1900-01-01 11:00:00	0.7402	0.6985	0.727	0.7615	0.90775	0.71475	0.7236		1900-01-01 11:00:00	0.7846	0.7415	0.7206	0.8382	0.72	0.7672	0.745	0.7855
	1900-01-01 11:10:00	0.7415	0.7012	0.7006	0.766	0.8616	0.7222	0.736		1900-01-01 11:10:00	0.75875	0.75725	0.72525	0.8275	0.736	0.76125	0.7484	0.7918
	1900-01-01 11:20:00	0.7354	0.716	0.72	0.73675	0.7955	0.7155	0.74725		1900-01-01 11:20:00	0.7682	0.8228	0.76	0.8428	0.7362	0.8018	0.74	0.814
	1900-01-01 11:30:00	0.77975	0.6986	0.7566	0.7684	0.8078	0.727	0.7198		1900-01-01 11:30:00	0.75525	0.87325	0.78525	0.825	0.75675	0.807	0.7152	0.7988
	1900-01-01 11:40:00	0.77125	0.72825	0.7575	0.72325	0.86675	0.76375	0.71325		1900-01-01 11:40:00	0.753	0.7666	0.784	0.8166	0.76875	0.8176	0.701	0.768
	1900-01-01 11:50:00	0.745	0.73125	0.7614	0.7416	0.87475	0.7686	0.7396		1900-01-01 11:50:00	0.77425	0.77725	0.7878	0.8065	0.7768	0.8415	0.6985	0.7902
	1900-01-01 12:00:00	0.73075	0.7236	0.73325	0.75575	0.7658	0.78625	0.71		1900-01-01 12:00:00	0.7882	0.79	0.7695	0.8054	0.79525	0.81775	0.6868	0.783
	1900-01-01 12:10:00	0.7194	0.7305	0.70675	0.75025	0.7735	0.7955	0.7344		1900-01-01 12:10:00	0.76975	0.78675	0.7902	0.80775	0.794	0.7892	0.69825	0.7745
	1900-01-01 12:20:00	0.7115	0.7132	0.7152	0.7448	0.7912	0.76	0.7725		1900-01-01 12:20:00	0.781	0.8332	0.7925	0.803	0.83	0.78975	0.6906	0.8196
	1900-01-01 12:30:00	0.7004	0.75375	0.73475	0.72825	0.75825	0.64875	0.7886		1900-01-01 12:30:00	0.7766	0.7595	0.7606	0.8096	0.8202	0.7996	0.6945	0.77975
	1900-01-01 12:40:00	0.71575	0.7134	0.7476	0.7206	0.7242	0.8212	0.76625		1900-01-01 12:40:00	0.7635	0.75975	0.78375	0.80925	0.8035	0.80025	0.6904	0.7738
	1900-01-01 12:50:00	0.7066	0.70175	0.71425	0.7285	0.76125	0.7995	0.7705		1900-01-01 12:50:00	0.7686	0.7718	0.7762	0.819	0.776	0.7898	0.7135	0.80675
	1900-01-01 13:00:00	0.71775	0.7104	0.7442	0.7578	0.761	0.7772	0.7804		1900-01-01 13:00:00	0.785	0.77	0.82875	0.823	0.786	0.8	0.7134	0.8008
	1900-01-01 13:10:00	0.726	0.71025	0.785	0.72625	0.76525	0.7865	0.80775		1900-01-01 13:10:00	0.7844	0.7872	0.8175	0.826	0.7765	0.7952	0.748	0.8005
	1900-01-01 13:20:00	0.7666	0.6995	0.7776	0.6918	0.78525	0.7764	0.775		1900-01-01 13:20:00	0.777	0.77875	0.7918	0.826	0.778	0.78775	0.74475	0.7958
	1900-01-01 13:30:00	0.7385	0.7494	0.746	0.696	0.7778	0.781	0.7565		1900-01-01 13:30:00	0.7644	0.8222	0.79025	0.8158	0.76675	0.676	0.7354	0.82075
	1900-01-01 13:40:00	0.7628	0.7645	0.75775	0.7135	0.788	0.77	0.746		1900-01-01 13:40:00	0.7615	0.76275	0.8152	0.79475	0.7562	0.8208	0.75225	0.8075
	1900-01-01 13:50:00	0.77325	0.7676	0.7724	0.7154	0.787	0.7402	0.7535		1900-01-01 13:50:00	0.746	0.7548	0.77725	0.8005	0.77475	0.83325	0.7504	0.8486
	1900-01-01 14:00:00	0.7904	0.7705	0.76325	0.71975	0.77925	0.7765	0.7728		1900-01-01 14:00:00	0.7792	0.70025	0.8076	0.8264	0.782	0.818	0.75	0.8195
	1900-01-01 14:10:00	0.7805	0.8018	0.7328	0.7186	0.7736	0.7366	0.73225		1900-01-01 14:10:00	0.751	0.72275	0.7945	0.838	0.791	0.84725	0.748	0.816
	1900-01-01 14:20:00	0.7668	0.775	0.69475	0.71625	0.7435	0.772	0.76375		1900-01-01 14:20:00	0.7516	0.711	0.7314	0.8456	0.7758	0.9078	0.72975	0.79725
	1900-01-01 14:30:00	0.76575	0.7674	0.7188	0.736	0.7754	0.8146	0.7518		1900-01-01 14:30:00	0.77475	0.738	0.749	0.863	0.76	0.88175	0.7278	0.8196
	1900-01-01 14:40:00	0.82675	0.74375	0.72825	0.71575	0.759	0.75275	0.7575		1900-01-01 14:40:00	0.7918	0.7588	0.77725	0.8674	0.756	0.896	0.73975	0.80725
	1900-01-01 14:50:00	0.8144	0.77525	0.733	0.64	0.7355	0.744	0.7596		1900-01-01 14:50:00	0.80375	0.77525	0.7804	0.88525	0.8032	0.8345	0.74475	0.8238
	1900-01-01 15:00:00	0.80425	0.7878	0.67725	0.70725	0.7574	0.8035	0.74125		1900-01-01 15:00:00	0.8232	0.838	0.7865	0.8888	0.79425	0.856	0.755	0.79575
	1900-01-01 15:10:00	0.826	0.77175	0.6965	0.7285	0.751	0.8205	0.7402		1900-01-01 15:10:00	0.8405	0.8045	0.796	0.84125	0.7874	0.8074	0.747	0.789
	1900-01-01 15:20:00	0.8	0.7606	0.7526	0.729	0.7502	0.8088	0.698		1900-01-01 15:20:00	0.83	0.7332	0.804	0.82775	0.766	0.81225	0.7324	0.7182
	1900-01-01 15:30:00	0.7822	0.74925	0.768	0.759	0.79325	0.765	0.695		1900-01-01 15:30:00	0.8018	0.7415	0.7602	0.8908	0.7706	0.7786	0.73875	0.707
	1900-01-01 15:40:00	0.79675	0.7978	0.723	0.8222	0.7754	0.7598	0.73175		1900-01-01 15:40:00	0.774	0.7505	0.804	0.86525	0.76525	0.87775	0.7428	0.77
	1900-01-01 15:50:00	0.7668	0.79525	0.742	0.793	0.7985	0.774	0.75		1900-01-01 15:50:00	0.764	0.719	0.8354	0.8588	0.7728	0.8932	0.713	0.74375
	1900-01-01 16:00:00	0.75775	0.7558	0.8076	0.7952	0.8132	0.76	0.7352		1900-01-01 16:00:00	0.7645	0.736	0.83025	0.86575	0.75	0.8315	0.7076	0.7502
	1900-01-01 16:10:00	0.77025	0.796	0.74925	0.78475	0.822	0.75525	0.74625		1900-01-01 16:10:00	0.8006	0.75	0.86025	0.8308	0.75475	0.8234	0.72975	0.78325
	1900-01-01 16:20:00	0.785	0.801	0.7276	0.8326	0.78675	0.7404	0.7586		1900-01-01 16:20:00	0.8115	0.74	0.8608	0.83025	0.7754	0.8095	0.735	0.7952
	1900-01-01 16:30:00	0.786	0.7616	0.7145	0.78125	0.7634	0.77175	0.77575		1900-01-01 16:30:00	0.792	0.7488	0.84625	0.7756	0.73975	0.8215	0.7328	0.80275
	1900-01-01 16:40:00	0.7756	0.759	0.729	0.8435	0.7595	0.795	0.7832		1900-01-01 16:40:00	0.79125	0.70425	0.8752	0.7625	0.805	0.815	0.71825	0.8135
	1900-01-01 16:50:00	0.76525	0.764	0.732	0.7608	0.7598	0.7764	0.74775		1900-01-01 16:50:00	0.7955	0.7286	0.8555	0.79825	0.7915	0.832	0.731	0.8112
	1900-01-01 17:00:00	0.7902	0.74	0.72225	0.7565	0.73375	0.77325	0.767		1900-01-01 17:00:00	0.7638	0.7	0.8452	0.7866	0.7806	0.8274	0.73475	0.81325
	1900-01-01 17:10:00	0.7655	0.7186	0.7494	0.7602	0.773	0.7598	0.74825		1900-01-01 17:10:00	0.77175	0.70175	0.7445	0.78275	0.79725	0.824	0.747	0.7946
	1900-01-01 17:20:00	0.7704	0.74025	0.726	0.762	0.77225	0.737	0.7575		1900-01-01 17:20:00	0.758	0.7252	0.7254	0.7408	0.8082	0.832	0.75475	0.76525
	1900-01-01 17:30:00	0.76025	0.7748	0.703	0.7522	0.7526	0.7394	0.7906		1900-01-01 17:30:00	0.77025	0.7205	0.71475	0.7555	0.76925	0.78825	0.7922	0.7854
	1900-01-01 17:40:00	0.76925	0.81675	0.69875	0.7405	0.76225	0.749	0.79825		1900-01-01 17:40:00	0.741	0.7196	0.71825	0.7626	0.76775	0.778	0.7945	0.80225
	1900-01-01 17:50:00	0.7724	0.8265	0.7194	0.7562	0.78025	0.741	0.7828		1900-01-01 17:50:00	0.7645	0.7385	0.7098	0.73575	0.7708	0.81875	0.7685	0.7874
	1900-01-01 18:00:00	0.80575	0.7922	0.70075	0.73875	0.783	0.7515	0.76275		1900-01-01 18:00:00	0.7818	0.7376	0.7045	0.712	0.78325	0.82725	0.679	0.7515
	1900-01-01 18:10:00	0.8024	0.79875	0.72675	0.751	0.7655	0.73925	0.804		1900-01-01 18:10:00	0.7935	0.72975	0.6996	0.76125	0.766	0.7922	0.7245	0.761
	1900-01-01 18:20:00	0.82575	0.7798	0.7236	0.7432	0.7824	0.7342	0.80375		1900-01-01 18:20:00	0.799	0.7494	0.68475	0.758	0.77925	0.7845	0.8044	0.811
	1900-01-01 18:30:00	0.809	0.78475	0.7235	0.7225	0.75075	0.724	0.778		1900-01-01 18:30:00	0.8344	0.73975	0.6842	0.7552	0.8038	0.8038	0.79975	0.795
	1900-01-01 18:40:00	0.80075	0.811	0.727	0.7496	0.7468	0.731	0.74		1900-01-01 18:40:00	0.8465	0.7285	0.685	0.7385	0.776	0.826	0.8778	0.786
	1900-01-01 18:50:00	0.8202	0.7985	0.74075	0.74025	0.78175	0.722	0.71775		1900-01-01 18:50:00	0.8698	0.7426	0.7036	0.6842	0.7638	0.8226	0.836	0.79875
	1900-01-01 19:00:00	0.76225	0.8178	0.7618	0.7208	0.746	0.734	0.7182		1900-01-01 19:00:00	0.863	0.739	0.6875	0.67975	0.745	0.80725	0.8074	0.7706
	1900-01-01 19:10:00	0.77675	0.813	0.7845	0.7395	0.72075	0.704	0.722		1900-01-01 19:10:00	0.8688	0.758	0.69675	0.7408	0.72775	0.791	0.77575	0.77575
	1900-01-01 19:20:00	0.8008	0.838	0.7734	0.7426	0.708	0.7182	0.7192		1900-01-01 19:20:00	0.8585	0.779	0.7032	0.74475	0.74	0.80925	0.80375	0.7794
	1900-01-01 19:30:00	0.81775	0.8364	0.777	0.71875	0.741	0.739	0.71275		1900-01-01 19:30:00	0.846	0.8036	0.7005	0.7738	0.72875	0.8155	0.7736	0.787
	1900-01-01 19:40:00	0.7898	0.824	0.7815	0.75025	0.736	0.77025	0.7296		1900-01-01 19:40:00	0.84	0.76975	0.7172	0.82525	0.759	0.7984	0.758	0.805
	1900-01-01 19:50:00	0.77825	0.8362	0.7568	0.7602	0.693	0.8168	0.765		1900-01-01 19:50:00	0.8165	0.7904	0.73325	0.83125	0.74525	0.80175	0.7554	0.8282
	1900-01-01 20:00:00	0.8014	0.84475	0.74475	0.79475	0.70625	0.801	0.7646		1900-01-01 20:00:00	0.84	0.81775	0.755	0.8314	0.7096	0.8168	0.764	0.8425
	1900-01-01 20:10:00	0.8355	0.8558	0.7246	0.768	0.7312	0.7862	0.77425		1900-01-01 20:10:00	0.84175	0.824	0.748	0.8295	0.71075	0.82125	0.789	0.8344
	1900-01-01 20:20:00	0.8172	0.8445	0.784	0.73625	0.75325	0.7715	0.765		1900-01-01 20:20:00	0.8624	0.819	0.732	0.8358	0.7774	0.833	0.79	0.8255
	1900-01-01 20:30:00	0.82125	0.8398	0.7892	0.7636	0.7818	0.787	0.785		1900-01-01 20:30:00	0.8505	0.82675	0.7045	0.81125	0.69875	0.84025	0.773	0.8552
	1900-01-01 20:40:00	0.82575	0.824	0.8255	0.73825	0.78875	0.787	0.8055		1900-01-01 20:40:00	0.8632	0.8054	0.707	0.8348	0.73125	0.8188	0.7635	0.81825
	1900-01-01 20:50:00	0.7916	0.834	0.8104	0.7168	0.7825	0.7816	0.8018		1900-01-01 20:50:00	0.87175	0.801	0.7114	0.81925	0.7558	0.834	0.7745	0.8184
	1900-01-01 21:00:00	0.82275	0.8566	0.83075	0.7385	0.7762	0.7955	0.801		1900-01-01 21:00:00	0.8766	0.761	0.71525	0.829	0.77825	0.808	0.7856	0.818
	1900-01-01 21:10:00	0.846	0.857	0.834	0.71825	0.79175	0.7815	0.8008		1900-01-01 21:10:00	0.861	0.76075	0.7412	0.84175	0.7788	0.813	0.8005	0.80675
	1900-01-01 21:20:00	0.84125	0.8604	0.8468	0.7298	0.7766	0.7606	0.79975		1900-01-01 21:20:00	0.851	0.78	0.7465	0.85775	0.76025	0.791	0.8222	0.8026
	1900-01-01 21:30:00	0.836	0.838	0.81475	0.75075	0.77675	0.749	0.7898		1900-01-01 21:30:00	0.8646	0.786	0.7416	0.8156	0.7532	0.8206	0.822	0.80175
	1900-01-01 21:40:00	0.825	0.847	0.796	0.8022	0.7616	0.7688	0.776		1900-01-01 21:40:00	0.85225	0.776	0.7415	0.8135	0.769	0.8225	0.8284	0.8124
	1900-01-01 21:50:00	0.8362	0.84875	0.801	0.807	0.768	0.787	0.77875		1900-01-01 21:50:00	0.839	0.7714	0.7526	0.7872	0.7484	0.8506	0.818	0.83025
	1900-01-01 22:00:00	0.83875	0.855	0.8094	0.7956	0.7486	0.7942	0.7724		1900-01-01 22:00:00	0.8505	0.77225	0.78	0.79425	0.7615	0.834	0.825	0.8368
	1900-01-01 22:10:00	0.8355	0.836	0.817	0.80675	0.725	0.7995	0.8195		1900-01-01 22:10:00	0.8434	0.7948	0.75625	0.777	0.77525	0.8294	0.82025	0.831
	1900-01-01 22:20:00	0.827	0.8365	0.8044	0.8002	0.75925	0.788	0.852		1900-01-01 22:20:00	0.8535	0.78325	0.764	0.779	0.7984	0.83325	0.83075	0.8412
	1900-01-01 22:30:00	0.8325	0.8376	0.8085	0.80775	0.762	0.789	0.87375		1900-01-01 22:30:00	0.853	0.7704	0.75775	0.7808	0.804	0.8265	0.828	0.82275
	1900-01-01 22:40:00	0.8374	0.849	0.8105	0.80875	0.76125	0.79675	0.8548		1900-01-01 22:40:00	0.85625	0.76175	0.7618	0.7885	0.7694	0.8184	0.8295	0.81425
	1900-01-01 22:50:00	0.84075	0.8334	0.8074	0.8176	0.753	0.7634	0.814		1900-01-01 22:50:00	0.86275	0.7754	0.75725	0.778	0.77225	0.834	0.8094	0.8272
	1900-01-01 23:00:00	0.8182	0.839	0.80325	0.80275	0.75325	0.78575	0.7966		1900-01-01 23:00:00	0.8656	0.77	0.7728	0.8226	0.8064	0.8334	0.83125	0.8375
	1900-01-01 23:10:00	0.82775	0.8252	0.8006	0.813	0.7728	0.8026	0.7895		1900-01-01 23:10:00	0.86275	0.786	0.781	0.8365	0.81175	0.81825	0.841	0.8232
	1900-01-01 23:20:00	0.826	0.82	0.82	0.8165	0.78475	0.792	0.78025		1900-01-01 23:20:00	0.8684	0.7742	0.7908	0.8514	0.8092	0.8116	0.83375	0.83325
	1900-01-01 23:30:00	0.819	0.8012	0.8134	0.816	0.7948	0.7666	0.791		1900-01-01 23:30:00	0.87025	0.77775	0.7805	0.845	0.81375	0.81925	0.822	0.7852
	1900-01-01 23:40:00	0.81325	0.80775	0.7985	0.80125	0.7985	0.769	0.77775		1900-01-01 23:40:00	0.8644	0.7796	0.78925	0.8506	0.80775	0.816	0.82	0.7865
	1900-01-01 23:50:00	0.8136	0.8065	0.7978	0.8138	0.78375	0.7954	0.765		1900-01-01 23:50:00	0.865	0.7625	0.7928	0.81025	0.808	0.85575	0.814	0.7756
	1900-01-02	0.83225	0.8002	0.79775	0.81525	0.8088	0.747	0.774		1900-01-02	0.871	0.7528	0.78425	0.799	0.8035	0.8665	0.8318	0.775
	1900-01-02 00:10:00	0.858	0.816	0.8095	0.8055	0.8055	0.752	0.7934		1900-01-02 00:10:00	0.86	0.76025	0.788	0.79625	0.7996	0.8638	0.8425	0.785
	1900-01-02 00:20:00	0.84625	0.8022	0.782	0.8036	0.7754	0.751	0.7875		1900-01-02 00:20:00	0.86475	0.7528	0.78325	0.79775	0.8035	0.8435	0.8646	0.7782
	1900-01-02 00:30:00	0.8394	0.81325	0.771	0.78925	0.79275	0.7755	0.7962		1900-01-02 00:30:00	0.874	0.75725	0.7762	0.788	0.8112	0.8376	0.8585	0.77575
	1900-01-02 00:40:00	0.857	0.8248	0.782	0.766	0.8074	0.7978	0.80175		1900-01-02 00:40:00	0.87525	0.746	0.77375	0.8	0.804	0.8445	0.8908	0.7482
	1900-01-02 00:50:00	0.8356	0.81725	0.77075	0.781	0.783	0.85975	0.81		1900-01-02 00:50:00	0.8822	0.7444	0.7708	0.7904	0.8238	0.8322	0.8685	0.74825
	1900-01-02 01:00:00	0.85175	0.8098	0.7522	0.7782	0.7862	0.8218	0.8132		1900-01-02 01:00:00	0.8745	0.7425	0.77925	0.79225	0.803	0.8605	0.872	0.724
	1900-01-02 01:10:00	0.8465	0.7985	0.74975	0.743	0.80225	0.798	0.80125		1900-01-02 01:10:00	0.872	0.731	0.79725	0.7768	0.7975	0.8832	0.846	0.7375
	1900-01-02 01:20:00	0.8532	0.81925	0.7698	0.7324	0.80175	0.8006	0.8072		1900-01-02 01:20:00	0.87275	0.72875	0.7994	0.7595	0.7924	0.8185	0.86475	0.75
	1900-01-02 01:30:00	0.84075	0.793	0.77925	0.735	0.804	0.77975	0.798		1900-01-02 01:30:00	0.87	0.7466	0.78575	0.7518	0.78425	0.8205	0.8628	0.75725
	1900-01-02 01:40:00	0.8488	0.771	0.77575	0.71575	0.80475	0.75925	0.8322		1900-01-02 01:40:00	0.878	0.7375	0.8028	0.75625	0.8072	0.8412	0.853	0.7575
	1900-01-02 01:50:00	0.8375	0.7962	0.773	0.7102	0.8106	0.74	0.81		1900-01-02 01:50:00	0.876	0.7594	0.78275	0.77325	0.79625	0.847	0.8248	0.7798
	1900-01-02 02:00:00	0.8508	0.8285	0.75025	0.69825	0.817	0.74075	0.806		1900-01-02 02:00:00	0.8704	0.74075	0.7686	0.7878	0.8062	0.8706	0.85925	0.79775
	1900-01-02 02:10:00	0.84775	0.8238	0.7636	0.7028	0.81	0.7582	0.80925		1900-01-02 02:10:00	0.8645	0.75875	0.78075	0.77975	0.80275	0.838	0.882	0.7832
	1900-01-02 02:20:00	0.8348	0.81875	0.74875	0.7225	0.80975	0.75575	0.80225		1900-01-02 02:20:00	0.8702	0.7424	0.7842	0.7806	0.7938	0.8368	0.869	0.80725
	1900-01-02 02:30:00	0.83275	0.8158	0.7348	0.7296	0.8018	0.7718	0.7874		1900-01-02 02:30:00	0.89875	0.75175	0.78025	0.80075	0.80125	0.84125	0.8878	0.801
	1900-01-02 02:40:00	0.86025	0.80275	0.752	0.7595	0.80475	0.77125	0.77775		1900-01-02 02:40:00	0.8958	0.752	0.794	0.7902	0.782	0.8508	0.8775	0.8125
	1900-01-02 02:50:00	0.8542	0.805	0.7424	0.774	0.804	0.7784	0.7794		1900-01-02 02:50:00	0.89575	0.775	0.7772	0.8095	0.7864	0.8075	0.86725	0.7996
	1900-01-02 03:00:00	0.86525	0.792	0.758	0.77325	0.8084	0.74475	0.7725		1900-01-02 03:00:00	0.9148	0.779	0.7795	0.809	0.7675	0.807	0.8872	0.78875
	1900-01-02 03:10:00	0.8348	0.8	0.72825	0.751	0.815	0.75525	0.766		1900-01-02 03:10:00	0.8895	0.75475	0.7782	0.81925	0.7702	0.8408	0.871	0.78675
	1900-01-02 03:20:00	0.85175	0.768	0.7706	0.7524	0.7986	0.7322	0.74475		1900-01-02 03:20:00	0.88675	0.747	0.75625	0.8025	0.751	0.8285	0.8608	0.7908
	1900-01-02 03:30:00	0.866	0.76125	0.7855	0.7325	0.79075	0.74175	0.7654		1900-01-02 03:30:00	0.8746	0.74325	0.7578	0.8	0.7592	0.8204	0.87275	0.7905
	1900-01-02 03:40:00	0.82825	0.7724	0.7896	0.723	0.7778	0.7706	0.7575		1900-01-02 03:40:00	0.87125	0.76475	0.7555	0.7975	0.79	0.82	0.894	0.8256
	1900-01-02 03:50:00	0.8166	0.75025	0.78675	0.73325	0.7865	0.79275	0.77575		1900-01-02 03:50:00	0.8534	0.75	0.7654	0.7926	0.7828	0.8408	0.88175	0.78125
	1900-01-02 04:00:00	0.81125	0.7802	0.7846	0.73	0.8108	0.7884	0.7712		1900-01-02 04:00:00	0.8495	0.76275	0.78625	0.8025	0.747	0.854	0.8724	0.7512
	1900-01-02 04:10:00	0.825	0.814	0.80975	0.7265	0.8125	0.77525	0.76275		1900-01-02 04:10:00	0.8674	0.7182	0.78675	0.7936	0.734	0.8394	0.87175	0.73175
	1900-01-02 04:20:00	0.8216	0.81875	0.7928	0.746	0.81625	0.7816	0.7498		1900-01-02 04:20:00	0.87075	0.75775	0.7922	0.79675	0.7554	0.81925	0.8595	0.7362
	1900-01-02 04:30:00	0.81025	0.807	0.79725	0.7555	0.8504	0.7525	0.7555		1900-01-02 04:30:00	0.8746	0.7288	0.77375	0.7894	0.76575	0.82025	0.867	0.729
	1900-01-02 04:40:00	0.815	0.80675	0.8245	0.743	0.8565	0.75475	0.7624		1900-01-02 04:40:00	0.84025	0.741	0.7842	0.80225	0.7766	0.8282	0.8695	0.74
	1900-01-02 04:50:00	0.80075	0.7724	0.806	0.7404	0.823	0.7476	0.7555		1900-01-02 04:50:00	0.83325	0.7658	0.77675	0.79675	0.798	0.81675	0.8694	0.7296
	1900-01-02 05:00:00	0.8192	0.7465	0.80075	0.713	0.831	0.75275	0.7522		1900-01-02 05:00:00	0.8436	0.73875	0.7594	0.792	0.783	0.8404	0.84975	0.7365
	1900-01-02 05:10:00	0.822	0.7444	0.7796	0.6872	0.8326	0.7468	0.74975		1900-01-02 05:10:00	0.849	0.73475	0.75575	0.77725	0.79075	0.81325	0.8752	0.7482
	1900-01-02 05:20:00	0.8106	0.7425	0.79225	0.705	0.81975	0.74475	0.7435		1900-01-02 05:20:00	0.8332	0.7404	0.7542	0.7872	0.7918	0.8332	0.8825	0.74825
	1900-01-02 05:30:00	0.81525	0.7372	0.7958	0.6908	0.813	0.7568	0.7202		1900-01-02 05:30:00	0.81475	0.74775	0.761	0.7915	0.815	0.85175	0.88	0.7518
	1900-01-02 05:40:00	0.807	0.7705	0.78875	0.6825	0.83025	0.743	0.71275		1900-01-02 05:40:00	0.8188	0.768	0.77425	0.7804	0.81625	0.8338	0.872	0.74175
	1900-01-02 05:50:00	0.803	0.779	0.787	0.7062	0.8665	0.734	0.76		1900-01-02 05:50:00	0.83275	0.763	0.7776	0.769	0.8022	0.828	0.8835	0.7598
