# Supplementary material for: Deletion of EP3 prostaglandin receptor in murine macrophages aggravates diet-induced obesity by suppressing SPARC
Source: EMBO J. 2025 Jul 23;44(18):4962–83. doi: 10.1038/s44318-025-00508-y (PMC12436609; doi:10.1038/s44318-025-00508-y)
Supplement: Supplementary file 11 — Appendix Figure Source Data [file 44318_2025_508_MOESM11_ESM.zip › Source data Appendix Figure/Appendix Figure S5/Appendix Figure S5C/Appendix Figure S5C.xlsx]

## Sheet: Appendix Figure S5C
				Energy expenditure (Kcal/h/kg)									Energy expenditure (Kcal/h/kg)								Energy expenditure (Kcal/h/kg)
		EP3F/F-1	EP3F/F-2	EP3F/F-3	EP3F/F-4	EP3F/F-5	EP3F/F-6	EP3F/F-7			EP3F/FLysMCre-1	EP3F/FLysMCre-2	EP3F/FLysMCre-3	EP3F/FLysMCre-4	EP3F/FLysMCre-5	EP3F/FLysMCre-6	EP3F/FLysMCre-7	EP3F/FLysMCre-8		Light-EP3F/F	Light-EP3F/FLysMCre	Dark-EP3F/F	Dark-EP3F/FLysMCre
	06:00:00	20.713	18.8618	15.9147	16.5403	17.843	16.8915	20.538		06:00:00	21.1204	20.3174	18.9438	14.7982	12.4853	15.05	16.1876	15.8063		15.0917	14.7123	18.1121	18.2808
	06:10:00	21.1108	18.9865	15.4403	15.4243	19.8595	17.4123	21.5062		06:10:00	21.8257	20.0555	22.0854	18.2653	12.2208	14.506	15.7423	18.3407		14.0545	14.4283	18.9534	16.5232
	06:20:00	19.8725	17.7216	15.0542	19.7434	19.5452	15.3528	20.968		06:20:00	21.7078	20.9146	19.8855	18.2775	12.2573	14.5995	17.6962	18.9288		15.72	14.2125	18.2762	16.547
	06:30:00	19.289	16.2563	17.4507	21.8287	19.8938	16.9975	20.3946		06:30:00	21.1948	19.1788	19.898	19.1126	12.67	14.3594	18.8675	18.1863		15.0151	13.8611	18.148	16.5108
	06:40:00	20.276	14.3232	17.7344	18.7312	20.448	18.4756	19.2795		06:40:00	21.6115	20.7235	18.476	19.3215	12.4742	15.9328	18.977	16.6674		15.162	13.5698	18.8925	16.8006
	06:50:00	19.2958	14.0215	18.6988	16.3927	18.8753	19.0995	18.794		06:50:00	22.499	18.9786	15.3062	19.3876	14.4612	17.175	19.5472	13.515		14.8833	13.7838	18.6621	17.2569
	07:00:00	18.8577	13.752	20.725	15.6572	17.746	17.3884	17.9442		07:00:00	21.2115	19.9202	13.49	19.0388	16.615	17.8113	18.7844	12.9308		14.4408	15.4835	18.372	17.0082
	07:10:00	18.968	13.6625	19.4307	15.1222	15.866	17.7237	15.8202		07:10:00	20.7092	19.661	13.4797	18.4448	18.73	16.32	17.7275	12.9165			14.3733		16.4212
	07:20:00	18.6728	13.1735	16.665	14.014	15.499	15.2834	14.9368		07:20:00	20.8373	19.173	14.1564	17.8248	20.4374	14.2457	15.9555	13.1268
	07:30:00	17.9425	13.2028	16.1842	13.8513	16.524	14.9842	14.3725		07:30:00	21.0366	18.7484	13.1665	17.1468	19.278	14.1802	17.2364	17.7048
	07:40:00	17.8144	12.9565	14.5802	13.6813	16.2613	15.2018	12.8458		07:40:00	20.4552	17.7335	12.7754	19.1708	18.937	13.7146	15.9515	17.246
	07:50:00	16.5568	13.6758	13.7466	12.8488	15.8872	14.3506	13.9625		07:50:00	18.7958	17.7104	12.4957	18.0455	16.5933	14.0465	13.5622	17.4214
	08:00:00	16.8358	16.0045	15.7108	13.218	15.6335	15.3085	14.4356		08:00:00	15.3398	16.6945	14.1562	18.165	14.2744	12.641	13.1278	19.042
	08:10:00	15.999	17.62	18.063	14.895	15.5112	15.5376	15.2942		08:10:00	13.6222	14.2628	17.9282	17.822	13.4642	12.3933	16.7072	17.5458
	08:20:00	14.1926	16.8645	19.0835	14.6415	14.688	15.4083	16.3532		08:20:00	13.0094	12.952	18.3554	16.6196	13.6406	14.5148	18.4282	17.1202
	08:30:00	12.936	15.5598	18.7542	15.1494	13.8342	14.6956	19.072		08:30:00	13.5855	12.944	17.4937	14.6065	15.7225	13.8157	18.765	15.1242
	08:40:00	16.3345	13.5565	21.0688	15.5958	13.5913	14.575	18.356		08:40:00	13.6338	14.0794	17.841	14.7896	16.9438	12.9116	18.2037	12.934
	08:50:00	15.8678	13.186	20.7338	19.733	14.2822	15.3822	16.1824		08:50:00	15.1098	16.8515	15.5594	13.6707	16.141	13.0415	17.295	13.1326
	09:00:00	15.1225	13.472	18.432	19.756	13.919	18.281	14.6293		09:00:00	13.9714	17.5894	13.462	13.6892	14.1758	12.7025	17.1618	12.6852
	09:10:00	13.4014	12.8347	18.7273	17.8425	13.8123	17.5725	15.012		09:10:00	13.6003	15.8185	12.9482	12.6728	13.2822	12.2746	18.1782	12.5617
	09:20:00	12.9482	12.5364	16.4436	16.4362	13.3096	15.218	13.5195		09:20:00	13.3863	13.5616	12.6	12.664	12.9422	11.0135	19.9442	13.4984
	09:30:00	12.8878	12.8272	15.0947	13.2043	12.5068	14.1483	13.205		09:30:00	12.5922	12.1715	12.7714	11.4182	13.0206	10.8566	19.6295	13.1792
	09:40:00	12.0508	13.7604	14.0558	14.78	12.9546	13.1852	13.5318		09:40:00	12.491	11.777	13.1545	11.4195	12.7022	13.363	16.9658	14.4764
	09:50:00	12.7042	13.1915	13.205	15.2655	13.6105	14.3565	13.2952		09:50:00	11.4516	12.0082	12.8526	13.6248	12.4802	16.1212	13.8078	13.2997
	10:00:00	12.5035	13.3754	12.9632	15.1622	12.3892	14.6872	12.921		10:00:00	14.5355	11.0122	11.3978	15.7465	12.0412	16.7147	12.8422	12.9404
	10:10:00	13.0365	12.8503	13.0578	17.339	13.1675	15.8293	13.07		10:10:00	17.3032	12.0186	11.5083	16.1552	12.9202	16.2992	12.5745	12.3428
	10:20:00	15.2574	12.2745	12.6608	16.4424	11.7598	15.7194	13.8206		10:20:00	18.1142	12.429	11.7268	13.6118	13.2028	16.5003	12.2167	11.6022
	10:30:00	15.7788	12.248	12.4507	16.382	15.0898	14.3562	13.521		10:30:00	18.525	12.3126	14.1242	11.767	15.383	14.4883	16.1562	12.579
	10:40:00	14.189	12.738	12.7133	15.5887	16.4148	14.688	12.2146		10:40:00	15.9443	11.121	15.989	11.4433	17.7526	12.4066	13.8065	13.7752
	10:50:00	11.9425	12.2458	13.4624	13.1182	18.5734	14.8728	13.177		10:50:00	13.804	12.533	14.3455	11.42	17.1842	11.9162	11.7688	12.9284
	11:00:00	11.213	12.4917	12.449	11.793	17.6575	14.0508	12.4894		11:00:00	12.587	12.175	13.2896	10.864	16.5944	12.7532	11.989	12.686
	11:10:00	11.3857	12.8136	13.0694	15.0232	18.221	12.348	12.534		11:10:00	12.4947	12.1653	13.142	11.4083	13.285	11.9288	12.2134	12.9304
	11:20:00	12.3686	12.8245	12.4492	13.394	17.6552	13.7453	13.513		11:20:00	12.4884	12.3258	12.6056	14.1674	8.9688	11.5904	14.2535	15.804
	11:30:00	13.3665	13.1918	14.1512	13.374	16.6962	17.4218	12.845		11:30:00	12.482	13.2282	11.9475	15.4147	8.387	11.2583	15.985	17.0378
	11:40:00	11.8335	14.3665	17.4398	13.5382	16.4932	15.7365	14.8477		11:40:00	12.0132	15.4278	11.7257	14.7112	8.066	10.0644	17.4185	16.2993
	11:50:00	11.4894	16.4947	18.6472	13.238	15.6275	15.2152	15.9726		11:50:00	14.0105	14.3622	11.9902	12.4062	11.5078	12.9398	17.3995	16.0846
	12:00:00	10.734	16.318	19.4303	16.2497	13.471	14.2353	15.1985		12:00:00	16.3428	13.5692	12.2773	11.9596	11.2688	15.1415	14.4484	13.4232
	12:10:00	11.3842	14.4917	18.5703	16.0733	14.4072	13.8477	14.784		12:10:00	17.1322	11.7775	14.9302	11.6412	11.6044	17.2922	12.1235	12.9515
	12:20:00	11.1725	14.3238	18.5236	14.7796	16.8654	17.4084	14.8227		12:20:00	16.4615	11.6132	15.8368	11.5235	14.4985	16.941	11.67	12.9308
	12:30:00	11.8362	13.5625	17.811	14.7948	16.5403	16.5203	13.4456		12:30:00	16.3312	11.7662	15.2246	11.787	16.5194	15.865	11.6512	12.216
	12:40:00	16.3077	13.376	16.053	14.0018	15.8732	14.6976	11.1962		12:40:00	14.0312	11.655	13.4812	12.6755	14.3905	13.3628	11.66	11.5
	12:50:00	18.4122	12.9467	13.4582	14.636	14.9695	14.566	11.651		12:50:00	12.7448	10.3602	13.2966	16.5414	13.4728	12.56	12.4462	11.4935
	13:00:00	16.108	12.7128	12.9524	16.8092	21.0472	14.3518	12.4908		13:00:00	13.479	11.898	13.0282	14.2587	11.5922	13.577	14.7184	12.5258
	13:10:00	15.5545	12.3603	12.9505	17.1905	13.8265	14.2393	12.5083		13:10:00	13.076	11.5118	12.281	12.9612	11.6045	12.903	15.9367	14.9682
	13:20:00	16.1394	12.833	14.5408	15.7834	13.4938	13.9356	13.4594		13:20:00	13.4055	11.9322	12.7724	11.6333	11.7828	12.9183	13.9183	15.0498
	13:30:00	15.876	12.6238	13.183	13.7027	13.6548	13.8387	13.9672		13:30:00	13.6348	10.6486	13.8063	11.9778	11.1495	12.8025	11.4842	13.5152
	13:40:00	12.3626	14.1438	13.4555	13.6807	13.0648	14.147	14.7612		13:40:00	12.6005	11.383	12.7784	14.2818	10.5392	13.69	10.9927	13.4262
	13:50:00	11.172	16.0974	14.3312	14	12.8526	13.7664	13.4245		13:50:00	12.6832	11.6002	13.1375	12.0955	11.2665	15.6943	11.1248	12.94
	14:00:00	10.5174	16.9728	15.8095	14.3123	14.1762	13.8365	13.3556		14:00:00	12.5894	11.662	12.5968	11.8742	13.5724	16.8334	11.3212	12.4497
	14:10:00	11.4057	15.2752	17.7286	13.5114	16.2478	15.045	12.4377		14:10:00	12.413	11.651	12.6035	11.8815	16.1722	14.5895	11.212	12.8272
	14:20:00	14.6344	13.451	16.8035	13.5225	14.8507	14.6653	12.9735		14:20:00	14.388	10.9752	12.8668	13.2436	17.3168	13.6238	10.651	13.5333
	14:30:00	15.6775	13.203	15.3524	13.3708	14.1914	15.9716	13.0038		14:30:00	16.8355	12.0425	12.046	13.6135	14.295	12.5732	10.7642	15.6104
	14:40:00	15.457	12.3532	13.7172	14.9748	13.3797	15.7353	12.3097		14:40:00	14.6068	11.3962	11.7267	14.9104	12.3953	12.1884	12.5808	16.1935
	14:50:00	12.6302	12.2442	12.9396	14.9218	11.5195	15.2126	11.768		14:50:00	13.3972	11.2728	12.7736	14.0295	12.0522	12.9298	14.0225	14.003
	15:00:00	11.4068	12.3504	12.4512	13.8547	14.2798	13.6197	11.8695		15:00:00	12.4402	13.1568	12.5945	13.9506	11.3637	12.4642	15.9802	13.1885
	15:10:00	11.396	12.9552	12.206	14.4787	13.2845	13.6075	11.5212		15:10:00	10.9688	11.3785	11.812	12.1103	11.1592	15.3004	13.1335	13.6762
	15:20:00	12.1668	12.533	12.558	13.7544	13.1948	13.075	12.0977		15:20:00	10.6628	14.813	11.8375	11.2973	10.9345	16.7913	11.0364	15.3264
	15:30:00	14.377	12.8525	12.706	13.5427	13.6155	12.98	11.8528		15:30:00	12.8414	14.7965	13.1206	12.1474	10.8024	16.8602	10.6525	13.4465
	15:40:00	16.7782	12.9054	12.2478	13.3536	13.299	13.852	12.0872		15:40:00	12.59	12.95	14.8842	11.1945	12.4957	16.5242	10.2236	13.5094
	15:50:00	16.7556	14.266	14.4445	14.3133	13.3725	13.8193	14.2855		15:50:00	12.2532	12.7262	14.6998	11.411	16.0524	14.0734	10.322	12.9385
	16:00:00	14.6907	15.6602	17.0412	15.272	14.273	14.1928	15.1572		16:00:00	13.0915	12.0295	15.7495	12.2127	14.847	11.3495	10.3192	12.8454
	16:10:00	12.9292	13.6705	19.7177	15.7722	13.2752	19.5882	16.0225		16:10:00	13.901	12.1122	14.8867	12.9788	17.1567	11.5738	10.886	13.1502
	16:20:00	11.9222	13.326	18.1486	17.9608	12.0337	20.2012	14.0664		16:20:00	12.5935	11.9138	12.8674	12.353	14.4454	11.573	10.7743	13.025
	16:30:00	11.175	13.1914	16.5798	15.606	13.6478	17.208	13.6305		16:30:00	11.523	11.0786	12.8133	11.7668	12.6085	11.8025	10.6796	12.9392
	16:40:00	11.4898	13.2115	14.7127	15.124	13.1685	15.1067	12.5736		16:40:00	11.7692	10.635	12.508	12.0983	11.7826	11.7468	10.3175	13.5485
	16:50:00	11.7097	13.6686	12.9586	15.2708	12.76	14.944	13.0687		16:50:00	12.3835	13.2586	11.621	12.1155	11.2655	11.6852	11.0388	15.816
	17:00:00	12.526	13.8945	12.9595	13.3588	13.061	13.7167	13.0956		17:00:00	12.1	10.9923	13.1188	11.8694	11.503	13.086	11.1017	17.1593
	17:10:00	11.6163	13.095	12.4616	12.9886	12.4866	11.9948	11.7487		17:10:00	12.7882	10.6345	15.719	10.9652	11.1578	14.9275	10.318	16.384
	17:20:00	11.3142	12.2523	15.942	13.5077	13.3795	11.828	12.2167		17:20:00	13.7922	11.367	16.4316	12.148	10.7926	15.6514	12.4655	16.8035
	17:30:00	15.3355	12.9094	16.8544	12.609	13.913	11.826	14.3338		17:30:00	12.9917	12.4225	14.2078	13.362	10.4778	14.5663	13.7298	16.1032
	17:40:00	15.7707	15.553	16.2057	12.732	14.6013	14.3663	14.2775		17:40:00	12.7674	12.724	14.208	14.2528	12.0482	12.108	11.2208	13.9038
	17:50:00	16.9162	15.7758	14.5502	13.7518	14.2915	14.3104	13.8848		17:50:00	12.082	14.8872	12.3444	14.034	14.3646	11.898	10.8863	12.9342
	18:00:00	14.7855	13.7546	12.97	13.9947	15.9166	16.2922	13.9667		18:00:00	13.2508	16.2556	13.6007	12.6104	15.162	11.3655	10.4998	12.9418
	18:10:00	13.1516	13.7622	12.2188	16.2275	13.946	14.0712	13.194		18:10:00	15.136	13.6903	13.1674	10.8522	12.046	11.5752	11.1047	12.6973
	18:20:00	14.0277	13.181	14.2654	13.7496	13.8492	12.787	17.377		18:20:00	16.36	12.3072	11.4228	10.9735	11.1572	10.8983	11.3086	12.9346
	18:30:00	14.7282	13.8803	14.2018	18.4585	14.6233	12.359	17.6766		18:30:00	14.9384	11.6463	12.1872	11.0504	10.885	12.199	13.5795	13.8812
	18:40:00	12.3805	14.1328	16.0502	18.7152	14.828	14.785	15.1717		18:40:00	13.0913	12.417	11.9565	12.807	10.6988	12.231	15.1696	15.297
	18:50:00	11.8226	12.1355	17.9357	19.5877	13.9268	13.8407	15.189		18:50:00	12.8198	12.1278	11.7388	14.6656	11.4086	16.222	14.353	14.2475
	19:00:00	12.599	14.431	18.6328	15.7912	13.4974	14.041	17.582		19:00:00	13.2912	11.6265	11.297	17.8453	10.7005	17.0583	11.9328	12.936
	19:10:00	12.6907	16.971	15.927	15.2713	12.7122	13.7133	17.4408		19:10:00	14.9384	11.6956	11.3085	18.0936	11.3773	16.7234	10.997	12.5445
	19:20:00	16.3818	17.3322	14.8546	14.7838	16.8385	15.1898	16.704		19:20:00	18.3985	12.437	11.1256	17.5978	11.688	16.5918	10.7615	12.0464
	19:30:00	18.95	20.0882	14.8133	13.978	16.3358	14.143	16.499		19:30:00	20.8086	13.3532	11.398	17.8022	12.1517	14.6045	11.1274	14.7178
	19:40:00	19.4692	22.2925	14.3255	13.052	18.3873	14.1342	16.3608		19:40:00	21.334	17.3212	12.5198	16.7967	14.3554	12.9184	12.3377	15.6813
	19:50:00	19.826	21.9708	14.7738	13.6272	19.198	17.151	14.9593		19:50:00	21.7462	19.0706	16.1925	14.1677	15.722	11.9162	16.5924	18.0964
	20:00:00	20.6656	21.544	17.6975	12.5747	15.761	19.3532	16.998		20:00:00	21.4662	19.3932	17.7506	13.0646	17.1286	12.4714	15.9285	16.777
	20:10:00	20.603	23.296	20.238	16.544	14.9952	18.1628	15.715		20:10:00	21.6405	19.8188	17.2808	11.8848	16.6133	11.773	13.6448	15.506
	20:20:00	21.0508	21.5467	19.1863	13.6692	16.408	18.807	14.8758		20:20:00	21.1982	21.855	16.7966	11.8708	13.8226	12.642	12.5687	13.047
	20:30:00	20.1675	21.4084	21.6198	12.5822	15.8888	19.8574	18.3432		20:30:00	21.822	20.6938	13.5885	12.2175	13.257	15.8102	14.6276	12.5522
	20:40:00	21.8115	21.3377	20.4423	13.6783	16.631	22.334	17.379		20:40:00	21.8512	20.2984	12.4965	12.1428	14.7088	16.2052	17.6172	12.2103
	20:50:00	21.13	24.1345	20.2504	14.5144	15.7297	19.9182	15.9236		20:50:00	23.152	21.2417	11.3054	12.6813	16.0476	18.3678	16.4887	15.4198
	21:00:00	20.7082	22.4306	19.4348	14.3295	15.89	20.6077	19.6522		21:00:00	22.16	21.6488	11.2952	14.2664	14.8302	17.577	14.8196	15.6815
	21:10:00	18.589	21.0572	17.566	16.7013	18.4255	21.7525	21.5396		21:10:00	21.7195	20.9578	13.6514	16.4597	13.4722	14.0614	16.6348	17.3475
	21:20:00	19.705	21.0174	16.3472	19.7516	20.4516	21.4658	22.7898		21:20:00	22.6465	21.1382	14.787	17.5085	12.7253	16.1205	17.9606	16.5792
	21:30:00	20.7762	21.9327	16.4505	20.0938	19.875	22.8175	23.2538		21:30:00	21.6266	21.5155	13.378	15.272	13.3828	15.6864	16.3863	14.1265
	21:40:00	21.9118	22.2552	17.9332	17.4614	20.7272	21.6938	23.5025		21:40:00	20.8867	21.2185	12.2785	13.8338	15.647	15.5013	17.7748	14.3548
	21:50:00	22.0116	21.3502	19.6825	14.3232	19.9833	21.9795	22.2608		21:50:00	20.898	21.857	15.5156	12.8924	16.615	14.6288	16.3912	13.9985
	22:00:00	20.9183	21.214	20.7456	16.316	20.5288	21.8012	23.6732		22:00:00	22.3603	21.4975	11.9555	13.0173	18.9728	16.9312	18.6812	15.246
	22:10:00	20.6915	21.9138	21.0595	17.8568	21.317	21.852	24.7675		22:10:00	21.878	21.041	12.1883	15.4484	18.6462	18.7064	19.419	17.0185
	22:20:00	21.377	22.3747	21.7208	13.7552	22.3023	20.6148	23.4162		22:20:00	21.8055	20.712	15.5774	17.0495	20.7256	19.6053	19.5235	18.5974
	22:30:00	22.9965	23.5754	21.581	14.167	21.0838	19.8633	23.0565		22:30:00	20.3318	19.993	16.1975	16.9048	20.867	20.7338	19.3908	18.8062
	22:40:00	23.2424	21.9975	20.6885	17.3807	20.3152	20.6088	21.9336		22:40:00	21.8068	19.8173	12.101	15.5318	20.0824	20.6146	17.2875	18.921
	22:50:00	23.361	22.649	21.455	21.4326	19.5918	19.006	21.1253		22:50:00	19.3987	20.3256	12.7227	14.6125	20.6462	21.1585	16.9748	18.5714
	23:00:00	23.5986	21.379	21.255	21.8335	17.742	18.588	21.0268		23:00:00	19.4882	19.6947	14.3422	14.1662	20.53	20.3204	19.7785	19.5227
	23:10:00	22.5622	21.3988	21.3484	24.1034	16.707	18.8484	20.0278		23:10:00	20.2282	20.2218	14.2523	16.6995	20.6412	21.12	20.6746	18.763
	23:20:00	24.0262	22.2557	21.4085	23.2372	16.2955	20.7958	20.0063		23:20:00	20.7028	18.5362	17.8222	18.2816	22.321	20.1622	21.777	18.189
	23:30:00	23.7913	22.7018	21.0276	23.1856	19.3132	18.6674	20.177		23:30:00	19.2785	19.688	17.0807	18.862	19.1755	21.0428	23.2496	15.8976
	23:40:00	22.3607	22.8328	21.1782	24.0508	20.4183	19.5315	17.3843		23:40:00	17.9516	18.3484	18.4812	19.372	21.558	20.7646	22.6725	14.3645
	23:50:00	22.368	22.136	21.1328	21.6578	21.9928	18.4168	15.9364		23:50:00	15.4473	16.4808	18.8652	18.8685	20.079	17.3895	22.6752	16.3924
	1900-01-01	21.8068	22.8062	20.6715	22.177	22.7854	16.5832	16.696		1900-01-01	15.0134	14.9224	16.6513	19.9212	20.5368	16.2823	22.6248	19.495
	1900-01-01 00:10:00	20.3444	23.3603	21.3385	22.6373	21.4435	18.0635	16.1456		1900-01-01 00:10:00	15.099	13.082	15.1296	19.2993	22.5826	15.0572	22.4657	18.7538
	1900-01-01 00:20:00	18.7482	22.594	21.2634	17.2038	22.694	17.3166	15.9518		1900-01-01 00:20:00	16.2555	13.1654	13.4823	19.5482	20.194	13.5988	23.0782	19.5348
	1900-01-01 00:30:00	18.8436	22.4483	20.6515	16.7735	18.8528	17.6348	15.7582		1900-01-01 00:30:00	17.9978	12.0292	12.9564	20.2874	20.8376	15.0632	23.9198	19.6543
	1900-01-01 00:40:00	19.1758	22.0336	19.8172	14.9086	17.516	19.8606	17.1917		1900-01-01 00:40:00	18.1558	12.5222	12.9425	20.449	19.7625	16.0502	22.4542	17.9974
	1900-01-01 00:50:00	16.4726	21.7778	18.5493	14.3748	17.4952	19.246	16.1657		1900-01-01 00:50:00	16.8898	11.8048	16.242	20.6686	20.9148	19.2382	21.6777	16.5375
	1900-01-01 01:00:00	14.998	21.9658	19.6314	14.5162	16.4362	19.525	16.5362		1900-01-01 01:00:00	15.3458	11.9072	15.006	20.77	20.5218	20.9632	21.3676	15.228
	1900-01-01 01:10:00	17.4295	22.733	19.2945	16.4078	16.0525	19.123	18.8062		1900-01-01 01:10:00	14.5984	11.485	14.6632	19.6484	19.0025	20.5838	20.4153	14.1535
	1900-01-01 01:20:00	17.1748	21.774	20.8132	13.647	15.7413	19.0844	21.118		1900-01-01 01:20:00	15.0068	13.1865	13.8206	20.0983	20.36	26.401	20.0938	14.0768
	1900-01-01 01:30:00	15.2175	21.8674	20.1973	12.4367	17.695	16.2563	21.5343		1900-01-01 01:30:00	14.4504	14.6084	14.766	18.5452	19.3415	26.7563	20.1144	14.011
	1900-01-01 01:40:00	14.6234	22.382	19.5658	14.6617	18.307	17.2138	22.0628		1900-01-01 01:40:00	15.2267	16.5972	17.0346	18.175	19.11	17.6286	20.4498	13.518
	1900-01-01 01:50:00	14.461	21.8718	18.933	17.985	20.1098	18.8396	20.1475		1900-01-01 01:50:00	14.9205	17.578	18.1285	18.0565	19.6167	14.6055	20.1104	15.8192
	1900-01-01 02:00:00	14.555	22.1435	19.0443	21.358	21.3208	19.4245	16.9876		1900-01-01 02:00:00	15.6788	14.7372	17.8288	14.731	17.3136	14.7242	20.2195	15.6985
	1900-01-01 02:10:00	13.5723	19.4152	17.036	20.6552	21.0102	19.1976	15.7078		1900-01-01 02:10:00	16.2368	14.3585	19.7918	14.0815	14.5198	13.5832	19.4908	14.1832
	1900-01-01 02:20:00	15.6836	20.0165	16.064	19.4355	22.2192	22.6412	15.7383		1900-01-01 02:20:00	15.111	14.4936	19.2958	14.3574	14.283	13.3698	18.633	14.2223
	1900-01-01 02:30:00	17.2123	18.599	14.7554	16.6612	22.1472	18.4232	15.9956		1900-01-01 02:30:00	16.2787	12.8105	18.2655	14.2345	13.8443	14.0463	15.6346	13.9754
	1900-01-01 02:40:00	17.8453	18.0317	14.5795	14.8308	22.118	14.9712	16.9357		1900-01-01 02:40:00	15.3422	11.8018	16.8375	15.2682	14.3983	15.7892	14.2545	16.6335
	1900-01-01 02:50:00	17.6248	16.9707	14.1354	14.2622	19.881	16.5488	18.283		1900-01-01 02:50:00	16.4635	12.4328	16.7646	17.2285	12.0582	17.6025	14.0493	19.7418
	1900-01-01 03:00:00	15.5593	15.0698	15.0747	16.1013	17.3324	17.1055	18.263		1900-01-01 03:00:00	19.4788	12.6192	17.6197	18.9058	13.5392	19.8305	13.5622	19.6403
	1900-01-01 03:10:00	18.139	14.845	15.317	16.0975	17.564	17.2075	15.7366		1900-01-01 03:10:00	20.4835	13.3115	21.1124	18.0675	19.3482	20.9558	13.697	19.3995
	1900-01-01 03:20:00	19.619	14.5948	15.6316	14.2642	19.194	19.95	14.7387		1900-01-01 03:20:00	21.5162	14.885	21.8475	18.0715	21.1855	20.764	14.5446	21.6418
	1900-01-01 03:30:00	18.9242	16.6225	17.2967	14.1725	16.734	19.7278	16.7156		1900-01-01 03:30:00	22.0774	15.7937	20.5968	18.0068	20.717	19.8472	15.157	19.5353
	1900-01-01 03:40:00	20.6945	20.0512	18.3362	14.412	18.0456	16.481	18.0302		1900-01-01 03:40:00	21.8407	18.5023	21.0955	16.349	21.0748	17.6163	17.956	18.1046
	1900-01-01 03:50:00	18.7334	20.5897	20.4007	14.1753	16.0787	17.0257	20.677		1900-01-01 03:50:00	20.8708	20.0778	19.0332	14.9784	19.824	16.484	21.7675	16.7673
	1900-01-01 04:00:00	15.7755	20.9318	21.3296	13.0212	16.6328	15.0578	21.535		1900-01-01 04:00:00	20.8493	20.4695	19.7797	13.8215	19.5308	15.6913	22.9898	15.9052
	1900-01-01 04:10:00	14.8978	22.2555	20.0395	13.0708	19.2165	17.9668	20.494		1900-01-01 04:10:00	19.7108	21.6392	20.7667	13.7896	18.8472	16.8262	19.4123	14.8547
	1900-01-01 04:20:00	15.248	20.5012	20.1338	13.5114	19.994	18.09	19.2602		1900-01-01 04:20:00	20.202	19.679	19.2124	15.3323	17.0614	15.341	17.5098	14.2032
	1900-01-01 04:30:00	15.23	18.8408	16.8075	17.822	22.4252	19.2105	16.6107		1900-01-01 04:30:00	20.512	18.7436	16.0783	17.7316	14.5958	14.374	19.7454	15.9285
	1900-01-01 04:40:00	14.9864	20.9342	16.4465	17.4877	23.7752	18.1867	16.1004		1900-01-01 04:40:00	17.0383	18.7437	15.813	18.163	13.7618	15.042	20.4205	15.2137
	1900-01-01 04:50:00	17.7372	20.165	15.8394	14.0024	24.9804	16.8798	15.3582		1900-01-01 04:50:00	16.9255	17.8266	15.859	19.205	12.735	15.8953	20.5752	17.3218
	1900-01-01 05:00:00	20.5956	17.966	15.4343	14.9675	23.5517	16.4855	16.1878		1900-01-01 05:00:00	16.9442	14.9887	16.6048	18.6382	11.447	17.4118	19.2945	16.764
	1900-01-01 05:10:00	21.5845	15.8226	17.4508	14.1334	20.8958	18.251	19.252		1900-01-01 05:10:00	16.944	13.0883	19.6657	15.2965	12.7282	18.5328	16.3374	15.7136
	1900-01-01 05:20:00	19.8144	15.8812	16.9355	15.4365	22.124	20.1965	20.1212		1900-01-01 05:20:00	15.7472	14.4966	19.3098	14.3554	15.9802	18.29	15.9053	14.489
	1900-01-01 05:30:00	16.7645	18.6522	21.1476	15.2678	20.425	17.2476	19.9664		1900-01-01 05:30:00	16.3345	12.8187	18.464	14.6103	15.4217	19.3828	16.3172	14.4526
	1900-01-01 05:40:00	15.5657	20.1298	22.4277	16.5512	19.0815	15.2203	20.9095		1900-01-01 05:40:00	15.2568	13.6664	18.6827	14.4264	18.8475	19.4374	19.1895	18.2155
	1900-01-01 05:50:00	17.7256	16.7155	20.1214	24.6192	18.534	16.0642	19.7894		1900-01-01 05:50:00	17.282	14.9953	15.4656	15.9012	17.5224	19.2608	23.9865	19.9056
	1900-01-01 06:00:00	18.6215	15.6262	19.4138	19.579	16.2538	16.5955	18.6623		1900-01-01 06:00:00	16.4704	20.5414	14.7688	18.4828	17.63	19.0688	22.3394	19.8955
	1900-01-01 06:10:00	19.375	15.3247	19.6782	20.2445	15.729	16.2647	17.5926		1900-01-01 06:10:00	16.857	17.0312	13.9808	18.2883	16.2776	15.8624	21.7385	19.6528
	1900-01-01 06:20:00	20.1755	14.6848	18.5308	19.77	15.897	17.75	16.926		1900-01-01 06:20:00	15.3052	19.7224	14.9968	18.2727	14.0698	14.703	20.8148	18.2034
	1900-01-01 06:30:00	20.961	13.6837	16.6762	16.4075	16.9758	19.0235	16.6286		1900-01-01 06:30:00	14.3692	19.4222	16.7776	16.0882	13.6658	16.3134	21.54	16.3953
	1900-01-01 06:40:00	20.262	13.8342	15.6484	15.5596	19.3688	19.7662	17.4453		1900-01-01 06:40:00	18.3962	21.0628	18.9032	14.5087	13.4942	15.0207	20.9088	15.6224
	1900-01-01 06:50:00	20.0732	14.0087	15.6922	13.372	21.5312	19.9367	17.6983		1900-01-01 06:50:00	18.7756	22.3628	19.5614	13.3266	13.2104	15.208	23.4635	17.2707
	1900-01-01 07:00:00	18.9683	15.7394	15.6316	13.2596	22.7812	19.3164	15.9168		1900-01-01 07:00:00	19.3525	21.476	19.0263	14.8933	13.827	15.9072	22.0846	15.0468
	1900-01-01 07:10:00	19.165	19.4285	18.0532	13.2238	22.089	17.2772	16.6852		1900-01-01 07:10:00	21.1206	21.631	19.5705	15.8834	17.4065	15.8608	22.2123	18.4565
	1900-01-01 07:20:00	19.6252	18.9883	20.2336	13.2558	21.2045	16.4714	19.681		1900-01-01 07:20:00	19.917	21.9292	19.4554	17.2488	18.841	17.5003	23.2192	18.2924
	1900-01-01 07:30:00	18.9288	18.2948	21.556	13.5328	21.4206	14.978	18.3517		1900-01-01 07:30:00	19.0202	21.8652	15.866	19.312	22.1812	17.6885	21.637	18.1785
	1900-01-01 07:40:00	18.3162	15.415	20.4337	10.8552	19.8425	17.1977	18.2112		1900-01-01 07:40:00	18.645	21.932	14.0798	18.3852	20.0836	23.6088	21.105	18.43
	1900-01-01 07:50:00	17.9677	14.0286	20.4266	12.4792	18.4878	17.4932	16.4805		1900-01-01 07:50:00	19.3945	22.7782	15.0925	18.5035	19.837	19.4462	22.156	18.4
	1900-01-01 08:00:00	16.3802	13.1702	20.2885	13.2208	16.841	18.456	15.9102		1900-01-01 08:00:00	14.944	20.549	14.7696	14.8084	17.1326	13.3472	22.4453	17.6202
	1900-01-01 08:10:00	15.2317	13.0004	18.2164	15.5126	16.7778	19.014	18.9035		1900-01-01 08:10:00	13.6852	19.5235	16.9352	13.9395	15.3978	13.4853	21.9816	16.3952
	1900-01-01 08:20:00	14.7292	12.7127	16.6795	15.9223	16.8388	17.4202	20.2233		1900-01-01 08:20:00	14.8654	19.0308	17.0406	14.0648	15.0686	14.4032	19.7365	15.4398
	1900-01-01 08:30:00	13.9132	12.435	14.455	18.725	15.977	15.3626	18.5318		1900-01-01 08:30:00	14.7188	19.4078	17.1655	15.0742	16.6315	11.2468	19.377	16.2808
	1900-01-01 08:40:00	13.9087	12.4853	14.312	19.7303	14.6177	15.1933	16.1702		1900-01-01 08:40:00	14.3866	19.7524	17.492	15.5422	18.1863	11.1252	20.8532	17.8627
	1900-01-01 08:50:00	13.5864	12.843	13.6382	20.5062	15.5058	13.4998	15.3108		1900-01-01 08:50:00	13.8015	16.8075	15.1208	16.4402	17.7604	11.2293	21.1995	16.0098
	1900-01-01 09:00:00	13.8067	12.2478	14.816	16.4228	14.9016	14.2345	14.0717		1900-01-01 09:00:00	12.435	15.405	13.89	15.0718	17.4127	11.1267	21.711	15.0875
	1900-01-01 09:10:00	15.7652	12.5968	14.56	15.2722	14.4975	13.8325	14.6768		1900-01-01 09:10:00	14.3112	13.3198	14.944	13.373	17.7674	12.732	21.965	15.3202
	1900-01-01 09:20:00	14.24	12.2464	13.74	14.3962	15.4294	12.4812	14.739		1900-01-01 09:20:00	13.8995	12.5208	14.2235	13.6852	14.734	12.4593	21.193	14.188
	1900-01-01 09:30:00	13.4112	12.9288	15.8168	13.546	15.7525	16.9213	14.8648		1900-01-01 09:30:00	12.6548	12.42	15.1196	13.9808	13.2938	15.5954	20.303	13.7695
	1900-01-01 09:40:00	13.1547	12.3344	19.8356	13.64	21.2136	15.2004	14.2915		1900-01-01 09:40:00	12.9868	10.9975	14.1225	13.3755	13.1598	15.824	20.546	14.3692
	1900-01-01 09:50:00	13.1404	12.6082	19.7915	17.9788	16.2667	13.5105	14.8262		1900-01-01 09:50:00	12.918	13.6568	14.414	15.4356	13.1098	16.2082	16.9232	16.0415
	1900-01-01 10:00:00	12.7157	13.1812	20.4202	20.3612	13.0326	12.7548	15.3428		1900-01-01 10:00:00	13.2078	12.793	15.976	14.8377	12.0475	13.1288	14.7068	16.3936
	1900-01-01 10:10:00	12.1635	12.023	17.8475	15.1327	13.041	14.048	13.6152		1900-01-01 10:10:00	14.7018	11.3866	16.3932	13.6158	11.6107	11.47	12.7698	15.9215
	1900-01-01 10:20:00	14.104	13.1937	16.25	16.1844	12.935	15.0328	13.7062		1900-01-01 10:20:00	16.9435	10.8692	14.1386	13.223	11.4954	11.229	12.4315	15.8022
	1900-01-01 10:30:00	15.764	14.9818	15.199	15.459	16.0812	15.5457	13.8525		1900-01-01 10:30:00	16.1556	10.9792	14.5557	13.1736	12.0525	12.2457	14.1634	12.9273
	1900-01-01 10:40:00	16.8968	15.4195	14.455	14.3168	15.968	14.773	12.5888		1900-01-01 10:40:00	17.23	13.0633	13.6378	13.7105	11.7706	12.6394	18.276	12.8335
	1900-01-01 10:50:00	14.791	16.0996	13.6498	14.2732	13.2302	12.7532	13.5225		1900-01-01 10:50:00	14.9195	13.0196	12.722	14.0503	12.2425	12.023	20.4436	12.7634
	1900-01-01 11:00:00	14.0164	14.375	13.581	13.6895	12.9748	12.232	12.8352		1900-01-01 11:00:00	13.3212	12.4295	13.0286	12.789	12.927	12.1014	20.4992	12.3407
	1900-01-01 11:10:00	15.0008	14.1214	13.2496	13.6256	12.9528	12.7442	12.9563		1900-01-01 11:10:00	12.7807	12.1583	11.7097	13.4705	12.2698	13.815	18.7602	12.3444
	1900-01-01 11:20:00	13.7496	13.0565	13.5013	13.712	14.2925	12.6495	14.4093		1900-01-01 11:20:00	13.701	11.7122	13.73	12.2452	11.7804	16.301	16.1502	12.4663
	1900-01-01 11:30:00	14.7922	12.5248	15.3308	13.3778	11.9502	13.0808	14.0666		1900-01-01 11:30:00	15.0418	10.2607	18.2572	11.1997	15.3785	16.8257	14.7914	12.0596
	1900-01-01 11:40:00	16.4447	12	16.1947	11.9448	12.959	14.3752	13.7253		1900-01-01 11:40:00	14.931	12.516	18.042	12.1504	16.511	16.8506	13.553	12.9385
	1900-01-01 11:50:00	16.3782	13.0642	16.6232	11.4626	12.7528	14.6194	14.0714		1900-01-01 11:50:00	14.71	13.289	16.6052	11.2957	15.5992	15.3628	12.9925	12.843
	1900-01-01 12:00:00	18.1522	14.3146	15.0712	15.9068	13.211	13.1975	13.9155		1900-01-01 12:00:00	15.0942	15.534	13.7833	11.4294	12.6067	12.9262	13.0008	16.6328
	1900-01-01 12:10:00	15.6022	15.6605	14.9258	16.5725	13.7398	12.4685	16.2968		1900-01-01 12:10:00	15.116	16.836	12.2554	11.8825	11.3348	13.2726	12.557	15.346
	1900-01-01 12:20:00	13.8012	14.8882	14.1434	14.6278	13.8428	16.1822	15.6977		1900-01-01 12:20:00	15.7427	14.8148	11.518	12.7785	10.7037	12.0143	12.6468	13.7976
	1900-01-01 12:30:00	12.8566	13.6487	14.191	13.5235	13.0382	16.5428	14.4312		1900-01-01 12:30:00	14.7682	15.2713	11.727	15.3556	10.7132	11.8338	12.9957	12.817
	1900-01-01 12:40:00	13.136	14.3254	12.8456	13.6272	13.5714	16.0664	13.302		1900-01-01 12:40:00	13.5907	13.986	10.7465	16.4755	11.4985	11.5655	12.4632	12.7514
	1900-01-01 12:50:00	12.619	13.7758	13.19	12.4215	15.1732	14.3628	12.4275		1900-01-01 12:50:00	14.0532	12.2192	10.9514	16.9234	13.2936	11.1366	11.088	12.2272
	1900-01-01 13:00:00	12.2535	13.457	13.4302	12.6128	15.0898	13.1852	12.8444		1900-01-01 13:00:00	15.8353	13.849	12.0552	14.2445	12.1587	12.021	12.2816	14.4694
	1900-01-01 13:10:00	13.1493	13.0523	14.454	12.9087	15.5983	12.5627	11.5535		1900-01-01 13:10:00	15.6636	12.8382	14.2538	12.707	11.9235	11.574	16.5927	16.1852
	1900-01-01 13:20:00	15.6872	13.5335	16.337	12.726	14.2875	11.6478	12.7642		1900-01-01 13:20:00	13.913	13.855	14.6834	11.6487	11.4234	11.6865	18.602	15.3336
	1900-01-01 13:30:00	17.3165	13.0026	17.7955	16.0763	16.6768	12.2312	12.6207		1900-01-01 13:30:00	13.1548	12.025	12.1595	11.249	10.9305	12.3175	20.2748	13.765
	1900-01-01 13:40:00	17.3408	13.1955	17.5583	18.4468	17.2035	10.7592	12.238		1900-01-01 13:40:00	12.9083	11.918	10.6992	10.7275	10.6214	10.6046	19.2995	12.6885
	1900-01-01 13:50:00	14.8923	12.8112	16.1418	15.6646	15.1714	12.911	12.2945		1900-01-01 13:50:00	12.476	11.797	11.5028	11.199	10.476	13.7903	15.7904	11.7048
	1900-01-01 14:00:00	13.5874	13.1813	15.1843	14.3313	14.1647	12.9805	12.2266		1900-01-01 14:00:00	11.5088	12.673	10.7826	12.162	13.1962	15.6788	13.3465	11.6167
	1900-01-01 14:10:00	13.1248	14.6994	14.7462	13.107	14.7248	12.49	15.4995		1900-01-01 14:10:00	12.085	13.8635	10.316	11.5247	15.615	16.0465	12.1098	11.5068
	1900-01-01 14:20:00	12.6154	14.257	14.3067	12.723	13.836	11.51	15.947		1900-01-01 14:20:00	12.1832	13.0502	11.732	11.6008	15.5298	14.0014	11.549	11.4957
	1900-01-01 14:30:00	12.9187	14.0484	12.8426	13.121	13.7478	11.8412	13.3702		1900-01-01 14:30:00	13.3078	11.5122	12.4878	10.751	15.611	12.03	14.5348	11.5024
	1900-01-01 14:40:00	14.2475	14.4968	12.8242	13.0442	13.735	11.9383	13.0917		1900-01-01 14:40:00	12.9946	10.2526	14.8725	11.6086	13.273	10.9542	17.9282	11.0125
	1900-01-01 14:50:00	17.017	11.771	13.5434	14.6098	11.9125	14.3458	14.245		1900-01-01 14:50:00	12.6825	10.7545	13.4788	11.6538	11.2374	11.4765	18.9522	10.6318
	1900-01-01 15:00:00	17.0942	12.816	13.3217	13.6903	13.477	16.1698	12.7447		1900-01-01 15:00:00	13.004	9.4658	12.164	11.8902	10.9425	10.7005	17.591	15.1873
	1900-01-01 15:10:00	15.9592	12.9537	13.2018	12.7415	13.3852	16.253	13.021		1900-01-01 15:10:00	14.7645	11.551	13.4734	10.6205	10.7086	10.9628	14.1258	14.7338
	1900-01-01 15:20:00	17.4213	11.8636	13.3398	16.0388	13.1196	14.7044	13.184		1900-01-01 15:20:00	16.5505	10.9614	12.5938	10.5102	10.8155	11.2528	12.562	13.1108
	1900-01-01 15:30:00	15.1574	13.7635	14.9482	16.5478	13.6088	14.449	13.6322		1900-01-01 15:30:00	15.4482	12.0407	12.3454	13.08	10.4346	11.3076	12.3283	12.31
	1900-01-01 15:40:00	15.6692	16.2224	16.7278	16.555	15.2618	13.3482	12.4183		1900-01-01 15:40:00	14.5437	13.4715	11.725	14.497	10.7145	10.2357	12.3006	11.3004
	1900-01-01 15:50:00	14.2866	15.804	17.6895	15.287	16.3068	12.8923	12.9688		1900-01-01 15:50:00	13.0016	14.3072	14.1726	14.1678	10.8826	10.2516	12.7733	11.733
	1900-01-01 16:00:00	13.911	14.7902	16.848	13.771	14.8268	13.4356	14.5864		1900-01-01 16:00:00	13.206	12.8165	15.104	12.2338	11.1483	12.344	12.6398	12.4558
	1900-01-01 16:10:00	17.426	13.7688	17.4078	12.096	15.6107	12.4425	15.6197		1900-01-01 16:10:00	13.199	13.9472	13.0515	11.9828	11.3645	14.9638	11.8815	14.9608
	1900-01-01 16:20:00	19.6458	16.4898	18.0348	10.8324	13.6415	12.5142	13.71		1900-01-01 16:20:00	12.4742	18.1595	12.1798	11.5222	10.7018	16.6197	11.5538	14.8564
	1900-01-01 16:30:00	16.6532	15.755	16.565	12.431	13.4884	13.0953	12.7792		1900-01-01 16:30:00	12.1914	17.2846	12.168	10.9712	10.138	16.2825	10.8584	13.7607
	1900-01-01 16:40:00	14.9074	14.6182	15.3247	10.8407	13.2782	14.1593	13.1816		1900-01-01 16:40:00	12.5988	14.7165	11.4816	10.8475	10.9812	15.8484	11.5505	12.5845
	1900-01-01 16:50:00	13.3603	13.5896	13.3572	12.1048	14.7136	15.3586	13.5355		1900-01-01 16:50:00	12.1773	13.9776	11.637	12.0087	14.6025	13.5653	11.7416	12.4622
	1900-01-01 17:00:00	14.6424	13.285	14.3235	14.4885	13.8468	15.308	12.3082		1900-01-01 17:00:00	14.3728	14.106	10.9464	13.8902	14.3532	12.576	14.242	11.9767
	1900-01-01 17:10:00	14.8948	12.9092	15.3434	19.8858	14.4694	13.8576	11.319		1900-01-01 17:10:00	15.5587	16.0272	16.184	14.9445	11.3818	12.1527	18.6694	12.2638
	1900-01-01 17:20:00	18.3078	14.601	16.5645	22.941	14.3933	13.0828	11.8712		1900-01-01 17:20:00	11.8552	18.451	17.6324	17.0716	10.8824	12.3126	18.2808	12.3225
	1900-01-01 17:30:00	19.7033	18.3858	14.548	19.499	13.0948	12.7262	13.1876		1900-01-01 17:30:00	11.576	16.5435	18.1465	14.6333	12.1535	12.2248	16.7754	12.3628
	1900-01-01 17:40:00	16.5365	18.884	15.074	17.042	14.5087	14.872	14.3185		1900-01-01 17:40:00	11.9298	17.277	17.8002	13.6182	14.2658	14.516	13.6937	14.6165
	1900-01-01 17:50:00	14.1126	17.239	14.2338	17.0708	17.1845	17.738	12.3132		1900-01-01 17:50:00	13.3793	18.3732	17.7158	13.5675	17.5712	16.941	18.1725	14.7464
	1900-01-01 18:00:00	12.8257	15.7384	13.5895	18.3032	17.5592	18.891	11.8748		1900-01-01 18:00:00	15.359	17.2086	15.184	14.3156	18.7413	17.3455	10.7448	10.414
	1900-01-01 18:10:00	13.3288	14.8415	14.206	20.2108	18.6495	19.1088	16.6444		1900-01-01 18:10:00	13.4913	14.7423	15.0202	15.5047	20.0722	19.142	14.9153	13.0488
	1900-01-01 18:20:00	16.1105	13.8678	18.716	20.755	17.4794	20.6596	18.454		1900-01-01 18:20:00	12.4835	13.4634	14.5365	16.7745	19.2858	19.1555	16.077	15.7254
	1900-01-01 18:30:00	14.5486	14.612	18.0472	18.442	16.629	19.7405	20.0608		1900-01-01 18:30:00	13.8964	12.9575	14.3318	14.596	18.1104	19.064	17.7135	16.57
	1900-01-01 18:40:00	11.9477	16.8996	17.8344	16.6854	14.4572	19.0778	19.2533		1900-01-01 18:40:00	12.4947	12.3193	14.0025	13.6958	18.184	18.8305	16.7846	17.2502
	1900-01-01 18:50:00	12.2804	15.6785	20.3225	15.4262	14.0445	18.8975	18.1318		1900-01-01 18:50:00	11.5486	12.847	13.3854	14.5838	18.367	19.0564	17.743	17.384
	1900-01-01 19:00:00	18.7297	15.4534	20.7226	15.6536	13.3044	18.2416	18.5694		1900-01-01 19:00:00	13.1925	12.4268	13.46	13.6762	16.8325	18.239	16.7084	15.1236
	1900-01-01 19:10:00	19.8395	19.2175	19.5855	14.9827	13.3692	17.294	16.811		1900-01-01 19:10:00	16.7582	15.2022	13.2492	13.4232	14.4947	17.9944	15.9268	13.4155
	1900-01-01 19:20:00	20.16	19.3412	19.8384	15.536	13.3942	14.7032	17.3978		1900-01-01 19:20:00	17.4823	14.6515	12.681	13.9325	16.0504	17.6955	13.241	13.2198
	1900-01-01 19:30:00	21.0452	20.6544	20.2067	19.5875	16.1508	16.273	18.5742		1900-01-01 19:30:00	16.3398	16.0724	15.2055	13.519	14.3718	18.0445	14.006	17.856
	1900-01-01 19:40:00	18.5802	18.1638	17.4315	20.859	14.1675	15.1955	16.7018		1900-01-01 19:40:00	16.042	18.2525	17.5424	15.9872	12.7502	17.338	13.92	18.9028
	1900-01-01 19:50:00	15.5602	16.2962	15.3398	22.28	12.1316	15.1352	17.4755		1900-01-01 19:50:00	16.116	19.2462	18.8125	18.0472	11.8198	17.8143	15.7962	18.4056
	1900-01-01 20:00:00	18.4022	18.2575	15.4518	23.7445	15.0518	16.8015	19.3442		1900-01-01 20:00:00	15.8564	19.5688	19.109	18.921	12.132	17.7572	18.636	17.7237
	1900-01-01 20:10:00	20.2745	20.4686	14.4402	19.484	17.4056	19.4362	17.6867		1900-01-01 20:10:00	17.6752	19.5325	18.3828	18.7392	11.5943	17.484	19.6476	16.9784
	1900-01-01 20:20:00	19.1088	18.8693	14.1905	18.3235	18.426	18.36	16.8317		1900-01-01 20:20:00	18.5264	19.495	17.0272	16.4614	10.2598	17.9022	17.97	14.497
	1900-01-01 20:30:00	20.706	16.973	15.3474	17.5992	18.875	19.3032	16.3518		1900-01-01 20:30:00	17.5915	21.2115	14.6547	14.7167	11.93	15.27	14.2756	13.1366
	1900-01-01 20:40:00	20.507	14.5098	16.0778	18.982	18.5212	20.1545	16.385		1900-01-01 20:40:00	16.587	22.264	13.8018	16.3662	13.374	13.0798	16.15	14.0218
	1900-01-01 20:50:00	17.7884	17.6537	15.0578	18.3342	16.1788	20.3638	20.6096		1900-01-01 20:50:00	15.6565	20.8888	13.294	15.9935	16.8646	13.2652	18.5297	13.4186
	1900-01-01 21:00:00	16.334	19.9134	14.077	16.565	14.8054	20.6852	20.6923		1900-01-01 21:00:00	18.603	21.429	15.09	15.2496	18.2982	14.1385	18.3308	13.418
	1900-01-01 21:10:00	20.872	20.786	15.4435	17.8332	15.8658	20.4005	21.4634		1900-01-01 21:10:00	19.621	20.3212	16.4998	18.3977	17.8532	12.3058	16.4037	13.418
	1900-01-01 21:20:00	21.1532	19.995	17.9566	21.7932	17.6658	21.2942	19.02		1900-01-01 21:20:00	21.9228	18.6328	16.7282	19.6385	15.3645	14.4913	13.464	17.8202
	1900-01-01 21:30:00	21.6938	20.2735	16.9597	22.6258	18.7568	20.992	17.2696		1900-01-01 21:30:00	19.5218	19.4318	15.6378	20.1994	13.8264	13.1832	13.255	19.4205
	1900-01-01 21:40:00	20.0645	19.9716	18.0432	22.5624	18.1138	21.1116	15.9398		1900-01-01 21:40:00	20.716	18.8667	15.625	20.1073	14.9522	14.032	16.7904	20.5938
	1900-01-01 21:50:00	17.7142	20.5323	23.0323	23.5873	16.8475	21.3365	16.4885		1900-01-01 21:50:00	20.6246	19.757	17.4718	19.5532	16.8476	16.769	17.7465	20.0847
	1900-01-01 22:00:00	21.2383	21.3076	21.7356	23.3052	18.6528	20.873	15.9112		1900-01-01 22:00:00	21.9725	19.4255	19.8783	19.6477	13.8332	17.8453	16.067	19.8586
	1900-01-01 22:10:00	21.1737	21.939	21.8278	22.3135	21.2793	20.1702	17.6178		1900-01-01 22:10:00	21.8404	20.7092	20.643	19.3368	12.9343	19.7034	14.253	19.914
	1900-01-01 22:20:00	21.222	22.2677	23.639	25.2312	21.8547	28.0474	19.393		1900-01-01 22:20:00	20.6165	20.964	20.6898	17.2078	13.307	17.351	13.5735	19.5458
	1900-01-01 22:30:00	21.4965	20.9448	22.1728	24.0942	21.7688	20.702	19.2222		1900-01-01 22:30:00	21.5408	19.9962	20.9737	16.5464	14.8428	15.9165	17.8814	18.8085
	1900-01-01 22:40:00	22.5376	19.792	22.3075	23.5495	22.6333	20.8017	21.3218		1900-01-01 22:40:00	22.219	19.271	20.9388	16.3062	17.1168	15.9452	17.958	19.3968
	1900-01-01 22:50:00	22.4793	20.7534	21.6482	26.3966	23.5692	20.7696	20.6785		1900-01-01 22:50:00	20.5542	20.2874	21.8167	14.9507	19.0778	19.052	17.7052	18.9664
	1900-01-01 23:00:00	21.8256	20.3665	20.9262	25.3425	23.5523	20.1705	20.0874		1900-01-01 23:00:00	19.8882	20.3182	22.2574	17.7488	19.28	20.2222	15.819	18.316
	1900-01-01 23:10:00	23.0282	20.6346	20.7982	23.9942	23.2914	20.69	19.2497		1900-01-01 23:10:00	20.0072	18.891	20.6638	20.1365	19.642	22.3478	15.8976	17.9196
	1900-01-01 23:20:00	21.4906	18.7488	19.9507	25.0388	22.8953	19.3337	17.5115		1900-01-01 23:20:00	20.5854	18.0032	21.3156	20.566	20.883	21.7554	19.3367	17.9922
	1900-01-01 23:30:00	19.857	15.8372	22.0386	23.706	23.3014	19.5822	16.5332		1900-01-01 23:30:00	20.425	19.8105	20.9615	20.6728	20.7485	21.3742	20.2914	17.3504
	1900-01-01 23:40:00	17.2078	18.0343	21.2787	24.8453	22.0985	20.2767	16.2692		1900-01-01 23:40:00	20.711	18.3218	21.1797	20.6558	20.7437	21.8252	17.622	16.889
	1900-01-01 23:50:00	14.8152	19.3102	22.125	25.508	22.5428	18.7552	14.4288		1900-01-01 23:50:00	20.6355	18.3727	21.5652	20.8903	19.4556	20.7147	17.1863	18.391
	1900-01-02	14.911	20.557	20.2972	24.7203	22.2348	19.949	16.3905		1900-01-02	21.1896	19.0536	22.2583	21.0206	16.521	19.733	15.9808	17.6103
	1900-01-02 00:10:00	17.2812	18.6152	18.924	24.2207	22.3265	19.3182	16.5562		1900-01-02 00:10:00	21.1217	18.2225	22.077	21.3637	14.729	19.694	16.2742	18.5697
	1900-01-02 00:20:00	20.2975	17.8334	18.5522	23.073	23.3826	16.8766	20.124		1900-01-02 00:20:00	21.1522	17.1054	21.7325	21.5643	13.49	21.0505	15.2862	17.53
	1900-01-02 00:30:00	20.1742	17.1953	19.8065	23.1028	21.99	16.7885	20.189		1900-01-02 00:30:00	20.5702	15.4285	21.044	20.7388	15.533	20.057	15.051	15.6788
	1900-01-02 00:40:00	20.283	17.7442	21.6384	23.4296	20.617	17.4824	21.32		1900-01-02 00:40:00	20.028	13.4915	21.2997	20.0983	18.9572	19.5343	15.3706	14.826
	1900-01-02 00:50:00	20.0896	18.3882	20.684	20.862	21.1878	17.4252	20.2635		1900-01-02 00:50:00	19.737	12.6432	21.035	19.533	20.9684	19.4288	15.1538	14.267
	1900-01-02 01:00:00	19.742	16.7804	20.519	19.6172	20.7138	19.1878	18.1514		1900-01-02 01:00:00	20.742	11.5437	21.1923	18.2805	20.9668	17.404	14.376	13.873
	1900-01-02 01:10:00	19.9473	14.6175	19.4118	16.8835	20.5535	20.1775	16.726		1900-01-02 01:10:00	21.3666	12.7184	20.2288	15.6814	20.8762	16.5742	18.1947	14.726
	1900-01-02 01:20:00	20.0926	14.2985	20.2418	16.0386	22.0807	20.1854	15.4834		1900-01-02 01:20:00	20.799	12.5567	20.6126	14.6045	22.422	16.6122	16.6175	17.5304
	1900-01-02 01:30:00	19.288	14.7022	17.806	14.488	20.7898	19.8667	16.7072		1900-01-02 01:30:00	20.7882	12.43	19.3525	14.2358	20.7445	15.1593	16.8052	20.0715
	1900-01-02 01:40:00	16.4026	14.973	18.4565	18.6205	20.5355	18.283	16.6208		1900-01-02 01:40:00	18.9005	12.4115	20.0858	14.3455	21.6906	17.911	15.612	20.2327
	1900-01-02 01:50:00	15.1265	18.2758	17.1334	16.5606	20.2102	16.3894	20.1097		1900-01-02 01:50:00	18.7138	12.3222	19.5405	15.299	20.7488	19.5317	15.0022	19.9038
	1900-01-02 02:00:00	13.5106	20.978	18.2033	15.7605	20.8867	18.8585	21.1792		1900-01-02 02:00:00	19.3536	12.6825	19.8158	13.065	21.677	18.9802	14.2715	19.2185
	1900-01-02 02:10:00	13.1495	20.7492	17.727	16.167	19.8136	17.6674	20.918		1900-01-02 02:10:00	16.445	12.9533	19.453	12.2335	22.12	19.5027	13.9278	22.0916
	1900-01-02 02:20:00	13.5096	20.2835	16.4383	17.349	18.766	21.2383	21.5222		1900-01-02 02:20:00	14.484	13.6752	18.1676	14.8858	20.794	20.0256	14.708	19.2888
	1900-01-02 02:30:00	12.717	19.7096	15.0412	21.5052	18.844	21.3714	21.2714		1900-01-02 02:30:00	13.1802	15.154	18.6917	16.7817	21.1105	17.8278	14.0192	19.4448
	1900-01-02 02:40:00	12.1472	20.2875	13.71	23.5663	20.31	20.5795	20.8835		1900-01-02 02:40:00	13.0122	16.0546	19.3255	19.524	20.408	18.8944	14.3782	19.9748
	1900-01-02 02:50:00	15.076	19.0938	12.9604	23.1864	20.098	19.2744	21.1462		1900-01-02 02:50:00	12.4987	18.1238	18.3462	18.592	19.1882	16.755	14.6085	20.6072
	1900-01-02 03:00:00	13.936	17.7986	12.2015	22.1423	19.6434	18.6747	21.7797		1900-01-02 03:00:00	16.5	17.985	14.6775	19.617	18.8747	17.1573	15.9082	19.9785
	1900-01-02 03:10:00	14.0204	15.6755	12.5712	18.9455	17.0547	16.678	19.975		1900-01-02 03:10:00	19.2937	16.7028	13.9988	18.5837	16.337	15.1534	16.8435	19.8762
	1900-01-02 03:20:00	16.6705	15.5496	18.2312	16.0518	16.6064	16.6286	15.4797		1900-01-02 03:20:00	21.253	14.604	15.2097	18.0265	14.9168	14.588	15.088	18.681
	1900-01-02 03:30:00	17.1202	16.2705	18.5583	15.7568	16.5233	18.1562	15.4264		1900-01-02 03:30:00	18.7096	13.5858	13.2952	17.6154	13.739	14.531	14.933	17.8385
	1900-01-02 03:40:00	18.6465	15.5266	18.6496	15.2826	16.2418	19.945	15.7348		1900-01-02 03:40:00	18.6857	12.686	12.9413	14.8402	12.5917	15.3695	19.694	16.3036
	1900-01-02 03:50:00	18.0536	14.5992	16.0712	14.6285	16.1152	20.2127	18.0033		1900-01-02 03:50:00	19.1634	13.3522	13.561	14.2418	12.3228	16.6762	21.09	16.26
	1900-01-02 04:00:00	19.295	15.3736	15.2316	14.5078	17.1142	20.2562	20.426		1900-01-02 04:00:00	14.7353	12.8253	14.886	12.808	13.0367	17.8068	21.6668	15.8926
	1900-01-02 04:10:00	18.64	19.4587	13.4703	19.2715	19.43	18.0622	20.6842		1900-01-02 04:10:00	14.884	11.3912	15.864	13.142	13.2692	19.7852	19.6565	13.7762
	1900-01-02 04:20:00	18.144	19.881	13.8504	19.776	22.0645	19.5018	21.0792		1900-01-02 04:20:00	16.5428	12.1677	16.618	14.42	14.2738	19.129	19.8865	13.4886
	1900-01-02 04:30:00	15.4315	19.6922	17.6867	20.5422	22.1628	18.9907	19.5942		1900-01-02 04:30:00	19.0256	11.5998	16.85	16.947	16.1687	19.4905	16.7906	12.7722
	1900-01-02 04:40:00	13.846	17.8283	17.95	17.8223	22.8002	18.4557	19.9018		1900-01-02 04:40:00	19.2877	12.4217	18.4192	18.4718	20.2548	16.6692	17.4133	13.1788
	1900-01-02 04:50:00	13.5868	16.7752	19.245	16.5556	24.1088	17.482	19.7795		1900-01-02 04:50:00	16.4148	12.9464	17.0655	18.847	18.517	16.473	16.8948	13.308
	1900-01-02 05:00:00	14.2914	14.3675	19.3012	15.7547	22.3415	16.693	19.4446		1900-01-02 05:00:00	18.5128	15.393	14.7704	17.9894	19.447	15.7614	14.6017	15.1997
	1900-01-02 05:10:00	18.5197	13.7478	20.6338	15.2708	21.628	18.7572	16.8188		1900-01-02 05:10:00	20.6535	16.2787	13.801	16.9883	18.5207	14.3582	14.1974	15.6142
	1900-01-02 05:20:00	16.8448	14.4885	18.918	15.2967	21.5527	19.7392	16.6008		1900-01-02 05:20:00	20.4654	19.6642	13.4792	15.1588	17.2258	15.6012	17.6502	15.5698
	1900-01-02 05:30:00	16.6627	15.0924	17.9158	15.2512	18.501	19.2702	15.4118		1900-01-02 05:30:00	17.3878	21.2527	13.1395	14.0235	14.3948	16.6077	18.7184	13.0252
	1900-01-02 05:40:00	19.1878	17.5353	18.6883	15.4247	17.0787	20.0535	15.7088		1900-01-02 05:40:00	15.9966	19.9982	13.1557	13.699	12.4925	18.0056	16.3903	12.9198
	1900-01-02 05:50:00	18.9352	18.6145	17.7544	15.9174	16.078	19.083	17.5026		1900-01-02 05:50:00	19.7972	18.9405	16.929	14.0397	12.503	17.6865	15.6165	13.133
