# Supplementary material for: Deletion of EP3 prostaglandin receptor in murine macrophages aggravates diet-induced obesity by suppressing SPARC
Source: EMBO J. 2025 Jul 23;44(18):4962–83. doi: 10.1038/s44318-025-00508-y (PMC12436609; doi:10.1038/s44318-025-00508-y)
Supplement: Supplementary file 11 — Appendix Figure Source Data [file 44318_2025_508_MOESM11_ESM.zip › Source data Appendix Figure/Appendix Figure S6/Appendix Figure S6A/Appendix Figure S6A.xlsx]

## Sheet: Appendix Figure S6A
	Tnf-α					Il-6					Il-1β					Mcp-1
	NCD-EP3F/F	NCD-EP3F/FLysMCre	HFD-EP3F/F	HFD-EP3F/FLysMCre		NCD-EP3F/F	NCD-EP3F/FLysMCre	HFD-EP3F/F	HFD-EP3F/FLysMCre		NCD-EP3F/F	NCD-EP3F/FLysMCre	HFD-EP3F/F	HFD-EP3F/FLysMCre		NCD-EP3F/F	NCD-EP3F/FLysMCre	HFD-EP3F/F	HFD-EP3F/FLysMCre
	0.000568718	0.000372285	0.00128974	0.00229069		3.49668e-05	0.000158769	0.00025275	0.000983856		0.0011162	0.000551255	0.0024922	0.00175799		0.00298474	0.00522309	0.0293684	0.0385065
	0.000383098	0.000393868	0.0029066	0.00239568		5.07219e-05	0.000141084	0.000568718	0.000252758		0.000466409	0.00213554	0.00607982	0.00689612		0.00560057	0.0101777	0.0309938	0.0287566
	0.000955682	0.000457056	0.00278563	0.00148873		0.0001113	0.000108501	0.000521289	0.000705044		0.00117587	0.00124206	0.00618527	0.00168339		0.00369029	0.0121097	0.0366942	0.0256154
	0.000817301	0.000252094	0.00102687	0.00240458		0.000145563	6.36271e-05	0.000681027	0.000534323		0.000503619	0.00103224	0.00219084	0.00704102		0.0126399	0.014082	0.0237204	0.0269239
	0.000558525	0.000311965	0.00110636	0.002022		0.000118595	2.98895e-05	0.000398283	0.000950977		0.0013392	0.000715362	0.00349922	0.00564035		0.013191	0.00653181	0.0269365	0.0289752
	0.000306888	0.000316485	0.00122542	0.00282017		0.000138112	0.0001312	0.0012651	0.00112178		0.000427478	0.00154253	0.00567644	0.00786684		0.00708996	0.00705794	0.0205512	0.060371
	0.000146683	0.000662404	0.00109628	0.00269139		0.000132289	0.000116918	0.000300575	0.00078845		0.000955413	0.00158451	0.00202278	0.00786684		0.017337	0.00850451	0.0152579	0.0279937
	0.0013867	0.000427474	0.00240261	0.00126889			0.000183679	0.000911165			0.000726109	0.000757324	0.00699238	0.00891222		0.00835825	0.0157661	0.0391516	0.0229209
