# Supplementary material for: Deletion of EP3 prostaglandin receptor in murine macrophages aggravates diet-induced obesity by suppressing SPARC
Source: EMBO J. 2025 Jul 23;44(18):4962–83. doi: 10.1038/s44318-025-00508-y (PMC12436609; doi:10.1038/s44318-025-00508-y)
Supplement: Supplementary file 11 — Appendix Figure Source Data [file 44318_2025_508_MOESM11_ESM.zip › Source data Appendix Figure/Appendix Figure S7/Appendix Figure S7A/Appendix Figure S7A.xlsx]

## Sheet: Appendix Figure S7A
	Cd31			Tie2			Antxr1			Vegfα
	EP3F/F	EP3F/FLysMCre		EP3F/F	EP3F/FLysMCre		EP3F/F	EP3F/FLysMCre		EP3F/F	EP3F/FLysMCre
	1.56813	0.261156		1.37995	0.630943		0.7523	0.644891		0.854688	0.431815
	0.647513	0.234016		0.893224	0.306453		1.1339	0.73802		1.13264	0.825651
	0.971348	0.890682		0.900275	0.91183		1.44915	0.560817		1.2273	0.7291
	1.42613	0.518951		0.932927	0.787176		0.986378	0.649401		1.28489	0.699399
	0.860053	0.713567		1.14705	0.864356		0.890355	0.450854		1.13981	0.688742
	0.67763	0.392782		0.92976	0.6097		0.6737	0.858671		0.832721	0.728854
	0.849203	0.172906		0.816815	0.148154		1.11421	0.496748		0.527955	0.637487
