# Supplementary material for: Deletion of EP3 prostaglandin receptor in murine macrophages aggravates diet-induced obesity by suppressing SPARC
Source: EMBO J. 2025 Jul 23;44(18):4962–83. doi: 10.1038/s44318-025-00508-y (PMC12436609; doi:10.1038/s44318-025-00508-y)
Supplement: Supplementary file 11 — Appendix Figure Source Data [file 44318_2025_508_MOESM11_ESM.zip › Source data Appendix Figure/Appendix Figure S7/Appendix Figure S7C/Appendix Figure S7C.xlsx]

## Sheet: Appendix Figure S7C
	Blood vessels/field
	EP3F/F	EP3F/FLysMCre
	15	7
	16	5
	16	6
	17	5
	12	7
	11	9
