# Supplementary material for: Deletion of EP3 prostaglandin receptor in murine macrophages aggravates diet-induced obesity by suppressing SPARC
Source: EMBO J. 2025 Jul 23;44(18):4962–83. doi: 10.1038/s44318-025-00508-y (PMC12436609; doi:10.1038/s44318-025-00508-y)
Supplement: Supplementary file 11 — Appendix Figure Source Data [file 44318_2025_508_MOESM11_ESM.zip › Source data Appendix Figure/Appendix Figure S8/Appendix Figure S8A/Appendix Figure S8A.xlsx]

## Sheet: Appendix Figure S8A
	Macrophage	Monocyte	Adipocyte	ASPC	B Cell	Dendritic Cell	Endometrium	Endothelial	Lymphatic Endo	Mast cell	Mesothelium	Neutrophil	NK Cell	Pericyte	Smooth Muscle	T cell
	3.8407	2.84687	3.75444	5.29631	2.87958	3.61365	3.23671	4.35345	3.59624	3.88869	3.65127	4.04436	3.2557	3.96507	4.03613	4.02564
	3.77398	2.63994	3.60897	5.22635	2.81091	2.90859	2.78629	3.97956	3.24497	3.27508	3.62899	3.76983	3.19313	3.70065	3.77676	3.82085
	3.67533	2.5402	3.55354	5.1992	2.78772	2.81976	2.53977	3.94831	3.09544	3.07552	3.58766	3.55409	3.16228	3.69809	3.71455	3.6623
	3.61717	2.50852	3.43205	5.1688	2.73767	2.52	2.48803	3.85946	3.06963	3.01455	3.47251	3.4234	3.10218	3.66786	3.61365	3.59108
	3.6049	2.49616	3.41768	5.14803	2.71498	2.50026	2.48752	3.78654	2.93689	3.01393	3.34629	3.24972	3.03129	3.66137	3.60565	3.39752
	3.59509	2.485	3.39096	5.11891	2.44559	2.48904	2.42719	3.75954	2.91352	2.98642	3.32409	3.20213	3.01639	3.61482	3.53612	3.37856
	3.58482	2.47597	3.36121	5.07681	2.43318	2.46507	2.29783	3.71966	2.90451	2.96262	3.25091	3.19762	2.9945	3.60578	3.46848	3.33578
	3.57353	2.471	3.35994	5.06407	2.41072	2.43545	2.27559	3.70968	2.90369	2.96088	3.243	3.0541	2.9936	3.57325	3.31959	3.31191
	3.51795	2.35623	3.33057	5.04977	2.3141	2.42	2.21666	3.70696	2.87168	2.89801	3.23906	3.04579	2.88116	3.53936	3.31894	3.30916
	3.47352	2.29461	3.32711	5.01623	2.31327	2.40842	2.12911	3.69489	2.86541	2.88914	3.23906	3.0072	2.85764	3.52326	3.3151	3.30115
	3.45651	2.28372	3.28492	5.01604	2.2709	2.39005	2.0746	3.666	2.85687	2.86074	3.21428	2.99992	2.84687	3.50325	3.28657	3.29738
	3.40775	2.27951	3.28351	5.01356	2.16722	2.36842	2.0392	3.6623	2.79779	2.84077	3.18754	2.98642	2.82273	3.42245	3.21352	3.22272
	3.39374	2.17237	3.26614	4.99178	2.14693	2.35883	1.98208	3.65971	2.76512	2.82497	3.17978	2.98197	2.78557	3.39155	3.21031	3.21123
	3.38681	2.11713	3.2589	4.99017	1.80692	2.35106	1.96461	3.6458	2.75679	2.81976	3.14866	2.97842	2.78486	3.37039	3.20895	3.20895
	3.30342	2.11233	3.2563	4.97054	1.662	2.32401	1.8782	3.62959	2.74309	2.81385	3.1444	2.92014	2.74718	3.36144	3.20819	3.2044
	3.29487	2.11041	3.25618	4.96882	1.58803	2.3236	1.75376	3.61834	2.71367	2.77494	3.14299	2.89558	2.72027	3.35626	3.11375	3.19987
	3.28328	2.07734	3.25091	4.96616	1.27731	2.30349	1.70043	3.59108	2.70581	2.76931	3.12409	2.82871	2.71762	3.35426	3.08992	3.14724
	3.24497	2.0743	3.24426	4.96584	1.20819	2.29061	1.6429	3.57803	2.69545	2.76234	3.10404	2.77635	2.7163	3.34629	3.07159	3.13664
	3.24142	2.05744	3.24054	4.95856	1.05585	2.27637	1.48719	3.56821	2.68457	2.75679	3.09645	2.6948	2.70062	3.34629	3.06231	3.11581
	3.23671	2.04563	3.23906	4.95253	0.995866	2.27324	1.4625	3.56126	2.562	2.75541	3.08145	2.66756	2.67634	3.3228	3.05506	3.09999
	3.22969	2.02537	3.22659	4.94623	0.929605	2.25241		3.52432	2.5456	2.70451	3.07749	2.59348	2.64722	3.31681	3.05281	3.09343
	3.22504	1.98587	3.21161	4.94491	0.470019	2.24937		3.52113	2.50026	2.59463	3.07454	2.48904	2.63212	3.31382	3.05121	3.08942
	3.22272	1.97296	3.20781	4.94125		2.15499		3.43787	2.49924	2.57647	3.06702	2.45236	2.62973	3.26898	3.04643	3.07947
	3.21926	1.94471	3.19313	4.92239		2.1136		3.42834	2.49006	2.55212	3.03129	2.21157	2.61669	3.23789	3.01639	3.07749
	3.2126	1.8917	3.19313	4.91919		2.11328		3.42484	2.46605	2.54994	3.02567	2.11233	2.61083	3.23749	3.00416	3.06963
	3.21123	1.88979	3.18866	4.91423		2.1128		3.41863	2.4631	2.46902	3.02474	2.05983	2.59005	3.23593	2.97577	3.06377
	3.20895	1.8654	3.18216	4.91038		2.09277		3.39885	2.4631	2.43318	3.00265	2.03979	2.5855	3.23203	2.97547	3.04072
	3.20781	1.85003	3.17585	4.89941		2.08348		3.39792	2.45527	2.42751	3.00246	1.94677	2.57535	3.21995	2.94368	2.9945
	3.20781	1.84224	3.17406	4.89672		2.07247		3.38039	2.43603	2.41628	2.99932	1.88741	2.56865	3.21926	2.93858	2.9796
	3.2044	1.79636	3.1734	4.87303		2.06763		3.37039	2.42562	2.41303	2.98732	1.81119	2.5456	3.21313	2.88995	2.97665
	3.2044	1.69969	3.17196	4.86891		2.06703		3.36971	2.41814	2.41164	2.97224	1.77773	2.52316	3.21199	2.87958	2.95742
	3.20213	1.69587	3.16445	4.86729		2.06643		3.33997	2.39336	2.39427	2.96088		2.46803	3.21123	2.87325	2.95339
	3.19649	1.67905	3.16156	4.86504		2.05685		3.33971	2.3902	2.39246	2.95224		2.43984	3.20326	2.86074	2.94795
	3.17428	1.67001	3.16142	4.85476		2.02385		3.32927	2.38706	2.38706	2.93183		2.43793	3.20298	2.86074	2.9471
	3.1688	1.65273	3.14815	4.85416		2.00787		3.32884	2.38437	2.34336	2.91765		2.41795	3.20213	2.83397	2.9471
	3.16771	1.65	3.14219	4.85236		1.9837		3.32797	2.38169	2.31082	2.90044		2.41721	3.201	2.82796	2.94028
	3.16554	1.60054	3.13559	4.85056		1.93807		3.32797	2.37769	2.29141	2.89922		2.41396	3.19537	2.82273	2.92848
	3.1612	1.57166	3.13034	4.8504		1.92695		3.32538	2.37547	2.26856	2.89882		2.40337	3.19447	2.81828	2.89882
	3.14511	1.53851	3.1293	4.84981		1.91967		3.32464	2.36143	2.25317	2.8972		2.3988	3.19425	2.8168	2.85919
	3.14511	1.53165	3.1286	4.84876		1.89842		3.32023	2.33181	2.25013	2.88861		2.37018	3.19089	2.80798	2.85841
	3.13244	1.51482	3.12825	4.8479		1.89266		3.31255	2.31245	2.22619	2.87799		2.36318	3.16445	2.8036	2.84611
	3.13034	1.49426	3.12617	4.8431		1.88963		3.31	2.31163	2.22545	2.87404		2.36056	3.14724	2.77918	2.84077
	3.1293	1.49198	3.12305	4.82917		1.87609		3.3062	2.26006	2.21885	2.86437		2.35364	3.11375	2.76466	2.83926
	3.12825	1.47123	3.11876	4.82396		1.85851		3.29822	2.25776	2.20079	2.8623		2.34336	3.1117	2.75771	2.83021
	3.12617	1.47071	3.11846	4.81938		1.83424		3.29613	2.24332	2.19297	2.86074		2.33574	3.10863	2.74037	2.82572
	3.12409	1.46327	3.11728	4.81421		1.83424		3.29487	2.23285	2.16448	2.85224		2.32069	3.10455	2.73317	2.82273
	3.11684	1.46072	3.11239	4.80085		1.82023		3.29362	2.22471	2.1383	2.84725		2.31492	3.09645	2.73093	2.80432
	3.11478	1.44789	3.11129	4.79233		1.81333		3.28989	2.18593	2.09028	2.83397		2.30837	3.09142	2.72159	2.78059
	3.11375	1.44269	3.11024	4.78331		1.76799		3.28864	2.18173	2.06884	2.83021		2.30755	3.08543	2.70094	2.76931
	3.10151	1.43435	3.10761	4.78326		1.75779		3.28823	2.17065	2.06342	2.82534		2.30025	3.08145	2.69932	2.75956
	3.09343	1.42087	3.10659	4.77989		1.73956		3.27753	2.16585	2.05685	2.82199		2.27951	3.07581	2.68513	2.74105
	3.09243	1.34908	3.10516	4.76876		1.72957		3.27589	2.15162	2.03053	2.81828		2.26856	3.06963	2.68478	2.73497
	3.09142	1.30985	3.09703	4.76225		1.71746		3.2563	2.15061	2.01179	2.80944		2.26083	3.06702	2.68317	2.73295
	3.08742	1.28473	3.09209	4.75837		1.67881		3.2557	2.14627	2.00231	2.80615		2.25929	3.05256	2.68203	2.72959
	3.08046	1.19792	3.09142	4.75391		1.66791		3.24853	2.13896	1.96554	2.80505		2.2437	3.05121	2.68139	2.72959
	3.06377	1.1963	3.09092	4.75193		1.65821		3.24063	2.11938	1.96448	2.80505		2.23957	3.04738	2.67697	2.72825
	3.06377	1.15288	3.08992	4.7512		1.63222		3.22853	2.11041	1.92445	2.80432		2.23657	3.04452	2.6734	2.71498
	3.06377	1.14845	3.08942	4.74855		1.6149		3.22736	2.10533	1.89266	2.80311		2.23434	3.03568	2.66881	2.70777
	3.05217	1.13281	3.08244	4.74836		1.593		3.22736	2.09934	1.8917	2.79924		2.21085	3.03241	2.64954	2.69031
	3.05053	1.08845	3.07987	4.74327		1.59051		3.22272	2.0984	1.85623	2.79851		2.2058	3.02972	2.64905	2.68171
	3.04834	1.08016	3.07404	4.73941		1.58186		3.21199	2.09714	1.85169	2.7949		2.19368	3.02288	2.64905	2.67382
	3.04738	0.96784	3.06231	4.73314		1.57484		3.21123	2.08348	1.82896	2.79418		2.19156	2.9915	2.63813	2.67131
	3.04389	0.729868	3.05957	4.73295		1.56969		3.2044	2.07012	1.79197	2.79418		2.19014	2.98464	2.62854	2.63092
	3.04072	0.712864	3.05388	4.72955		1.5628		3.19912	2.07005	1.72538	2.78629		2.18803	2.98273	2.61552	2.60966
	3.03317	0.681022	3.05089	4.72871		1.56072		3.19089	2.06462	1.71038	2.78629		2.18733	2.97842	2.612	2.60617
	3.02381	0.596559	3.04858	4.72612		1.54457		3.19089	2.06402	1.63388	2.78486		2.18103	2.97615	2.60675	2.60269
	3.0134	0.444428	3.04452	4.70492		1.52122		3.18199	2.05625	1.63156	2.78344		2.17272	2.97019	2.59501	2.60153
	3.01133		3.0393	4.70011		1.48402		3.17318	2.0468	1.61749	2.77918		2.15904	2.96611	2.59424	2.59348
	3.01087		3.03559	4.69937		1.48323		3.1688	2.04387	1.61684	2.76652		2.15634	2.96524	2.59119	2.59005
	2.9945		3.03191	4.69651		1.46276		3.16663	2.03341	1.60402	2.76164		2.15364	2.96494	2.59119	2.59005
	2.974		3.03129	4.69392		1.43569		3.16337	2.03111	1.59238	2.76095		2.14627	2.96436	2.58834	2.58891
	2.97312		3.02979	4.69149		1.38727		3.16012	2.0248	1.59051	2.75266		2.13435	2.95224	2.58437	2.5821
	2.96698		3.02754	4.69033		1.37854		3.15688	2.01067	1.57941	2.75266		2.12586	2.95018	2.5776	2.5776
	2.96158		3.02707	4.68913		1.36623		3.15366	2.00509	1.52262	2.74309		2.12003	2.9471	2.57647	2.54994
	2.95569		3.02567	4.68607		1.34655		3.15366	2.00342	1.50521	2.74105		2.11041	2.9471	2.56421	2.54236
	2.95052		3.02567	4.68567		1.33221		3.15059	2.0001	1.45743	2.73362		2.10343	2.94539	2.5587	2.54236
	2.9471		3.0083	4.68345		1.32791		3.14831	1.98722	1.41801	2.72736		2.10312	2.93239	2.5576	2.54128
	2.9471		3.0072	4.67173		1.30788		3.14564	1.9855	1.3632	2.72692		2.09589	2.9311	2.5576	2.54128
	2.94311		3.00574	4.67067		1.25851		3.14034	1.97136	1.34487	2.72514		2.08966	2.92736	2.5565	2.53805
	2.93858		3.00319	4.67056		1.2523		3.13875	1.9703	1.26742	2.71301		2.08935	2.9243	2.55394	2.53698
	2.9352		2.98955	4.66488		1.23277		3.13664	1.95453	1.22746	2.70973		2.08656	2.91023	2.54668	2.52845
	2.9352		2.98732	4.65159		1.22057		3.13664	1.93807	1.15735	2.70668		2.0749	2.90614	2.54128	2.52845
	2.93267		2.98553	4.64829		1.20786		3.13349	1.93047	1.13125	2.69867		2.05329	2.90424	2.53356	2.52686
	2.9268		2.98286	4.64189		1.19711		3.13244	1.92495	1.09808	2.69416		2.05329	2.90315	2.53057	2.52421
	2.92346		2.974	4.64158		1.16839		3.13244	1.9101	1.09265	2.69352		2.03572	2.89882	2.52845	2.52175
	2.91683		2.97371	4.64142		1.14567		3.12305	1.90814		2.69288		2.02957	2.89451	2.51947	2.51546
	2.91311		2.97136	4.63664		1.14304		3.11839	1.89714		2.68055		2.02025	2.88037	2.51895	2.51267
	2.91023		2.97057	4.62587		1.11653		3.11341	1.89074		2.67676		2.01123	2.86385	2.5179	2.50748
	2.90941		2.96611	4.62101		1.08845		3.10965	1.88931		2.66756		2.0012	2.86152	2.5158	2.48904
	2.90532		2.96407	4.61732		1.08675		3.10761	1.88884		2.66756		1.99927	2.8507	2.51495	2.485
	2.90369		2.95353	4.613		1.01331		3.10455	1.8691		2.66756		1.98804	2.84725	2.51059	2.47797
	2.90369		2.95281	4.61297		0.939462		3.10404	1.86817		2.66135		1.97992	2.83926	2.5099	2.46212
	2.8972		2.95281	4.60964		0.837291		3.09813	1.86586		2.66011		1.9767	2.83096	2.49924	2.45918
	2.89316		2.95253	4.60929		0.806786		3.09343	1.84943		2.64783		1.96448	2.83096	2.48904	2.45236
	2.88594		2.94734	4.60795		0.796083		3.09343	1.82328		2.64783		1.96395	2.83021	2.48702	2.45187
	2.88275		2.94482	4.60723		0.780898		3.09343	1.8211		2.64115		1.95193	2.82983	2.48198	2.43412
	2.87325		2.94453	4.60038		0.7478		3.09209	1.8198		2.64054		1.94215	2.82026	2.47897	2.43365
	2.87129		2.94425	4.60001		0.709489		3.09042	1.80692		2.63053		1.93451	2.81902	2.47797	2.42845
	2.86854		2.94085	4.59795		0.707031		3.08543	1.80225		2.62973		1.92545	2.81754	2.47497	2.42751
	2.8658		2.93915	4.59767		0.703248		3.08443	1.80162		2.62854		1.92445	2.81091	2.47398	2.41072
	2.85532		2.9388	4.59699		0.645461		3.07815	1.79888		2.62615		1.90667	2.80798	2.4631	2.39427
	2.85147		2.93486	4.59673		0.572525		3.07749	1.78843		2.62102		1.90278	2.80578	2.46114	2.38021
	2.84993		2.92948	4.58941				3.07552	1.77937		2.61826		1.90084	2.8036	2.45284	2.37946
	2.84993		2.92931	4.58794				3.06767	1.77042		2.61787		1.89794	2.8036	2.44945	2.37528
	2.84917		2.92915	4.58706				3.0667	1.75998		2.61552		1.88551	2.79058	2.44559	2.37194
	2.8437		2.92708	4.58586				3.0667	1.75166		2.61376		1.85943	2.78344	2.44271	2.36755
	2.84229		2.92569	4.58473				3.06475	1.75048		2.61258		1.84403	2.78012	2.4408	2.36318
	2.84077		2.92413	4.58308				3.06426	1.73632		2.61083		1.83513	2.77918	2.43857	2.35321
	2.8385		2.92118	4.58304				3.05256	1.72728		2.60908		1.82502	2.76931	2.43777	2.3502
	2.83623		2.91948	4.58011				3.05249	1.72652		2.6085		1.82458	2.73767	2.43365	2.34336
	2.83321		2.91895	4.57915				3.05217	1.72009		2.60791		1.81591	2.73699	2.42468	2.33279
	2.83021		2.91683	4.57735				3.05089	1.71298		2.60067		1.80268	2.73497	2.42468	2.33237
	2.83021		2.91517	4.57392				3.04643	1.70852		2.59119		1.79301	2.73228	2.42094	2.33153
	2.82572		2.91332	4.57102				3.04643	1.70594		2.5872		1.77651	2.72825	2.42047	2.33069
	2.82273		2.91298	4.57046				3.04643	1.6986		2.58607		1.76598	2.71845	2.41721	2.32173
	2.81791		2.91249	4.56952				3.04452	1.69678		2.58512		1.76438	2.7163	2.41535	2.31739
	2.8168		2.91138	4.56887				3.04452	1.69641		2.58041		1.75403	2.71104	2.41489	2.31492
	2.80944		2.91051	4.56683				3.04357	1.69152		2.58007		1.73416	2.70633	2.40888	2.31327
	2.80798		2.91023	4.56538				3.04199	1.68523		2.57872		1.71859	2.70321	2.40888	2.30227
	2.80651		2.90914	4.56089				3.03977	1.68451		2.5776		1.71559	2.69867	2.40658	2.29181
	2.80578		2.90892	4.55847				3.03694	1.67281		2.57535		1.71372	2.68988	2.38975	2.28504
	2.80505		2.90288	4.55829				3.03505	1.66166		2.5746		1.71298	2.67382	2.38706	2.28504
	2.8025		2.90261	4.55651				3.03004	1.65034		2.56976		1.70778	2.67288	2.38661	2.28188
	2.79996		2.89774	4.55618				3.02847	1.64847		2.56902		1.69278	2.67194	2.38348	2.28188
	2.79924		2.8972	4.55589				3.02754	1.64021		2.56717		1.67634	2.66383	2.38348	2.2748
	2.79346		2.89687	4.55567				3.02567	1.62859		2.56366		1.66826	2.66135	2.38258	2.2748
	2.79202		2.89666	4.5549				3.02133	1.6276		2.56163		1.64729	2.66135	2.37459	2.2709
	2.78915		2.89558	4.55331				3.01455	1.62465		2.56035		1.64593	2.64997	2.37238	2.27012
	2.78772		2.89526	4.5497				3.01179	1.62367		2.55943		1.62629	2.64722	2.35839	2.26392
	2.78486		2.89343	4.5468				3.00812	1.61136		2.5587		1.62171	2.63532	2.3571	2.25776
	2.78201		2.89236	4.54229				3.00356	1.61136		2.55212		1.61571	2.63452	2.3558	2.24483
	2.76745		2.89075	4.54057				2.9963	1.61072		2.55031		1.60339	2.62973	2.35278	2.23396
	2.76373		2.89075	4.54022				2.9954	1.593		2.5494		1.58834	2.62615	2.35278	2.22914
	2.76373		2.8895	4.53956				2.9918	1.59191		2.54777		1.58555	2.62378	2.35063	2.21812
	2.75956		2.88914	4.53781				2.9915	1.58494		2.54236		1.58401	2.62141	2.34464	2.21666
	2.75818		2.88882	4.53601				2.9903	1.58401		2.5402		1.57575	2.62023	2.34166	2.2123
	2.75679		2.88674	4.53537				2.98375	1.5834		2.53644		1.52712	2.61757	2.33658	2.21013
	2.75129		2.88651	4.53397				2.98197	1.58002		2.53484		1.50548	2.61669	2.33363	2.20222
	2.74882		2.88435	4.53113				2.98197	1.57651		2.53377		1.50167	2.60966	2.32568	2.19297
	2.74854		2.88169	4.52983				2.98078	1.56369		2.5311		1.496	2.60617	2.32484	2.19156
	2.74718		2.87799	4.52733				2.97842	1.55039		2.52739		1.49038	2.58075	2.32484	2.18803
	2.74377		2.87767	4.52644				2.97312	1.52543		2.52739		1.47123	2.57872	2.32318	2.18243
	2.73902		2.87483	4.52432				2.97312	1.52543		2.525		1.46047	2.57199	2.31437	2.17964
	2.73699		2.87378	4.52024				2.97049	1.51815		2.52421		1.4549	2.57088	2.30918	2.17548
	2.73497		2.87255	4.52024				2.96996	1.51455		2.52158		1.42277	2.562	2.30837	2.17272
	2.73362		2.87168	4.52013				2.96961	1.51151		2.51685		1.41896	2.55595	2.30674	2.17065
	2.7316		2.86917	4.51921				2.96961	1.50602		2.51372		1.34424	2.55486	2.30268	2.16722
	2.73026		2.86854	4.51873				2.96751	1.50357		2.51372		1.32507	2.54668	2.30025	2.16517
	2.72692		2.86541	4.51672				2.96611	1.50167		2.51267		1.26322	2.54452	2.29847	2.16517
	2.72558		2.86385	4.51575				2.96436	1.47824		2.51163		1.24496	2.54128	2.29702	2.16448
	2.72425		2.86264	4.50861				2.96436	1.47408		2.50872		1.23605	2.53377	2.29702	2.14627
	2.72292		2.85352	4.50298				2.95569	1.46968		2.50748		1.22135	2.53235	2.29413	2.14161
	2.71894		2.8507	4.50135				2.94966	1.45945		2.50283		1.09542	2.53093	2.28982	2.14029
	2.7117		2.84866	4.50121				2.94966	1.44939		2.50129		1.08325	2.52951	2.28982	2.13633
	2.70581		2.84789	4.49614				2.94667	1.44566		2.50129			2.52845	2.28663	2.13369
	2.70364		2.84709	4.49594				2.94624	1.44417		2.50026			2.52686	2.28188	2.13238
	2.70234		2.84706	4.49533				2.94539	1.4422		2.50026			2.52263	2.27012	2.13238
	2.70191		2.84622	4.49343				2.9352	1.43338		2.49924			2.52105	2.2547	2.13107
	2.69867		2.84496	4.49284				2.93352	1.42661		2.49872			2.51947	2.25241	2.12977
	2.69416		2.84331	4.49251				2.93352	1.42063		2.48938			2.51615	2.24994	2.11521
	2.69223		2.84002	4.492				2.93015	1.41849		2.48904			2.51476	2.24332	2.10787
	2.69223		2.83976	4.49161				2.92959	1.41165		2.48803			2.51059	2.24219	2.10787
	2.69031		2.83926	4.48982				2.92764	1.40954		2.48567			2.51007	2.24082	2.10406
	2.69031		2.83472	4.48906				2.9268	1.40418		2.48399			2.50748	2.23359	2.10406
	2.68013		2.83221	4.48721				2.92513	1.40302		2.48131			2.50644	2.23211	2.09339
	2.67382		2.82999	4.4849				2.9218	1.3893		2.47997			2.49392	2.23062	2.09277
	2.67006		2.82721	4.4849				2.9218	1.38862		2.47997			2.48752	2.22692	2.08271
	2.66632		2.82497	4.48331				2.92014	1.36973		2.47747			2.48752	2.22398	2.0804
	2.66632		2.82422	4.4832				2.91765	1.36929		2.47697			2.48702	2.22324	2.07673
	2.66197		2.82348	4.483				2.91517	1.36039		2.4763			2.4855	2.22214	2.07551
	2.65333		2.82348	4.48289				2.91435	1.3591		2.47597			2.485	2.22177	2.06402
	2.64905		2.82244	4.48288				2.91243	1.34257		2.47331			2.48097	2.22177	2.06342
	2.64905		2.81976	4.48219				2.91188	1.33036		2.47331			2.4705	2.21885	2.06282
	2.64661		2.81927	4.48034				2.91188	1.3271		2.46556			2.46902	2.21885	2.06102
	2.64539		2.81884	4.47943				2.90969	1.31302		2.46539			2.46556	2.21775	2.05804
	2.64539		2.81631	4.4793				2.90859	1.29793		2.46507			2.46408	2.21448	2.05447
	2.64095		2.8136	4.47846				2.90778	1.28284		2.4556			2.4582	2.21302	2.04621
	2.64054		2.81275	4.47807				2.90044	1.27778		2.4543			2.45625	2.20676	2.04563
	2.63974		2.81238	4.47537				2.90044	1.27703		2.45204			2.45527	2.20293	2.03457
	2.63934		2.81127	4.46914				2.8972	1.26595		2.44994			2.45527	2.19722	2.03399
	2.63332		2.80505	4.46828				2.89075	1.24602		2.44994			2.45236	2.19156	2.03341
	2.63212		2.8036	4.46585				2.88594	1.22797		2.44656			2.45212	2.18313	2.03283
	2.63212		2.80214	4.46317				2.88382	1.22712		2.44559			2.45042	2.18173	2.03168
	2.62615		2.80166	4.46217				2.88116	1.20737		2.44559			2.44271	2.18103	2.02938
	2.62615		2.80156	4.4598				2.88116	1.198		2.44367			2.44064	2.18103	2.02824
	2.62556		2.79944	4.45903				2.87862	1.12432		2.44319			2.43888	2.18103	2.00955
	2.62497		2.7967	4.4585				2.87694	1.12055		2.44271			2.43603	2.17964	2.0062
	2.622		2.79634	4.45699				2.87641	1.1124		2.43555			2.4346	2.17756	1.99955
	2.61905		2.79394	4.45664				2.87325	1.10182		2.43412			2.43223	2.17272	1.99899
	2.61787		2.79389	4.45453				2.87325	1.05928		2.43223			2.43199	2.1679	1.99459
	2.61669		2.79274	4.45203				2.87168	1.04557		2.42939			2.43034	2.15836	1.99459
	2.61552		2.7925	4.45139				2.87011	1.0401		2.42892			2.42986	2.15769	1.98695
	2.61434		2.7925	4.44924				2.87011	0.987757		2.42751			2.42751	2.15566	1.98424
	2.61317		2.79166	4.44641				2.87011	0.967587		2.42656			2.42751	2.15521	1.98154
	2.612		2.79106	4.44478				2.86854	0.967587		2.42562			2.41674	2.15162	1.96606
	2.6118		2.79058	4.44456				2.86776	0.910451		2.42562			2.41628	2.14627	1.9608
	2.60908		2.78874	4.44397				2.86698	0.864578		2.425			2.41072	2.1436	1.95609
	2.6085		2.78808	4.44374				2.86363	0.8585		2.42375			2.40888	2.14294	1.95505
	2.6085		2.78736	4.44305				2.85919	0.847908		2.42343			2.40428	2.14095	1.95142
	2.60385		2.78344	4.44231				2.85919	0.846233		2.42281			2.39926	2.13501	1.94215
	2.60277		2.77965	4.44229				2.85764	0.700707		2.42281			2.39729	2.12781	1.94164
	2.59692		2.77823	4.44097				2.85147	0.502848		2.42281			2.38885	2.12586	1.94113
	2.59577		2.77588	4.43844				2.8484	0.482474		2.41954			2.38885	2.12586	1.93959
	2.59577		2.77588	4.43795				2.84764			2.41721			2.38885	2.1231	1.92946
	2.59348		2.77564	4.43778				2.84687			2.41628			2.38751	2.12294	1.92846
	2.59234		2.77541	4.43414				2.83926			2.41535			2.38437	2.12003	1.92295
	2.59119		2.77494	4.43335				2.83926			2.41442			2.38437	2.1181	1.92195
	2.59062		2.77453	4.43125				2.83926			2.4138			2.37991	2.11608	1.91157
	2.58041		2.77247	4.42716				2.83699			2.4138			2.37503	2.10977	1.91108
	2.57647		2.77212	4.42556				2.83623			2.41349			2.3737	2.10977	1.91059
	2.57591		2.77177	4.42495				2.83563			2.41072			2.35537	2.1085	1.90375
	2.57423		2.77001	4.42454				2.83021			2.41072			2.35235	2.10787	1.89891
	2.57311		2.76911	4.42352				2.82946			2.40888			2.34763	2.09589	1.88551
	2.57237		2.76885	4.42169				2.82796			2.40734			2.34592	2.09464	1.8822
	2.57144		2.76599	4.42129				2.82721			2.40063			2.34251	2.09214	1.87468
	2.56865		2.76419	4.41775				2.82572			2.40017			2.33996	2.09152	1.87282
	2.56754		2.76141	4.41602				2.82522			2.39941			2.33912	2.09007	1.86817
	2.56754		2.75887	4.41506				2.82497			2.3988			2.3309	2.08997	1.86471
	2.56421		2.75841	4.41428				2.82422			2.3979			2.32818	2.07796	1.86172
	2.56366		2.75818	4.41404				2.82422			2.39517			2.32568	2.0749	1.85578
	2.56311		2.75748	4.41189				2.82174			2.39336			2.32318	2.06522	1.85578
	2.562		2.75587	4.41127				2.81902			2.3884			2.32318	2.05983	1.8535
	2.562		2.75541	4.40949				2.81902			2.38795			2.31739	2.05804	1.8535
	2.56035		2.75482	4.40923				2.81385			2.38661			2.31191	2.05744	1.85022
	2.5598		2.75026	4.40838				2.81017			2.38571			2.30837	2.05566	1.8483
	2.5576		2.74885	4.40752				2.80846			2.38497			2.30349	2.05329	1.84403
	2.5554		2.74854	4.40737				2.80724			2.38437			2.29863	2.05151	1.83779
	2.5554		2.74854	4.40717				2.8036			2.38392			2.29863	2.05033	1.82764
	2.55321		2.74839	4.40637				2.79634			2.38258			2.29783	2.04974	1.8211
	2.55212		2.74718	4.4058				2.79634			2.38228			2.28623	2.04563	1.81764
	2.55212		2.74309	4.40504				2.79634			2.37991			2.28425	2.04037	1.81534
	2.55147		2.74207	4.40438				2.79598			2.37902			2.27794	2.03399	1.80862
	2.55103		2.74128	4.40026				2.79346			2.37858			2.27559	2.03111	1.80692
	2.54886		2.74128	4.40021				2.7913			2.37784			2.26469	2.02652	1.79259
	2.5456		2.74105	4.39603				2.79011			2.37592			2.26392	2.02196	1.79218
	2.54506		2.74037	4.39524				2.78629			2.37423			2.25853	2.01931	1.78678
	2.54452		2.73992	4.39445				2.78344			2.37047			2.25776	2.01742	1.78533
	2.54344		2.73947	4.3937				2.78272			2.3693			2.25546	2.01686	1.78306
	2.54236		2.73721	4.3923				2.78201			2.3693			2.25317	2.01067	1.77896
	2.54128		2.73443	4.39086				2.7813			2.36755			2.25089	2.00759	1.77305
	2.53913		2.73295	4.38417				2.78059			2.36711			2.23994	2.00759	1.76478
	2.53913		2.73228	4.38267				2.78059			2.3658			2.23583	2.00676	1.76158
	2.53877		2.73201	4.38189				2.78059			2.36448			2.23508	2.00268	1.75324
	2.53641		2.73174	4.38103				2.77776			2.36274			2.23508	1.99679	1.74734
	2.53591		2.73049	4.381				2.77705			2.36056			2.23359	1.98959	1.74383
	2.5343		2.72892	4.37964				2.77705			2.35364			2.23285	1.98262	1.73724
	2.53377		2.72825	4.37877				2.77635			2.35321			2.22988	1.981	1.73339
	2.5311		2.72736	4.37541				2.77529			2.35278			2.22398	1.97831	1.72463
	2.5311		2.72736	4.37425				2.77494			2.35235			2.22031	1.97617	1.71972
	2.53057		2.72736	4.37412				2.77447			2.35149			2.20868	1.97563	1.71559
	2.52951		2.72692	4.3736				2.77423			2.35106			2.20222	1.97296	1.71223
	2.52739		2.72603	4.37103				2.77282			2.35077			2.2015	1.96501	1.71186
	2.52468		2.72558	4.36858				2.77072			2.3502			2.19865	1.95609	1.70483
	2.52368		2.72359	4.36773				2.77072			2.34849			2.18383	1.9509	1.70409
	2.52316		2.72337	4.36753				2.77072			2.34763			2.18289	1.95038	1.6975
	2.52263		2.72309	4.36718				2.77001			2.34507			2.18208	1.94986	1.69387
	2.52		2.72276	4.36594				2.76791			2.34507			2.18034	1.94471	1.69351
	2.51267		2.72193	4.36393				2.7654			2.34464			2.17721	1.94061	1.6863
	2.51163		2.72159	4.36116				2.76512			2.3406			2.17548	1.93959	1.68469
	2.51163		2.72137	4.36065				2.76234			2.33996			2.17479	1.93603	1.67316
	2.50852		2.71762	4.35933				2.76234			2.3394			2.17272	1.93468	1.67281
	2.508		2.71657	4.358				2.76095			2.33574			2.17065	1.93123	1.67264
	2.50792		2.7163	4.35622				2.76095			2.33517			2.17065	1.93022	1.66373
	2.50748		2.71564	4.35518				2.75679			2.33111			2.16517	1.91848	1.65615
	2.50335		2.71472	4.35503				2.75679			2.33069			2.1604	1.91699	1.65341
	2.50283		2.71455	4.35404				2.75449			2.33027			2.15701	1.9165	1.64966
	2.50232		2.7113	4.35193				2.75404			2.32985			2.15499	1.91501	1.64932
	2.50232		2.71104	4.35019				2.753			2.3286			2.15282	1.91304	1.64661
	2.50026		2.70999	4.34923				2.75129			2.32707			2.15162	1.91059	1.6429
	2.49924		2.70973	4.34816				2.75129			2.32679			2.1456	1.9101	1.62958
	2.49924		2.70842	4.34732				2.74991			2.32651			2.14427	1.90667	1.61587
	2.49821		2.70816	4.34722				2.74854			2.32443			2.13567	1.90631	1.61426
	2.49719		2.70693	4.34649				2.7449			2.32194			2.13206	1.89987	1.61136
	2.49565		2.70668	4.34584				2.74173			2.32152			2.13042	1.89794	1.61024
	2.49285		2.70668	4.3435				2.74037			2.32069			2.12326	1.88979	1.6088
	2.49006		2.70386	4.34279				2.73902			2.31904			2.11617	1.88836	1.6037
	2.48904		2.70175	4.3424				2.73767			2.31904			2.11041	1.88836	1.6018
	2.48904		2.70062	4.34119				2.73721			2.31698			2.1085	1.88788	1.5902
	2.48904		2.69975	4.3405				2.7306			2.31574			2.1066	1.88456	1.58247
	2.48702		2.69932	4.33982				2.72759			2.3141			2.10066	1.88362	1.58217
	2.4855		2.69932	4.33972				2.72692			2.30918			2.09464	1.87375	1.57575
	2.48031		2.69889	4.33852				2.72359			2.30755			2.09046	1.87096	1.56399
	2.47897		2.69846	4.33748				2.72359			2.30633			2.08966	1.87026	1.56369
	2.4776		2.69803	4.33726				2.7206			2.30592			2.08904	1.86771	1.55864
	2.47199		2.6976	4.33435				2.72027			2.30389			2.08502	1.86748	1.55436
	2.471		2.69631	4.33368				2.72027			2.30308			2.08175	1.86448	1.55025
	2.46968		2.69559	4.33366				2.71564			2.30268			2.08163	1.86402	1.51316
	2.46852		2.69545	4.3332				2.71531			2.30187			2.0804	1.85714	1.50849
	2.46803		2.69452	4.33214				2.71498			2.30106			2.0743	1.85078	1.50767
	2.46605		2.69416	4.33135				2.71411			2.30025			2.07369	1.84988	1.50194
	2.45236		2.69373	4.33073				2.70973			2.30025			2.07369	1.84943	1.49466
	2.44849		2.6933	4.32925				2.70973			2.29944			2.07126	1.84336	1.49172
	2.44463		2.69159	4.32812				2.70842			2.29783			2.06522	1.84001	1.48349
	2.43888		2.69031	4.32755				2.70842			2.29702			2.06282	1.83979	1.47824
	2.43507		2.69006	4.32581				2.70777			2.29421			2.05983	1.83779	1.47382
	2.43412		2.68903	4.32528				2.70755			2.29381			2.04212	1.83454	1.47071
	2.43412		2.68839	4.32499				2.70451			2.29341			2.04095	1.83292	1.47045
	2.43318		2.68648	4.32381				2.70451			2.29341			2.02938	1.83248	1.46865
	2.43286		2.68648	4.32336				2.70321			2.29061			2.02938	1.83028	1.45089
	2.43034		2.68603	4.32214				2.70256			2.29041			2.02366	1.82976	1.44195
	2.42971		2.68425	4.32214				2.69997			2.28942			2.02252	1.82764	1.41801
	2.42375		2.68108	4.32153				2.69932			2.28902			2.01799	1.82458	1.41071
	2.42375		2.68038	4.32153				2.69867			2.28796			2.0146	1.8198	1.40884
	2.42191		2.68013	4.32098				2.69803			2.28743			2.01376	1.81591	1.40674
	2.42187		2.67977	4.31994				2.6977			2.28663			2.00955	1.81304	1.4065
	2.42094		2.67974	4.31952				2.69674			2.28544			2.00342	1.81247	1.40233
	2.41907		2.6795	4.31848				2.6948			2.28465			1.9935	1.81162	1.39316
	2.41814		2.67914	4.31715				2.6948			2.28425			1.9924	1.8082	1.38908
	2.41628		2.67844	4.31691				2.69416			2.28346			1.98891	1.80777	1.38457
	2.41442		2.6776	4.31653				2.69352			2.28307			1.98384	1.80479	1.38457
	2.41288		2.6771	4.31643				2.69202			2.28267			1.98208	1.80395	1.37899
	2.40796		2.67592	4.31623				2.69045			2.28148			1.98046	1.80014	1.37832
	2.40796		2.67508	4.31491				2.69031			2.28109			1.97992	1.79636	1.37192
	2.4075		2.67225	4.31356				2.68935			2.28109			1.97334	1.78664	1.35417
	2.4052		2.67163	4.31119				2.68775			2.27991			1.97296	1.78657	1.34298
	2.40474		2.67163	4.30999				2.68648			2.27833			1.9719	1.78595	1.33612
	2.40291		2.67131	4.30974				2.68436			2.27716			1.96951	1.78409	1.30025
	2.40245		2.67106	4.30949				2.68393			2.27519			1.96924	1.78389	1.28719
	2.40154		2.6709	4.30916				2.68266			2.27519			1.96765	1.77001	1.28643
	2.40063		2.67048	4.30906				2.68266			2.2748			1.96712	1.77001	1.26889
	2.39972		2.67027	4.30834				2.68266			2.27441			1.9658	1.76961	1.26195
	2.39926		2.66788	4.30706				2.68203			2.27324			1.96554	1.7684	1.25869
	2.3988		2.66694	4.30694				2.68013			2.27246			1.96277	1.7684	1.22237
	2.39517		2.66582	4.30603				2.68013			2.27129			1.96132	1.76759	1.21883
	2.39336		2.66561	4.30471				2.67886			2.2709			1.95888	1.76665	1.18911
	2.39336		2.6652	4.30331				2.66632			2.27064			1.95297	1.76598	1.17207
	2.3911		2.66383	4.30231				2.66632			2.26934			1.94831	1.76078	1.14934
	2.39065		2.66352	4.30037				2.66607			2.26934			1.94625	1.75799	1.14232
	2.3902		2.663	4.29997				2.66507			2.26895			1.94368	1.75009	1.13182
	2.38348		2.66259	4.29918				2.66383			2.26856			1.94215	1.74461	1.07188
	2.38169		2.66176	4.29903				2.66259			2.26818			1.9413	1.74422	0.968195
	2.38147		2.66073	4.29679				2.66135			2.26779			1.93934	1.74422	0.96688
	2.37813		2.66042	4.29362				2.66135			2.26675			1.93857	1.74111	0.954921
	2.37724		2.65929	4.29346				2.66073			2.26585			1.93603	1.73879	0.917252
	2.37415		2.65826	4.29323				2.65641			2.26392			1.93249	1.73763	0.913569
	2.373		2.65813	4.29268				2.65641			2.26276			1.92997	1.73493	0.912676
	2.37282		2.65789	4.29258				2.65518			2.26045			1.92495	1.73378	0.649366
	2.3693		2.65727	4.29186				2.65518			2.25929			1.91551	1.72995
	2.3693		2.65702	4.2918				2.65518			2.25929			1.90936	1.72425
	2.36798		2.65641	4.29161				2.65395			2.25814			1.90667	1.72311
	2.36405		2.65567	4.29043				2.65272			2.25776			1.9044	1.72311
	2.36347		2.65518	4.28967				2.65272			2.25699			1.90036	1.72236
	2.36318		2.65444	4.28967				2.65027			2.25623			1.89939	1.72122
	2.36187		2.65242	4.28967				2.64905			2.25585			1.89505	1.72066
	2.35883		2.65119	4.28803				2.64905			2.25508			1.88979	1.71859
	2.35753		2.64783	4.28613				2.64418			2.25317			1.88931	1.70501
	2.35753		2.64759	4.28361				2.64418			2.25241			1.88741	1.70409
	2.35623		2.64722	4.28304				2.64175			2.25089			1.88126	1.69787
	2.35537		2.64702	4.2826				2.64175			2.24962			1.87609	1.6975
	2.35537		2.64672	4.28171				2.64054			2.24937			1.87515	1.69714
	2.35192		2.64479	4.27985				2.63934			2.24937			1.87189	1.69026
	2.34934		2.64448	4.27685				2.63813			2.24823			1.87049	1.6881
	2.34849		2.64418	4.27442				2.63692			2.24785			1.86817	1.6863
	2.3472		2.64337	4.27418				2.63692			2.24785			1.86678	1.68523
	2.34677		2.64248	4.27159				2.63572			2.24634			1.86678	1.68487
	2.34507		2.64224	4.27026				2.63512			2.24533			1.86632	1.68166
	2.34421		2.64127	4.26961				2.63452			2.24408			1.86402	1.6813
	2.34336		2.64115	4.26952				2.63452			2.24408			1.86402	1.68023
	2.34251		2.63964	4.26596				2.63452			2.24332			1.86264	1.67246
	2.34081		2.63964	4.26542				2.63332			2.24257			1.85988	1.67141
	2.33996		2.63934	4.26446				2.63332			2.24219			1.85851	1.67129
	2.33658		2.63913	4.26268				2.63292			2.24219			1.8576	1.66512
	2.33574		2.63865	4.26268				2.63092			2.24182			1.85578	1.66131
	2.33489		2.63753	4.26256				2.63033			2.24107			1.85441	1.66131
	2.33489		2.63733	4.26129				2.62913			2.24032			1.84493	1.65855
	2.33447		2.63652	4.25894				2.62854			2.23807			1.83204	1.65443
	2.33069		2.63652	4.25848				2.62556			2.23807			1.82677	1.6517
	2.33027		2.63602	4.25843				2.62497			2.23807			1.82633	1.65
	2.32651		2.63596	4.25776				2.62338			2.23695			1.82371	1.64966
	2.32609		2.63452	4.25693				2.62259			2.23583			1.82045	1.6483
	2.32401		2.63452	4.25654				2.61964			2.23533			1.81634	1.63854
	2.32111		2.63406	4.25551				2.61787			2.23508			1.80225	1.63821
	2.32069		2.63372	4.25482				2.61669			2.23434			1.79972	1.63587
	2.32069		2.63366	4.2543				2.61552			2.23434			1.79538	1.63554
	2.31987		2.63302	4.25226				2.61294			2.23359			1.7876	1.63156
	2.31987		2.63292	4.25141				2.612			2.23285			1.77937	1.6309
	2.31904		2.63212	4.25107				2.612			2.23211			1.77814	1.62629
	2.31842		2.63172	4.25027				2.612			2.23136			1.77447	1.62334
	2.31766		2.62734	4.248				2.61083			2.23062			1.77366	1.62041
	2.31574		2.62576	4.248				2.61083			2.22988			1.76719	1.61008
	2.31327		2.62556	4.24673				2.6085			2.22988			1.76118	1.60848
	2.31082		2.62378	4.24664				2.60443			2.22951			1.75918	1.60518
	2.31		2.62319	4.24574				2.60385			2.2284			1.75225	1.6018
	2.30918		2.62319	4.24517				2.60327			2.2284			1.75087	1.60164
	2.30837		2.6218	4.24492				2.60269			2.22766			1.75048	1.59269
	2.30511		2.62156	4.24123				2.60153			2.22766			1.74617	1.59051
	2.3043		2.62082	4.23923				2.60009			2.22545			1.74227	1.58927
	2.3043		2.618	4.23918				2.59807			2.22545			1.73647	1.58865
	2.30349		2.61699	4.23898				2.59807			2.22471			1.72198	1.58586
	2.30025		2.61654	4.23878				2.59692			2.22398			1.72085	1.58186
	2.29984		2.6161	4.23629				2.59539			2.22398			1.70982	1.58155
	2.29944		2.6161	4.23618				2.59463			2.22324			1.70336	1.58002
	2.29863		2.61591	4.23546				2.59463			2.22324			1.69896	1.5791
	2.29815		2.61387	4.23338				2.59234			2.22251			1.69714	1.57544
	2.29542		2.61376	4.23227				2.59234			2.22251			1.68059	1.57332
	2.29381		2.612	4.22985				2.59062			2.22177			1.6627	1.56639
	2.29381		2.61177	4.22982				2.58739			2.22141			1.6589	1.5625
	2.29284		2.61122	4.22949				2.58588			2.22104			1.65238	1.55215
	2.29221		2.61025	4.22819				2.58437			2.21958			1.65068	1.55215
	2.29141		2.60966	4.2274				2.58437			2.21885			1.6429	1.54573
	2.29021		2.60888	4.22577				2.58324			2.21739			1.64122	1.53708
	2.28982		2.60833	4.2256				2.58286			2.21666			1.63421	1.53593
	2.28822		2.60811	4.22402				2.58154			2.21593			1.63288	1.53279
	2.28822		2.60733	4.22339				2.58098			2.21472			1.63024	1.52402
	2.28822		2.607	4.22284				2.58022			2.21472			1.62449	1.52066
	2.28743		2.60694	4.22166				2.57947			2.21339			1.62138	1.5201
	2.28267		2.60687	4.2209				2.57872			2.21157			1.61911	1.51732
	2.2803		2.60675	4.22049				2.57872			2.21037			1.61749	1.51732
	2.2803		2.60656	4.21883				2.57835			2.21013			1.61652	1.51704
	2.27951		2.60559	4.21854				2.57816			2.20724			1.61286	1.51649
	2.27951		2.60481	4.21679				2.57535			2.2058			1.60212	1.51593
	2.27912		2.60431	4.21416				2.57367			2.20532			1.60022	1.5151
	2.27873		2.60428	4.214				2.57255			2.20509			1.59997	1.51482
	2.27559		2.60211	4.21213				2.57199			2.20437			1.58555	1.50712
	2.27324		2.60115	4.21022				2.57088			2.2015			1.57666	1.50548
	2.2709		2.60096	4.20864				2.56921			2.20103			1.57302	1.50276
	2.2709		2.60096	4.20732				2.56865			2.20079			1.56235	1.49978
	2.27012		2.60096	4.20732				2.56532			2.20043			1.55864	1.49134
	2.26992		2.60067	4.20712				2.56476			2.19984			1.55745	1.49065
	2.26903		2.60038	4.20579				2.56421			2.19865			1.55421	1.48244
	2.26546		2.59992	4.20443				2.56366			2.19841			1.54923	1.47512
	2.26469		2.59948	4.20317				2.562			2.19794			1.54835	1.47174
	2.26392		2.59769	4.20101				2.5576			2.19687			1.54225	1.46361
	2.26237		2.5975	4.1996				2.5576			2.1958			1.54139	1.46327
	2.26083		2.5975	4.19952				2.5565			2.19226			1.5365	1.45895
	2.26083		2.59707	4.19909				2.5565			2.19226			1.52318	1.45819
	2.26045		2.59678	4.19867				2.5565			2.19156			1.51871	1.45692
	2.25929		2.59654	4.1975				2.5554			2.19085			1.51871	1.4568
	2.25776		2.59577	4.19723				2.55403			2.1905			1.51399	1.45365
	2.25317		2.59377	4.19616				2.55376			2.19014			1.50712	1.45365
	2.25241		2.59377	4.19509				2.55321			2.18979			1.50466	1.45064
	2.24937		2.59348	4.19509				2.54994			2.18979			1.50276	1.44269
	2.24804		2.59272	4.19401				2.54994			2.18838			1.50059	1.44121
	2.24257		2.59207	4.19252				2.54886			2.18831			1.49091	1.439
	2.24257		2.59119	4.19204				2.54777			2.18733			1.48985	1.43826
	2.24182		2.59081	4.19123				2.54777			2.18733			1.4864	1.43606
	2.24182		2.58977	4.18954				2.54668			2.18593			1.48008	1.43255
	2.24144		2.58891	4.1891				2.54668			2.18523			1.45541	1.42745
	2.24069		2.58868	4.18867				2.5456			2.18383			1.43708	1.42661
	2.24032		2.58834	4.18809				2.54452			2.18243			1.42854	1.42637
	2.23882		2.58777	4.18809				2.54398			2.18034			1.42854	1.41801
	2.23882		2.58692	4.18739				2.54236			2.17871			1.39191	1.41683
	2.23844		2.58512	4.18687				2.5402			2.17825			1.38908	1.41258
	2.23732		2.58505	4.18523				2.53805			2.17756			1.38502	1.41211
	2.23583		2.58437	4.18495				2.53591			2.17582			1.37721	1.4093
	2.23558		2.58437	4.18442				2.53484			2.17444			1.34424	1.40732
	2.23359		2.58399	4.1842				2.53484			2.1741			1.32791	1.40511
	2.23062		2.58324	4.18389				2.53404			2.17341			1.32304	1.40465
	2.22939		2.58295	4.18357				2.53377			2.17272			1.32143	1.40441
	2.2284		2.58278	4.18336				2.53164			2.17065			1.31851	1.39933
	2.22766		2.58233	4.1808				2.53093			2.16928			1.31243	1.39407
	2.22766		2.58135	4.18018				2.52845			2.16928			1.30064	1.38885
	2.22692		2.58126	4.18018				2.52739			2.16928			1.29696	1.37943
	2.22471		2.58098	4.17958				2.52703			2.16859			1.26322	1.37854
	2.22471		2.58098	4.17958				2.52633			2.16831			1.26104	1.3781
	2.22251		2.5803	4.17912				2.5214			2.1679			1.16976	1.37721
	2.22104		2.57985	4.17867				2.52105			2.16722			1.159	1.37324
	2.21958		2.57969	4.17807				2.51895			2.16517			1.14616	1.36929
	2.21775		2.5776	4.17777				2.51895			2.16494			1.02416	1.36732
	2.21448		2.57711	4.17596				2.51895			2.16448			0.965367	1.34697
	2.21399		2.57685	4.17596				2.51769			2.16414			0.945003	1.3434
	2.21375		2.57619	4.17544				2.5158			2.16414			0.524412	1.33385
	2.21375		2.57591	4.17482				2.51476			2.1604				1.33098
	2.21085		2.57582	4.17428				2.51319			2.16006				1.32934
	2.21013		2.57572	4.17395				2.50955			2.15904				1.32771
	2.21013		2.57535	4.17371				2.50852			2.15701				1.31901
	2.20652		2.57535	4.17124				2.50782			2.15482				1.31661
	2.20365		2.57501	4.17124				2.50541			2.15454				1.30847
	2.20365		2.5746	4.16967				2.50335			2.15397				1.30572
	2.20222		2.57423	4.16967				2.50335			2.15196				1.30357
	2.20079		2.57367	4.16863				2.50335			2.15095				1.30347
	2.20007		2.57359	4.16842				2.503			2.15095				1.29967
	2.19936		2.57348	4.16786				2.50232			2.15061				1.2989
	2.19936		2.57311	4.16699				2.49821			2.15006				1.29851
	2.19865		2.56976	4.16435				2.49719			2.1476				1.29735
	2.19794		2.56865	4.16408				2.49719			2.1476				1.29561
	2.19604		2.56843	4.16384				2.49616			2.14627				1.2912
	2.19226		2.56822	4.16379				2.49616			2.14627				1.287
	2.19191		2.56809	4.16273				2.49412			2.14627				1.28549
	2.19156		2.56798	4.16135				2.49209			2.1456				1.28303
	2.19044		2.56791	4.15777				2.48904			2.14493				1.28228
	2.18803		2.56772	4.15597				2.48854			2.14427				1.27424
	2.18768		2.56754	4.15412				2.48828			2.14029				1.26779
	2.18593		2.56754	4.15412				2.48803			2.13963				1.26614
	2.18593		2.56754	4.15328				2.48803			2.13963				1.26413
	2.18523		2.56735	4.1528				2.48601			2.13731				1.25869
	2.18435		2.56643	4.1528				2.48298			2.13698				1.25833
	2.18383		2.56569	4.15207				2.48198			2.13633				1.25644
	2.18173		2.56532	4.15192				2.48097			2.13567				1.24584
	2.1808		2.56458	4.15104				2.48047			2.13468				1.2432
	2.17895		2.56338	4.14981				2.47897			2.13435				1.23605
	2.17895		2.56311	4.1495				2.47697			2.13435				1.229
	2.17479		2.56274	4.14858				2.47697			2.13435				1.22763
	2.17479		2.56274	4.14797				2.47697			2.13238				1.22627
	2.17341		2.56266	4.14695				2.47597			2.13107				1.22051
	2.17341		2.562	4.14658				2.47298			2.13042				1.21398
	2.17237		2.562	4.14658				2.47249			2.12846				1.20655
	2.17203		2.56134	4.14613				2.471			2.12813				1.20458
	2.16996		2.5598	4.14593				2.47001			2.12813				1.1872
	2.16722		2.55833	4.14559				2.47001			2.12781				1.16818
	2.16653		2.55804	4.14552				2.46902			2.12759				1.16035
	2.16551		2.55787	4.14491				2.46803			2.12759				1.1486
	2.16551		2.55613	4.14491				2.46704			2.12748				1.14735
	2.1638		2.55513	4.14419				2.46359			2.12651				1.13338
	2.16312		2.55486	4.14251				2.46332			2.12542				1.11172
	2.16074		2.55431	4.14247				2.46261			2.12456				1.11076
	2.15972		2.55358	4.14247				2.46212			2.12164				1.09915
	2.15836		2.55285	4.14109				2.46163			2.12046				1.08494
	2.15803		2.55267	4.14058				2.46163			2.11842				1.08261
	2.15701		2.55125	4.14055				2.46065			2.11745				1.08067
	2.15701		2.55103	4.14055				2.45918			2.11745				1.07913
	2.15566		2.55022	4.14042				2.45657			2.11617				1.07836
	2.15566		2.54951	4.14033				2.45527			2.11488				1.07556
	2.15431		2.5494	4.13995				2.45527			2.11105				1.07467
	2.15364		2.54917	4.13949				2.4543			2.11105				1.05941
	2.15229		2.54863	4.13841				2.45333			2.11041				1.05402
	2.15095		2.54804	4.1384				2.45333			2.10977				1.05171
	2.14961		2.54761	4.1378				2.45236			2.10914				1.03956
	2.14827		2.54632	4.1376				2.4509			2.10787				1.01588
	2.14727		2.5456	4.13658				2.45042			2.10787				1.01314
	2.14627		2.54492	4.13639				2.44752			2.10533				0.986911
	2.1456		2.54403	4.13578				2.44656			2.1047				0.977922
	2.14493		2.54389	4.13572				2.44559			2.1047				0.975651
	2.14294		2.54344	4.13518				2.44463			2.10217				0.973749
	2.14228		2.5429	4.13477				2.44463			2.10154				0.963058
	2.14228		2.54284	4.13449				2.44367			2.10059				0.937567
	2.14029		2.54236	4.13393				2.44367			2.10059				0.936623
	2.1383		2.54236	4.13386				2.44271			2.10028				0.931745
	2.1383		2.54174	4.13362				2.44271			2.09902				0.901404
	2.13698		2.5415	4.13336				2.44239			2.0984				0.83352
	2.13633		2.54007	4.132				2.4408			2.09714				0.828402
	2.13567		2.53966	4.1319				2.43745			2.09714				0.792604
	2.13435		2.53966	4.13175				2.43507			2.09626				0.757356
	2.13304		2.53913	4.13155				2.43318			2.09589				0.714831
	2.13238		2.53805	4.13002				2.43223			2.09589				0.58464
	2.13173		2.53752	4.12975				2.43128			2.09526				0.514804
	2.13107		2.53752	4.12951				2.43128			2.09526				0.470492
	2.13016		2.5372	4.12924				2.43034			2.09464				0.449835
	2.12977		2.53662	4.12892				2.43034			2.09448
	2.12911		2.53627	4.12862				2.42971			2.0936
	2.12846		2.53514	4.12774				2.42939			2.09277
	2.12716		2.53499	4.12741				2.42939			2.09152
	2.12716		2.5343	4.12674				2.42939			2.09131
	2.12456		2.53409	4.12511				2.42656			2.09121
	2.12391		2.53341	4.12395				2.42281			2.0909
	2.12326		2.53306	4.12315				2.42118			2.0909
	2.12326		2.53176	4.12275				2.42094			2.09028
	2.12067		2.53146	4.12194				2.42094			2.08842
	2.12003		2.53137	4.12175				2.41954			2.08811
	2.1181		2.5311	4.12161				2.41907			2.0878
	2.11745		2.53108	4.12076				2.41907			2.08718
	2.11681		2.53093	4.12076				2.41721			2.08718
	2.11681		2.53084	4.11991				2.41659			2.08656
	2.11617		2.53004	4.11981				2.41628			2.08594
	2.11617		2.52966	4.11977				2.41628			2.08533
	2.11553		2.52845	4.11977				2.41581			2.08409
	2.11553		2.52792	4.11957				2.41566			2.08163
	2.11488		2.52735	4.11859				2.41535			2.08163
	2.11424		2.52659	4.11824				2.41535			2.0804
	2.11169		2.52633	4.11719				2.41473			2.0804
	2.1085		2.5258	4.11689				2.4098			2.07949
	2.10787		2.5258	4.11679				2.40826			2.07949
	2.10787		2.52569	4.11679				2.40704			2.07918
	2.10533		2.52527	4.11547				2.40612			2.07918
	2.10438		2.52456	4.11541				2.4052			2.07857
	2.1028		2.52442	4.11536				2.40428			2.07857
	2.10091		2.52421	4.11324				2.40428			2.07796
	2.10028		2.52368	4.11316				2.40337			2.07734
	2.0984		2.52273	4.11312				2.40337			2.07704
	2.09777		2.5221	4.11009				2.40154			2.07673
	2.09714		2.5221	4.10989				2.40154			2.07673
	2.09464		2.5221	4.10807				2.39972			2.07673
	2.09464		2.52171	4.10793				2.3979			2.07582
	2.09464		2.52158	4.1067				2.39699			2.07521
	2.09433		2.52147	4.10564				2.39608			2.0749
	2.09401		2.52105	4.10499				2.39517			2.0749
	2.09339		2.5206	4.10423				2.39517			2.0743
	2.09277		2.52026	4.10401				2.39427			2.07308
	2.09012		2.51979	4.10382				2.39427			2.07247
	2.08409		2.5193	4.10336				2.39381			2.07217
	2.08348		2.51912	4.10265				2.39336			2.07187
	2.08286		2.51842	4.10206				2.3931			2.07126
	2.08225		2.5179	4.10187				2.39201			2.07065
	2.08163		2.51764	4.10128				2.39156			2.07025
	2.07918		2.5172	4.1007				2.39065			2.07005
	2.07857		2.5158	4.09985				2.38975			2.07005
	2.07673		2.5158	4.09985				2.38795			2.07005
	2.07673		2.51554	4.09979				2.38795			2.06763
	2.0743		2.51546	4.09836				2.38795			2.06763
	2.07399		2.51546	4.09762				2.38751			2.06703
	2.06944		2.51539	4.09591				2.38706			2.06522
	2.06824		2.51511	4.09531				2.38706			2.06402
	2.06763		2.51476	4.09526				2.38437			2.06282
	2.06552		2.51476	4.0943				2.38437			2.06222
	2.06432		2.51424	4.09372				2.38169			2.06222
	2.06162		2.51309	4.09269				2.38169			2.06102
	2.05923		2.51137	4.09204				2.3808			2.06043
	2.05834		2.5108	4.09101				2.3808			2.05864
	2.05804		2.51059	4.09092				2.38058			2.05864
	2.05507		2.51007	4.09076				2.37902			2.05804
	2.05329		2.50988	4.09024				2.37902			2.05715
	2.05309		2.50973	4.09007				2.37858			2.05625
	2.0521		2.50955	4.08995				2.37636			2.05625
	2.05092		2.50817	4.08947				2.37636			2.05536
	2.05033		2.508	4.08947				2.37636			2.05507
	2.04896		2.50727	4.0893				2.37636			2.05507
	2.04798		2.50722	4.08883				2.37547			2.05447
	2.04739		2.50632	4.08819				2.37547			2.05388
	2.04563		2.50576	4.08814				2.37326			2.05388
	2.04475		2.50571	4.08803				2.37282			2.05329
	2.04468		2.50562	4.08793				2.37238			2.05299
	2.04329		2.50541	4.08659				2.37209			2.05151
	2.04153		2.5052	4.08659				2.37106			2.05092
	2.03746		2.50489	4.08635				2.37106			2.05063
	2.03688		2.50472	4.08529				2.37106			2.0468
	2.03688		2.50459	4.08459				2.36974			2.04651
	2.0363		2.50412	4.08276				2.36974			2.04621
	2.03601		2.50361	4.08263				2.36952			2.04504
	2.03572		2.50215	4.08257				2.36842			2.04504
	2.03572		2.50078	4.08244				2.36711			2.0427
	2.03514		2.50013	4.08235				2.36711			2.04212
	2.03457		2.49975	4.08133				2.36667			2.04212
	2.03457		2.49889	4.0806				2.3658			2.04212
	2.03399		2.49872	4.08034				2.36492			2.04173
	2.03226		2.49842	4.0799				2.36492			2.04124
	2.02824		2.49821	4.07952				2.36405			2.03862
	2.02766		2.49821	4.07938				2.36259			2.03746
	2.02709		2.49821	4.07908				2.35926			2.0363
	2.02537		2.49795	4.07847				2.35883			2.0363
	2.02366		2.49787	4.078				2.35839			2.03572
	2.02082		2.4977	4.07728				2.35623			2.03572
	2.02025		2.49668	4.07648				2.35623			2.0336
	2.01912		2.49668	4.07483				2.35537			2.03341
	2.01912		2.49616	4.0742				2.3545			2.03197
	2.01799		2.49616	4.0742				2.3545			2.03111
	2.01742		2.49576	4.07325				2.35278			2.03082
	2.01404		2.4948	4.07136				2.35192			2.02938
	2.01404		2.49463	4.06948				2.35192			2.02881
	2.01291		2.49453	4.06806				2.35106			2.02824
	2.00927		2.49412	4.06791				2.3502			2.02738
	2.00787		2.49378	4.06773				2.34934			2.02595
	2.00564		2.49361	4.06741				2.34934			2.02595
	2.00342		2.49361	4.06728				2.34891			2.02566
	2.00342		2.4931	4.06721				2.34677			2.02537
	2.00259		2.49277	4.06692				2.34592			2.0248
	2.00176		2.4926	4.06588				2.34592			2.02423
	1.99734		2.49238	4.06572				2.34438			2.02423
	1.99679		2.49158	4.0655				2.34421			2.02395
	1.99679		2.49158	4.06515				2.34421			2.02366
	1.99624		2.49158	4.06384				2.34379			2.02366
	1.99569		2.49132	4.06346				2.34251			2.02252
	1.99514		2.49085	4.0629				2.34166			2.02196
	1.99514		2.48972	4.06244				2.34166			2.02196
	1.99514		2.48924	4.0613				2.33975			2.02196
	1.99432		2.48919	4.06057				2.33912			2.02139
	1.99185		2.48854	4.05902				2.33827			2.02139
	1.99131		2.48702	4.0589				2.33827			2.02054
	1.99131		2.48702	4.05842				2.33742			2.02025
	1.99022		2.48685	4.05838				2.33742			2.01912
	1.98959		2.48676	4.0573				2.33742			2.01912
	1.98749		2.48601	4.05619				2.33658			2.01855
	1.98424		2.48581	4.05578				2.33574			2.01855
	1.98262		2.4856	4.05507				2.33489			2.01827
	1.97992		2.485	4.05477				2.33237			2.01799
	1.97992		2.48319	4.0537				2.33153			2.01799
	1.97975		2.48298	4.05212				2.33069			2.01799
	1.97939		2.48265	4.05197				2.33069			2.01516
	1.97778		2.48248	4.05174				2.32985			2.01235
	1.97778		2.48097	4.05123				2.32902			2.01207
	1.97724		2.48097	4.05063				2.32902			2.01039
	1.9767		2.48072	4.0496				2.32843			2.00955
	1.9751		2.47997	4.04952				2.32735			2.00843
	1.97403		2.47882	4.04936				2.32651			2.00787
	1.9735		2.47864	4.04896				2.32651			2.00731
	1.97296		2.47822	4.04857				2.32568			2.00583
	1.97083		2.47817	4.0462				2.3254			2.00564
	1.97083		2.4773	4.0462				2.32374			2.00509
	1.97004		2.47697	4.04578				2.32346			2.00453
	1.96977		2.47697	4.0451				2.32235			2.00397
	1.96924		2.47686	4.0451				2.3218			2.00397
	1.96818		2.47597	4.0451				2.32132			2.00397
	1.96659		2.47583	4.04497				2.32069			2.00397
	1.96606		2.47564	4.04436				2.32069			2.00231
	1.96554		2.47497	4.04363				2.32069			2.00176
	1.96501		2.47497	4.04234				2.31987			2.0012
	1.96501		2.47477	4.04169				2.31987			2.00065
	1.96422		2.47464	4.04152				2.31821			2.00028
	1.96224		2.47249	4.04092				2.31739			2.0001
	1.9587		2.47249	4.0407				2.31739			2.0001
	1.95714		2.47227	4.03978				2.31739			1.99955
	1.95714		2.47219	4.03978				2.31739			1.99899
	1.95714		2.47149	4.0396				2.31656			1.99844
	1.95661		2.47139	4.03898				2.31574			1.99459
	1.95609		2.471	4.03887				2.31492			1.9935
	1.95349		2.47067	4.0375				2.31225			1.99295
	1.95142		2.47001	4.03632				2.31163			1.9924
	1.9509		2.47001	4.03522				2.31163			1.99185
	1.94935		2.46902	4.0333				2.31123			1.99185
	1.94849		2.46902	4.03195				2.31082			1.99158
	1.94728		2.46902	4.03159				2.30918			1.99131
	1.94625		2.46827	4.03038				2.30826			1.99076
	1.94625		2.46803	4.02978				2.30809			1.99022
	1.94368		2.46704	4.02978				2.30796			1.99022
	1.9433		2.4663	4.02886				2.30755			1.99022
	1.94266		2.46605	4.0287				2.30674			1.98913
	1.94164		2.46605	4.02858				2.30674			1.98858
	1.94164		2.46596	4.02843				2.30592			1.98804
	1.9401		2.46556	4.02811				2.30349			1.98749
	1.93959		2.46531	4.02721				2.30349			1.98695
	1.93959		2.46482	4.02584				2.30349			1.98641
	1.93959		2.46457	4.02545				2.30268			1.98587
	1.93807		2.46408	4.02527				2.30268			1.98424
	1.93603		2.46261	4.02437				2.30146			1.98424
	1.93451		2.46146	4.02329				2.30025			1.98424
	1.93426		2.46114	4.02313				2.29944			1.98262
	1.93401		2.46114	4.02302				2.29944			1.98208
	1.93247		2.46114	4.02238				2.29944			1.98208
	1.93148		2.46114	4.021				2.29904			1.98208
	1.92896		2.46065	4.02078				2.29743			1.98154
	1.92595		2.45972	4.02078				2.29702			1.98127
	1.92495		2.45918	4.02073				2.29622			1.981
	1.92445		2.45869	4.02052				2.29542			1.981
	1.92445		2.4582	4.02018				2.29461			1.981
	1.92395		2.45784	4.02018				2.29461			1.97831
	1.9237		2.45766	4.01899				2.29301			1.9767
	1.92295		2.45755	4.01899				2.29221			1.9767
	1.92283		2.45706	4.01809				2.29141			1.97617
	1.92245		2.45625	4.01765				2.29061			1.97456
	1.92146		2.45576	4.0172				2.29027			1.97456
	1.92037		2.45576	4.0172				2.28862			1.97403
	1.91897		2.45576	4.01631				2.28822			1.97403
	1.9165		2.4556	4.01631				2.28822			1.97296
	1.91452		2.45527	4.01569				2.28663			1.97243
	1.91403		2.45473	4.01564				2.28425			1.97243
	1.91304		2.45463	4.01364				2.28346			1.9719
	1.91255		2.45398	4.01364				2.28346			1.9719
	1.91206		2.45268	4.01364				2.28267			1.97136
	1.91108		2.45236	4.0117				2.28109			1.97136
	1.9101		2.45194	4.01053				2.28109			1.97136
	1.9101		2.45171	4.01049				2.2807			1.9703
	1.9057		2.45163	4.00832				2.2803			1.96977
	1.90521		2.45139	4.00765				2.2803			1.96871
	1.90521		2.451	4.0068				2.27951			1.96844
	1.90327		2.4509	4.00672				2.27951			1.96765
	1.89746		2.45042	4.00655				2.27912			1.96712
	1.89746		2.45003	4.005				2.27794			1.96659
	1.89218		2.44994	4.00478				2.27794			1.96659
	1.89074		2.44994	4.00453				2.27637			1.96659
	1.88931		2.44897	4.00434				2.27559			1.96659
	1.88884		2.44849	4.00408				2.27559			1.96606
	1.88788		2.44849	4.00408				2.2748			1.96369
	1.88646		2.44825	4.00398				2.27324			1.96237
	1.88646		2.44816	4.0028				2.27012			1.96237
	1.88551		2.44694	4.00236				2.26934			1.9608
	1.88551		2.4468	4.00039				2.26856			1.95975
	1.88456		2.4468	3.99976				2.26779			1.95949
	1.88409		2.44656	3.99965				2.26779			1.95949
	1.88362		2.44576	3.99926				2.26624			1.9587
	1.88314		2.44523	3.99871				2.26546			1.95661
	1.88126		2.44495	3.99626				2.26314			1.95661
	1.87843		2.44391	3.99551				2.26237			1.95661
	1.87796		2.44389	3.99494				2.26237			1.95609
	1.87749		2.44244	3.99427				2.26199			1.95609
	1.87702		2.44032	3.99347				2.2616			1.95583
	1.87562		2.43936	3.99347				2.2616			1.95505
	1.87422		2.43936	3.99339				2.26083			1.95488
	1.87328		2.43936	3.992				2.26006			1.95349
	1.87235		2.43899	3.99178				2.26006			1.95349
	1.87142		2.43793	3.9911				2.25776			1.95349
	1.87049		2.43793	3.99061				2.25776			1.95245
	1.86956		2.43793	3.98955				2.25776			1.95245
	1.86956		2.43761	3.98857				2.25776			1.95193
	1.86956		2.43626	3.98784				2.25776			1.95142
	1.86864		2.43583	3.98779				2.25699			1.95142
	1.86771		2.43469	3.98732				2.25699			1.9509
	1.86725		2.4345	3.98732				2.25699			1.9509
	1.86632		2.43412	3.98695				2.25623			1.95038
	1.86586		2.43412	3.98692				2.2547			1.95038
	1.8654		2.4327	3.98645				2.25394			1.95038
	1.86356		2.43223	3.98628				2.25317			1.94986
	1.8631		2.43209	3.98628				2.25241			1.94935
	1.86264		2.43182	3.9862				2.25089			1.94909
	1.86264		2.43164	3.98576				2.24861			1.94883
	1.85988		2.43128	3.98472				2.24861			1.94883
	1.8576		2.43097	3.98402				2.24785			1.94831
	1.85532		2.43065	3.98386				2.24672			1.94831
	1.85441		2.43034	3.98214				2.24634			1.9478
	1.85259		2.43034	3.98149				2.24559			1.94703
	1.85169		2.4301	3.98001				2.24483			1.94677
	1.85078		2.43002	3.9787				2.24408			1.94574
	1.84988		2.43002	3.97787				2.24332			1.94522
	1.84808		2.42971	3.97699				2.24182			1.94522
	1.84763		2.42939	3.97699				2.24032			1.94497
	1.84763		2.42868	3.97652				2.23882			1.94471
	1.84718		2.42845	3.97501				2.23844			1.9442
	1.84403		2.42845	3.97474				2.23788			1.94343
	1.84403		2.42813	3.9741				2.23732			1.94292
	1.84358		2.42641	3.97391				2.23657			1.94232
	1.8409		2.42608	3.97378				2.23508			1.94215
	1.84001		2.42572	3.97299				2.23248			1.94061
	1.83957		2.42531	3.97186				2.23211			1.94061
	1.83601		2.42515	3.97122				2.23211			1.9401
	1.83513		2.42468	3.97073				2.23025			1.93959
	1.83424		2.42464	3.9704				2.22988			1.93908
	1.83336		2.42398	3.96968				2.22951			1.93857
	1.83071		2.42375	3.9688				2.22914			1.93629
	1.82896		2.42375	3.96846				2.22766			1.93603
	1.82742		2.42304	3.96677				2.22619			1.93603
	1.8272		2.42281	3.96592				2.22619			1.93603
	1.8272		2.42234	3.96465				2.22471			1.93553
	1.82415		2.42218	3.96271				2.22251			1.93502
	1.82415		2.42187	3.96254				2.21958			1.9335
	1.82371		2.42141	3.96224				2.21812			1.93299
	1.82284		2.42117	3.9622				2.21739			1.93198
	1.81937		2.42094	3.96216				2.21739			1.93173
	1.81764		2.4207	3.9617				2.21593			1.93047
	1.81721		2.42063	3.9617				2.2152			1.93022
	1.81721		2.42047	3.96106				2.2152			1.92997
	1.81548		2.42047	3.96001				2.21448			1.92946
	1.81505		2.42016	3.95943				2.21448			1.92896
	1.81462		2.42	3.95942				2.21302			1.92846
	1.81419		2.41977	3.95932				2.2123			1.92796
	1.81419		2.41876	3.95833				2.2123			1.92695
	1.81419		2.41849	3.95825				2.2123			1.92695
	1.81204		2.41845	3.95766				2.21157			1.92645
	1.81162		2.41814	3.95697				2.21085			1.92633
	1.80777		2.41721	3.95665				2.21085			1.92595
	1.80649		2.41674	3.95665				2.21085			1.92545
	1.80395		2.41659	3.95665				2.21013			1.92495
	1.80395		2.41581	3.95598				2.21013			1.92495
	1.8031		2.41581	3.95571				2.20941			1.92445
	1.79888		2.41535	3.95565				2.20941			1.92445
	1.79888		2.41535	3.95565				2.20868			1.92395
	1.79804		2.41396	3.95414				2.20796			1.92395
	1.79416		2.41349	3.95364				2.20556			1.92096
	1.79259		2.41323	3.95257				2.20437			1.92046
	1.79218		2.4128	3.95247				2.20365			1.91997
	1.79176		2.41201	3.95164				2.20293			1.91947
	1.79176		2.41195	3.95164				2.20293			1.91947
	1.79009		2.41195	3.94997				2.2015			1.91947
	1.78719		2.41164	3.94949				2.20043			1.91897
	1.78719		2.41103	3.94851				2.19936			1.91872
	1.78678		2.4098	3.94822				2.19794			1.91848
	1.78636		2.4098	3.94736				2.19794			1.91823
	1.78636		2.40967	3.94665				2.19651			1.91749
	1.78471		2.40943	3.94665				2.19474			1.91699
	1.78019		2.40857	3.94665				2.19474			1.91699
	1.77855		2.40842	3.94619				2.19368			1.9165
	1.77773		2.40842	3.94593				2.19368			1.9165
	1.77773		2.40796	3.94572				2.19368			1.91576
	1.77528		2.40765	3.94499				2.19297			1.91452
	1.77488		2.40612	3.9448				2.19226			1.91427
	1.77366		2.40612	3.94451				2.18944			1.91403
	1.77285		2.40599	3.94388				2.18874			1.91354
	1.77132		2.40577	3.94375				2.18874			1.91304
	1.77122		2.40566	3.94366				2.18874			1.91206
	1.76961		2.40543	3.94333				2.18768			1.91157
	1.76961		2.40428	3.94239				2.18663			1.91157
	1.7684		2.40398	3.94239				2.18523			1.91108
	1.76558		2.4036	3.94239				2.18523			1.91108
	1.76357		2.40322	3.94168				2.18523			1.91034
	1.76277		2.40245	3.94149				2.18414			1.90912
	1.76158		2.40237	3.94097				2.18348			1.90863
	1.75759		2.40177	3.94069				2.18313			1.90814
	1.75739		2.40108	3.94027				2.18173			1.90716
	1.7568		2.40093	3.9397				2.18156			1.90716
	1.7562		2.40078	3.9397				2.18103			1.90619
	1.75561		2.40063	3.93948				2.18103			1.90594
	1.75521		2.40063	3.93902				2.18034			1.90521
	1.75502		2.40017	3.93871				2.18034			1.90278
	1.75111		2.40017	3.9385				2.17918			1.90229
	1.75068		2.39941	3.93797				2.17895			1.90229
	1.75009		2.39926	3.93674				2.17825			1.90181
	1.74891		2.39919	3.93576				2.17756			1.90181
	1.74852		2.39862	3.93566				2.17756			1.90108
	1.74813		2.39858	3.9354				2.17756			1.90108
	1.74813		2.39835	3.9352				2.17686			1.89963
	1.74813		2.3982	3.93495				2.17686			1.89891
	1.74539		2.39812	3.93379				2.17506			1.89794
	1.74134		2.39781	3.93346				2.17479			1.89794
	1.74033		2.39771	3.93264				2.17479			1.89746
	1.73956		2.39759	3.93183				2.17375			1.89746
	1.73879		2.39729	3.93183				2.17272			1.89746
	1.73686		2.39729	3.93183				2.17203			1.8965
	1.73301		2.39699	3.92987				2.17203			1.89602
	1.73148		2.39699	3.92973				2.17203			1.89602
	1.7311		2.39699	3.92957				2.17134			1.89554
	1.72995		2.39638	3.92938				2.17065			1.89505
	1.72842		2.39638	3.92938				2.16996			1.89505
	1.72804		2.3959	3.92856				2.16859			1.89409
	1.72804		2.39543	3.92772				2.16859			1.89361
	1.72728		2.39532	3.92694				2.1679			1.89314
	1.72728		2.3953	3.92694				2.1679			1.89218
	1.72387		2.39517	3.92694				2.16653			1.89218
	1.72387		2.39502	3.92661				2.16585			1.89218
	1.72273		2.39487	3.92645				2.16431			1.89218
	1.71934		2.39457	3.92612				2.1638			1.8917
	1.71821		2.39381	3.92572				2.16244			1.8917
	1.71671		2.39318	3.92506				2.16244			1.89146
	1.71559		2.39309	3.9245				2.16176			1.89122
	1.71522		2.393	3.9245				2.15972			1.89074
	1.71447		2.39246	3.92423				2.15914			1.89074
	1.7141		2.39246	3.92329				2.15904			1.89027
	1.7132		2.39178	3.92304				2.15836			1.88931
	1.71298		2.39136	3.92256				2.15701			1.88836
	1.71298		2.39088	3.9223				2.15701			1.88788
	1.71157		2.39065	3.92227				2.15634			1.88741
	1.7113		2.39055	3.92207				2.15404			1.88693
	1.71112		2.3902	3.92146				2.15347			1.88693
	1.71038		2.38975	3.9211				2.15229			1.88693
	1.71		2.38957	3.9211				2.15196			1.88693
	1.70741		2.38953	3.92099				2.15162			1.88622
	1.70655		2.38953	3.92069				2.15129			1.88567
	1.70649		2.38903	3.91861				2.15095			1.88456
	1.7049		2.38885	3.91858				2.15061			1.88456
	1.70373		2.38795	3.91844				2.15028			1.88456
	1.70262		2.38795	3.91771				2.15028			1.88409
	1.70189		2.38751	3.91616				2.14894			1.88362
	1.70152		2.38746	3.91562				2.14827			1.88267
	1.70152		2.38736	3.9153				2.14716			1.8822
	1.70079		2.38736	3.91482				2.14693			1.88173
	1.69823		2.38646	3.91482				2.14693			1.88173
	1.69605		2.38629	3.91373				2.14693			1.88157
	1.69496		2.38616	3.91338				2.14693			1.88149
	1.6946		2.38616	3.9131				2.14627			1.88126
	1.69202		2.38616	3.91242				2.14627			1.88078
	1.6917		2.38586	3.91193				2.1456			1.88031
	1.6917		2.38556	3.91173				2.14527			1.87843
	1.6899		2.38526	3.9105				2.14427			1.8782
	1.68702		2.38526	3.91002				2.14427			1.87781
	1.68541		2.38501	3.91002				2.14427			1.87773
	1.68344		2.38497	3.90986				2.14228			1.87562
	1.68344		2.38482	3.90954				2.14095			1.87562
	1.68344		2.38437	3.90935				2.14029			1.87515
	1.68201		2.38407	3.90689				2.14029			1.87468
	1.68059		2.38348	3.90643				2.13896			1.87445
	1.67881		2.38318	3.90643				2.1383			1.87328
	1.67704		2.38308	3.90643				2.13764			1.87235
	1.67598		2.38303	3.90619				2.13633			1.87235
	1.67316		2.38272	3.90603				2.13608			1.87189
	1.67316		2.38258	3.90583				2.13567			1.87189
	1.67229		2.38258	3.90583				2.13567			1.87142
	1.67071		2.38258	3.9049				2.13567			1.87096
	1.67001		2.38243	3.90404				2.13534			1.87049
	1.66686		2.38169	3.90404				2.13501			1.86956
	1.66547		2.38139	3.90391				2.13369			1.8691
	1.66519		2.38124	3.90212				2.13369			1.8691
	1.66443		2.3805	3.90206				2.13337			1.86864
	1.66313		2.37991	3.90095				2.13173			1.8684
	1.66304		2.37969	3.90095				2.1314			1.8684
	1.66295		2.37969	3.9007				2.13107			1.86817
	1.6627		2.37902	3.90001				2.12977			1.86725
	1.66235		2.37843	3.89929				2.12911			1.86632
	1.66131		2.37813	3.89929				2.12911			1.86586
	1.66062		2.37784	3.89811				2.12716			1.8654
	1.65959		2.37754	3.89732				2.12694			1.86494
	1.6589		2.37702	3.89693				2.12629			1.86494
	1.65855		2.37702	3.89693				2.12586			1.86432
	1.6566		2.3768	3.89676				2.12456			1.86402
	1.65615		2.37583	3.89575				2.12391			1.8631
	1.65546		2.3756	3.89538				2.12391			1.8631
	1.65478		2.37518	3.89535				2.12261			1.86264
	1.65443		2.37514	3.89496				2.12261			1.86218
	1.65375		2.37503	3.89433				2.12197			1.86195
	1.65341		2.37441	3.89386				2.12197			1.86187
	1.65307		2.37441	3.89386				2.12132			1.86172
	1.65273		2.374	3.89339				2.12132			1.86126
	1.6517		2.37396	3.89339				2.11938			1.8608
	1.64779		2.3737	3.89305				2.11938			1.86011
	1.64661		2.37326	3.89266				2.1181			1.85988
	1.6456		2.37238	3.8926				2.1181			1.85897
	1.6456		2.37216	3.89245				2.11777			1.85851
	1.64526		2.37216	3.89182				2.11745			1.85806
	1.64492		2.3715	3.89104				2.11745			1.85806
	1.64391		2.37106	3.8907				2.11617			1.8576
	1.64189		2.37106	3.89045				2.1151			1.8576
	1.64055		2.37088	3.89025				2.11424			1.8576
	1.64005		2.37077	3.88986				2.1136			1.85714
	1.63888		2.37062	3.88963				2.11169			1.85714
	1.63821		2.3704	3.88869				2.11073			1.85669
	1.63721		2.37018	3.88822				2.11041			1.85623
	1.63541		2.36959	3.88713				2.10977			1.85578
	1.63488		2.36959	3.88713				2.10882			1.85532
	1.63255		2.36901	3.88704				2.10882			1.85532
	1.6309		2.36863	3.88668				2.10818			1.85487
	1.62991		2.3682	3.88661				2.10787			1.85441
	1.62859		2.3679	3.88588				2.10723			1.85418
	1.62826		2.36733	3.88298				2.10596			1.85396
	1.62727		2.3672	3.88294				2.10596			1.8535
	1.62695		2.36711	3.88262				2.10596			1.8535
	1.62629		2.36638	3.88246				2.10565			1.85305
	1.62596		2.36623	3.88246				2.10533			1.85305
	1.6253		2.36623	3.88227				2.1028			1.85259
	1.62383		2.36558	3.88169				2.1028			1.85124
	1.62367		2.36536	3.8811				2.10217			1.85124
	1.62367		2.36521	3.8811				2.10154			1.85078
	1.62008		2.36448	3.88107				2.10154			1.85078
	1.61329		2.36431	3.88076				2.10091			1.85033
	1.61265		2.36405	3.88003				2.10091			1.84988
	1.61124		2.36318	3.87936				2.10091			1.84943
	1.61104		2.36318	3.87936				2.10028			1.84898
	1.60976		2.36259	3.87898				2.10028			1.84673
	1.6088		2.36187	3.87859				2.09986			1.84628
	1.6088		2.36122	3.87859				2.09761			1.84583
	1.60741		2.361	3.87758				2.09714			1.84583
	1.60625		2.36056	3.87704				2.09714			1.84538
	1.60402		2.36013	3.87704				2.09714			1.84493
	1.60307		2.36013	3.87627				2.09651			1.84403
	1.60307		2.35999	3.87605				2.09631			1.84403
	1.60243		2.35991	3.87574				2.09589			1.84358
	1.60054		2.3597	3.87566				2.09526			1.84314
	1.60022		2.3597	3.87539				2.09339			1.84314
	1.60022		2.35926	3.87515				2.09339			1.84269
	1.59928		2.35904	3.87473				2.09277			1.84135
	1.5977		2.35883	3.87473				2.09277			1.8409
	1.59582		2.35839	3.87473				2.09152			1.8409
	1.59519		2.35796	3.87381				2.09152			1.84081
	1.59457		2.35774	3.87335				2.0909			1.83868
	1.59269		2.35738	3.87305				2.0909			1.83868
	1.59207		2.35731	3.87289				2.08904			1.83823
	1.58927		2.3571	3.87268				2.08904			1.8369
	1.58741		2.3571	3.87243				2.08718			1.83646
	1.58679		2.3571	3.8715				2.08687			1.83646
	1.58432		2.3571	3.87115				2.08656			1.83513
	1.58309		2.35623	3.87078				2.08594			1.83402
	1.58002		2.35565	3.87012				2.08594			1.83336
	1.57941		2.35537	3.87012				2.08409			1.83336
	1.57849		2.35537	3.86985				2.08225			1.83292
	1.57727		2.35468	3.86898				2.08163			1.83292
	1.57727		2.35407	3.86898				2.08102			1.83248
	1.57575		2.35327	3.86898				2.08102			1.83204
	1.57514		2.35307	3.86875				2.07918			1.8316
	1.57484		2.35307	3.86662				2.07918			1.83071
	1.57393		2.35201	3.86554				2.07918			1.82984
	1.57393		2.35106	3.86554				2.07857			1.82984
	1.57302		2.35106	3.86554				2.07857			1.82896
	1.57271		2.35049	3.8653				2.07857			1.82896
	1.57211		2.35033	3.86462				2.07836			1.82852
	1.5712		2.34977	3.86452				2.07796			1.8283
	1.5712		2.34977	3.86446				2.07612			1.82764
	1.5712		2.34934	3.86429				2.07551			1.82764
	1.57015		2.34891	3.86358				2.07551			1.8272
	1.56939		2.34877	3.86249				2.0749			1.8272
	1.56819		2.34849	3.86211				2.0749			1.8272
	1.56609		2.3482	3.86211				2.07409			1.82589
	1.56539		2.34763	3.86097				2.07369			1.82589
	1.56489		2.3472	3.86097				2.07308			1.82589
	1.5631		2.34677	3.86097				2.07187			1.82546
	1.5627		2.34677	3.86047				2.07187			1.82415
	1.5622		2.34592	3.86018				2.07126			1.824
	1.56191		2.3458	3.86006				2.07086			1.82154
	1.55805		2.34563	3.85984				2.07065			1.8198
	1.55775		2.34521	3.85984				2.07029			1.81937
	1.55716		2.34507	3.85967				2.06965			1.81915
	1.55539		2.34507	3.85967				2.06944			1.81894
	1.55157		2.34507	3.85915				2.06824			1.81721
	1.55127		2.34507	3.85884				2.06673			1.81634
	1.55039		2.34365	3.85794				2.06643			1.81634
	1.55039		2.34336	3.85705				2.06582			1.81634
	1.54806		2.34336	3.85681				2.06582			1.8157
	1.54748		2.34279	3.85643				2.06252			1.81462
	1.54631		2.3423	3.85643				2.06182			1.81462
	1.54573		2.342	3.85598				2.06162			1.81462
	1.54486		2.34166	3.85578				2.06102			1.81462
	1.54486		2.34115	3.85507				2.06102			1.81333
	1.54428		2.34007	3.85417				2.05923			1.8129
	1.54341		2.33912	3.85304				2.05864			1.8129
	1.54283		2.33827	3.85236				2.05804			1.81247
	1.54254		2.33827	3.85191				2.05804			1.81226
	1.54139		2.33816	3.85191				2.05804			1.81183
	1.5411		2.33806	3.85191				2.05764			1.81119
	1.54052		2.33742	3.85101				2.05744			1.81119
	1.53851		2.337	3.85078				2.05744			1.8099
	1.53822		2.33658	3.84991				2.05566			1.80948
	1.5365		2.33616	3.84941				2.05566			1.80862
	1.53649		2.33574	3.84921				2.05536			1.80777
	1.53593		2.33574	3.84891				2.05329			1.80734
	1.53536		2.33531	3.84853				2.05329			1.80692
	1.53422		2.33489	3.84831				2.05329			1.80692
	1.53052		2.33461	3.84801				2.0527			1.80692
	1.52853		2.33426	3.84786				2.05151			1.80635
	1.52712		2.33384	3.84741				2.05092			1.80607
	1.52094		2.33332	3.84592				2.05033			1.80564
	1.52066		2.33321	3.84592				2.04994			1.8055
	1.51992		2.33279	3.84587				2.04974			1.80522
	1.51843		2.33279	3.84421				2.04856			1.80522
	1.51676		2.33237	3.84115				2.04798			1.80458
	1.51538		2.3322	3.84115				2.04798			1.80352
	1.51482		2.33216	3.84085				2.04739			1.80141
	1.51178		2.33209	3.8407				2.04739			1.80141
	1.51151		2.33116	3.83959				2.04709			1.80099
	1.50986		2.33069	3.83936				2.04621			1.80014
	1.50876		2.32985	3.83903				2.04621			1.80014
	1.50849		2.32957	3.83847				2.04387			1.7993
	1.50821		2.32938	3.83847				2.04329			1.7993
	1.50767		2.32902	3.83787				2.04329			1.79888
	1.50712		2.3279	3.8372				2.04183			1.79846
	1.5063		2.32762	3.8367				2.04153			1.79846
	1.50521		2.32751	3.83645				2.04037			1.79678
	1.50493		2.32735	3.83625				2.03862			1.7965
	1.50344		2.32716	3.83581				2.03746			1.79636
	1.50167		2.32662	3.83551				2.03688			1.79594
	1.49923		2.32642	3.83551				2.03688			1.79573
	1.4952		2.32623	3.8354				2.03572			1.79552
	1.49305		2.32609	3.8353				2.03514			1.7951
	1.49252		2.32596	3.83355				2.03312			1.7951
	1.49198		2.32568	3.83227				2.03255			1.79468
	1.48905		2.32568	3.83109				2.03226			1.79343
	1.48587		2.32558	3.83072				2.03111			1.79176
	1.48244		2.32537	3.83072				2.03111			1.79134
	1.48034		2.32447	3.8306				2.02938			1.79093
	1.47798		2.32443	3.8305				2.0286			1.79072
	1.47642		2.32401	3.82962				2.02809			1.79023
	1.4759		2.32385	3.82852				2.02766			1.79009
	1.47434		2.3236	3.82852				2.02752			1.78968
	1.47304		2.3236	3.82852				2.02709			1.78968
	1.47304		2.32318	3.82845				2.02537			1.78968
	1.47252		2.32318	3.82786				2.02423			1.78926
	1.47174		2.32263	3.82773				2.02309			1.78926
	1.47084		2.32256	3.82742				2.02252			1.78885
	1.46839		2.32249	3.82718				2.02196			1.78843
	1.46813		2.32246	3.82718				2.02139			1.78802
	1.46813		2.32219	3.82711				2.02025			1.78802
	1.46736		2.32194	3.82698				2.01912			1.78802
	1.46711		2.32194	3.82698				2.01855			1.78719
	1.46685		2.32194	3.82376				2.01799			1.78636
	1.46659		2.3218	3.82347				2.01799			1.78595
	1.46608		2.32152	3.8226				2.01742			1.78574
	1.46174		2.32111	3.8226				2.01686			1.78512
	1.46174		2.32111	3.82238				2.01629			1.78347
	1.45819		2.32105	3.8223				2.01629			1.78347
	1.45566		2.32028	3.82172				2.01516			1.78347
	1.45214		2.31987	3.82124				2.01404			1.78265
	1.45164		2.31959	3.82085				2.01404			1.78224
	1.44591		2.31954	3.82085				2.01347			1.78224
	1.44096		2.31904	3.81929				2.01347			1.78142
	1.44096		2.31883	3.81867				2.01291			1.78101
	1.44023		2.31794	3.81832				2.01291			1.78101
	1.43949		2.3179	3.81772				2.01291			1.78101
	1.43875		2.3167	3.81736				2.01067			1.77937
	1.43802		2.31656	3.8168				2.01011			1.77896
	1.43777		2.31629	3.81649				2.01011			1.77896
	1.43728		2.31621	3.81562				2.00955			1.77855
	1.43582		2.31574	3.81432				2.00899			1.77732
	1.4346		2.31541	3.81432				2.00899			1.77712
	1.4346		2.31527	3.81432				2.00843			1.77692
	1.43314		2.31492	3.8136				2.00787			1.77651
	1.43095		2.31464	3.81347				2.00704			1.77569
	1.4295		2.31434	3.81324				2.00676			1.77569
	1.42733		2.31389	3.81129				2.00564			1.77488
	1.42589		2.31368	3.81129				2.00453			1.77447
	1.4223		2.31314	3.81114				2.00397			1.77447
	1.42182		2.31295	3.81079				2.00342			1.77341
	1.41991		2.31245	3.81035				2.00314			1.77325
	1.41944		2.31204	3.80999				2.00287			1.77305
	1.41825		2.31204	3.80956				2.00231			1.77285
	1.41754		2.31143	3.80956				2.00203			1.77285
	1.41612		2.31136	3.8091				2.00037			1.77285
	1.414		2.31091	3.80908				1.99955			1.77122
	1.41353		2.31082	3.80907				1.99844			1.77082
	1.41305		2.31027	3.80907				1.99789			1.77001
	1.41235		2.30959	3.8087				1.99762			1.77001
	1.41141		2.30951	3.80855				1.99734			1.77001
	1.40814		2.30893	3.80855				1.99734			1.76961
	1.40767		2.30877	3.80784				1.99514			1.7692
	1.40744		2.30864	3.80784				1.99459			1.76867
	1.40302		2.30837	3.80784				1.99185			1.7684
	1.40256		2.30815	3.80784				1.99131			1.76799
	1.40164		2.30714	3.80712				1.99022			1.76799
	1.40095		2.30674	3.80676				1.98967			1.76719
	1.40026		2.30674	3.80599				1.98967			1.76679
	1.39635		2.30646	3.80569				1.98804			1.76638
	1.39384		2.30629	3.80545				1.98695			1.76538
	1.39316		2.30613	3.80526				1.98668			1.76518
	1.39312		2.30601	3.80483				1.98596			1.76478
	1.3927		2.30565	3.80483				1.98587			1.76458
	1.39179		2.30552	3.80453				1.98478			1.76438
	1.38975		2.30511	3.80447				1.98424			1.76418
	1.38919		2.30511	3.8044				1.98343			1.76357
	1.38862		2.30511	3.8044				1.98127			1.76277
	1.3875		2.30478	3.8044				1.981			1.76158
	1.38682		2.3047	3.80425				1.98046			1.76078
	1.38525		2.30457	3.80306				1.97992			1.76078
	1.38457		2.3043	3.80268				1.97939			1.76018
	1.38323		2.30295	3.80247				1.97885			1.76018
	1.38077		2.30268	3.8014				1.97831			1.75998
	1.3801		2.30241	3.8014				1.97724			1.75958
	1.37412		2.30227	3.8014				1.97724			1.75839
	1.37406		2.30214	3.8014				1.9767			1.75839
	1.37368		2.30207	3.80097				1.97563			1.75759
	1.37302		2.3016	3.80097				1.97456			1.7564
	1.37126		2.30133	3.80097				1.97403			1.75627
	1.37057		2.30126	3.80068				1.9735			1.75521
	1.36929		2.30106	3.80068				1.97296			1.75521
	1.36602		2.30106	3.80054				1.97216			1.75521
	1.36558		2.29944	3.80051				1.97216			1.75482
	1.36558		2.29884	3.79873				1.9719			1.75462
	1.36493		2.2985	3.79841				1.97163			1.75442
	1.36363		2.29847	3.79775				1.97163			1.75245
	1.36363		2.29837	3.79736				1.97057			1.75206
	1.36125		2.29837	3.79699				1.9703			1.75166
	1.35931		2.29783	3.7967				1.96977			1.75166
	1.35845		2.29783	3.7966				1.96924			1.75166
	1.35674		2.29783	3.79606				1.96818			1.75127
	1.35492		2.29729	3.79585				1.96712			1.75127
	1.35439		2.29654	3.79571				1.96712			1.75074
	1.35332		2.29595	3.795				1.96712			1.74956
	1.35077		2.29582	3.79458				1.96659			1.74891
	1.34866		2.29582	3.79399				1.96474			1.74891
	1.34718		2.29568	3.79318				1.96448			1.74832
	1.34718		2.2953	3.79275				1.96395			1.74813
	1.34592		2.29522	3.79245				1.96237			1.74734
	1.34576		2.29418	3.79217				1.96132			1.74715
	1.34393		2.29413	3.79161				1.96028			1.74695
	1.34298		2.29403	3.79094				1.95975			1.74695
	1.34277		2.29321	3.79076				1.95818			1.74656
	1.34257		2.29301	3.79076				1.95818			1.74617
	1.3411		2.29301	3.79044				1.95766			1.74578
	1.341		2.29277	3.78935				1.9574			1.74554
	1.3409		2.29248	3.78865				1.95714			1.74539
	1.3409		2.29221	3.78841				1.95714			1.74539
	1.34048		2.29221	3.78812				1.95661			1.745
	1.33923		2.29205	3.78807				1.95609			1.74461
	1.33882		2.29154	3.78794				1.95557			1.74461
	1.33719		2.29101	3.78759				1.95557			1.74422
	1.33716		2.29093	3.78747				1.95505			1.74383
	1.33716		2.29061	3.78654				1.95271			1.74266
	1.33592		2.29048	3.78654				1.95245			1.74227
	1.33369		2.29035	3.7859				1.95142			1.74111
	1.33365		2.29029	3.78549				1.95142			1.73879
	1.33344		2.29021	3.78513				1.9509			1.73801
	1.33075		2.28934	3.78443				1.95038			1.73782
	1.32914		2.28928	3.78443				1.94986			1.73724
	1.3273		2.28922	3.78413				1.94831			1.73686
	1.32649		2.28918	3.78391				1.94754			1.73647
	1.32628		2.2889	3.78356				1.94677			1.73608
	1.32567		2.28822	3.78338				1.94677			1.73493
	1.32547		2.28809	3.78233				1.94677			1.73455
	1.32507		2.28716	3.78194				1.94625			1.73455
	1.32446		2.28643	3.78156				1.94625			1.73416
	1.32304		2.28637	3.78129				1.94522			1.73416
	1.31831		2.28623	3.78129				1.94471			1.73378
	1.31701		2.2861	3.78076				1.94368			1.73378
	1.31681		2.28564	3.77977				1.943			1.73365
	1.31661		2.28544	3.77919				1.94292			1.73224
	1.31641		2.28531	3.77899				1.94266			1.73148
	1.31282		2.28524	3.77815				1.94061			1.73084
	1.31263		2.28504	3.77701				1.93857			1.73033
	1.31183		2.28425	3.77696				1.93807			1.73033
	1.31084		2.28405	3.77663				1.93756			1.73033
	1.30966		2.28386	3.77659				1.9373			1.73033
	1.30867		2.28307	3.77648				1.93705			1.72938
	1.30808		2.28307	3.77636				1.93654			1.72842
	1.3065		2.28267	3.77632				1.93654			1.72728
	1.30494		2.28214	3.77611				1.93603			1.72652
	1.30162		2.28188	3.77577				1.93603			1.72652
	1.29909		2.28162	3.77577				1.93401			1.72576
	1.29542		2.28135	3.77537				1.93249			1.72519
	1.29445		2.28109	3.77428				1.93249			1.725
	1.29349		2.28083	3.77398				1.93198			1.72463
	1.29292		2.28004	3.77398				1.93182			1.72425
	1.29142		2.27991	3.77398				1.93148			1.72425
	1.291		2.27983	3.77398				1.93097			1.72349
	1.28833		2.27971	3.77398				1.93047			1.72349
	1.28473		2.27932	3.77398				1.92946			1.72311
	1.28473		2.27912	3.77346				1.92896			1.72198
	1.28171		2.27912	3.77299				1.92846			1.72198
	1.28096		2.27884	3.77294				1.92846			1.7217
	1.27946		2.27873	3.7728				1.92695			1.7216
	1.27928		2.27794	3.7726				1.92645			1.72066
	1.27834		2.27696	3.7726				1.92628			1.72028
	1.2761		2.27689	3.7726				1.92466			1.72009
	1.27573		2.27663	3.77232				1.92395			1.72009
	1.27221		2.27663	3.77191				1.92328			1.71991
	1.27147		2.27637	3.77168				1.92154			1.71934
	1.27054		2.27621	3.77122				1.92096			1.71934
	1.26861		2.27598	3.77087				1.92046			1.71859
	1.26595		2.27559	3.76983				1.91897			1.71821
	1.26577		2.275	3.76983				1.91848			1.71821
	1.26577		2.2748	3.7688				1.91798			1.71784
	1.26541		2.2748	3.76856				1.9165			1.71746
	1.26541		2.27424	3.76846				1.916			1.71709
	1.26504		2.27402	3.76818				1.91501			1.71709
	1.26413		2.27386	3.76777				1.91501			1.71709
	1.26376		2.27363	3.76777				1.91485			1.71671
	1.25959		2.2735	3.76765				1.91477			1.71522
	1.25905		2.2735	3.76747				1.91462			1.71447
	1.25665		2.27337	3.76697				1.91354			1.7141
	1.25527		2.27324	3.7657				1.91304			1.71391
	1.25187		2.27324	3.7657				1.91169			1.71372
	1.25045		2.27324	3.7657				1.91108			1.71372
	1.24938		2.27311	3.76519				1.91108			1.71335
	1.24885		2.27298	3.76515				1.91083			1.71298
	1.24514		2.2722	3.76502				1.90814			1.71261
	1.24496		2.27207	3.76467				1.90814			1.71223
	1.24075		2.27188	3.76433				1.90807			1.71223
	1.23988		2.27168	3.76433				1.90765			1.71186
	1.23208		2.27144	3.76433				1.90765			1.71149
	1.22831		2.27137	3.76406				1.90716			1.7113
	1.22763		2.27129	3.76365				1.90448			1.71112
	1.22321		2.27129	3.76342				1.90375			1.71038
	1.21632		2.27129	3.76308				1.90375			1.71038
	1.21582		2.27109	3.76205				1.90327			1.70852
	1.21481		2.27107	3.76159				1.90278			1.70704
	1.21431		2.27103	3.76159				1.89958			1.70667
	1.2105		2.2709	3.76159				1.89939			1.70667
	1.20704		2.2707	3.76091				1.89891			1.70409
	1.2023		2.27045	3.76077				1.89794			1.70373
	1.20099		2.27027	3.76036				1.89794			1.70348
	1.20083		2.27025	3.76022				1.89554			1.70281
	1.19598		2.26986	3.75954				1.89505			1.70262
	1.19476		2.26919	3.75954				1.89338			1.70262
	1.19158		2.26908	3.75824				1.8917			1.70262
	1.19134		2.26895	3.75787				1.89122			1.70226
	1.19006		2.26895	3.7575				1.88979			1.70116
	1.18927		2.26856	3.75721				1.88931			1.70043
	1.18815		2.26818	3.75662				1.888			1.69969
	1.18784		2.26798	3.75627				1.88741			1.69921
	1.18673		2.26779	3.75613				1.88646			1.69896
	1.18562		2.26759	3.75579				1.88622			1.69896
	1.18373		2.26748	3.75545				1.88598			1.6986
	1.18365		2.2674	3.75527				1.88598			1.6986
	1.18263		2.2674	3.75444				1.88551			1.69787
	1.1806		2.26714	3.75423				1.88456			1.69678
	1.18028		2.26546	3.75423				1.88456			1.69641
	1.17982		2.26546	3.75397				1.88433			1.69605
	1.17546		2.265	3.75371				1.88409			1.69605
	1.175		2.26469	3.75342				1.88385			1.69605
	1.17438		2.26453	3.75342				1.88362			1.69569
	1.17087		2.26372	3.7524				1.8822			1.69569
	1.16854		2.26366	3.7524				1.88173			1.6955
	1.16641		2.26345	3.7524				1.87984			1.69496
	1.16575		2.26314	3.75194				1.87937			1.69496
	1.16292		2.26314	3.75116				1.87796			1.6946
	1.15676		2.2616	3.75098				1.87656			1.69387
	1.15586		2.26141	3.75092				1.87585			1.69315
	1.14971		2.26083	3.75037				1.87562			1.69306
	1.14479		2.26026	3.75037				1.87562			1.69242
	1.14067		2.25981	3.75026				1.87562			1.69206
	1.13956		2.25964	3.75017				1.87515			1.69197
	1.13956		2.25929	3.74936				1.87515			1.69134
	1.13913		2.25929	3.74878				1.87455			1.69134
	1.13353		2.25862	3.74835				1.87442			1.69134
	1.13224		2.25814	3.7482				1.87422			1.69062
	1.13096		2.25814	3.74762				1.87422			1.69026
	1.13025		2.25776	3.74762				1.87422			1.6899
	1.12573		2.25738	3.74693				1.87282			1.6899
	1.12432		2.25738	3.74632				1.87189			1.68846
	1.12404		2.25661	3.74632				1.87049			1.68846
	1.11985		2.25651	3.74625				1.87049			1.68846
	1.11377		2.25623	3.74599				1.87026			1.6881
	1.11281		2.25524	3.74545				1.87003			1.68774
	1.10831		2.25521	3.74531				1.86933			1.68774
	1.10526		2.25495	3.74531				1.8691			1.68702
	1.10512		2.2547	3.74505				1.86802			1.68702
	1.10249		2.25394	3.745				1.86771			1.68523
	1.10035		2.25279	3.74464				1.86632			1.68523
	1.09755		2.25255	3.74464				1.86586			1.68487
	1.09715		2.25254	3.74451				1.86563			1.68487
	1.09589		2.25241	3.74431				1.86264			1.68469
	1.09489		2.25165	3.7433				1.86218			1.68451
	1.09133		2.25127	3.74294				1.86218			1.68451
	1.07862		2.25089	3.74253				1.86172			1.68415
	1.075		2.25089	3.74129				1.86172			1.68415
	1.07428		2.25064	3.74129				1.86126			1.6838
	1.07099		2.25013	3.74058				1.85988			1.68326
	1.0681		2.24962	3.74056				1.85988			1.68178
	1.0676		2.24886	3.73928				1.85783			1.68166
	1.06436		2.24849	3.73842				1.85783			1.68095
	1.06423		2.24755	3.73817				1.85747			1.68023
	1.06411		2.24571	3.73795				1.85714			1.6797
	1.05402		2.24559	3.73728				1.85669			1.67917
	1.05378		2.24559	3.73728				1.85487			1.67899
	1.05305		2.24521	3.73728				1.85214			1.67881
	1.05147		2.245	3.73728				1.85214			1.67881
	1.04773		2.24498	3.73628				1.85214			1.67846
	1.04557		2.24483	3.73528				1.85169			1.67811
	1.03903		2.24433	3.73488				1.85169			1.67811
	1.03847		2.24408	3.73482				1.85169			1.67811
	1.03833		2.24408	3.73437				1.85033			1.67775
	1.03229		2.24332	3.73378				1.84898			1.67775
	1.0268		2.24324	3.73329				1.84898			1.67598
	1.01836		2.24295	3.73287				1.84853			1.67598
	1.01695		2.24238	3.73254				1.84819			1.67563
	1.01543		2.24232	3.73249				1.84808			1.67493
	1.01409		2.24207	3.7313				1.84718			1.67493
	1.0118		2.24193	3.73073				1.84718			1.67457
	1.00555		2.24163	3.73045				1.84673			1.67457
	1.00423		2.24069	3.72931				1.84628			1.67387
	0.9977		2.2405	3.72931				1.84583			1.67316
	0.993611		2.24021	3.72931				1.84538			1.67281
	0.990621		2.24007	3.72931				1.84538			1.67246
	0.990089		2.23982	3.72931				1.84369			1.67211
	0.989558		2.23972	3.72832				1.84336			1.67036
	0.988286		2.23957	3.72832				1.83623			1.67024
	0.986947		2.23932	3.72733				1.83557			1.66931
	0.983336		2.23919	3.72634				1.83557			1.66931
	0.981663		2.23897	3.72614				1.8338			1.66896
	0.974211		2.23882	3.72535				1.83248			1.66861
	0.971244		2.23832	3.72535				1.83204			1.66861
	0.962958		2.23695	3.72474				1.83204			1.66826
	0.962758		2.2362	3.72469				1.83028			1.66774
	0.962558		2.23601	3.72456				1.8294			1.66756
	0.962558		2.23583	3.72404				1.8294			1.66721
	0.957287		2.23583	3.72353				1.8294			1.66721
	0.956596		2.23545	3.72253				1.82852			1.66686
	0.94906		2.23545	3.72248				1.82852			1.66652
	0.947317		2.23508	3.72239				1.82808			1.66652
	0.940793		2.23508	3.7222				1.82677			1.66634
	0.934787		2.23508	3.72141				1.82567			1.66617
	0.934771		2.23478	3.72141				1.82458			1.66547
	0.934083		2.23471	3.72071				1.82436			1.66547
	0.933193		2.23471	3.72043				1.82371			1.66512
	0.929512		2.23452	3.72043				1.82328			1.66408
	0.925264		2.23409	3.72025				1.82328			1.66408
	0.919214		2.23396	3.71998				1.82328			1.66339
	0.918788		2.23384	3.71972				1.82284			1.66339
	0.915362		2.23359	3.71955				1.82241			1.66304
	0.914689		2.23359	3.71944				1.82067			1.66304
	0.911562		2.23338	3.71879				1.82023			1.6627
	0.903407		2.23334	3.7186				1.81937			1.6627
	0.898028		2.23334	3.71835				1.81872			1.6627
	0.889325		2.23322	3.71748				1.81829			1.6627
	0.882375		2.23322	3.71748				1.81807			1.6627
	0.880386		2.23296	3.71716				1.81677			1.66235
	0.879478		2.23285	3.7167				1.81548			1.662
	0.878737		2.23136	3.7165				1.81505			1.662
	0.878325		2.23112	3.71592				1.81462			1.662
	0.876193		2.23081	3.71553				1.81376			1.662
	0.873827		2.23044	3.71553				1.81312			1.66097
	0.866731		2.23037	3.71525				1.81247			1.66097
	0.866491		2.23025	3.71499				1.81204			1.66062
	0.854602		2.23009	3.71357				1.81204			1.66005
	0.854137		2.22963	3.71357				1.81204			1.65993
	0.853904		2.22939	3.71357				1.81204			1.65959
	0.851819		2.22877	3.71318				1.81162			1.6591
	0.851049		2.22877	3.71292				1.81162			1.65855
	0.850204		2.22868	3.71279				1.80948			1.65769
	0.849973		2.2284	3.71255				1.80905			1.65718
	0.849743		2.22803	3.7124				1.80905			1.65718
	0.845625		2.22803	3.71227				1.80905			1.65649
	0.845246		2.22791	3.71162				1.80777			1.6564
	0.838705		2.22766	3.71162				1.80763			1.65443
	0.834625		2.22766	3.71123				1.80564			1.65392
	0.833888		2.22692	3.71114				1.80522			1.65358
	0.830733		2.22692	3.71079				1.80522			1.65324
	0.828838		2.22692	3.71033				1.80479			1.65307
	0.825507		2.22619	3.71011				1.80268			1.65307
	0.825219		2.22619	3.71003				1.80268			1.65307
	0.814909		2.22582	3.70968				1.80204			1.65273
	0.805894		2.22582	3.7094				1.80141			1.6517
	0.797421		2.22557	3.70881				1.80099			1.65136
	0.795283		2.22545	3.70871				1.80099			1.65136
	0.764525		2.22545	3.70857				1.80042			1.65136
	0.762811		2.22508	3.70746				1.79972			1.65
	0.752339		2.22508	3.70746				1.79972			1.65
	0.751272		2.22471	3.70735				1.79972			1.64881
	0.750209		2.22434	3.70735				1.79944			1.64796
	0.73582		2.22404	3.70709				1.7993			1.64796
	0.735198		2.22324	3.70686				1.79804			1.64695
	0.734125		2.22324	3.70623				1.7972			1.64661
	0.730425		2.223	3.7058				1.79524			1.64593
	0.725607		2.22275	3.70556				1.79426			1.6456
	0.719123		2.22226	3.70545				1.79426			1.6456
	0.713395		2.22226	3.70503				1.79218			1.64526
	0.712229		2.22177	3.70451				1.79218			1.64526
	0.703919		2.22159	3.70425				1.79155			1.64526
	0.693631		2.22159	3.70397				1.79093			1.64475
	0.685877		2.22141	3.70264				1.79093			1.64458
	0.674012		2.22141	3.70258				1.79093			1.64391
	0.673965		2.22104	3.70194				1.78968			1.64391
	0.672929		2.22104	3.70172				1.78968			1.64357
	0.663066		2.22055	3.70155				1.78968			1.64357
	0.661883		2.22031	3.70129				1.78968			1.6429
	0.660251		2.21994	3.70108				1.78875			1.64256
	0.655986		2.21958	3.70065				1.78719			1.64156
	0.653764		2.21958	3.69963				1.78678			1.64156
	0.650022		2.21947	3.69963				1.78678			1.64055
	0.64374		2.21929	3.69963				1.78581			1.63938
	0.638382		2.21921	3.69924				1.7843			1.63938
	0.63482		2.21921	3.69864				1.78416			1.63921
	0.624576		2.21793	3.69809				1.7806			1.63787
	0.621808		2.2179	3.69809				1.77896			1.63687
	0.614784		2.21757	3.69745				1.77855			1.63554
	0.61141		2.21739	3.69732				1.77814			1.63521
	0.591617		2.21739	3.69681				1.77569			1.63499
	0.583657		2.21707	3.69669				1.77569			1.63454
	0.574554		2.21702	3.69617				1.77264			1.63454
	0.574011		2.21666	3.6959				1.77254			1.63421
	0.567584		2.21642	3.69553				1.77122			1.63388
	0.562795		2.21635	3.69521				1.77042			1.63371
	0.562243		2.21593	3.69521				1.7692			1.63355
	0.559498		2.21569	3.69521				1.769			1.63322
	0.555971		2.21569	3.69521				1.7688			1.63288
	0.549128		2.21549	3.69502				1.7688			1.63272
	0.5452		2.2152	3.69502				1.7688			1.63213
	0.530083		2.21484	3.69502				1.76759			1.63189
	0.521892		2.21413	3.69474				1.76638			1.63156
	0.519149		2.21411	3.69426				1.76598			1.63024
	0.509628		2.21399	3.69426				1.76598			1.62941
	0.500279		2.21393	3.69341				1.76398			1.62892
	0.499514		2.21389	3.69321				1.76357			1.62793
	0.496929		2.21375	3.6918				1.76357			1.62727
	0.495271		2.21339	3.6912				1.76118			1.62727
	0.492261		2.21302	3.6912				1.7572			1.62695
	0.491989		2.21278	3.6912				1.7572			1.62629
	0.479245		2.21254	3.69044				1.75561			1.624
	0.473449		2.2123	3.69044				1.75363			1.624
	0.470672		2.21206	3.69044				1.75324			1.62334
	0.465639		2.21201	3.68968				1.75284			1.62334
	0.464945		2.21109	3.68816				1.75166			1.62318
	0.458885		2.21101	3.68759				1.75087			1.6222
	0.440389		2.21085	3.68759				1.75009			1.62204
	0.3837		2.21085	3.68745				1.7497			1.62204
	0.363949		2.21064	3.68664				1.7493			1.62171
	0.313686		2.21013	3.68588				1.7493			1.62138
	0.293004		2.21013	3.68556				1.74891			1.62138
			2.20977	3.68556				1.74891			1.62138
			2.20965	3.68538				1.74883			1.62106
			2.20923	3.68538				1.7474			1.62041
			2.20886	3.68512				1.74656			1.61943
			2.20868	3.68512				1.74656			1.61846
			2.20868	3.68474				1.74539			1.61781
			2.20844	3.68474				1.74539			1.61781
			2.20832	3.68399				1.74402			1.61749
			2.20807	3.6838				1.74227			1.61749
			2.20796	3.6826				1.73995			1.61652
			2.20796	3.68227				1.73956			1.61555
			2.20772	3.68191				1.73879			1.61555
			2.20772	3.68097				1.73801			1.61522
			2.2076	3.68097				1.73724			1.61522
			2.20739	3.68059				1.7357			1.6149
			2.20724	3.68059				1.73532			1.61458
			2.20724	3.68002				1.73532			1.61361
			2.20724	3.68002				1.73455			1.61297
			2.20652	3.67855				1.73455			1.61184
			2.20616	3.67833				1.73282			1.61168
			2.20616	3.67814				1.73263			1.61136
			2.2058	3.67814				1.73224			1.61104
			2.20573	3.67783				1.73224			1.61051
			2.20532	3.67747				1.73148			1.6104
			2.20477	3.67706				1.7311			1.6104
			2.20468	3.6764				1.72995			1.61008
			2.20413	3.67626				1.72957			1.61008
			2.20413	3.67613				1.72919			1.61008
			2.20408	3.67595				1.72842			1.60944
			2.20401	3.67533				1.7269			1.60944
			2.20401	3.67491				1.72679			1.6072
			2.20389	3.67458				1.72652			1.60529
			2.20381	3.67345				1.72576			1.60529
			2.20365	3.67308				1.72557			1.60497
			2.20347	3.67299				1.72425			1.60497
			2.20336	3.67292				1.72349			1.60434
			2.20258	3.67292				1.72311			1.60402
			2.2024	3.67288				1.72273			1.6037
			2.20236	3.67283				1.72217			1.60339
			2.20222	3.67171				1.7216			1.60243
			2.20166	3.67121				1.7216			1.60117
			2.20097	3.67084				1.72122			1.60117
			2.20007	3.67061				1.72104			1.60117
			2.19984	3.66991				1.72066			1.60117
			2.19936	3.66989				1.72047			1.60085
			2.199	3.66925				1.72047			1.60054
			2.19883	3.66786				1.72009			1.60038
			2.19817	3.66662				1.71859			1.60006
			2.19794	3.66563				1.71784			1.59959
			2.19779	3.66554				1.71709			1.59896
			2.19751	3.66538				1.71709			1.59896
			2.19687	3.66507				1.71634			1.59896
			2.19623	3.66507				1.71634			1.5988
			2.19616	3.66415				1.71503			1.59865
			2.19616	3.66415				1.71447			1.59802
			2.1958	3.66415				1.71261			1.59613
			2.1958	3.66341				1.71112			1.59613
			2.19563	3.66322				1.71075			1.5955
			2.19545	3.66322				1.70963			1.59457
			2.19474	3.66304				1.70926			1.59425
			2.19439	3.6623				1.70889			1.59363
			2.19426	3.66219				1.70852			1.59331
			2.19368	3.66137				1.70815			1.59331
			2.19332	3.66133				1.70778			1.59331
			2.19297	3.66119				1.70667			1.5929
			2.19226	3.66119				1.7063			1.59269
			2.19191	3.66076				1.7063			1.59207
			2.19156	3.66045				1.7052			1.59176
			2.19156	3.66045				1.70483			1.59176
			2.19138	3.65983				1.70446			1.59113
			2.19085	3.65971				1.70446			1.59113
			2.19014	3.65953				1.70336			1.59082
			2.18991	3.65953				1.70317			1.58989
			2.18991	3.65953				1.70262			1.58958
			2.18979	3.65934				1.70152			1.58818
			2.18979	3.65922				1.70152			1.58741
			2.18979	3.65907				1.70152			1.58694
			2.18972	3.65877				1.69933			1.58663
			2.18944	3.65768				1.69915			1.58524
			2.18944	3.6575				1.6986			1.58432
			2.18944	3.65738				1.69569			1.58432
			2.18932	3.65677				1.69532			1.58401
			2.18914	3.65677				1.69496			1.5834
			2.18888	3.65677				1.69496			1.58309
			2.18874	3.65615				1.69206			1.58278
			2.18831	3.65572				1.69098			1.5824
			2.18768	3.65554				1.69098			1.58186
			2.18733	3.65554				1.6899			1.58155
			2.18733	3.6553				1.68774			1.58063
			2.18719	3.65462				1.68774			1.58033
			2.18705	3.65456				1.68774			1.58033
			2.18663	3.65362				1.6863			1.57941
			2.18628	3.65264				1.68594			1.5788
			2.18628	3.65225				1.68487			1.57849
			2.18616	3.65066				1.68415			1.57788
			2.18453	3.6499				1.68362			1.57788
			2.18453	3.6499				1.68273			1.57758
			2.18439	3.64968				1.68059			1.57742
			2.18425	3.64883				1.68023			1.57727
			2.18406	3.64762				1.68006			1.57666
			2.18403	3.64653				1.67881			1.57636
			2.18383	3.64632				1.6774			1.57567
			2.18313	3.6458				1.67634			1.57514
			2.18313	3.6458				1.67598			1.57484
			2.18295	3.6454				1.67581			1.57453
			2.18229	3.6452				1.67493			1.57423
			2.18208	3.64489				1.67422			1.57377
			2.18208	3.64459				1.67387			1.57362
			2.18196	3.64459				1.67352			1.57271
			2.18193	3.64385				1.67281			1.57211
			2.18191	3.64373				1.67264			1.57181
			2.18173	3.64362				1.67141			1.5715
			2.18173	3.64362				1.67141			1.57105
			2.18138	3.64353				1.67106			1.5709
			2.18089	3.64353				1.67071			1.5709
			2.18069	3.64338				1.66826			1.5703
			2.17947	3.64338				1.66721			1.5703
			2.17929	3.64273				1.66686			1.56939
			2.17895	3.64187				1.66617			1.56849
			2.17895	3.64097				1.66443			1.56759
			2.1786	3.64073				1.66408			1.56729
			2.17811	3.64062				1.6627			1.56639
			2.17802	3.64057				1.66062			1.56639
			2.17756	3.64037				1.65959			1.56519
			2.17733	3.64				1.65959			1.56429
			2.17686	3.63976				1.65821			1.56429
			2.17652	3.63946				1.65821			1.56429
			2.17617	3.63928				1.65615			1.56384
			2.17594	3.63901				1.65512			1.56369
			2.17571	3.63886				1.65443			1.5628
			2.17538	3.63856				1.65409			1.5622
			2.17513	3.63856				1.65409			1.56161
			2.17513	3.63856				1.65273			1.56161
			2.17506	3.63856				1.65238			1.56131
			2.17479	3.63784				1.6517			1.56101
			2.17479	3.63736				1.65			1.56042
			2.17479	3.63736				1.64932			1.56012
			2.17433	3.63736				1.64864			1.55982
			2.17433	3.63736				1.6483			1.55923
			2.17433	3.6364				1.6483			1.55923
			2.1741	3.6364				1.64729			1.55893
			2.17375	3.63599				1.64672			1.55893
			2.17306	3.63586				1.64667			1.55834
			2.17272	3.63496				1.64492			1.55834
			2.17272	3.63496				1.64492			1.55834
			2.17203	3.63496				1.64425			1.55775
			2.17134	3.63496				1.64357			1.55775
			2.17134	3.63496				1.64357			1.55745
			2.17134	3.63482				1.64324			1.55716
			2.17099	3.63458				1.64256			1.55716
			2.17099	3.63424				1.64189			1.55568
			2.17094	3.6342				1.64021			1.55568
			2.17088	3.63376				1.63988			1.55539
			2.17019	3.63376				1.63977			1.5545
			2.16996	3.63307				1.63954			1.55421
			2.16996	3.63268				1.63754			1.55391
			2.16996	3.63205				1.63621			1.55362
			2.16973	3.63194				1.63554			1.55362
			2.16905	3.63185				1.63521			1.55362
			2.16893	3.63182				1.63454			1.55333
			2.16859	3.63156				1.63322			1.55333
			2.16859	3.63137				1.63255			1.55274
			2.16859	3.63137				1.63024			1.55264
			2.16836	3.63066				1.62892			1.55245
			2.16815	3.63048				1.62826			1.55157
			2.1679	3.63048				1.62793			1.55137
			2.1679	3.63048				1.62629			1.55098
			2.16774	3.63018				1.62629			1.55083
			2.16722	3.62994				1.62563			1.55039
			2.1664	3.62959				1.6253			1.54952
			2.16623	3.62923				1.62432			1.54923
			2.16619	3.62923				1.624			1.54864
			2.16612	3.6291				1.624			1.54806
			2.16608	3.6286				1.62367			1.54748
			2.16585	3.6286				1.62269			1.54733
			2.16585	3.62857				1.62236			1.54718
			2.16585	3.62818				1.62236			1.54718
			2.16565	3.6278				1.62073			1.54718
			2.16551	3.62709				1.61878			1.54631
			2.16551	3.62683				1.61797			1.54573
			2.16482	3.62678				1.61781			1.54544
			2.16482	3.62661				1.61716			1.54486
			2.16482	3.62602				1.61684			1.54486
			2.16403	3.62567				1.61587			1.54399
			2.1638	3.62567				1.6149			1.54341
			2.1638	3.62513				1.61426			1.54283
			2.1638	3.62513				1.61393			1.54225
			2.1638	3.62513				1.6134			1.54225
			2.1638	3.62513				1.612			1.54197
			2.16357	3.62424				1.61168			1.54139
			2.16312	3.62424				1.61136			1.54024
			2.16312	3.62424				1.61136			1.53908
			2.16289	3.62385				1.6104			1.53794
			2.16278	3.62306				1.60976			1.53736
			2.1623	3.62282				1.60901			1.53593
			2.16142	3.62257				1.60848			1.53583
			2.1613	3.62247				1.60848			1.5355
			2.16125	3.62222				1.60848			1.53536
			2.16091	3.62188				1.60848			1.53507
			2.16017	3.62188				1.60816			1.53479
			2.15972	3.62164				1.60752			1.5345
			2.15972	3.62129				1.60704			1.53379
			2.15953	3.62089				1.60688			1.53336
			2.15931	3.6207				1.60656			1.53336
			2.15921	3.6207				1.60625			1.53165
			2.15904	3.62011				1.6036			1.53165
			2.15904	3.62011				1.6018			1.53137
			2.15882	3.61994				1.60054			1.53023
			2.15859	3.61981				1.59959			1.53023
			2.15836	3.61952				1.5977			1.52967
			2.15836	3.61893				1.59645			1.52882
			2.15818	3.61893				1.59645			1.52853
			2.15803	3.61843				1.5955			1.52825
			2.15746	3.61813				1.5955			1.52769
			2.15735	3.61805				1.59488			1.5274
			2.15728	3.61717				1.59457			1.52712
			2.15724	3.61717				1.59457			1.52628
			2.15701	3.61717				1.59394			1.52599
			2.15679	3.61717				1.59363			1.52402
			2.15667	3.61599				1.59331			1.52346
			2.15656	3.61576				1.593			1.52318
			2.1565	3.6154				1.59269			1.52178
			2.15622	3.61524				1.59269			1.5215
			2.15611	3.61515				1.59176			1.52038
			2.15499	3.61496				1.59144			1.51788
			2.15465	3.61482				1.59144			1.5176
			2.15458	3.61482				1.59035			1.5176
			2.15397	3.61452				1.58989			1.51621
			2.15364	3.61435				1.58896			1.51621
			2.15364	3.61415				1.58834			1.51621
			2.15341	3.614				1.58617			1.51593
			2.15323	3.61365				1.58524			1.51565
			2.15296	3.61365				1.58524			1.5151
			2.15296	3.61294				1.58463			1.51455
			2.15296	3.61287				1.58278			1.51427
			2.15296	3.61277				1.58247			1.51399
			2.15287	3.61248				1.58247			1.51344
			2.15229	3.61248				1.58217			1.51289
			2.15196	3.61248				1.58017			1.51289
			2.15184	3.61224				1.5791			1.51234
			2.15184	3.61224				1.5788			1.51234
			2.15177	3.61189				1.5788			1.5111
			2.15176	3.61164				1.57849			1.51059
			2.15162	3.61131				1.57819			1.51041
			2.15145	3.61092				1.57758			1.50904
			2.15129	3.61072				1.57666			1.50794
			2.15095	3.61051				1.57605			1.50767
			2.15041	3.61033				1.57605			1.50767
			2.15011	3.61014				1.57575			1.50712
			2.15007	3.61014				1.57575			1.50684
			2.14947	3.61014				1.57468			1.50657
			2.14927	3.61014				1.57181			1.50602
			2.14911	3.60972				1.5712			1.50589
			2.14905	3.60964				1.5709			1.50575
			2.14877	3.60948				1.56969			1.50548
			2.14872	3.60897				1.56939			1.50521
			2.1486	3.60897				1.56849			1.50521
			2.14849	3.60839				1.56819			1.50521
			2.14814	3.60781				1.56819			1.50493
			2.14727	3.60752				1.56699			1.50493
			2.14693	3.60725				1.56699			1.50412
			2.14677	3.60665				1.56579			1.50357
			2.1466	3.60665				1.56549			1.50357
			2.1466	3.60665				1.5634			1.5033
			2.14638	3.60665				1.5628			1.50303
			2.14627	3.60665				1.5628			1.50167
			2.14627	3.6063				1.56101			1.5014
			2.14627	3.60615				1.56086			1.50059
			2.14627	3.60565				1.55923			1.50059
			2.14593	3.60562				1.55903			1.50023
			2.14593	3.60548				1.55893			1.50005
			2.14582	3.60525				1.55893			1.49923
			2.1457	3.60515				1.55805			1.49869
			2.1452	3.6049				1.55686			1.49842
			2.1451	3.6049				1.55657			1.49816
			2.14493	3.6049				1.55583			1.49708
			2.14471	3.60432				1.55318			1.49708
			2.1446	3.60413				1.55274			1.49654
			2.1446	3.60403				1.55215			1.49627
			2.14442	3.60386				1.55186			1.49627
			2.14439	3.60273				1.55039			1.496
			2.14427	3.60201				1.54777			1.496
			2.14427	3.60201				1.54631			1.49546
			2.14427	3.60178				1.54457			1.49546
			2.14427	3.60168				1.5437			1.4952
			2.14387	3.60143				1.5437			1.4952
			2.14383	3.60124				1.54298			1.4952
			2.14377	3.60108				1.54197			1.49466
			2.1436	3.60085				1.54139			1.49466
			2.14294	3.60074				1.54081			1.49466
			2.14228	3.60047				1.54052			1.49332
			2.14199	3.60004				1.53851			1.49305
			2.14197	3.5997				1.53851			1.49238
			2.14172	3.5997				1.53822			1.49238
			2.14161	3.5992				1.53693			1.49198
			2.14161	3.59883				1.53679			1.49198
			2.14135	3.59855				1.53679			1.49145
			2.14095	3.59855				1.5365			1.49118
			2.14078	3.59797				1.53593			1.49065
			2.14029	3.59739				1.53479			1.49012
			2.13996	3.59711				1.53336			1.49012
			2.13963	3.59624				1.53308			1.48985
			2.13963	3.59624				1.53194			1.48985
			2.13929	3.59581				1.5308			1.48985
			2.13929	3.59538				1.53052			1.48905
			2.13916	3.59509				1.53045			1.48879
			2.13896	3.59468				1.5291			1.48852
			2.13896	3.59418				1.52853			1.48786
			2.13852	3.59418				1.52825			1.48772
			2.1383	3.59395				1.52825			1.48719
			2.1383	3.59356				1.52769			1.4864
			2.1383	3.59318				1.5274			1.4864
			2.1383	3.59194				1.52684			1.48613
			2.13808	3.59194				1.52571			1.486
			2.13781	3.59192				1.52402			1.48587
			2.13764	3.59166				1.52318			1.4856
			2.13738	3.59155				1.52206			1.4856
			2.13731	3.59108				1.52094			1.48508
			2.1372	3.59108				1.52066			1.48501
			2.13698	3.59035				1.5201			1.48481
			2.13698	3.59023				1.52006			1.48481
			2.13672	3.59023				1.51815			1.48349
			2.13567	3.59006				1.51676			1.48323
			2.13534	3.58994				1.51552			1.4806
			2.13534	3.5898				1.51482			1.4806
			2.13529	3.58937				1.51427			1.48023
			2.13517	3.58937				1.51151			1.47877
			2.13457	3.58909				1.50958			1.47798
			2.13457	3.58869				1.5078			1.47772
			2.13442	3.58861				1.50575			1.47746
			2.13435	3.58851				1.50521			1.47694
			2.13435	3.58823				1.50208			1.47668
			2.13419	3.58823				1.4995			1.47616
			2.13413	3.58823				1.4995			1.47538
			2.13396	3.58823				1.49923			1.47486
			2.13337	3.58823				1.49923			1.47486
			2.13337	3.5879				1.49816			1.4746
			2.13304	3.58766				1.49789			1.47439
			2.13287	3.58739				1.49789			1.47434
			2.13238	3.58709				1.49708			1.47434
			2.13238	3.58681				1.49681			1.4733
			2.13206	3.58664				1.49573			1.47278
			2.13195	3.58664				1.49493			1.472
			2.1316	3.58664				1.49332			1.47174
			2.13151	3.58638				1.49292			1.47045
			2.1314	3.58595				1.49278			1.46994
			2.1312	3.58527				1.49145			1.46942
			2.13107	3.58482				1.49091			1.46916
			2.13086	3.58409				1.49065			1.46865
			2.13055	3.58361				1.49038			1.46839
			2.13042	3.58343				1.48905			1.46788
			2.13042	3.5833				1.48852			1.46788
			2.13009	3.58318				1.48772			1.46762
			2.12998	3.58255				1.48772			1.46608
			2.12977	3.58141				1.48706			1.46557
			2.12944	3.58141				1.4864			1.46506
			2.12944	3.58131				1.4856			1.4648
			2.12931	3.58113				1.48534			1.46454
			2.12879	3.58106				1.48534			1.46429
			2.12879	3.58085				1.48508			1.46352
			2.12868	3.58085				1.48402			1.46225
			2.12846	3.58051				1.4827			1.46225
			2.12803	3.58051				1.48218			1.46148
			2.12797	3.58051				1.48191			1.46098
			2.12794	3.58051				1.48191			1.46072
			2.12781	3.58028				1.4806			1.45996
			2.12781	3.58				1.4792			1.45996
			2.1277	3.58				1.47798			1.45945
			2.12748	3.58				1.4772			1.4592
			2.12716	3.57987				1.47668			1.45895
			2.12716	3.57968				1.4746			1.45819
			2.12716	3.57889				1.47408			1.45819
			2.12683	3.57867				1.47097			1.45819
			2.12677	3.57848				1.47058			1.45768
			2.12586	3.57837				1.46968			1.45717
			2.12564	3.57803				1.46891			1.45642
			2.12559	3.57803				1.46736			1.45616
			2.12553	3.5769				1.46659			1.45566
			2.12521	3.57634				1.46582			1.4549
			2.12488	3.57547				1.46557			1.45465
			2.12477	3.57521				1.46506			1.45465
			2.12456	3.57493				1.46352			1.4544
			2.1244	3.57409				1.4625			1.4539
			2.12413	3.57409				1.46047			1.45365
			2.12407	3.57353				1.46047			1.45314
			2.12391	3.57353				1.45971			1.45214
			2.12385	3.57325				1.45971			1.45139
			2.12333	3.57308				1.45876			1.45089
			2.12326	3.5724				1.45869			1.45089
			2.12326	3.5724				1.45844			1.45089
			2.12283	3.57203				1.45793			1.45064
			2.12261	3.57192				1.45743			1.44989
			2.12229	3.57173				1.45717			1.44939
			2.12213	3.57106				1.45541			1.44939
			2.12175	3.57048				1.45541			1.44839
			2.12164	3.5702				1.45453			1.44814
			2.12161	3.57016				1.4539			1.44665
			2.12124	3.57016				1.45365			1.44665
			2.12114	3.56989				1.45327			1.4464
			2.1211	3.56977				1.45239			1.44566
			2.12067	3.56905				1.45164			1.44566
			2.11971	3.56905				1.45126			1.44566
			2.11971	3.56905				1.45089			1.44541
			2.11971	3.56737				1.45064			1.44541
			2.11917	3.56737				1.44989			1.44491
			2.11906	3.56737				1.44864			1.44491
			2.11831	3.56682				1.44765			1.44491
			2.11831	3.56682				1.44765			1.44467
			2.11822	3.56631				1.44417			1.44442
			2.11777	3.56626				1.44244			1.44392
			2.11767	3.5657				1.44238			1.44368
			2.11745	3.5657				1.4417			1.44368
			2.11745	3.5657				1.44096			1.44355
			2.11702	3.5657				1.44047			1.44343
			2.11694	3.5657				1.43973			1.4422
			2.11681	3.56546				1.43679			1.4417
			2.1166	3.56528				1.43633			1.44121
			2.11649	3.56515				1.4363			1.44096
			2.11537	3.56459				1.43435			1.44047
			2.11504	3.56403				1.43289			1.43998
			2.11467	3.5638				1.43289			1.43998
			2.11424	3.56348				1.43247			1.43875
			2.11424	3.56348				1.43168			1.43826
			2.11408	3.56237				1.43144			1.43777
			2.11392	3.56237				1.42878			1.43704
			2.11392	3.56237				1.42781			1.43679
			2.1136	3.56237				1.42733			1.43655
			2.1136	3.56237				1.42733			1.43557
			2.1136	3.56181				1.42685			1.43508
			2.11328	3.56126				1.42589			1.43484
			2.11307	3.56126				1.42589			1.4346
			2.11284	3.56104				1.42445			1.43217
			2.11211	3.56071				1.42301			1.43047
			2.11169	3.55952				1.42289			1.43023
			2.11169	3.55946				1.42277			1.42999
			2.11169	3.55905				1.42254			1.42854
			2.11156	3.55905				1.42087			1.42733
			2.11137	3.55905				1.42015			1.42733
			2.11105	3.55905				1.41968			1.42709
			2.11081	3.55884				1.41896			1.42685
			2.11073	3.55829				1.41825			1.42637
			2.11057	3.55794				1.41778			1.42589
			2.1102	3.55739				1.41518			1.42565
			2.11009	3.55684				1.41518			1.42541
			2.10977	3.55656				1.4147			1.42533
			2.10977	3.55656				1.41376			1.42517
			2.10882	3.55645				1.41353			1.42469
			2.1085	3.5564				1.41211			1.42457
			2.1084	3.55615				1.41211			1.42397
			2.10839	3.55574				1.41188			1.42397
			2.10812	3.55574				1.41141			1.42349
			2.10808	3.55491				1.41082			1.42341
			2.10802	3.55491				1.41071			1.42333
			2.10787	3.55488				1.41			1.42289
			2.10744	3.55442				1.41			1.42277
			2.10691	3.55429				1.40977			1.42254
			2.10691	3.55423				1.40907			1.42206
			2.10628	3.55326				1.40814			1.42182
			2.10596	3.55178				1.40779			1.42158
			2.10596	3.55178				1.4072			1.42134
			2.10596	3.55134				1.40674			1.42118
			2.10596	3.5513				1.40627			1.42087
			2.10596	3.55079				1.40627			1.42039
			2.10575	3.5507				1.40581			1.42015
			2.10533	3.55061				1.40488			1.41944
			2.1052	3.55025				1.40395			1.41896
			2.10491	3.55025				1.40349			1.41873
			2.1047	3.55025				1.40302			1.41849
			2.1047	3.54997				1.40279			1.41778
			2.10449	3.54981				1.4021			1.41754
			2.10406	3.54966				1.40164			1.41707
			2.10406	3.54956				1.40141			1.41659
			2.10406	3.54915				1.40095			1.414
			2.10359	3.54888				1.40049			1.41376
			2.10343	3.54855				1.39635			1.41353
			2.10329	3.54833				1.39635			1.41329
			2.10238	3.54821				1.3959			1.41329
			2.10238	3.54817				1.39521			1.41329
			2.10185	3.54806				1.39293			1.41305
			2.10179	3.54806				1.39293			1.41165
			2.10154	3.54728				1.39293			1.41047
			2.10129	3.54697				1.3927			1.4093
[truncated: 15,142 more rows]
