# Supplementary material for: Deletion of EP3 prostaglandin receptor in murine macrophages aggravates diet-induced obesity by suppressing SPARC
Source: EMBO J. 2025 Jul 23;44(18):4962–83. doi: 10.1038/s44318-025-00508-y (PMC12436609; doi:10.1038/s44318-025-00508-y)
Supplement: Supplementary file 11 — Appendix Figure Source Data [file 44318_2025_508_MOESM11_ESM.zip › Source data Appendix Figure/Appendix Figure S8/Appendix Figure S8B/Appendix Figure S8B.xlsx]

## Sheet: Appendix Figure S8B
	Macrophage	Adipocyte	ASPC	B Cell	Dendritic Cell	Endothelial	Female Epithelial	Lymphatic Endo	Male Epithelial	Mast_cell	Mesothelium	Neutrophil	NK Cell	Pericyte	Smooth Muscle	T Cell
	4.43973	4.42332	6.26405	4.47255	4.06041	4.77324	3.55178	4.13427	3.79076	4.31952	4.40838	2.3658	4.48837	4.58636	4.23618	3.64762
	4.43698	4.33692	6.11321	3.81711	4.05761	4.41926	2.93478	3.80354	3.77398	4.22516	4.31848		3.89339	4.48115	3.85492	3.5928
	4.42007	4.29536	5.97524	3.79288	3.84517	4.35953	2.88355	3.12617	3.54261	3.7657	4.31301		3.70709	4.44354	3.78129	3.4585
	4.2293	4.248	5.81333	3.2533	3.76983	4.35572	2.76931	2.96873	2.70908	3.58766	4.27124		3.51478	4.22118	3.72679	3.26728
	4.19939	4.18681	5.73876	3.20213	3.5169	4.33238	2.62023	2.95569	2.25165	3.35159	4.21459		3.26534	4.20805	3.70529	3.22853
	4.03704	4.09471	5.73388	3.06963	3.26857	4.2894	2.60038	2.76303	2.18034	3.32151	4.15893		3.13559	4.18867	3.67772	3.13664
	3.9193	4.0799	5.70214	3.02381	3.20364	4.20968	2.57367	2.75266	2.11553	3.26413	4.08755		3.07947	4.12824	3.61064	3.00538
	3.78865	4.0287	5.67359	2.87515	3.17868	4.18548	2.57311	2.74445	2.02196	3.08443	4.05957		2.98197	4.08235	3.58085	2.97488
	3.71984	4.02339	5.58199	2.7506	3.17318	4.12914	2.53859	2.69997	1.97323	2.98197	4.03331		2.95569	4.0601	3.50221	2.91683
	3.57915	3.97896	5.55408	2.58324	3.09746	4.12813	2.53698	2.65641	1.86126	2.92346	3.88752		2.86541	4.05196	3.47016	2.91215
	3.57746	3.92477	5.46984	2.5456	3.09142	4.10304	2.5221	2.59348	1.6104	2.85301	3.88518		2.85455	4.02669	3.42268	2.8972
	3.54959	3.91562	5.40783	2.49651	3.01492	4.06035	2.49006	2.56754	1.55627	2.78249	3.88402		2.75818	3.99834	3.28657	2.88594
	3.51901	3.90418	5.35912	2.44319	2.98696	4.04344	2.46507	2.56311	0.9512	2.61728	3.87319		2.66881	3.98291	3.25091	2.88515
	3.51184	3.89339	5.34363	2.37813	2.96932	4.02797	2.42892	2.51059	0.805894	2.00787	3.8395		2.30837	3.9617	3.20667	2.74173
	3.51058	3.85643	5.33293	2.33321	2.91848	3.99967	2.42375	2.43984			3.83699		2.2709	3.91472	3.1558	2.73093
	3.46748	3.85643	5.33105	2.22619	2.9127	3.99876	2.42094	2.42094			3.82354		2.22471	3.91242	3.14902	2.68775
	3.43974	3.85191	5.30729	2.21049	2.87641	3.99589	2.41721	2.41442			3.81475		2.20079	3.91002	3.13981	2.68393
	3.35626	3.85083	5.3033	2.10154	2.87641	3.98847	2.34379	2.39472			3.79713		2.1085	3.9098	3.13454	2.52633
	3.34982	3.62959	5.2945	2.02025	2.85455	3.98759	2.34124	2.3623			3.78502		2.05329	3.89162	3.09494	2.52421
	3.33009	3.59739	5.26203	1.6899	2.85262	3.97956	2.33827	2.33237			3.75478		1.94935	3.86478	2.9632	2.51163
	3.26292	3.56403	5.25333	1.52318	2.7588	3.97127	2.33057	2.3043			3.74801		1.92495	3.84357	2.95698	2.40704
	3.25171	3.56392	5.18377	1.32425	2.73402	3.95665	2.31863	2.30025			3.73595		1.03939	3.81215	2.94326	1.93097
	3.20895	3.5345	5.17516	0.828765	2.70712	3.95164	2.28504	2.28109			3.73462			3.78654	2.89936	1.80692
	3.20213	3.53365	5.15293		2.69288	3.94914	2.27598	2.27324			3.72535			3.77071	2.88701	1.72652
	3.19171	3.47579	5.13473		2.66881	3.94168	2.27324	2.2709			3.7058			3.72967	2.86698	1.69441
	3.18421	3.44225	5.13215		2.59922	3.93982	2.24975	2.25089			3.68664			3.72141	2.85971	1.29948
	3.17198	3.42436	5.12666		2.47001	3.91965	2.24748	2.18874			3.66415			3.69044	2.84458	1.22169
	3.1675	3.42281	5.11784		2.40704	3.90218	2.24408	2.1679			3.62994			3.68526	2.81873
	3.16309	3.41625	5.10809		2.40543	3.87243	2.24408	2.1136			3.62247			3.6832	2.78429
	3.14002	3.4153	5.1071		2.40063	3.86783	2.21958	2.08533			3.60665			3.64489	2.77381
	3.10863	3.41483	5.10322		2.36755	3.85492	2.2152	2.05923			3.59659			3.63048	2.76605
	3.09102	3.40249	5.09815		2.33181	3.85226	2.20437	2.05685			3.59223			3.57803	2.75129
	3.08593	3.38957	5.07253		2.32568	3.83497	2.2015	2.04798			3.57803			3.56015	2.69459
	3.07806	3.38901	5.06972		2.32318	3.82962	2.19226	2.02423			3.56403			3.5036	2.6869
	3.07454	3.36229	5.06563		2.31904	3.82736	2.18747	1.98967			3.55905			3.49341	2.68552
	3.06183	3.36139	5.05639		2.28663	3.81939	2.18453	1.98532			3.55244			3.48418	2.66073
	3.03883	3.33057	5.04754		2.2616	3.79977	2.18313	1.97243			3.54697			3.4579	2.64539
	3.0072	3.31555	5.01843		2.2616	3.77866	2.1741	1.9629			3.53828			3.45404	2.62259
	2.97842	3.30493	5.00704		2.25776	3.77739	2.17065	1.95453			3.53289			3.43828	2.61787
	2.93183	3.27263	5.00086		2.24861	3.76983	2.16585	1.94677			3.53208			3.43379	2.612
	2.92987	3.2545	4.96882		2.11681	3.7657	2.15972	1.94317			3.52087			3.4335	2.58064
	2.90206	3.23749	4.9668		2.00342	3.74666	2.15364	1.93807			3.52007			3.43205	2.56643
	2.88594	3.23203	4.96542		1.97992	3.74263	2.15028	1.91157			3.51537			3.42532	2.5565
	2.87688	3.22458	4.96175		1.97724	3.74014	2.13698	1.90961			3.51408			3.4101	2.53164
	2.8675	3.22041	4.95999		1.79636	3.73578	2.13501	1.88741			3.51215			3.40986	2.51163
	2.85764	3.20069	4.95691		1.76418	3.72141	2.12305	1.87749			3.49754			3.40853	2.50644
	2.85301	3.16012	4.94661		1.72085	3.71956	2.12261	1.83957			3.49271			3.40206	2.50644
	2.8385	3.1558	4.9448		1.67036	3.71748	2.11874	1.8316			3.49032			3.39792	2.50438
	2.83171	3.15446	4.92942		1.6088	3.71162	2.11233	1.80905			3.48348			3.39513	2.471
	2.82273	3.14582	4.89896		1.4534	3.70709	2.09777	1.80734			3.48036			3.38076	2.45333
	2.81701	3.14454	4.8914		1.45064	3.7058	2.08533	1.7876			3.476			3.37925	2.43318
	2.81311	3.12695	4.88531		1.4283	3.69466	2.08194	1.7795			3.47251			3.36498	2.4052
	2.79924	3.10557	4.88067		1.4173	3.69426	2.06282	1.74111			3.47125			3.36431	2.40017
	2.78915	3.07778	4.86992		1.40685	3.69256	2.05804	1.7357			3.46673			3.36319	2.3988
	2.786	3.06572	4.8687		1.38908	3.69044	2.03862	1.69351			3.46298			3.36229	2.38885
	2.78486	3.05281	4.85534		1.37346	3.67533	2.03457	1.67281			3.45383			3.33187	2.37282
	2.78012	3.04072	4.84667		1.3606	3.67449	2.0062	1.66826			3.4533			3.31595	2.33489
	2.77381	3.03586	4.84578		1.35056	3.67366	2.00564	1.65341			3.43302			3.30645	2.33489
	2.77142	3.03223	4.84267		1.33303	3.67159	1.99514	1.64324			3.42308			3.30493	2.32318
	2.77001	3.02474	4.8301		1.31851	3.66786	1.99131	1.63721			3.41982			3.30241	2.30079
	2.74615	3.01824	4.82712		1.31561	3.666	1.98858	1.63388			3.41982			3.29863	2.29301
	2.73093	3.01087	4.82532		1.25977	3.66193	1.98208	1.61716			3.41895			3.28969	2.26495
	2.70321	2.99962	4.80977		1.23286	3.66045	1.97697	1.61329			3.41163			3.28184	2.25394
	2.68801	2.99811	4.80937		1.22491	3.65861	1.97563	1.59082			3.40258			3.27937	2.21885
	2.68393	2.9924	4.79977		1.13826	3.65677	1.9703	1.54312			3.40106			3.27876	2.19014
	2.68177	2.98911	4.79827			3.65218	1.95557	1.50602			3.39596			3.26776	2.16585
	2.68013	2.98553	4.79183			3.64278	1.94574	1.49118			3.39582			3.2569	2.1638
	2.67452	2.98375	4.78284			3.62513	1.93603	1.47512			3.3905			3.2549	2.14161
	2.63873	2.97791	4.78254			3.62424	1.93502	1.43655			3.38819			3.2533	2.12716
	2.63212	2.96786	4.7808			3.6224	1.93401	1.43435			3.3876			3.24853	2.09514
	2.62675	2.96538	4.77334			3.60665	1.93401	1.43362			3.38295			3.23953	2.08687
	2.6085	2.96486	4.76914			3.60386	1.91699	1.40256			3.38222			3.23906	2.04037
	2.59922	2.96451	4.76609			3.60317	1.9165	1.39773			3.37385			3.21926	2.03514
	2.59577	2.96262	4.76456			3.60317	1.91157	1.38122			3.37243			3.20249	2.03168
	2.58408	2.93858	4.76437			3.60247	1.90399	1.37677			3.37039			3.19987	2.00314
	2.57244	2.93352	4.7637			3.60143	1.89842	1.37192			3.36912			3.19556	1.99789
	2.5598	2.92729	4.76297			3.59624	1.89794	1.36168			3.36858			3.17208	1.981
	2.54723	2.92656	4.76168			3.58937	1.89505	1.34845			3.36822			3.15251	1.96501
	2.53698	2.91683	4.755			3.57465	1.88551	1.29465			3.36768			3.14113	1.96185
	2.52923	2.91421	4.74454			3.57433	1.87515	1.291			3.3605			3.13875	1.9608
	2.51755	2.90859	4.74397			3.56737	1.87003	1.27834			3.3596			3.13244	1.95714
	2.50852	2.8999	4.74254			3.55574	1.86057	1.26213			3.35693			3.12513	1.95297
	2.49924	2.89035	4.73928			3.5515	1.84988	1.13367			3.35515			3.11581	1.95193
	2.48854	2.88995	4.73591			3.55134	1.84763	0.964663			3.34629			3.11513	1.9478
	2.46704	2.88932	4.73344			3.54751	1.84224	0.878408			3.34497			3.11444	1.94677
	2.46487	2.88395	4.71915			3.54707	1.84224				3.34234			3.08942	1.93603
	2.46474	2.87378	4.71915			3.545	1.8369				3.33617			3.07651	1.91108
	2.43936	2.87168	4.71907			3.5437	1.83646				3.33534			3.06963	1.90521
	2.43698	2.86854	4.71814			3.53871	1.83336				3.3336			3.06231	1.89074
	2.43365	2.86307	4.71322			3.53289	1.82677				3.33317			3.05506	1.87937
	2.43128	2.85506	4.69714			3.52419	1.81162				3.33143			3.05492	1.86771
	2.42318	2.85455	4.69641			3.51901	1.81033				3.33123			3.05217	1.81451
	2.41257	2.84382	4.68852			3.50117	1.80969				3.32428			3.05153	1.81419
	2.40704	2.84382	4.68422			3.49962	1.80522				3.32409			3.04643	1.77692
	2.39972	2.83472	4.68021			3.49651	1.80099				3.3228			3.04574	1.7684
	2.38437	2.82921	4.67816			3.49341	1.7972				3.32023			3.03967	1.72273
	2.37194	2.82871	4.67559			3.4924	1.79343				3.31852			3.02754	1.70226
	2.3545	2.82771	4.6731			3.49186	1.77285				3.31766			3.00965	1.70043
	2.34251	2.82721	4.67194			3.48955	1.76237				3.31766			3.00018	1.66826
	2.34166	2.82199	4.66592			3.4851	1.75206				3.31408			2.99992	1.63721
	2.32194	2.81902	4.65784			3.48401	1.75068				3.31128			2.99992	1.624
	2.30511	2.81877	4.6539			3.46383	1.74578				3.307			2.9945	1.61008
	2.28902	2.80262	4.6526			3.46298	1.73917				3.30409			2.9927	1.60085
	2.26624	2.79827	4.65104			3.45651	1.70409				3.30342			2.9927	1.59833
	2.25165	2.79779	4.64964			3.45651	1.70171				3.28823			2.9927	1.51041
	2.25013	2.7949	4.64462			3.44763	1.69915				3.28369			2.99198	1.50059
	2.24937	2.78867	4.64435			3.44232	1.69569				3.27999			2.98821	1.47486
	2.24861	2.78219	4.64245			3.44212	1.69026				3.26776			2.98375	1.45239
	2.23062	2.78201	4.63985			3.44079	1.68023				3.26695			2.98197	1.37921
	2.2284	2.78154	4.63224			3.44006	1.66582				3.26131			2.98078	1.3561
	2.22434	2.77918	4.62558			3.43835	1.66339				3.26091			2.97724	1.33654
	2.18383	2.77635	4.62133			3.43787	1.65993				3.2581			2.974	1.28473
	2.16312	2.76791	4.61963			3.43061	1.65649				3.2581			2.96088	1.26889
	2.15566	2.76721	4.61798			3.42355	1.64223				3.25714			2.94368	1.21598
	2.14927	2.76512	4.61512			3.41922	1.63988				3.2569			2.93689	1.20984
	2.13778	2.76208	4.61362			3.41605	1.63888				3.25585			2.93633	1.18562
	2.12716	2.75956	4.61148			3.41543	1.63771				3.2557			2.9352	1.14232
	2.12629	2.75529	4.6092			3.41199	1.63721				3.25538			2.92014	1.12153
	2.11296	2.75457	4.59552			3.40493	1.62826				3.2533			2.91352	1.106
	2.11233	2.75386	4.59503			3.40018	1.62777				3.25211			2.90044	1.0583
	2.10596	2.75381	4.58426			3.38819	1.62727				3.25091			2.89558	1.01836
	2.1047	2.74991	4.58357			3.38268	1.62629				3.24853			2.89451	0.890001
	2.09965	2.74718	4.58226			3.3813	1.61555				3.24024			2.88594	0.846081
	2.0909	2.74346	4.58127			3.37856	1.61297				3.23839			2.88541
	2.08409	2.74263	4.57899			3.37481	1.6018				3.23789			2.85919
	2.07918	2.74119	4.57344			3.3722	1.58186				3.22055			2.85609
	2.05507	2.74037	4.57023			3.37175	1.57697				3.21734			2.85558
	2.03804	2.73665	4.56777			3.36836	1.55333				3.20895			2.84993
	2.03457	2.73497	4.56548			3.35426	1.53507				3.20724			2.8484
	2.02824	2.73093	4.565			3.35248	1.53393				3.20566			2.84764
	2.02824	2.7298	4.5624			3.34629	1.53194				3.20553			2.84534
	2.01912	2.72711	4.55611			3.34592	1.53108				3.20416			2.84382
	1.9837	2.72425	4.54723			3.34102	1.52712				3.20364			2.84306
	1.98046	2.72302	4.54278			3.33538	1.51482				3.20326			2.84077
	1.9735	2.72226	4.53712			3.33447	1.50712				3.20299			2.83472
	1.96765	2.7117	4.53336			3.33187	1.48666				3.20138			2.82946
	1.96747	2.71094	4.53123			3.33057	1.4827				3.20123			2.8168
	1.9629	2.70842	4.52969			3.33057	1.47642				3.19987			2.81532
	1.95635	2.70749	4.52681			3.32927	1.46582				3.19807			2.81434
	1.93502	2.70646	4.52192			3.32844	1.43998				3.19804			2.81017
	1.93451	2.7049	4.52166			3.32109	1.43411				3.19717			2.80993
	1.93148	2.69731	4.51839			3.3193	1.40256				3.19706			2.80214
	1.93047	2.69545	4.51781			3.31128	1.39681				3.19537			2.80069
	1.93047	2.69352	4.51759			3.30241	1.3943				3.19453			2.79779
	1.92846	2.69223	4.51631			3.30115	1.3884				3.19441			2.78201
	1.91947	2.68775	4.51363			3.29989	1.38704				3.19263			2.77823
	1.89218	2.68648	4.5105			3.29863	1.38278				3.19089			2.77776
	1.88741	2.6852	4.51037			3.29688	1.35717				3.19089			2.77635
	1.88646	2.67886	4.50931			3.2874	1.3561				3.18921			2.77588
	1.87375	2.67724	4.50797			3.28616	1.35588				3.18643			2.77588
	1.86887	2.67697	4.50593			3.28616	1.34908				3.18598			2.76442
	1.85669	2.67131	4.50066			3.28589	1.33633				3.18266			2.76355
	1.85487	2.66923	4.49034			3.28554	1.31322				3.18111			2.76234
	1.85214	2.66259	4.48982			3.27263	1.30956				3.18089			2.75873
	1.84853	2.66176	4.48548			3.27019	1.30808				3.17263			2.74718
	1.8418	2.65949	4.48271			3.26898	1.28115				3.17099			2.72825
	1.81937	2.65641	4.48098			3.26322	1.27313				3.1699			2.72625
	1.81667	2.65483	4.48076			3.26292	1.27165				3.16445			2.72484
	1.78224	2.6515	4.47889			3.2605	1.24938				3.1612			2.72425
	1.77143	2.65076	4.47084			3.25436	1.24355				3.15904			2.72359
	1.76118	2.64946	4.4695			3.2533	1.2397				3.15817			2.72337
	1.75958	2.64783	4.45874			3.25091	1.22746				3.15796			2.72027
	1.75087	2.64702	4.45844			3.24972	1.21481				3.15634			2.7093
	1.7357	2.64418	4.45826			3.24965	1.21066				3.1558			2.70712
	1.725	2.64317	4.44828			3.2494	1.16793				3.15451			2.70646
	1.7216	2.64145	4.44632			3.24853	1.13898				3.15194			2.70321
	1.69315	2.63958	4.44433			3.24615	1.13575				3.1508			2.70105
	1.67828	2.63801	4.44395			3.24615	1.1341				3.14852			2.69674
	1.65136	2.63122	4.44235			3.24142	1.11515				3.14831			2.68076
	1.63888	2.63092	4.43661			3.24041	1.06886				3.14653			2.6755
	1.63421	2.62973	4.43538			3.23906	1.06138				3.14405			2.67382
	1.62662	2.62854	4.43478			3.23749	1.06052				3.14246			2.67257
	1.624	2.62711	4.43478			3.23437	1.04116				3.14087			2.67232
	1.61813	2.62655	4.43212			3.23203	0.994683				3.14034			2.66944
	1.6088	2.62615	4.42774			3.22667	0.967486				3.13888			2.66507
	1.60149	2.62378	4.4264			3.22601	0.962758				3.13875			2.66011
	1.58571	2.61757	4.42454			3.22504	0.961159				3.13875			2.66011
	1.58094	2.61669	4.42136			3.22504	0.916801				3.13805			2.65887
	1.57605	2.61477	4.42098			3.22157	0.878161				3.13706			2.65068
	1.5706	2.61171	4.42058			3.21581	0.844413				3.13645			2.65027
	1.55627	2.60559	4.41992			3.2145	0.827314				3.13349			2.64418
	1.54689	2.6051	4.41737			3.2044	0.822133				3.13334			2.63934
	1.54457	2.60385	4.41683			3.19987	0.757657				3.13263			2.61944
	1.53222	2.60254	4.41525			3.19268	0.57202				3.13244			2.60362
	1.5215	2.60153	4.41458			3.19014	0.470379				3.13034			2.60269
	1.496	2.60134	4.41189			3.18643	0.420948				3.13034			2.59884
	1.45869	2.59841	4.41113			3.1851	0.275886				3.12756			2.58891
	1.44368	2.59348	4.40864			3.18495	0.205771				3.12617			2.58664
	1.43851	2.58801	4.40791			3.18421	0.192758				3.11994			2.58098
	1.40977	2.58664	4.40783			3.18199	0.157429				3.1187			2.57088
	1.40977	2.58352	4.40535			3.17978					3.11664			2.54886
	1.40884	2.5821	4.40401			3.17904					3.11273			2.54668
	1.37302	2.58182	4.40362			3.17208					3.11239			2.5429
	1.35567	2.58173	4.39742			3.17179					3.10886			2.53805
	1.3512	2.57985	4.39535			3.16663					3.10303			2.53805
	1.34027	2.57977	4.39129			3.16445					3.10151			2.53591
	1.33716	2.5776	4.39051			3.15652					3.10151			2.53591
	1.33695	2.57572	4.39018			3.15451					3.10151			2.53484
	1.33592	2.57535	4.38927			3.14777					3.09602			2.53484
	1.32223	2.57367	4.38534			3.14724					3.09516			2.5327
	1.31322	2.57311	4.38224			3.14087					3.09504			2.52792
	1.30142	2.57311	4.38072			3.1391					3.09424			2.5158
	1.27806	2.57162	4.37826			3.13559					3.09223			2.5108
	1.26742	2.57151	4.37705			3.13314					3.08804			2.51059
	1.26577	2.56754	4.37304			3.13034					3.08543			2.51059
	1.24338	2.56687	4.37167			3.12975					3.08344			2.50026
	1.23071	2.56665	4.37033			3.12878					3.08244			2.49872
	1.21749	2.56643	4.3683			3.12568					3.08145			2.49361
	1.21431	2.56643	4.36753			3.11994					3.07828			2.49107
	1.19166	2.56532	4.36657			3.11856					3.07749			2.48904
	1.17484	2.56366	4.36657			3.11787					3.07355			2.4855
	1.13898	2.56366	4.36488			3.11787					3.07268			2.48298
	1.13797	2.56311	4.36267			3.11581					3.07257			2.47947
	1.10668	2.56126	4.36151			3.11581					3.06767			2.47547
	1.10546	2.5609	4.35987			3.11524					3.0628			2.47531
	1.05609	2.55677	4.35978			3.11427					3.06248			2.47497
	1.05487	2.5554	4.35755			3.10965					3.06248			2.47497
	1.02691	2.55458	4.35548			3.10659					3.06151			2.46968
	0.998348	2.55049	4.35446			3.10354					3.06134			2.46605
	0.865434	2.54886	4.35388			3.10354					3.06086			2.46507
	0.846081	2.54614	4.35355			3.10354					3.05989			2.46408
	0.834404	2.54452	4.3521			3.09022					3.05506			2.44984
	0.74038	2.54344	4.35122			3.08839					3.05281			2.44849
	0.689122	2.5377	4.34953			3.08742					3.05025			2.43128
	0.680925	2.53698	4.34941			3.08543					3.05025			2.42656
	0.672412	2.53698	4.34918			3.08145					3.04889			2.42609
	0.665538	2.53537	4.34916			3.08145					3.04738			2.42562
	0.567286	2.53484	4.34708			3.08127					3.04662			2.41767
		2.53413	4.34665			3.07404					3.04214			2.4098
		2.53377	4.34565			3.07355					3.04072			2.40842
		2.53337	4.34411			3.07159					3.03946			2.40704
		2.53217	4.34159			3.07159					3.03883			2.40428
		2.53164	4.34105			3.07159					3.03624			2.40245
		2.52898	4.3402			3.06377					3.03599			2.39608
		2.52818	4.33903			3.06377					3.03317			2.3884
		2.52792	4.33878			3.06183					3.03191			2.38303
		2.52739	4.33692			3.06104					3.03155			2.37106
		2.52448	4.33285			3.06054					3.03129			2.37106
		2.52421	4.33284			3.05602					3.02876			2.3693
		2.52368	4.33102			3.05313					3.02847			2.3658
		2.5221	4.33046			3.05217					3.02319			2.36143
		2.5221	4.32854			3.04707					3.02195			2.35883
		2.5193	4.32851			3.04643					3.01682			2.35796
		2.51895	4.32739			3.04528					3.01639			2.3571
		2.5179	4.32581			3.04357					3.01639			2.35623
		2.51685	4.32556			3.04262					3.01593			2.34849
		2.51406	4.32293			3.04072					3.01501			2.34763
		2.51111	4.32292			3.04009					3.01363			2.33574
		2.51033	4.32189			3.03883					3.01271			2.33027
		2.50973	4.32153			3.03694					3.01179			2.32401
		2.50929	4.31994			3.03317					3.01087			2.32318
		2.50903	4.31939			3.02941					3.00949			2.32069
		2.50696	4.31931			3.02455					3.00614			2.32042
		2.5053	4.319			3.02288					3.0059			2.31821
		2.50438	4.31741			3.02009					3.00083			2.31698
		2.50232	4.31726			3.01898					3.0001			2.3141
		2.49924	4.31653			3.01501					2.99992			2.30755
		2.4974	4.3158			3.01271					2.99932			2.30187
		2.49616	4.31392			3.01056					2.99583			2.30146
		2.49243	4.31255			3.00949					2.9945			2.29783
		2.49209	4.31192			3.00903					2.9927			2.29783
		2.48955	4.31101			3.0072					2.9918			2.28425
		2.48945	4.30958			3.00583					2.98821			2.27246
		2.48879	4.30882			2.99992					2.98732			2.26469
		2.48803	4.30834			2.9909					2.98732			2.26392
		2.48752	4.30274			2.9909					2.98732			2.26083
		2.48621	4.30217			2.98298					2.98482			2.25013
		2.48557	4.30019			2.98256					2.98335			2.24804
		2.48424	4.29736			2.9793					2.98286			2.23882
		2.48399	4.29702			2.97842					2.98241			2.23434
		2.48117	4.29608			2.97577					2.98186			2.23434
		2.47747	4.29603			2.97488					2.98108			2.23434
		2.47697	4.29536			2.974					2.98078			2.21921
		2.47697	4.29441			2.97005					2.98072			2.21848
		2.47483	4.29339			2.96786					2.98019			2.21666
		2.47139	4.29188			2.96786					2.97806			2.20079
		2.46976	4.28967			2.96727					2.97753			2.19651
		2.46968	4.28888			2.96611					2.97724			2.19439
		2.46951	4.28701			2.96204					2.97665			2.19258
		2.46507	4.28684			2.96175					2.97449			2.19226
		2.46507	4.28562			2.96175					2.97326			2.19156
		2.46467	4.28436			2.96088					2.97207			2.19156
		2.46341	4.28391			2.95569					2.9718			2.18663
		2.46261	4.28098			2.95454					2.97011			2.18243
		2.46146	4.27932			2.95339					2.96786			2.17964
		2.46074	4.27909			2.95052					2.96786			2.17756
		2.4582	4.27792			2.94881					2.96786			2.17272
		2.45681	4.27662			2.94795					2.96786			2.16996
		2.45596	4.27628			2.9471					2.96579			2.1604
		2.45333	4.27558			2.94552					2.96524			2.15769
		2.45236	4.27558			2.94539					2.96436			2.14994
		2.45236	4.27398			2.94198					2.96349			2.1486
		2.44945	4.27314			2.94198					2.96287			2.13896
		2.44945	4.27259			2.94028					2.96262			2.12067
		2.448	4.2723			2.93943					2.96215			2.11971
		2.44752	4.27222			2.93541					2.95845			2.11617
		2.44367	4.27154			2.92764					2.95816			2.10914
		2.44319	4.27122			2.92346					2.95785			2.10723
		2.44271	4.27093			2.92125					2.95603			2.0984
		2.44239	4.26795			2.92014					2.95482			2.0909
		2.44175	4.26733			2.91399					2.95396			2.08966
		2.44148	4.26723			2.91352					2.95396			2.08718
		2.4408	4.26497			2.91023					2.95327			2.08656
		2.43936	4.26483			2.91023					2.95259			2.07126
		2.43793	4.26457			2.90859					2.95052			2.06884
		2.43793	4.26446			2.90696					2.95052			2.06854
		2.43793	4.26342			2.90451					2.94838			2.06162
		2.4365	4.2602			2.90369					2.94729			2.01067
		2.43555	4.25864			2.90288					2.9471			2.01067
		2.42986	4.25857			2.90261					2.9471			2.00787
		2.42884	4.25825			2.89786					2.94667			1.99734
		2.42868	4.25791			2.8972					2.94368			1.98967
		2.42845	4.25768			2.8972					2.94198			1.98858
		2.42401	4.25654			2.8972					2.94052			1.98478
		2.42328	4.25635			2.89397					2.94028			1.97992
		2.42312	4.2558			2.89276					2.93746			1.96633
		2.42094	4.25506			2.89075					2.93689			1.95635
		2.41845	4.25482			2.88754					2.9352			1.95453
		2.41814	4.25189			2.88355					2.93267			1.94625
		2.41661	4.25187			2.88275					2.93071			1.94574
		2.41659	4.25165			2.88116					2.93049			1.94164
		2.41641	4.25043			2.87799					2.92973			1.94164
		2.41465	4.25027			2.87641					2.92931			1.93401
		2.41257	4.248			2.87562					2.92917			1.90229
		2.41164	4.24574			2.87562					2.92848			1.88884
		2.40704	4.24461			2.87303					2.92513			1.88031
		2.40357	4.24235			2.87247					2.92402			1.87984
		2.40177	4.24161			2.87011					2.92333			1.86678
		2.40154	4.23618			2.86698					2.92263			1.86126
		2.40124	4.23608			2.85919					2.9218			1.85033
		2.40063	4.23553			2.85147					2.91931			1.84538
		2.39933	4.23517			2.84993					2.91627			1.84403
		2.39835	4.2345			2.8484					2.91572			1.84224
		2.39306	4.23421			2.84687					2.91243			1.8338
		2.39276	4.23413			2.83926					2.91215			1.82415
		2.39246	4.23327			2.83774					2.91188			1.81937
		2.39189	4.22877			2.83774					2.91188			1.81419
		2.39065	4.22782			2.83472					2.91078			1.8129
		2.38885	4.22605			2.83321					2.90958			1.79888
		2.38751	4.22489			2.82796					2.90914			1.78843
		2.38526	4.22419			2.82671					2.90859			1.76398
		2.38482	4.22284			2.82646					2.90778			1.75799
		2.38437	4.22066			2.82422					2.90614			1.75521
		2.38437	4.22013			2.82348					2.90369			1.75472
		2.38035	4.21835			2.81828					2.90304			1.7497
		2.37991	4.21651			2.81828					2.90206			1.74656
		2.37902	4.21548			2.8168					2.89936			1.73608
		2.37902	4.21532			2.81532					2.89882			1.72995
		2.37843	4.21459			2.81336					2.89801			1.72122
		2.37564	4.21377			2.81311					2.89789			1.71972
		2.37547	4.21374			2.80798					2.89738			1.71597
		2.37459	4.2135			2.80783					2.89639			1.70889
		2.37388	4.21295			2.80651					2.89397			1.69641
		2.37243	4.2123			2.80615					2.89236			1.68882
		2.37141	4.21209			2.80141					2.88914			1.68594
		2.37018	4.21022			2.80117					2.88914			1.68059
		2.36989	4.20979			2.79924					2.88914			1.67036
		2.36755	4.20935			2.79924					2.88823			1.65786
		2.36755	4.20898			2.7949					2.88674			1.65546
		2.36755	4.20732			2.79346					2.8864			1.64627
		2.36711	4.20544			2.79274					2.88594			1.64139
		2.36623	4.20504			2.79274					2.88594			1.62041
		2.36589	4.20479			2.79173					2.88488			1.6018
		2.36448	4.20279			2.79154					2.88435			1.57727
		2.36405	4.20272			2.78843					2.88389			1.56669
		2.36405	4.20204			2.787					2.88275			1.55274
		2.36387	4.20155			2.78676					2.88037			1.52262
		2.36318	4.20155			2.78629					2.87799			1.5208
		2.36085	4.20128			2.78486					2.87615			1.50412
		2.35753	4.20003			2.78486					2.87552			1.49762
		2.35748	4.1997			2.78486					2.87483			1.49735
		2.35731	4.19901			2.78344					2.87168			1.47097
		2.3571	4.19869			2.77988					2.86698			1.46762
		2.35681	4.1958			2.77776					2.86619			1.42781
		2.3558	4.19509			2.77682					2.86619			1.42565
		2.35537	4.19417			2.77494					2.86494			1.40095
		2.35493	4.1938			2.77353					2.86341			1.23501
		2.35479	4.19348			2.77159					2.86307			1.2314
		2.35407	4.19187			2.76652					2.86074			1.16398
		2.35192	4.19062			2.76512					2.85648			1.13096
		2.35106	4.18897			2.76234					2.85609			0.823852
		2.35049	4.18867			2.76025					2.85609
		2.34963	4.18867			2.75818					2.85609
		2.34934	4.18867			2.75679					2.85455
		2.34677	4.18846			2.75679					2.85401
		2.34308	4.18803			2.75472					2.85147
		2.3411	4.18598			2.75266					2.85086
		2.34102	4.18588			2.75083					2.8507
		2.33996	4.18577			2.74649					2.84993
		2.33714	4.18442			2.744					2.84959
		2.33489	4.1819			2.74309					2.8484
		2.33321	4.18008			2.74241					2.8484
		2.33111	4.17937			2.74173					2.8484
		2.32985	4.17687			2.74037					2.8484
		2.32923	4.17466			2.74003					2.84534
		2.32735	4.17316			2.73902					2.84458
		2.32693	4.17192			2.73429					2.84382
		2.32651	4.17107			2.73295					2.84382
		2.32408	4.16884			2.73295					2.84382
		2.32401	4.16392			2.73228					2.84268
		2.32028	4.16342			2.73093					2.84179
		2.31987	4.16304			2.7306					2.84153
		2.31863	4.16031			2.72692					2.84077
		2.31821	4.15928			2.72592					2.83926
		2.31629	4.15924			2.72381					2.83904
		2.31574	4.15505			2.72359					2.83825
		2.31368	4.15456			2.71894					2.83774
		2.31327	4.15412			2.71894					2.83623
		2.31327	4.15384			2.71894					2.83623
		2.31163	4.15084			2.71789					2.83623
		2.31082	4.15069			2.7163					2.83623
		2.31082	4.14992			2.7163					2.83604
		2.31054	4.14981			2.7163					2.83497
		2.31041	4.14797			2.71572					2.83495
		2.31	4.14743			2.71498					2.83271
		2.30959	4.14681			2.71367					2.83171
		2.30918	4.14661			2.71301					2.83096
		2.30837	4.14532			2.70973					2.83021
		2.30809	4.14358			2.70973					2.82931
		2.30755	4.14219			2.70842					2.82921
		2.30741	4.14186			2.70321					2.82908
		2.30714	4.14073			2.69932					2.82721
		2.30552	4.1404			2.69932					2.82572
		2.30268	4.14033			2.68775					2.82572
		2.30241	4.14018			2.68729					2.82522
		2.30227	4.13992			2.68712					2.82497
		2.30187	4.13923			2.68648					2.82422
		2.30106	4.13881			2.68484					2.82422
		2.30106	4.1373			2.68266					2.82373
		2.30037	4.13625			2.68097					2.82273
		2.29984	4.13578			2.67962					2.82224
		2.29971	4.13578			2.67886					2.82199
		2.29863	4.13562			2.67706					2.82199
		2.29853	4.13427			2.67299					2.82199
		2.29823	4.13415			2.67257					2.82162
		2.29542	4.13175			2.67048					2.82125
		2.29301	4.12874			2.67006					2.82082
		2.29121	4.12794			2.66881					2.81976
		2.29041	4.12694			2.66756					2.81976
		2.29035	4.12674			2.66715					2.81902
		2.29021	4.12574			2.66632					2.81865
		2.28875	4.12536			2.66569					2.81849
		2.28849	4.12492			2.66507					2.81765
		2.28782	4.12453			2.66507					2.81754
		2.28584	4.12451			2.65949					2.81754
		2.28584	4.11991			2.65887					2.81606
		2.28425	4.11877			2.65764					2.81459
		2.28425	4.11778			2.65764					2.81459
		2.28346	4.11748			2.65764					2.81326
		2.28346	4.11679			2.65641					2.81127
		2.28188	4.11482			2.65641					2.81091
		2.27951	4.11391			2.64686					2.81017
		2.27858	4.11306			2.64661					2.80895
		2.27755	4.11134			2.646					2.80798
		2.27637	4.11097			2.64539					2.80761
		2.27559	4.10989			2.64216					2.80711
		2.27559	4.10858			2.64175					2.807
		2.2748	4.10718			2.64054					2.80672
		2.27454	4.10421			2.64054					2.80651
		2.27386	4.10395			2.63934					2.80578
		2.27324	4.10394			2.63572					2.80578
		2.27257	4.10267			2.63212					2.80432
		2.27194	4.10228			2.62615					2.80389
		2.27168	4.1013			2.62259					2.8036
		2.2709	4.1007			2.61669					2.80214
		2.26856	4.1006			2.61317					2.80166
		2.26779	4.09914			2.61317					2.80141
		2.2674	4.0972			2.61247					2.80027
		2.26701	4.09647			2.61083					2.79996
		2.26624	4.09637			2.60908					2.79986
		2.26624	4.09554			2.60617					2.79972
		2.26546	4.09492			2.60501					2.79851
		2.26417	4.0936			2.60346					2.79761
		2.26372	4.09343			2.60153					2.79534
		2.26314	4.09269			2.59692					2.7949
		2.26276	4.09164			2.59635					2.79442
		2.2627	4.09004			2.59539					2.79418
		2.26237	4.08863			2.59491					2.79238
		2.26237	4.08863			2.59119					2.79154
		2.26237	4.08793			2.58777					2.78935
		2.26147	4.08725			2.58664					2.78843
		2.26083	4.08334			2.58626					2.78772
		2.26052	4.08205			2.58586					2.78772
		2.25929	4.08094			2.5855					2.787
		2.25831	4.0799			2.5838					2.787
		2.25776	4.07914			2.58352					2.78629
		2.25699	4.07847			2.57985					2.78486
		2.25648	4.078			2.57685					2.78372
		2.25648	4.07705			2.57647					2.78315
		2.25623	4.07648			2.57557					2.78272
		2.25585	4.076			2.57535					2.78249
		2.25546	4.07576			2.57423					2.78201
		2.25534	4.07376			2.57367					2.77953
		2.25432	4.07221			2.56976					2.77953
		2.25432	4.07136			2.56976					2.77861
		2.25348	4.07125			2.56865					2.77635
		2.25228	4.07032			2.56865					2.77606
		2.25203	4.06995			2.56754					2.77564
		2.2519	4.06875			2.56366					2.77541
		2.25165	4.06728			2.56311					2.77423
		2.25089	4.06722			2.55906					2.77325
		2.25089	4.06642			2.5587					2.77282
		2.25089	4.06642			2.5565					2.77118
		2.24836	4.06546			2.5565					2.77025
		2.24785	4.06406			2.55431					2.76976
		2.24748	4.06328			2.55103					2.76749
		2.24697	4.06259			2.54994					2.76721
		2.24659	4.06244			2.54831					2.76698
		2.24634	4.06188			2.54777					2.76652
		2.24609	4.06041			2.54723					2.76617
		2.24533	4.0601			2.5456					2.76582
		2.24521	4.05777			2.54344					2.76582
		2.24483	4.05619			2.54128					2.76512
		2.24483	4.05502			2.54056					2.76512
		2.24468	4.05127			2.53877					2.76512
		2.24276	4.05055			2.53805					2.76512
		2.24257	4.04872			2.53698					2.76512
		2.24257	4.04871			2.53591					2.76326
		2.24107	4.04423			2.52739					2.76268
		2.24032	4.04413			2.52316					2.76261
		2.23957	4.04326			2.51947					2.76095
		2.23919	4.04214			2.5179					2.76039
		2.23919	4.04097			2.51685					2.76025
		2.23882	4.04027			2.51372					2.75956
		2.23882	4.03948			2.51267					2.75818
		2.23867	4.03826			2.51129					2.75472
		2.23844	4.03711			2.51059					2.75266
		2.23837	4.03644			2.5061					2.75266
		2.23807	4.03494			2.50541					2.75266
		2.23721	4.03386			2.50438					2.75129
		2.23583	4.03364			2.50335					2.75094
		2.23574	4.03272			2.50335					2.75026
		2.23508	4.03148			2.50232					2.74991
		2.23508	4.03114			2.50129					2.74946
		2.23483	4.03114			2.50129					2.74854
		2.23434	4.03069			2.49821					2.74835
		2.23409	4.03059			2.4977					2.74781
		2.23255	4.03051			2.49616					2.74772
		2.23211	4.02978			2.49463					2.74763
		2.23211	4.02978			2.4931					2.74718
		2.23211	4.0296			2.4931					2.74672
		2.23136	4.0283			2.4931					2.74627
		2.23062	4.02797			2.4926					2.74581
		2.23062	4.02723			2.49209					2.74513
		2.23044	4.02677			2.49209					2.74513
		2.23025	4.02657			2.49175					2.74513
		2.2284	4.02596			2.49094					2.74513
		2.22822	4.02591			2.48803					2.74479
		2.22781	4.02437			2.48702					2.74479
		2.22751	4.02411			2.48702					2.74445
		2.22744	4.02226			2.48601					2.74422
		2.22545	4.02037			2.485					2.74377
		2.22422	4.01988			2.48399					2.74309
		2.22398	4.01955			2.48379					2.74309
		2.22177	4.01899			2.48298					2.74263
		2.22163	4.01364			2.48231					2.74241
		2.22153	4.01346			2.48097					2.74037
		2.22109	4.01297			2.48097					2.73986
		2.22104	4.01186			2.47897					2.73834
		2.22031	4.01142			2.47847					2.73812
		2.21982	4.01097			2.47764					2.73767
		2.21958	4.01055			2.47697					2.73733
		2.21848	4.01009			2.47572					2.73733
		2.21739	4.01001			2.47265					2.73654
		2.21642	4.00783			2.47249					2.73631
		2.21593	4.0052			2.47199					2.73631
		2.21593	4.00467			2.4705					2.73564
		2.21496	4.00384			2.47001					2.73497
		2.21496	4.00361			2.46902					2.73439
		2.21484	4.00277			2.46803					2.73328
		2.21375	4.00229			2.46704					2.73295
		2.2136	4.00158			2.46605					2.73261
		2.21302	4.00108			2.46546					2.73228
		2.21259	4.00063			2.46422					2.73194
		2.21254	4.00025			2.46212					2.73093
		2.2123	3.99704			2.46212					2.73093
		2.21206	3.99686			2.46212					2.73093
		2.21194	3.99601			2.46016					2.73049
		2.21031	3.99601			2.46016					2.72959
		2.20977	3.99579			2.45869					2.72959
		2.20868	3.99496			2.4582					2.72892
		2.20868	3.99357			2.4582					2.72825
		2.20724	3.99357			2.45625					2.72825
		2.20724	3.992			2.45527					2.72825
		2.207	3.99136			2.45488					2.72759
		2.20652	3.99048			2.4543					2.72725
		2.20628	3.98732			2.4543					2.72716
		2.2058	3.98697			2.45236					2.72711
		2.20473	3.98674			2.45139					2.72658
		2.20457	3.98652			2.45139					2.72359
		2.20455	3.98616			2.44945					2.72292
		2.20419	3.98602			2.44849					2.72159
		2.20408	3.98572			2.44752					2.72159
		2.20365	3.98521			2.44752					2.72027
		2.20293	3.98449			2.44752					2.72027
		2.20107	3.98421			2.44656					2.71961
		2.20043	3.98156			2.44399					2.71909
		2.20007	3.98057			2.44367					2.71894
		2.199	3.97973			2.44271					2.7185
		2.199	3.9787			2.44239					2.71696
		2.19865	3.97699			2.4408					2.7163
		2.19865	3.97667			2.43857					2.71597
		2.19865	3.97644			2.43603					2.71546
		2.19829	3.97642			2.43507					2.71536
		2.19822	3.97585			2.43318					2.71498
		2.19651	3.97537			2.43318					2.71498
		2.19509	3.97532			2.43223					2.71301
		2.19486	3.97528			2.43223					2.71235
		2.19474	3.97493			2.43034					2.71183
		2.19421	3.97479			2.42939					2.7117
		2.19368	3.97465			2.42586					2.71052
		2.19273	3.97403			2.42515					2.71039
		2.19226	3.97186			2.425					2.71039
		2.19196	3.97186			2.42437					2.71039
		2.19156	3.97033			2.42047					2.70973
		2.18885	3.96974			2.42047					2.70947
		2.18796	3.96846			2.41969					2.70921
		2.18768	3.96761			2.41628					2.7081
		2.18751	3.96623			2.41628					2.7079
		2.18698	3.96587			2.41535					2.70755
		2.18663	3.96575			2.41535					2.70712
		2.18593	3.96507			2.41442					2.70668
		2.18583	3.96423			2.41442					2.70637
		2.18481	3.9632			2.41349					2.70625
		2.18481	3.96206			2.41349					2.70581
		2.18453	3.9617			2.41257					2.70484
		2.18453	3.96085			2.41164					2.70451
		2.18418	3.96046			2.41072					2.70343
		2.18355	3.95961			2.40934					2.70321
		2.18348	3.95879			2.40888					2.70321
		2.1833	3.95783			2.40869					2.70321
		2.18313	3.95704			2.40612					2.70243
		2.18289	3.95699			2.40612					2.70211
		2.18273	3.95491			2.4052					2.70191
		2.18243	3.95414			2.40474					2.70191
		2.18173	3.95414			2.40306					2.70148
		2.18145	3.95414			2.39972					2.70148
		2.18103	3.95354			2.39972					2.70062
		2.17987	3.95325			2.3988					2.69992
		2.17964	3.95314			2.3988					2.69867
		2.17843	3.95307			2.39608					2.69829
		2.17825	3.95269			2.3954					2.69803
		2.17721	3.95202			2.39427					2.69803
		2.17534	3.95064			2.39336					2.69674
		2.17513	3.94982			2.38392					2.69674
		2.1741	3.94941			2.3808					2.69609
		2.17375	3.94807			2.38004					2.69596
		2.17306	3.94797			2.37636					2.69563
		2.17299	3.94623			2.37592					2.69545
		2.17203	3.94522			2.37547					2.69545
		2.17134	3.94416			2.37547					2.69545
		2.17117	3.94375			2.37459					2.6948
		2.16973	3.9432			2.37415					2.6933
		2.16905	3.94303			2.37194					2.69288
		2.1679	3.94296			2.37106					2.69223
		2.16756	3.94267			2.37062					2.69159
		2.16722	3.94246			2.37018					2.69143
		2.16722	3.94223			2.37018					2.69117
		2.16631	3.94196			2.3693					2.69117
		2.16591	3.93864			2.36842					2.69031
		2.16585	3.93838			2.36755					2.69018
		2.16312	3.93797			2.3658					2.68985
		2.16278	3.93674			2.36492					2.68839
		2.16244	3.93568			2.36434					2.68839
		2.16186	3.9351			2.36405					2.68839
		2.16108	3.93466			2.36318					2.6883
		2.16074	3.93447			2.36143					2.68818
		2.15949	3.93269			2.36143					2.68733
		2.15938	3.9324			2.36056					2.68712
		2.15836	3.93183			2.35883					2.68712
		2.15807	3.93183			2.35883					2.68648
		2.15701	3.92982			2.35537					2.68584
		2.15701	3.92919			2.3545					2.6852
		2.15701	3.92903			2.35335					2.6852
		2.15667	3.92845			2.35278					2.68457
		2.15634	3.92816			2.35235					2.68393
		2.15577	3.92731			2.35192					2.68393
		2.15566	3.92694			2.35192					2.68351
		2.15526	3.92637			2.35106					2.68351
		2.15499	3.92499			2.34897					2.6833
		2.15397	3.9235			2.34763					2.683
		2.15364	3.92329			2.34677					2.68266
		2.15296	3.92157			2.34592					2.68139
		2.15263	3.92142			2.34336					2.68139
		2.1521	3.92095			2.34336					2.68034
		2.15162	3.91965			2.34166					2.68013
		2.15028	3.91775			2.33996					2.68013
		2.14972	3.91548			2.33912					2.6795
		2.14961	3.91513			2.33574					2.67865
		2.14961	3.91402			2.33531					2.67697
		2.14927	3.91402			2.33489					2.67634
		2.14916	3.91338			2.33321					2.67634
		2.14827	3.91177			2.33153					2.67634
		2.14782	3.91135			2.32985					2.67544
		2.14693	3.91011			2.32902					2.67508
		2.14693	3.9098			2.32818					2.67508
		2.14693	3.90922			2.32609					2.67508
		2.14593	3.90842			2.32568					2.67508
		2.1456	3.9081			2.32568					2.67466
		2.14427	3.90762			2.32484					2.67445
		2.14405	3.90643			2.32235					2.67437
		2.14394	3.90635			2.32069					2.674
		2.14294	3.90524			2.31904					2.67382
		2.14194	3.90524			2.31904					2.67257
		2.14178	3.90524			2.31904					2.67194
		2.14128	3.90469			2.31904					2.67131
		2.14095	3.90444			2.31739					2.67006
		2.14095	3.90301			2.31245					2.6684
		2.14095	3.90238			2.31199					2.66785
		2.14089	3.90222			2.31163					2.66673
		2.13929	3.9019			2.31123					2.66632
		2.13896	3.90161			2.31					2.66632
		2.1383	3.90107			2.30837					2.66632
		2.13808	3.90017			2.30674					2.66549
		2.13774	3.89989			2.3043					2.66476
		2.13764	3.89969			2.30349					2.66445
		2.13698	3.89872			2.30268					2.66418
		2.13664	3.8985			2.30268					2.66321
		2.13616	3.89847			2.29984					2.663
		2.13413	3.89732			2.29542					2.6629
		2.13369	3.89693			2.29542					2.66259
		2.13304	3.89653			2.29542					2.66011
		2.13304	3.89653			2.29435					2.65887
		2.13107	3.89496			2.29141					2.65826
		2.13107	3.89406			2.28902					2.65764
		2.13042	3.89339			2.28743					2.6569
		2.12977	3.8928			2.28584					2.65665
		2.12977	3.89266			2.28504					2.65641
		2.12977	3.89151			2.28504					2.65641
		2.12846	3.89148			2.28346					2.65641
		2.1283	3.89137			2.28267					2.65579
		2.12781	3.88869			2.28188					2.65518
		2.12781	3.88826			2.27912					2.65518
		2.12781	3.88702			2.27794					2.65518
		2.12651	3.88661			2.27559					2.65518
		2.12618	3.88473			2.2748					2.65456
		2.12607	3.8846			2.27246					2.65426
		2.12569	3.8835			2.26934					2.6536
		2.12553	3.88298			2.26787					2.65231
		2.12499	3.88232			2.26779					2.65199
		2.12456	3.88215			2.26732					2.6515
		2.12359	3.88122			2.26624					2.65097
		2.12326	3.88076			2.26546					2.65027
		2.12261	3.88043			2.26469					2.64997
		2.12197	3.87936			2.26392					2.64966
		2.12132	3.87901			2.26392					2.64881
		2.12078	3.87878			2.26237					2.64844
		2.12067	3.8787			2.25929					2.64824
		2.11938	3.87782			2.25699					2.64807
		2.11858	3.87704			2.25623					2.64722
		2.11717	3.87689			2.25546					2.64696
		2.11688	3.87683			2.25279					2.64539
		2.1166	3.87671			2.24785					2.64539
		2.11649	3.87634			2.2471					2.64499
		2.11617	3.87502			2.24559					2.64479
		2.11617	3.87473			2.24483					2.64479
		2.11595	3.87473			2.24383					2.64418
		2.11585	3.87358			2.24257					2.64418
		2.11572	3.87319			2.24032					2.64394
		2.11553	3.87275			2.23844					2.64383
		2.11424	3.8721			2.23807					2.64357
		2.11396	3.8718			2.23732					2.64327
		2.11392	3.8691			2.23285					2.64297
		2.1136	3.86783			2.23161					2.64135
		2.1135	3.86602			2.23062					2.64115
		2.11296	3.86506			2.22988					2.64054
		2.11254	3.86478			2.22914					2.64054
		2.11245	3.86446			2.22914					2.64034
		2.11245	3.86228			2.22815					2.63934
		2.11105	3.86137			2.22692					2.63934
		2.11041	3.86055			2.22582					2.63893
		2.11041	3.85946			2.22471					2.63873
		2.11016	3.8587			2.22297					2.63837
		2.10961	3.8587			2.22068					2.63837
		2.10914	3.85845			2.21739					2.63822
		2.10914	3.85676			2.21302					2.63773
		2.10871	3.85643			2.21302					2.63753
		2.1085	3.85617			2.21302					2.63692
		2.1085	3.8553			2.2123					2.6368
		2.10818	3.85399			2.2123					2.63632
		2.10787	3.85379			2.21157					2.63492
		2.10748	3.85335			2.21085					2.63482
		2.10691	3.85281			2.20941					2.63476
		2.1066	3.85191			2.20868					2.63435
		2.10649	3.85116			2.2058					2.63392
		2.10565	3.85018			2.20509					2.63362
		2.10533	3.85016			2.20509					2.63332
		2.10495	3.84816			2.20258					2.63312
		2.10432	3.84816			2.2015					2.63252
		2.10375	3.84741			2.2015					2.63227
		2.10318	3.84551			2.19889					2.63212
		2.1028	3.8445			2.19829					2.63212
		2.10267	3.84405			2.19794					2.63013
		2.10154	3.84334			2.1958					2.62907
		2.1007	3.84334			2.19332					2.62854
		2.10067	3.84325			2.19297					2.6282
		2.10049	3.84293			2.19226					2.62734
		2.09997	3.84293			2.19191					2.62734
		2.09965	3.83922			2.19191					2.62615
		2.0984	3.83877			2.19156					2.62457
		2.09819	3.83847			2.19156					2.62443
		2.09756	3.83847			2.19085					2.62417
		2.09589	3.83792			2.19014					2.62378
		2.09564	3.83736			2.18874					2.62378
		2.09526	3.83514			2.18698					2.62319
		2.09517	3.83357			2.18593					2.62319
		2.09433	3.83293			2.18453					2.62299
		2.09414	3.83274			2.18369					2.62278
		2.09413	3.83256			2.18243					2.62259
		2.09339	3.83183			2.18034					2.62259
		2.09339	3.83148			2.18034					2.62259
		2.09308	3.83109			2.17964					2.62212
		2.09298	3.83082			2.17964					2.622
		2.09256	3.82962			2.1779					2.62141
		2.09214	3.82962			2.17756					2.62141
		2.09214	3.82928			2.17617					2.62102
		2.09214	3.82766			2.1741					2.62082
		2.09165	3.82766			2.17134					2.62023
		2.09137	3.82742			2.16928					2.61905
		2.09121	3.82474			2.16893					2.61905
		2.09107	3.82428			2.16859					2.61905
		2.09059	3.8234			2.16859					2.61826
		2.09059	3.82303			2.1679					2.61814
		2.09028	3.82303			2.16722					2.61787
		2.08988	3.8226			2.16585					2.61787
		2.08987	3.82036			2.16585					2.61669
		2.08966	3.81903			2.16585					2.61669
		2.08966	3.81898			2.16585					2.6165
		2.08888	3.81836			2.16585					2.6161
		2.08842	3.81703			2.16471					2.6161
		2.08821	3.81649			2.1638					2.61493
		2.08693	3.81624			2.16312					2.61493
		2.08674	3.81562			2.16244					2.61447
		2.08642	3.81475			2.15904					2.61422
		2.08533	3.81432			2.15904					2.61395
		2.08286	3.81412			2.15634					2.61376
		2.08102	3.81107			2.15431					2.61376
		2.08077	3.81079			2.15296					2.61346
		2.08067	3.81015			2.15095					2.61317
		2.08061	3.80901			2.15061					2.61296
		2.0804	3.8085			2.14894					2.61278
		2.0801	3.80784			2.14693					2.61219
		2.08	3.80651			2.1436					2.61161
		2.07959	3.80542			2.1436					2.61036
		2.07918	3.80505			2.14294					2.60966
		2.07898	3.80497			2.14272					2.6092
		2.07883	3.80354			2.14228					2.60879
		2.07826	3.80334			2.14228					2.60879
		2.07765	3.80225			2.14161					2.6085
		2.07765	3.80163			2.14117					2.6085
		2.07734	3.80011			2.14029					2.60791
		2.07704	3.79887			2.13963					2.60733
		2.07653	3.79828			2.136					2.60733
		2.07647	3.79729			2.13435					2.60559
		2.0743	3.79622			2.13337					2.60501
		2.0743	3.79622			2.13304					2.60501
		2.07414	3.79603			2.13173					2.60462
		2.07369	3.795			2.13042					2.60443
		2.07369	3.79461			2.12911					2.60423
		2.07328	3.79447			2.12859					2.60423
		2.07247	3.79415			2.12716					2.60315
		2.07126	3.79394			2.12586					2.60308
		2.07106	3.79358			2.12586					2.60308
		2.07096	3.79348			2.12586					2.60269
		2.07065	3.79318			2.12326					2.60269
		2.07065	3.79314			2.12164					2.60153
		2.07005	3.79298			2.12148					2.60115
		2.06993	3.79217			2.12132					2.60038
		2.06854	3.79147			2.12019					2.60038
		2.06824	3.79076			2.12003					2.60038
		2.06811	3.78955			2.11938					2.60038
		2.06793	3.78871			2.11874					2.60038
		2.06769	3.78865			2.11745					2.59865
		2.06733	3.78845			2.11617					2.59807
		2.06703	3.78822			2.11553					2.59807
		2.06673	3.78804			2.11296					2.59807
		2.06643	3.7878			2.11105					2.59692
		2.06552	3.78689			2.10914					2.59673
		2.06516	3.78654			2.1066					2.5961
		2.06482	3.78654			2.1047					2.5952
		2.06422	3.78654			2.09589					2.59463
		2.06372	3.78616			2.09152					2.59405
		2.06359	3.78513			2.08904					2.59405
		2.06342	3.78397			2.08904					2.59386
		2.06282	3.78357			2.08471					2.59348
		2.06162	3.78286			2.08348					2.59302
		2.06162	3.78125			2.08286					2.59234
		2.06122	3.78104			2.08255					2.59234
		2.06114	3.77929			2.08194					2.59157
		2.06058	3.77871			2.07796					2.59119
		2.06043	3.77864			2.07734					2.59091
		2.06013	3.77864			2.07734					2.59062
		2.05864	3.77815			2.07673					2.59005
		2.05864	3.77815			2.07658					2.59005
		2.05804	3.77773			2.07551					2.58967
		2.05685	3.7762			2.07551					2.58891
		2.05685	3.77526			2.0749					2.58891
		2.05685	3.77398			2.07478					2.58868
		2.05655	3.77376			2.0743					2.58702
		2.05636	3.77294			2.07369					2.58664
		2.05566	3.7727			2.07308					2.58573
		2.05557	3.77122			2.07308					2.5855
		2.05551	3.77052			2.07126					2.5855
		2.05418	3.76983			2.07035					2.5855
		2.05408	3.7692			2.06965					2.58399
		2.05403	3.76865			2.06884					2.5838
		2.05348	3.76777			2.06884					2.58286
		2.05329	3.76708			2.06854					2.58267
		2.05309	3.76545			2.06703					2.58075
		2.05309	3.76462			2.06643					2.58069
		2.05299	3.76453			2.06522					2.57928
		2.05191	3.76394			2.06462					2.57872
		2.05181	3.76383			2.06162					2.57872
		2.05151	3.76296			2.06162					2.57816
		2.05151	3.76296			2.06043					2.57816
		2.05092	3.76228			2.05983					2.57797
		2.05053	3.76159			2.05923					2.5776
		2.04994	3.75977			2.05824					2.5776
		2.04994	3.75954			2.05625					2.57703
		2.04974	3.75954			2.0527					2.57647
		2.04904	3.759			2.0524					2.57647
		2.04856	3.75852			2.05151					2.57647
		2.04856	3.75836			2.05033					2.57637
		2.04768	3.75822			2.04974					2.57591
		2.04739	3.75795			2.04915					2.57557
		2.04709	3.75638			2.04739					2.57479
		2.04651	3.75638			2.04621					2.57367
		2.04592	3.75586			2.04563					2.57311
		2.04592	3.75586			2.04533					2.57311
		2.04553	3.75545			2.04504					2.57255
		2.04504	3.75525			2.04446					2.57088
		2.04504	3.7549			2.04124					2.57032
		2.04504	3.75467			2.04095					2.56976
		2.04475	3.75342			2.04037					2.56976
		2.04446	3.75274			2.03862					2.56939
		2.04387	3.7526			2.03833					2.56939
		2.04365	3.75235			2.03804					2.56932
		2.04342	3.75206			2.03457					2.56921
		2.04329	3.75083			2.03428					2.56865
		2.04329	3.75057			2.03341					2.56754
		2.04241	3.74962			2.03312					2.56643
		2.04212	3.74855			2.03283					2.56606
		2.04153	3.74823			2.03197					2.56587
		2.04137	3.74801			2.03183					2.56532
		2.04017	3.74733			2.03053					2.56513
		2.04008	3.74618			2.02996					2.56504
		2.03979	3.74531			2.02957					2.56476
		2.03979	3.74495			2.02938					2.56421
		2.03979	3.74481			2.02938					2.56421
		2.03862	3.74451			2.02824					2.56311
		2.03862	3.74431			2.02824					2.56255
		2.03804	3.74373			2.02785					2.56222
		2.03804	3.74359			2.02709					2.562
		2.03746	3.7429			2.02709					2.56145
		2.03736	3.74158			2.0248					2.5609
		2.03717	3.74005			2.02366					2.5609
		2.03688	3.73978			2.02252					2.56035
		2.03688	3.739			2.02196					2.5598
		2.03659	3.73839			2.0177					2.5598
		2.03614	3.73801			2.01742					2.5598
		2.03592	3.73561			2.01629					2.55925
		2.03584	3.735			2.01573					2.55925
		2.03457	3.73488			2.01573					2.55906
		2.03389	3.73428			2.01516					2.55842
		2.0338	3.73386			2.01376					2.55833
		2.0336	3.73376			2.01301					2.5576
		2.03341	3.73369			2.01235					2.5576
		2.03341	3.73307			2.01179					2.5565
		2.0333	3.73249			2.01179					2.5565
		2.03255	3.7313			2.01179					2.5565
		2.03255	3.72931			2.00787					2.55509
		2.03226	3.72852			2.00731					2.55504
		2.03226	3.72837			2.00676					2.55467
		2.03207	3.72809			2.00564					2.55431
		2.03197	3.72535			2.00564					2.55431
		2.03168	3.72323			2.00564					2.55394
		2.03168	3.7222			2.00453					2.55371
		2.03152	3.72174			2.00342					2.55321
		2.03139	3.72141			2.00176					2.55303
		2.03053	3.72043			2.00157					2.55285
		2.03053	3.72029			2.0001					2.55267
		2.02967	3.7201			1.99789					2.55212
		2.02881	3.71998			1.99789					2.552
		2.02881	3.7199			1.99487					2.55103
		2.02852	3.7182			1.99459					2.55103
		2.02812	3.71748			1.99459					2.55103
		2.02766	3.71748			1.9935					2.55103
		2.02766	3.71748			1.99331					2.55049
		2.02709	3.71748			1.99295					2.54922
		2.0268	3.71679			1.99173					2.54886
		2.02675	3.71618			1.99131					2.54849
		2.02623	3.71599			1.99131					2.54777
		2.02595	3.7157			1.99131					2.54723
		2.02499	3.71553			1.99022					2.54723
		2.0248	3.71553			1.98994					2.54723
		2.02423	3.71535			1.98804					2.54668
		2.02404	3.71531			1.98695					2.54632
		2.02366	3.71499			1.98641					2.5456
		2.02366	3.71422			1.98641					2.54506
		2.02338	3.7139			1.98505					2.54467
		2.02309	3.71319			1.98154					2.54452
		2.02224	3.71314			1.981					2.54398
		2.02224	3.71308			1.97885					2.54326
		2.0222	3.71211			1.97813					2.54317
		2.02196	3.71117			1.9751					2.54302
		2.02167	3.71079			1.97296					2.5429
		2.02158	3.71051			1.97243					2.54236
		2.02139	3.71046			1.97136					2.54236
		2.02082	3.70968			1.96871					2.54193
		2.02072	3.70756			1.96818					2.54128
		2.02015	3.70709			1.96765					2.54074
		2.02014	3.70612			1.96712					2.54063
		2.01983	3.70545			1.96606					2.5402
		2.0198	3.70483			1.9629					2.54002
		2.01946	3.70425			1.96159					2.53913
		2.01912	3.70387			1.96132					2.5377
		2.01912	3.70194			1.96115					2.53752
		2.01883	3.70194			1.9587					2.53752
		2.01855	3.70029			1.95818					2.53725
		2.01833	3.70001			1.95661					2.53644
		2.01817	3.6987			1.95453					2.53604
		2.01805	3.69809			1.95245					2.53555
		2.01799	3.69809			1.9509					2.53537
		2.01774	3.69809			1.94883					2.53484
		2.01742	3.69713			1.9478					2.53484
		2.01742	3.69585			1.9478					2.53451
		2.01714	3.69494			1.94677					2.53377
		2.01686	3.69378			1.94677					2.53377
		2.01686	3.6933			1.94574					2.53377
		2.01667	3.69317			1.94574					2.53301
		2.01629	3.69298			1.94481					2.5327
		2.0161	3.69256			1.94394					2.5327
		2.01601	3.69235			1.94317					2.5327
		2.01544	3.69207			1.9424					2.5327
		2.0146	3.69171			1.93857					2.53235
		2.0146	3.69044			1.93857					2.53217
		2.0146	3.69015			1.93807					2.53164
		2.0146	3.68949			1.93705					2.53137
		2.01404	3.68745			1.93705					2.53128
		2.01347	3.68727			1.93485					2.53103
		2.01347	3.68664			1.93451					2.53057
		2.01347	3.68556			1.93451					2.53004
		2.01336	3.68309			1.93401					2.52951
		2.01329	3.68285			1.93401					2.52951
		2.01291	3.68222			1.93097					2.52845
		2.01275	3.68182			1.92695					2.52739
		2.01254	3.68124			1.92645					2.52739
		2.01235	3.68054			1.92595					2.52703
		2.01151	3.67937			1.92495					2.52686
		2.01145	3.67861			1.92445					2.52686
		2.01123	3.67626			1.92445					2.52633
		2.01123	3.67426			1.92395					2.52633
		2.01085	3.67271			1.92345					2.52633
		2.01029	3.67265			1.92146					2.52597
		2.00983	3.67212			1.91906					2.5258
		2.00843	3.67091			1.91897					2.52492
		2.00821	3.67005			1.91848					2.52474
		2.00806	3.66972			1.91798					2.52463
		2.00754	3.66935			1.91625					2.52351
		2.0075	3.66935			1.916					2.52316
		2.00731	3.6691			1.916					2.52316
		2.00731	3.66848			1.916					2.52301
		2.00704	3.66752			1.91477					2.52263
		2.00704	3.66563			1.91452					2.52245
		2.00683	3.66554			1.91452					2.52184
		2.00676	3.66489			1.91354					2.52158
		2.00564	3.66415			1.91206					2.52135
		2.00564	3.66371			1.91181					2.52105
		2.00552	3.66276			1.91157					2.52021
		2.00542	3.66267			1.91108					2.51895
		2.00536	3.66203			1.91059					2.51842
		2.00523	3.66199			1.90667					2.51825
		2.00509	3.66177			1.90594					2.51816
		2.00453	3.66119			1.90497					2.5179
		2.00453	3.66027			1.90497					2.5179
		2.00453	3.65861			1.90424					2.5179
		2.00439	3.65799			1.90375					2.5179
		2.00435	3.65677			1.90217					2.5172
		2.00409	3.65493			1.90133					2.51717
		2.00405	3.65467			1.89987					2.51711
		2.00342	3.65364			1.89794					2.51685
		2.00194	3.65355			1.8977					2.5156
		2.00176	3.6531			1.89746					2.51406
		2.00139	3.6531			1.89638					2.51372
		2.0012	3.65188			1.89489					2.51372
		2.0012	3.65153			1.89361					2.51233
		2.0012	3.65106			1.89338					2.51226
		2.00102	3.64944			1.89314					2.51163
		2.00065	3.64901			1.89314					2.51163
		2.00056	3.64865			1.89122					2.51163
		2.0001	3.64823			1.89074					2.51071
		2.0001	3.64701			1.89074					2.51059
		1.99899	3.64598			1.89027					2.51059
		1.99888	3.6458			1.88979					2.51059
		1.99807	3.6454			1.88884					2.51007
		1.99789	3.64528			1.88741					2.50955
		1.99778	3.64362			1.88646					2.50955
		1.99771	3.64308			1.88634					2.50909
		1.99771	3.64114			1.88362					2.50852
		1.99762	3.64106			1.88267					2.50852
		1.99756	3.64067			1.88173					2.50837
		1.99701	3.63946			1.88078					2.50817
		1.99697	3.63936			1.88031					2.50769
		1.99651	3.63856			1.8789					2.50748
		1.99624	3.63843			1.87749					2.50748
		1.99624	3.63776			1.87749					2.50731
		1.99624	3.63773			1.87597					2.50679
		1.9961	3.63745			1.87398					2.50644
		1.99569	3.63702			1.87375					2.50644
		1.99569	3.63676			1.87328					2.50541
		1.99532	3.6366			1.87049					2.50541
		1.99514	3.63616			1.8691					2.50541
		1.99514	3.63568			1.86725					2.50541
		1.99377	3.63568			1.86725					2.505
		1.99317	3.63513			1.86494					2.50489
		1.99267	3.63496			1.86494					2.50438
		1.9924	3.63465			1.86034					2.50403
		1.9924	3.63436			1.85943					2.50335
		1.99207	3.63345			1.85874					2.50335
		1.99158	3.63317			1.85737					2.503
		1.99158	3.63264			1.85691					2.50283
		1.99131	3.63257			1.85578					2.50114
		1.99082	3.6324			1.85578					2.50088
		1.99076	3.63227			1.85532					2.5006
		1.99049	3.63189			1.85509					2.5006
		1.99022	3.63137			1.85373					2.50026
		1.99022	3.63137			1.85124					2.50026
		1.99008	3.63086			1.85124					2.49975
		1.98931	3.63066			1.85033					2.49975
		1.9892	3.63048			1.85033					2.49924
		1.98907	3.62899			1.85033					2.49924
		1.98804	3.62878			1.84988					2.49872
		1.98786	3.6284			1.84763					2.49821
		1.98695	3.6284			1.84718					2.49821
		1.98686	3.6278			1.84583					2.49821
		1.98668	3.62698			1.84508					2.49806
		1.98654	3.62628			1.84403					2.4977
		1.98627	3.62602			1.84381					2.4976
		1.98587	3.62543			1.84224					2.49719
		1.98587	3.62513			1.8418					2.49706
		1.98532	3.62506			1.8409					2.49514
		1.98532	3.6248			1.83957					2.49425
		1.98478	3.6246			1.83868					2.49412
		1.98478	3.62424			1.83779					2.49412
		1.9846	3.62424			1.83646					2.49412
		1.98451	3.62306			1.83468					2.49412
		1.98446	3.62272			1.83446					2.49351
		1.98432	3.62188			1.83424					2.4931
		1.98424	3.6207			1.83424					2.49277
		1.98424	3.6207			1.83071					2.49277
		1.98404	3.6207			1.82984					2.49209
		1.98388	3.61952			1.82896					2.49209
		1.98384	3.61843			1.82896					2.49107
		1.9837	3.61752			1.82808					2.49056
		1.98336	3.61717			1.82589					2.49056
		1.98316	3.61717			1.82502					2.49006
		1.98277	3.61717			1.82458					2.48955
		1.98262	3.61717			1.82371					2.48854
		1.98255	3.61717			1.82371					2.48854
		1.98244	3.61628			1.8185					2.48823
		1.98235	3.61599			1.81829					2.48803
		1.98212	3.61599			1.81764					2.48769
		1.98181	3.61599			1.81764					2.48752
		1.98154	3.61533			1.81656					2.48752
		1.98046	3.61508			1.81462					2.48752
		1.97992	3.61435			1.81441					2.48702
		1.97982	3.61365			1.81419					2.48702
		1.97979	3.61365			1.81312					2.48702
		1.97957	3.61248			1.81247					2.48702
		1.97939	3.61119			1.81162					2.48702
		1.97858	3.61089			1.81076					2.48651
		1.97778	3.61084			1.8099					2.48601
		1.9776	3.61053			1.80862					2.48584
		1.97751	3.61014			1.80692					2.4855
		1.97742	3.61014			1.80522					2.48533
		1.97724	3.61014			1.80522					2.485
		1.97724	3.60881			1.80289					2.485
		1.97682	3.60874			1.80225					2.48442
		1.97649	3.60874			1.80141					2.48433
		1.97617	3.60874			1.7993					2.48433
		1.97617	3.60864			1.79888					2.48365
		1.97577	3.60781			1.79468					2.48349
		1.97563	3.60665			1.79385					2.48345
		1.97545	3.60665			1.79301					2.48332
		1.97537	3.60595			1.79301					2.48332
		1.97537	3.60386			1.79155					2.48298
		1.9751	3.6029			1.78968					2.48298
		1.9751	3.60162			1.78823					2.48198
		1.97456	3.60143			1.78512					2.48164
		1.9736	3.60108			1.78471					2.4814
		1.97325	3.60108			1.78471					2.48131
		1.9731	3.60039			1.7843					2.48097
		1.97243	3.60033			1.78245					2.48047
		1.97243	3.59912			1.78183					2.48022
		1.97199	3.59797			1.78101					2.48017
		1.9719	3.59748			1.78019					2.48017
		1.97172	3.59739			1.77937					2.4798
		1.97158	3.59739			1.77692					2.47947
		1.97037	3.59728			1.77488					2.47941
		1.96945	3.59693			1.77203					2.47914
		1.96924	3.59624			1.77122					2.47897
		1.96916	3.5959			1.76961					2.47847
		1.96871	3.59581			1.7692					2.47837
		1.96858	3.59509			1.76799					2.47697
		1.96818	3.59452			1.76759					2.47622
		1.96818	3.59405			1.76398					2.47597
		1.96818	3.59395			1.76171					2.47597
		1.968	3.59383			1.76064					2.47531
		1.96791	3.59366			1.75998					2.47497
		1.96776	3.59349			1.75879					2.47398
		1.96752	3.5928			1.7568					2.47348
		1.96712	3.59155			1.75535					2.47323
		1.96712	3.58986			1.75048					2.47298
		1.96633	3.58937			1.75009					2.47298
		1.96606	3.58937			1.75009					2.47298
		1.9658	3.58883			1.7497					2.47249
		1.96554	3.58848			1.7493					2.47199
		1.96542	3.58766			1.74793					2.47149
		1.96474	3.58681			1.74578					2.471
		1.96425	3.58595			1.74539					2.471
		1.96409	3.58579			1.74266					2.471
		1.96395	3.58535			1.74266					2.471
		1.96369	3.5851			1.74266					2.47067
		1.96343	3.58279			1.74266					2.4705
		1.96343	3.58268			1.74033					2.4705
		1.96343	3.58255			1.73917					2.4702
		1.96343	3.58198			1.73686					2.46981
		1.9629	3.58028			1.73686					2.46935
		1.9629	3.57915			1.73634					2.46902
		1.9626	3.57848			1.7357					2.46869
		1.96237	3.5784			1.73416					2.46836
		1.96237	3.57746			1.73339					2.46803
		1.96237	3.57746			1.7311					2.46753
		1.96185	3.57746			1.7311					2.46704
		1.96142	3.57712			1.73071					2.46664
		1.96132	3.57704			1.72995					2.46655
		1.96132	3.57608			1.72671					2.46645
		1.9608	3.57577			1.72538					2.46605
		1.96069	3.57577			1.72349					2.46605
		1.9599	3.57529			1.71784					2.46585
		1.95975	3.57514			1.71746					2.46457
		1.95975	3.57465			1.71447					2.46457
		1.95897	3.5724			1.70797					2.46359
		1.9587	3.57212			1.70594					2.4631
		1.95814	3.57135			1.70483					2.46114
		1.95766	3.57086			1.70373					2.46089
		1.95753	3.57039			1.70189					2.46016
		1.95696	3.56863			1.70171					2.45918
		1.95679	3.56793			1.69896					2.45869
		1.95588	3.56793			1.69787					2.45869
		1.95557	3.56793			1.69732					2.45859
		1.95531	3.56737			1.6946					2.45853
		1.95505	3.56737			1.69405					2.458
		1.9547	3.56719			1.69026					2.45787
		1.95453	3.56618			1.69026					2.45747
		1.95438	3.56528			1.6899					2.45722
		1.95411	3.56503			1.68882					2.45722
		1.95379	3.56499			1.6863					2.4569
		1.95366	3.56422			1.6838					2.45664
		1.95328	3.56403			1.68201					2.45625
		1.9531	3.56362			1.68059					2.45625
		1.95297	3.56348			1.67988					2.456
		1.95208	3.5632			1.67775					2.45592
		1.95193	3.56303			1.67775					2.45527
		1.95178	3.56237			1.67704					2.45527
		1.95142	3.5617			1.67634					2.45479
		1.95131	3.56116			1.67493					2.45479
		1.95038	3.55997			1.67457					2.4543
		1.95038	3.55905			1.6744					2.45411
		1.94986	3.55905			1.67352					2.45333
		1.94986	3.55822			1.67281					2.45319
		1.94935	3.55772			1.67281					2.45236
		1.9478	3.55763			1.67246					2.45236
		1.94734	3.55718			1.67176					2.45236
		1.94685	3.55684			1.66931					2.45187
		1.9466	3.55629			1.66712					2.45139
		1.94574	3.55574			1.66652					2.45139
		1.94529	3.55456			1.66373					2.45111
		1.94522	3.55442			1.6627					2.45054
		1.94488	3.55354			1.662					2.45042
		1.94445	3.55162			1.6589					2.45042
		1.94426	3.55112			1.6589					2.44976
		1.94403	3.55056			1.65855					2.44945
		1.94394	3.5505			1.65821					2.44945
		1.94394	3.55046			1.65821					2.44945
		1.94368	3.54868			1.65495					2.44881
		1.94338	3.5485			1.65478					2.44849
		1.94283	3.5485			1.65409					2.44849
		1.94283	3.54806			1.6517					2.44784
		1.94266	3.54764			1.65153					2.44771
		1.94246	3.54631			1.65102					2.44704
		1.94181	3.54588			1.65102					2.44656
		1.94178	3.54588			1.65085					2.44656
		1.94164	3.54568			1.65					2.44656
		1.94138	3.54567			1.64966					2.44617
		1.94113	3.54528			1.64796					2.44559
		1.94107	3.54494			1.64785					2.44559
		1.93976	3.54406			1.6456					2.44343
		1.93972	3.54354			1.64526					2.44335
		1.93972	3.54339			1.64458					2.4429
		1.93959	3.54261			1.64324					2.44271
		1.93959	3.5418			1.64256					2.44223
		1.93908	3.54131			1.64189					2.44186
		1.93883	3.54066			1.64156					2.44151
		1.93857	3.54021			1.64156					2.4408
		1.93851	3.53979			1.64021					2.44032
		1.93832	3.53972			1.63921					2.43912
		1.93807	3.53936			1.63804					2.43888
		1.93781	3.53855			1.63787					2.43888
		1.93705	3.53843			1.63787					2.43888
		1.93654	3.5381			1.63454					2.43888
		1.93654	3.53774			1.63388					2.43888
		1.93654	3.53774			1.63355					2.43841
		1.93583	3.53768			1.63222					2.43831
		1.93536	3.5375			1.63189					2.43825
		1.93502	3.5372			1.63189					2.43793
		1.93502	3.5345			1.6309					2.43793
		1.93502	3.5345			1.62991					2.43793
		1.93485	3.53396			1.62826					2.43698
		1.93451	3.53389			1.6276					2.43603
		1.93434	3.53342			1.62695					2.43603
		1.93426	3.53335			1.62629					2.43603
		1.93401	3.53324			1.62629					2.43571
		1.93401	3.53289			1.62008					2.43555
		1.93279	3.53224			1.61749					2.43507
		1.93266	3.53224			1.61732					2.43507
		1.93173	3.53201			1.61684					2.4346
		1.93162	3.53127			1.6149					2.4346
		1.93148	3.53087			1.61361					2.43426
		1.93131	3.53038			1.61265					2.43397
		1.93047	3.52967			1.61232					2.43365
		1.93047	3.52967			1.61083					2.43329
		1.9299	3.52967			1.61008					2.43318
		1.92972	3.52967			1.60976					2.43318
		1.92946	3.52942			1.60976					2.43318
		1.92946	3.52879			1.60944					2.43318
		1.92896	3.52806			1.60912					2.43318
		1.92846	3.52788			1.60816					2.43318
		1.92846	3.52746			1.60497					2.43223
		1.92729	3.52726			1.60497					2.43223
		1.92712	3.52666			1.6037					2.43223
		1.92708	3.52646			1.60243					2.43223
		1.92683	3.52646			1.6018					2.43223
		1.92645	3.52603			1.60117					2.43185
		1.9262	3.526			1.60054					2.43175
		1.92612	3.52592			1.60022					2.43175
		1.92606	3.52454			1.59935					2.43171
		1.92595	3.52432			1.5977					2.4316
		1.9257	3.52406			1.5977					2.43128
		1.92555	3.52326			1.59645					2.43128
		1.92495	3.52286			1.59645					2.43071
		1.92495	3.52262			1.59582					2.43002
		1.92482	3.5222			1.59457					2.42939
		1.92445	3.5222			1.593					2.42892
		1.92437	3.5221			1.5902					2.42845
		1.92295	3.52166			1.58463					2.42845
		1.9227	3.52135			1.5837					2.42845
		1.92262	3.5206			1.58094					2.42845
		1.92208	3.52007			1.58033					2.42807
		1.92195	3.52007			1.5759					2.42751
		1.92195	3.51928			1.57453					2.42751
		1.92188	3.51901			1.57393					2.42751
		1.92171	3.51795			1.57256					2.42751
		1.92166	3.51795			1.57241					2.42703
		1.92146	3.51795			1.57241					2.42656
		1.92096	3.51743			1.56999					2.42646
		1.92026	3.51707			1.56849					2.42594
		1.92021	3.5167			1.56674					2.42537
		1.9198	3.51626			1.5628					2.42531
		1.91941	3.51624			1.5625					2.42515
		1.91897	3.51584			1.5625					2.42492
		1.91881	3.51579			1.56131					2.42468
		1.91881	3.51563			1.56101					2.42422
		1.91872	3.51563			1.56101					2.42406
		1.91848	3.51552			1.55982					2.42406
		1.91848	3.51531			1.55864					2.42375
		1.91848	3.51524			1.55716					2.42375
		1.91848	3.51478			1.55686					2.42281
		1.91798	3.51478			1.55568					2.42281
		1.91782	3.51478			1.55509					2.42237
		1.91765	3.51463			1.5548					2.42234
		1.91758	3.51426			1.55391					2.42234
		1.91749	3.51418			1.55303					2.42225
		1.91699	3.5139			1.54981					2.42187
		1.91683	3.51373			1.54952					2.42187
		1.91501	3.51334			1.54777					2.42141
		1.91501	3.5131			1.54718					2.42125
		1.91501	3.51294			1.54631					2.42112
		1.91492	3.51294			1.54602					2.42094
		1.91448	3.51247			1.54602					2.42094
		1.9141	3.51193			1.54486					2.4207
		1.91403	3.51136			1.5437					2.42047
		1.91403	3.51058			1.54312					2.42042
		1.91366	3.51058			1.54283					2.42031
		1.91354	3.50886			1.54168					2.42019
		1.91354	3.50743			1.54139					2.42
		1.91337	3.50704			1.54124					2.41977
		1.91288	3.50672			1.5411					2.41954
		1.9127	3.5043			1.54052					2.41954
		1.91243	3.5043			1.53851					2.41907
		1.91231	3.50398			1.53822					2.41884
		1.91206	3.50398			1.53736					2.41814
		1.91188	3.50344			1.53564					2.41814
		1.91157	3.50273			1.53365					2.41814
		1.91108	3.50211			1.5308					2.41783
		1.91083	3.50207			1.52995					2.41783
		1.91059	3.49962			1.52628					2.41767
		1.91053	3.49917			1.52178					2.41721
		1.91031	3.4991			1.52164					2.41721
		1.91027	3.49841			1.5215					2.41698
		1.9101	3.4983			1.51871					2.41674
		1.9101	3.49806			1.51871					2.41628
		1.90961	3.49775			1.51815					2.41628
		1.90961	3.49702			1.51788					2.41554
		1.90948	3.49696			1.51096					2.41535
		1.90946	3.49682			1.50876					2.41535
		1.90936	3.49629			1.50849					2.41535
		1.90936	3.49612			1.50794					2.41489
		1.90912	3.49599			1.50657					2.41489
		1.90879	3.49573			1.50643					2.41396
		1.90838	3.49496			1.50521					2.41368
		1.9083	3.49393			1.50466					2.41349
		1.90779	3.4938			1.50316					2.41349
		1.90765	3.49372			1.50285					2.41349
		1.90765	3.49215			1.50113					2.41349
		1.90753	3.49186			1.49923					2.41331
		1.90749	3.49152			1.49896					2.4128
		1.90716	3.49109			1.49573					2.41257
		1.90692	3.49058			1.49493					2.41257
		1.90687	3.49054			1.49332					2.41257
		1.90667	3.49054			1.49118					2.41146
		1.90667	3.49032			1.49091					2.41072
		1.90619	3.49032			1.48945					2.41072
		1.9057	3.4901			1.48799					2.41041
		1.9057	3.49001			1.48587					2.41041
		1.9057	3.49001			1.48534					2.41011
		1.90558	3.48981			1.48402					2.4098
		1.9055	3.48955			1.48376					2.40949
		1.90545	3.48929			1.47981					2.40888
		1.90537	3.48926			1.47981					2.40888
		1.90521	3.48878			1.47785					2.40811
		1.90521	3.48755			1.47642					2.40796
		1.90497	3.48724			1.47616					2.40796
		1.90472	3.4871			1.47538					2.40796
		1.90472	3.48702			1.47512					2.40765
		1.90464	3.48627			1.47278					2.4075
		1.90432	3.48483			1.46788					2.40581
		1.90375	3.48483			1.46762					2.40566
		1.90375	3.48469			1.46647					2.40489
		1.90359	3.48469			1.46582					2.40474
		1.90351	3.48448			1.46582					2.40459
		1.90351	3.48341			1.46378					2.40459
		1.90278	3.48332			1.4625					2.40451
		1.90254	3.48265			1.45743					2.40428
		1.90229	3.48265			1.45516					2.40428
		1.90205	3.48265			1.45415					2.40428
		1.90181	3.48231			1.45277					2.40428
		1.90133	3.48204			1.45239					2.40398
		1.90133	3.48095			1.45164					2.40392
		1.90133	3.48081			1.44939					2.40383
		1.90091	3.48061			1.44889					2.40337
		1.90084	3.48061			1.44814					2.40291
		1.9006	3.48061			1.44467					2.40264
		1.90036	3.4802			1.44442					2.40154
		1.89987	3.47959			1.44417					2.40124
		1.89963	3.47959			1.4346					2.40108
		1.89963	3.47892			1.43435					2.40108
		1.89939	3.47876			1.43387					2.40102
		1.89907	3.47866			1.43387					2.40063
		1.89891	3.47807			1.42878					2.40063
		1.89891	3.47807			1.42661					2.40063
		1.89867	3.47777			1.42637					2.40063
		1.89842	3.47756			1.42529					2.40063
		1.89758	3.47746			1.42385					2.40026
		1.89757	3.47621			1.42015					2.39972
		1.89698	3.47598			1.41991					2.39972
		1.89674	3.47554			1.41991					2.39972
		1.89674	3.47503			1.41968					2.39972
		1.8965	3.47503			1.41636					2.3988
		1.89602	3.47453			1.41636					2.39858
		1.89554	3.47423			1.41518					2.3979
		1.89554	3.4739			1.41094					2.39759
		1.89519	3.47276			1.41071					2.39744
		1.89505	3.47265			1.4086					2.39729
		1.89457	3.47132			1.40674					2.39699
		1.89448	3.47125			1.40674					2.39699
		1.89385	3.47096			1.40349					2.39676
		1.89314	3.47049			1.39995					2.39653
		1.89314	3.47006			1.39956					2.39608
		1.89298	3.47006			1.39681					2.39578
		1.8929	3.46974			1.39453					2.39563
		1.89256	3.46924			1.38975					2.39563
		1.89242	3.46869			1.38885					2.39517
		1.89226	3.46848			1.38862					2.39517
		1.89186	3.46823			1.38862					2.39457
		1.8917	3.46798			1.38592					2.39427
		1.8917	3.46786			1.38323					2.39427
		1.89158	3.46771			1.38256					2.3939
		1.89074	3.46688			1.38211					2.39381
		1.89043	3.46673			1.3801					2.39359
		1.89027	3.46658			1.37346					2.39291
		1.89003	3.46628			1.37346					2.39246
		1.88979	3.46619			1.3728					2.39201
		1.8896	3.4656			1.36951					2.39156
		1.88943	3.46548			1.3694					2.39156
		1.88931	3.46475			1.36929					2.39156
		1.8886	3.46448			1.36907					2.39099
		1.88856	3.46448			1.36841					2.39095
		1.88812	3.46383			1.36732					2.3902
		1.88773	3.46255			1.36526					2.38988
		1.88741	3.46208			1.3606					2.38975
		1.88741	3.46198			1.35717					2.38975
		1.88717	3.46175			1.35439					2.38975
		1.88693	3.46148			1.35439					2.38908
		1.88646	3.46148			1.35332					2.38885
		1.8863	3.46063			1.35099					2.3884
		1.88488	3.46049			1.34929					2.38795
		1.88456	3.46049			1.34908					2.38778
		1.88385	3.45999			1.34803					2.38766
		1.88385	3.45999			1.34298					2.38706
		1.88362	3.4585			1.34277					2.38616
		1.88352	3.4585			1.34257					2.3858
		1.88295	3.45751			1.34173					2.38535
		1.88291	3.45722			1.34173					2.38526
		1.88267	3.45627			1.34131					2.38491
		1.8822	3.45552			1.33902					2.38459
		1.8822	3.45552			1.33695					2.38437
		1.88196	3.45523			1.33303					2.38415
		1.88196	3.4551			1.33036					2.38403
		1.88184	3.45478			1.32985					2.38377
		1.88173	3.45374			1.32893					2.38348
		1.88149	3.45354			1.32873					2.38348
		1.88126	3.4534			1.3275					2.38281
		1.8811	3.45256			1.32425					2.38234
		1.88078	3.4519			1.32203					2.38169
		1.88078	3.45175			1.32175					2.38124
		1.88078	3.4515			1.31861					2.3808
		1.88031	3.45137			1.31761					2.3805
		1.88031	3.45108			1.31761					2.38035
		1.87984	3.45108			1.31701					2.38006
		1.87984	3.45078			1.31641					2.37991
		1.87984	3.45066			1.31084					2.37991
		1.87867	3.45058			1.31005					2.37946
		1.87867	3.45058			1.30572					2.37946
		1.87843	3.4496			1.29677					2.37946
		1.87807	3.4496			1.29677					2.37902
		1.87796	3.44862			1.29465					2.37795
		1.87754	3.44813			1.29426					2.37754
		1.87749	3.44813			1.29407					2.37689
		1.87749	3.44763			1.29349					2.3768
		1.87687	3.44739			1.29311					2.37592
		1.87637	3.44733			1.29254					2.37592
		1.87632	3.44724			1.29215					2.37547
		1.87629	3.44707			1.28833					2.37503
		1.87609	3.44665			1.28814					2.37459
		1.87585	3.44606			1.28416					2.37459
		1.87562	3.44592			1.28171					2.37429
		1.87562	3.445			1.27722					2.374
		1.87554	3.44445			1.26843					2.3737
		1.87543	3.44445			1.2665					2.37326
		1.87527	3.44404			1.26304					2.37326
		1.87497	3.44398			1.26267					2.37318
		1.87492	3.44371			1.26176					2.37312
		1.87492	3.44353			1.25977					2.37307
		1.8743	3.44225			1.25815					2.37282
		1.87422	3.44225			1.25671					2.37282
		1.87336	3.44137			1.25241					2.3726
		1.87328	3.44079			1.24743					2.37253
		1.87328	3.44079			1.2469					2.37216
		1.87317	3.44006			1.24233					2.37165
		1.87259	3.43953			1.2364					2.37128
		1.87247	3.43908			1.23441					2.37106
		1.87235	3.43903			1.23346					2.36952
		1.87235	3.43884			1.2314					2.36886
		1.87173	3.43828			1.22848					2.36867
		1.87162	3.43828			1.22678					2.36842
		1.87142	3.43787			1.22304					2.36798
		1.87142	3.43745			1.22017					2.36798
		1.87142	3.43714			1.21607					2.36755
		1.87072	3.43689			1.21382					2.36733
		1.87049	3.4367			1.21017					2.36667
		1.87026	3.43641			1.20181					2.36638
		1.87018	3.43568			1.20051					2.36623
		1.87003	3.43496			1.19357					2.36609
		1.87003	3.43459			1.19166					2.3658
		1.87003	3.43437			1.18895					2.3658
		1.87003	3.4335			1.18847					2.36492
		1.86956	3.43288			1.18815					2.36318
		1.86922	3.4327			1.18452					2.36318
		1.86873	3.43242			1.18326					2.36274
		1.86864	3.43242			1.17795					2.36265
		1.86846	3.43225			1.17484					2.36162
		1.86702	3.43205			1.1596					2.36143
		1.86678	3.43205			1.15616					2.36143
		1.86678	3.43133			1.1464					2.36114
		1.86678	3.431			1.13582					2.361
		1.86601	3.43061			1.12799					2.35999
		1.86586	3.42995			1.12348					2.35926
		1.86563	3.4298			1.11736					2.35926
		1.8654	3.42952			1.11158					2.35912
		1.8654	3.42895			1.09503					2.35895
		1.86517	3.42808			1.09436					2.35839
		1.86509	3.42772			1.0937					2.35825
		1.86481	3.42743			1.08852					2.35796
		1.86463	3.42724			1.08623					2.3571
		1.86448	3.427			1.08468					2.3571
		1.86423	3.42628			1.08299					2.3571
		1.86415	3.42556			1.07926					2.3571
		1.86402	3.42532			1.07074					2.35623
		1.86356	3.42532			1.06911					2.35623
		1.86329	3.42484			1.06698					2.35623
		1.8631	3.42448			1.06573					2.35537
		1.8631	3.42362			1.06163					2.35537
		1.86297	3.42358			1.0615					2.35502
		1.86287	3.4234			1.05941					2.3545
		1.86264	3.4234			1.05695					2.35364
		1.86244	3.42168			1.04306					2.35299
		1.86241	3.42149			1.03422					2.35278
		1.86218	3.42125			1.03212					2.35249
		1.86172	3.42111			1.02222					2.35221
		1.86163	3.42054			1.01791					2.35192
		1.86126	3.41911			1.01476					2.35149
		1.86126	3.41911			1.01426					2.3514
		1.86092	3.41844			1.01019					2.35135
		1.86086	3.41839			1.00974					2.35106
		1.8608	3.4182			1.00852					2.35037
		1.8608	3.41704			0.99522					2.3502
		1.8608	3.41704			0.990728					2.35003
		1.86069	3.41686			0.989983					2.34977
		1.86034	3.41686			0.985752					2.34934
		1.86034	3.41564			0.984963					2.34934
		1.85998	3.41561			0.976166					2.34934
		1.85993	3.41554			0.967891					2.34849
		1.85988	3.41483			0.965065					2.34849
		1.85943	3.41483			0.964563					2.34834
		1.85908	3.41459			0.956892					2.34813
		1.85897	3.41412			0.956497					2.34806
		1.85882	3.41388			0.952861					2.34791
		1.85842	3.41369			0.951883					2.34742
		1.85806	3.41369			0.949546					2.3472
		1.8576	3.41341			0.946448					2.3472
		1.8576	3.41312			0.944859					2.3472
		1.85714	3.4118			0.94318					2.34702
		1.85669	3.41147			0.938892					2.34677
		1.85623	3.41086			0.935022					2.34635
		1.856	3.41057			0.934552					2.34633
		1.856	3.41042			0.926921					2.34604
		1.856	3.41029			0.923064					2.34592
		1.85578	3.40997			0.916711					2.34507
		1.85578	3.40986			0.898028					2.34507
		1.85578	3.40916			0.894936					2.34478
		1.85578	3.40888			0.893398					2.34464
		1.85517	3.40875			0.883414					2.3445
		1.85509	3.40822			0.858892					2.34421
		1.85509	3.40816			0.858344					2.34336
		1.85502	3.40759			0.84936					2.34279
		1.85441	3.40727			0.83066					2.34268
		1.85365	3.40727			0.828693					2.34251
		1.8535	3.4069			0.797623					2.34251
		1.85305	3.40633			0.769466					2.34251
		1.85293	3.40553			0.768411					2.34251
		1.85282	3.40505			0.76742					2.34251
		1.85271	3.40493			0.755796					2.34166
		1.85259	3.40465			0.748621					2.34166
		1.85237	3.40446			0.745523					2.34166
		1.85214	3.40387			0.640413					2.34166
		1.85214	3.4033			0.635278					2.34166
		1.85146	3.40212			0.635195					2.34081
		1.85146	3.40165			0.526673					2.34081
		1.85124	3.40152								2.34081
		1.85116	3.40071								2.34039
		1.85078	3.40071								2.33972
		1.85043	3.40071								2.33776
		1.85033	3.39987								2.33742
		1.84988	3.39885								2.33742
		1.84943	3.39792								2.33686
		1.8492	3.39792								2.33658
		1.84898	3.39722								2.3363
		1.84886	3.39699								2.33616
		1.84853	3.39665								2.33595
		1.84853	3.39652								2.33501
		1.84785	3.39632								2.33489
		1.84754	3.39589								2.33489
		1.84744	3.39513								2.33489
		1.8474	3.39462								2.33447
		1.84733	3.39443								2.33447
		1.84718	3.39429								2.33405
		1.84718	3.3942								2.33405
		1.84718	3.3942								2.33363
		1.84711	3.39393								2.33363
		1.84695	3.39354								2.33349
		1.84673	3.3932								2.33321
		1.84673	3.39235								2.33321
		1.84673	3.39235								2.33321
		1.84661	3.39188								2.33293
		1.8465	3.39116								2.33271
		1.84616	3.3905								2.33153
		1.84598	3.38957								2.33136
		1.84583	3.38957								2.33097
		1.84583	3.38943								2.33069
		1.8456	3.38819								2.33038
		1.84549	3.38819								2.32985
		1.84515	3.38773								2.32957
		1.84515	3.3875								2.32944
		1.84508	3.38681								2.3293
		1.84433	3.38681								2.32916
		1.8441	3.38626								2.32902
		1.8437	3.38626								2.32881
		1.84314	3.38602								2.3286
		1.84314	3.38577								2.32846
		1.84314	3.38551								2.32818
		1.84291	3.38515								2.32818
		1.84291	3.38436								2.32795
		1.8428	3.38405								2.32735
		1.84224	3.38314								2.32735
		1.84202	3.38295								2.32651
		1.8418	3.3828								2.32651
		1.8418	3.38268								2.32651
		1.8418	3.38268								2.32623
		1.8418	3.38243								2.32609
		1.84105	3.38199								2.32568
		1.8409	3.38165								2.3254
		1.8409	3.3813								2.32526
		1.8409	3.38085								2.32512
		1.84061	3.38039								2.32484
		1.84061	3.37961								2.32484
		1.84001	3.37921								2.32443
		1.83986	3.37856								2.32401
		1.83957	3.37856								2.32346
		1.83957	3.37856								2.32346
		1.83957	3.37817								2.32339
		1.83912	3.37802								2.32339
		1.83912	3.37788								2.32332
		1.8389	3.37765								2.32318
		1.83868	3.37747								2.32252
		1.83868	3.3772								2.32235
		1.83856	3.37692								2.32235
		1.83855	3.37674								2.32202
		1.83803	3.37665								2.32185
		1.83801	3.37629								2.32152
		1.83798	3.37583								2.32119
		1.8379	3.37583								2.32069
		1.83779	3.37583								2.32049
		1.83757	3.37515								2.32007
		1.83749	3.37447								2.31987
		1.8369	3.3742								2.31987
		1.8369	3.37401								2.31987
		1.8369	3.37269								2.31987
		1.8369	3.37256								2.31904
		1.8369	3.3725								2.31842
		1.83677	3.37243								2.31821
		1.83668	3.37243								2.31821
		1.8366	3.37194								2.31786
		1.83657	3.37175								2.3178
		1.83646	3.37155								2.3178
		1.83638	3.37107								2.31739
		1.83601	3.37073								2.31656
		1.83579	3.37014								2.31656
		1.83557	3.36971								2.31656
		1.83557	3.36971								2.31656
		1.83527	3.36949								2.31656
		1.83525	3.36949								2.3159
		1.83513	3.36923								2.31574
		1.83513	3.36858								2.31574
		1.83468	3.36807								2.31492
		1.83424	3.3679								2.31492
		1.83398	3.36709								2.31492
		1.8338	3.36685								2.31492
		1.83336	3.36572								2.31492
		1.83314	3.36552								2.31492
		1.83292	3.36552								2.31464
		1.83274	3.36528								2.3141
		1.83248	3.36498								2.31327
		1.83226	3.36498								2.31327
		1.83204	3.3646								2.31327
		1.83204	3.36421								2.313
		1.83204	3.3639								2.31293
		1.83204	3.36383								2.31245
		1.83193	3.36363								2.31245
		1.8316	3.36363								2.31245
		1.83115	3.3633								2.31245
		1.83115	3.36306								2.31225
		1.83115	3.36283								2.31204
		1.83093	3.36283								2.31169
		1.83028	3.36139								2.31163
		1.82998	3.36124								2.31136
		1.82984	3.36121								2.31082
		1.82984	3.36095								2.31082
		1.82984	3.36027								2.31082
		1.82984	3.3596								2.31
		1.82925	3.35893								2.30918
		1.82852	3.35871								2.30918
		1.82852	3.35826								2.30918
		1.8283	3.358								2.30918
		1.82808	3.35769								2.30918
		1.82808	3.35693								2.30837
		1.82791	3.35693								2.30809
		1.82786	3.35626								2.30782
		1.8272	3.35559								2.30755
		1.8272	3.35547								2.30755
		1.8272	3.35498								2.30735
		1.82703	3.35464								2.30701
		1.82694	3.35426								2.30694
		1.82677	3.35372								2.30674
		1.82677	3.35297								2.30674
		1.82633	3.35266								2.30674
		1.82589	3.35248								2.30633
		1.82589	3.35159								2.30633
		1.82556	3.35106								2.30633
		1.82513	3.35063								2.30633
		1.82502	3.35049								2.30592
		1.82469	3.35027								2.30592
		1.82415	3.35								2.30567
		1.82415	3.34894								2.30511
		1.82415	3.34894								2.30484
		1.82371	3.34841								2.30457
		1.82371	3.34841								2.3043
		1.82345	3.34762								2.30409
		1.82328	3.34743								2.30389
		1.82328	3.34743								2.30322
		1.82309	3.34728								2.303
		1.82306	3.34717								2.30268
		1.82306	3.34705								2.30235
		1.82284	3.34656								2.30227
		1.82241	3.34629								2.30187
		1.82241	3.34629								2.30187
		1.82241	3.34629								2.30106
		1.82241	3.3453								2.30025
		1.82222	3.34409								2.30025
		1.82219	3.34234								2.30025
		1.82197	3.34234								2.29953
		1.82197	3.34234								2.29944
		1.82154	3.34215								2.29912
		1.8211	3.34201								2.29904
		1.82067	3.3419								2.29863
		1.82002	3.34168								2.29843
		1.8198	3.34161								2.29813
		1.81948	3.3414								2.29803
		1.81937	3.34058								2.29783
		1.81894	3.34044								2.29783
		1.81879	3.33997								2.29769
		1.8185	3.33971								2.29743
		1.81817	3.33952								2.29702
		1.81793	3.33927								2.29622
		1.81778	3.33927								2.29622
		1.81745	3.33905								2.29622
		1.81634	3.33811								2.29622
		1.81634	3.33799								2.29602
		1.8162	3.33781								2.29515
		1.81591	3.33752								2.29515
		1.81505	3.33719								2.29502
		1.81491	3.33683								2.29497
		1.81441	3.33578								2.29461
		1.81419	3.33541								2.29461
		1.81381	3.33513								2.29461
		1.81376	3.33462								2.29341
		1.81376	3.33447								2.29274
		1.81376	3.33447								2.29221
		1.81367	3.33354								2.29221
		1.81355	3.33317								2.29141
		1.81333	3.33317								2.29141
		1.81333	3.33239								2.29115
		1.81322	3.3323								2.29001
		1.81304	3.3323								2.28902
		1.81301	3.33161								2.28902
		1.8129	3.33143								2.28862
		1.81269	3.33086								2.28822
		1.81239	3.3302								2.28822
		1.81176	3.33005								2.28802
		1.81162	3.33005								2.28782
		1.81144	3.32992								2.28769
		1.8114	3.3297								2.28743
		1.81133	3.32953								2.28716
		1.81119	3.32927								2.28663
		1.81119	3.32927								2.28663
		1.8107	3.32877								2.28663
		1.81055	3.3284								2.28663
		1.81033	3.32797								2.28629
		1.80958	3.32797								2.28405
		1.80948	3.3278								2.28386
		1.80948	3.32754								2.28346
		1.80939	3.32737								2.28346
		1.80905	3.32732								2.28346
		1.80905	3.32668								2.2832
		1.80905	3.32625								2.28267
		1.80905	3.32581								2.28267
		1.80905	3.32567								2.28227
		1.80884	3.32561								2.28188
		1.80862	3.32538								2.28188
		1.80862	3.32538								2.28109
		1.80848	3.32538								2.2807
		1.80841	3.32409								2.2807
		1.80841	3.32405								2.2803
		1.80838	3.32323								2.2803
		1.8082	3.32323								2.2803
		1.80804	3.32304								2.28004
		1.80777	3.32264								2.27991
		1.80734	3.32248								2.27985
		1.80734	3.32216								2.27951
		1.80704	3.32194								2.27912
		1.80649	3.32194								2.27912
		1.80649	3.32151								2.27873
		1.80628	3.32055								2.27873
		1.80623	3.32023								2.27873
		1.80621	3.31989								2.27873
		1.80581	3.3198								2.27794
		1.80557	3.31894								2.27794
		1.80501	3.31862								2.27794
		1.80479	3.31862								2.27794
		1.80462	3.31852								2.27559
		1.80437	3.31702								2.27533
		1.80419	3.31574								2.27527
		1.80403	3.31542								2.2748
		1.80395	3.3151								2.2748
		1.80395	3.3151								2.27441
		1.80395	3.31468								2.27422
		1.80395	3.31441								2.27402
		1.80331	3.31268								2.27402
		1.8031	3.31255								2.27363
		1.80239	3.31255								2.27324
		1.80225	3.31255								2.27324
		1.80225	3.31242								2.27304
		1.80183	3.31238								2.27246
		1.8012	3.31227								2.27246
		1.80065	3.31102								2.27246
		1.80056	3.31102								2.27168
		1.79972	3.31051								2.27142
		1.79958	3.31032								2.27114
		1.7993	3.31								2.27051
		1.7993	3.31								2.27043
		1.79846	3.30916								2.27012
		1.79818	3.30905								2.26999
		1.79804	3.30891								2.26983
		1.79804	3.30873								2.26934
		1.79804	3.3081								2.26934
		1.79684	3.30746								2.26908
		1.79678	3.30746								2.26882
		1.79659	3.30578								2.26856
		1.7965	3.30569								2.26856
		1.79646	3.3055								2.26831
		1.79636	3.30493								2.26818
		1.79636	3.3047								2.26818
		1.79636	3.3043								2.26805
		1.79636	3.30335								2.26779
		1.79594	3.30325								2.26736
		1.79587	3.30304								2.26717
		1.79573	3.30304								2.26701
		1.79571	3.30241								2.26701
		1.79538	3.30241								2.26662
		1.79528	3.30241								2.26649
		1.7951	3.30241								2.26624
		1.7951	3.30216								2.26546
		1.79484	3.30209								2.26546
		1.79447	3.30157								2.26546
		1.79426	3.30157								2.2652
		1.79426	3.30115								2.26508
		1.79426	3.30035								2.26469
		1.79405	3.29989								2.2643
		1.79395	3.29989								2.26422
		1.79385	3.29989								2.26392
		1.79385	3.29989								2.26392
		1.79385	3.29989								2.26314
		1.79376	3.29863								2.26314
		1.79371	3.29822								2.26295
		1.79364	3.29822								2.26276
		1.79322	3.29713								2.26253
		1.79318	3.29702								2.26237
		1.7927	3.29613								2.26199
		1.79253	3.29613								2.2616
		1.79245	3.29487								2.2616
		1.79218	3.29437								2.2616
		1.79218	3.29432								2.2616
		1.79218	3.29362								2.26135
		1.79197	3.293								2.26135
		1.7919	3.29238								2.26006
		1.79176	3.29188								2.26006
		1.79176	3.29175								2.26006
		1.79176	3.29123								2.25981
		1.79163	3.29113								2.25968
		1.79113	3.29113								2.25929
		1.79082	3.29088								2.25929
		1.79072	3.29072								2.25929
		1.79072	3.28989								2.25904
		1.79051	3.28989								2.25878
		1.7903	3.28939								2.25853
		1.79009	3.28926								2.25776
		1.78996	3.28823								2.25745
		1.78989	3.28802								2.25738
		1.78989	3.28802								2.25738
		1.78954	3.28763								2.25623
		1.78926	3.2874								2.25565
		1.78906	3.28691								2.25546
		1.78906	3.28678								2.25546
		1.78854	3.28585								2.25546
		1.78843	3.28554								2.25546
		1.78802	3.28554								2.25546
		1.78802	3.28492								2.25546
		1.78802	3.28477								2.25508
		1.78802	3.28457								2.2547
[truncated: 20,170 more rows]
