# Supplementary material for: Deletion of EP3 prostaglandin receptor in murine macrophages aggravates diet-induced obesity by suppressing SPARC
Source: EMBO J. 2025 Jul 23;44(18):4962–83. doi: 10.1038/s44318-025-00508-y (PMC12436609; doi:10.1038/s44318-025-00508-y)
Supplement: Supplementary file 11 — Appendix Figure Source Data [file 44318_2025_508_MOESM11_ESM.zip › Source data Appendix Figure/Appendix Figure S8/Appendix Figure S8C/Appendix Figure S8C.xlsx]

## Sheet: Appendix Figure S8C
		Sparc
	Adipocyte	Macrophage	PMBC
	0.650613	0.225313	8.57e-05
	0.673617	0.092142	0.010309
	0.279297	0.047009	0.004063
	0.252964	0.121877	0.000313
	0.281766	0.021033	5.06e-05
	0.517257	0.089703	0.000921
	0.403686	0.115214	0.001126
	0.805744	0.003377	0.000452
