# Supplementary material for: Deletion of EP3 prostaglandin receptor in murine macrophages aggravates diet-induced obesity by suppressing SPARC
Source: EMBO J. 2025 Jul 23;44(18):4962–83. doi: 10.1038/s44318-025-00508-y (PMC12436609; doi:10.1038/s44318-025-00508-y)
Supplement: Supplementary file 11 — Appendix Figure Source Data [file 44318_2025_508_MOESM11_ESM.zip › Source data Appendix Figure/Appendix Figure S8/Appendix Figure S8D/Appendix Figure S8D.xlsx]

## Sheet: Appendix Figure S8D
	Sparc
	EP3F/F	EP3F/FLysMCre
	0.0769978	0.053549
	0.0987831	0.0768759
	0.112659	0.0473085
	0.0794585	0.0574123
	0.110096	0.0594674
	0.0932847	0.0624598
	0.0978249	0.0359355
	0.0963872	0.0428944
