# Supplementary material for: Deletion of EP3 prostaglandin receptor in murine macrophages aggravates diet-induced obesity by suppressing SPARC
Source: EMBO J. 2025 Jul 23;44(18):4962–83. doi: 10.1038/s44318-025-00508-y (PMC12436609; doi:10.1038/s44318-025-00508-y)
Supplement: Supplementary file 11 — Appendix Figure Source Data [file 44318_2025_508_MOESM11_ESM.zip › Source data Appendix Figure/Appendix Figure S8/Appendix Figure S8E/Appendix Figure S8E.xlsx]

## Sheet: Appendix Figure S8E
	SPARC
	BMI:20-30	BMI:30-40
	0.517228	0.402575
	0.602877	0.64441
	0.6124	0.736292
	0.729846	0.759263
	0.737374	0.821878
	0.748498	0.838927
	0.771402	0.847579
	0.786072	0.89093
	0.798607	0.897144
	0.814578	0.957323
	0.825844	0.966763
	0.826037	1.00411
	0.82806	1.13239
	0.832575	1.13908
	0.839627	1.14156
	0.842245	1.14288
	0.842949	1.15099
	0.856373	1.1736
	0.896852	1.17985
	0.900246	1.18008
	0.919967	1.18076
	0.922832	1.18729
	0.924414	1.19696
	0.951391	1.1979
	0.965684	1.2145
	0.96661	1.23941
	0.967274	1.24077
	0.981253	1.26371
	0.987951	1.2686
	0.998495	1.27563
	1.00916	1.28006
	1.01639	1.2832
	1.03652	1.28536
	1.03833	1.28581
	1.0436	1.30406
	1.04721	1.30597
	1.05543	1.30771
	1.06416	1.32275
	1.06852	1.3247
	1.07149	1.32693
	1.07245	1.32718
	1.08504	1.32944
	1.13007	1.34406
	1.13988	1.34808
	1.14481	1.35328
	1.15409	1.35462
	1.1586	1.35942
	1.15878	1.36329
	1.16433	1.3659
	1.16442	1.37226
	1.17181	1.38144
	1.17418	1.38491
	1.17468	1.40623
	1.17559	1.41494
	1.17947	1.44537
	1.18902	1.4654
	1.19173	1.53825
	1.19302	1.55688
	1.1954	1.55848
	1.19847	1.55993
	1.2086	1.59489
	1.22394	1.61303
	1.23771	1.62514
	1.23989	1.63749
	1.23994	1.63811
	1.24169	1.67949
	1.2432	1.7021
	1.28212	1.8101
	1.28254	1.83714
	1.28421	1.83928
	1.31714	1.87489
	1.31831	1.93715
	1.32243	1.99394
	1.32333	2.01311
	1.32363	2.01763
	1.32366	2.02711
	1.32761	2.04286
	1.33715	2.05144
	1.34079	2.07401
	1.35971	2.12528
	1.37131	2.12796
	1.37822	2.14026
	1.37954	2.15254
	1.40085	2.17795
	1.41517	2.19122
	1.41545	2.20994
	1.417	2.21275
	1.42301	2.23284
	1.42955	2.29012
	1.43857	2.32632
	1.44773	2.32836
	1.45361	2.41723
	1.4619	2.438
	1.48114	2.45497
	1.48414	2.48737
	1.49608	2.50511
	1.49673	2.54084
	1.49686	2.54735
	1.51135	2.61764
	1.55127	2.64682
	1.55702	2.7123
	1.56153	2.7344
	1.56168	2.84656
	1.56849	2.86349
	1.56869	2.87088
	1.57717	3.1136
	1.58558	3.17134
	1.59246	3.31441
	1.59491	3.34424
	1.5951
	1.59857
	1.60088
	1.60188
	1.60909
	1.61273
	1.61679
	1.6188
	1.6243
	1.62661
	1.63258
	1.64183
	1.64448
	1.64766
	1.65587
	1.6621
	1.66733
	1.67089
	1.67627
	1.67792
	1.67836
	1.67988
	1.68428
	1.68931
	1.70383
	1.70475
	1.72217
	1.72225
	1.72438
	1.72475
	1.72564
	1.73711
	1.7372
	1.74031
	1.74189
	1.74775
	1.76137
	1.77245
	1.78021
	1.78043
	1.78434
	1.78838
	1.78943
	1.80123
	1.80127
	1.80682
	1.8198
	1.82342
	1.83257
	1.83346
	1.83691
	1.83918
	1.85101
	1.86746
	1.86946
	1.87038
	1.87064
	1.87312
	1.87627
	1.88271
	1.88286
	1.89263
	1.8942
	1.89971
	1.90318
	1.90405
	1.91455
	1.91576
	1.92054
	1.92248
	1.92353
	1.92356
	1.929
	1.93897
	1.93902
	1.95988
	1.96743
	1.97602
	1.97838
	1.98209
	1.98316
	1.99184
	1.99204
	1.99377
	1.99549
	2.00126
	2.00254
	2.01256
	2.02394
	2.03989
	2.0406
	2.05088
	2.05392
	2.0556
	2.05571
	2.05678
	2.06449
	2.06525
	2.07127
	2.07777
	2.07792
	2.08002
	2.08349
	2.08513
	2.08786
	2.08917
	2.09459
	2.10155
	2.1031
	2.10373
	2.10511
	2.1056
	2.10841
	2.11129
	2.1116
	2.12057
	2.12122
	2.12192
	2.12432
	2.12645
	2.12817
	2.132
	2.13482
	2.13894
	2.14208
	2.15124
	2.15465
	2.15587
	2.15829
	2.1605
	2.16248
	2.16526
	2.16573
	2.16936
	2.16978
	2.17693
	2.19027
	2.20005
	2.20162
	2.22353
	2.2238
	2.23163
	2.23283
	2.23396
	2.23911
	2.23941
	2.24379
	2.24804
	2.24923
	2.2525
	2.26018
	2.26101
	2.28479
	2.28502
	2.29586
	2.29749
	2.30562
	2.32268
	2.33251
	2.33509
	2.33598
	2.3385
	2.34049
	2.3431
	2.34648
	2.35915
	2.36102
	2.37133
	2.3728
	2.37421
	2.37657
	2.37707
	2.3785
	2.39163
	2.39828
	2.40194
	2.40629
	2.40725
	2.41681
	2.41706
	2.4174
	2.41769
	2.41981
	2.43084
	2.43261
	2.43362
	2.45326
	2.46872
	2.47639
	2.48203
	2.49327
	2.49774
	2.50887
	2.51298
	2.51595
	2.52568
	2.5338
	2.54267
	2.55329
	2.55342
	2.56978
	2.57129
	2.57877
	2.58153
	2.59215
	2.60556
	2.61509
	2.61651
	2.62368
	2.63851
	2.64081
	2.64133
	2.66879
	2.6708
	2.67927
	2.69729
	2.71021
	2.7121
	2.71845
	2.719
	2.74349
	2.75533
	2.76274
	2.78225
	2.78804
	2.80167
	2.81275
	2.82503
	2.84525
	2.87498
	2.9036
	2.92379
	2.93156
	2.99134
	3.05952
	3.12592
	3.13532
	3.20091
	3.23915
