# Supplementary material for: Deletion of EP3 prostaglandin receptor in murine macrophages aggravates diet-induced obesity by suppressing SPARC
Source: EMBO J. 2025 Jul 23;44(18):4962–83. doi: 10.1038/s44318-025-00508-y (PMC12436609; doi:10.1038/s44318-025-00508-y)
Supplement: Supplementary file 11 — Appendix Figure Source Data [file 44318_2025_508_MOESM11_ESM.zip › Source data Appendix Figure/Appendix Figure S8/Appendix Figure S8F/Appendix Figure S8F.xlsx]

## Sheet: Appendix Figure S8F
	Sparc
	NCD	HFD
	0.110508	0.048011
	0.095889	0.040556
	0.087796	0.05391
	0.115835	0.057423
	0.073388	0.070027
	0.08458	0.083693
	0.145126	0.034484
	0.108487	0.0227
