# Supplementary material for: Deletion of EP3 prostaglandin receptor in murine macrophages aggravates diet-induced obesity by suppressing SPARC
Source: EMBO J. 2025 Jul 23;44(18):4962–83. doi: 10.1038/s44318-025-00508-y (PMC12436609; doi:10.1038/s44318-025-00508-y)
Supplement: Supplementary file 11 — Appendix Figure Source Data [file 44318_2025_508_MOESM11_ESM.zip › Source data Appendix Figure/Appendix Figure S9/Appendix Figure S9B/Appendix Figure S9B.xlsx]

## Sheet: Appendix Figure S9B
	EP3α			EP3β			EP3γ
	LysMCre	Rosa-EP3α/LysMCre		LysMCre	Rosa-EP3α/LysMCre		LysMCre	Rosa-EP3α/LysMCre
	0.000793215	0.420448		0.000261663	0.000259856		0.000138291	0.000140222
	0.000452436	0.307786		0.000214015	0.000292353		0.000111552	0.000119558
	0.000568718	0.469761		0.000167913	0.000276583		8.87434e-05	0.000114688
	0.000234195	0.293209		0.00025275	0.000214015		4.92335e-05	0.000109256
	0.000474929	0.476319		0.000613776	0.000364953		0.000103362	0.000226218
	0.000734984	0.476319		0.000170257	0.000416326		0.000107008	4.11143e-05
	0.00112178				0.000258061		0.000218512	0.000101939
	0.000245839						6.77227e-05	0.000110781
