# Supplementary material for: Deletion of EP3 prostaglandin receptor in murine macrophages aggravates diet-induced obesity by suppressing SPARC
Source: EMBO J. 2025 Jul 23;44(18):4962–83. doi: 10.1038/s44318-025-00508-y (PMC12436609; doi:10.1038/s44318-025-00508-y)
Supplement: Supplementary file 11 — Appendix Figure Source Data [file 44318_2025_508_MOESM11_ESM.zip › Source data Appendix Figure/Appendix Figure S9/Appendix Figure S9C/Appendix Figure S9C.xlsx]

## Sheet: Appendix Figure S9C
								Glucose infusion rate (mg/kg/min)
		Basal	Basal	Insulin Clamp	Insulin Clamp	Insulin Clamp	Insulin Clamp	Insulin Clamp	Insulin Clamp	Insulin Clamp	Insulin Clamp	Insulin Clamp	Insulin Clamp	Insulin Clamp	Insulin Clamp	Insulin Clamp
		﹣20min	﹣10min	0min	10min	20min	30min	40min	50min	60min	70min	80min	90min	100min	110min	120min
	LysMCre-1			10.6789	12.2044	13.3486	14.4927	15.2555	16.0183	16.7811	17.5439	19.0694	17.1625	17.9252	17.9252	18.3066
	LysMCre-2			10.279	11.7474	13.2159	13.9501	14.6843	15.4185	15.0514	15.7856	15.4185	16.5198	15.4185	16.1527	16.5198
	LysMCre-3			10.9546	13.6933	14.867	16.4319	17.6056	18.3881	19.1706	17.6056	18.7793	18.3881	19.5618	20.3443	19.5618
	LysMCre-4			10.5342	11.2867	14.2965	15.8013	16.5538	17.3062	17.6825	18.0587	18.8111	18.0587	18.8111	16.93	17.6825
								Glucose infusion rate (mg/kg/min)
		Basal	Basal	Insulin Clamp	Insulin Clamp	Insulin Clamp	Insulin Clamp	Insulin Clamp	Insulin Clamp	Insulin Clamp	Insulin Clamp	Insulin Clamp	Insulin Clamp	Insulin Clamp	Insulin Clamp	Insulin Clamp
		﹣20min	﹣10min	0min	10min	20min	30min	40min	50min	60min	70min	80min	90min	100min	110min	120min
	Rosa-EP3α/LysMCre-1			10.0888	11.2994	13.7207	16.1421	18.1598	19.3705	20.9847	22.1953	23.406	25.0202	24.2131	25.8273	25.4237
	Rosa-EP3α/LysMCre-2			10.7945	12.9534	15.544	16.4076	18.1347	18.9983	21.589	19.8618	21.1572	23.3161	22.4525	21.589	22.8843
	Rosa-EP3α/LysMCre-3			10.5753	12.6904	14.8054	16.9205	19.4585	16.9205	19.0355	21.1506	19.8816	21.1506	21.5736	23.6887	21.9966
	Rosa-EP3α/LysMCre-4			10.3135	13.2013	16.5017	17.3267	18.1518	19.3894	20.2145	19.802	20.6271	21.4521	22.2772	22.6898	23.1023
