# Supplementary material for: Deletion of EP3 prostaglandin receptor in murine macrophages aggravates diet-induced obesity by suppressing SPARC
Source: EMBO J. 2025 Jul 23;44(18):4962–83. doi: 10.1038/s44318-025-00508-y (PMC12436609; doi:10.1038/s44318-025-00508-y)
Supplement: Supplementary file 11 — Appendix Figure Source Data [file 44318_2025_508_MOESM11_ESM.zip › Source data Appendix Figure/Appendix Figure S9/Appendix Figure S9D/Appendix Figure S9D.xlsx]

## Sheet: Appendix Figure S9D
								Blood glucose (mg/dl)
		Basal	Basal	Insulin Clamp	Insulin Clamp	Insulin Clamp	Insulin Clamp	Insulin Clamp	Insulin Clamp	Insulin Clamp	Insulin Clamp	Insulin Clamp	Insulin Clamp	Insulin Clamp	Insulin Clamp	Insulin Clamp
		﹣20min	﹣10min	0min	10min	20min	30min	40min	50min	60min	70min	80min	90min	100min	110min	120min
	LysMCre-1	133.2	109.8	88.2	64.8	79.2	81	84.6	88.2	99	84.6	97.2	102.6	99	115.2	97.2
	LysMCre-2	142.2	115.2	84.6	68.4	77.4	86.4	95.4	84.6	97.2	91.8	86.4	111.6	109.8	102.6	111.6
	LysMCre-3	127.8	106.2	66.6	57.6	73.8	82.8	91.8	93.6	100.8	86.4	91.8	82.8	97.2	111.6	102.6
	LysMCre-4	145.8	100.8	77.4	61.2	82.8	84.6	88.2	91.8	97.2	82.8	99	104.4	111.6	115.2	100.8
								Blood glucose (mg/dl)
		Basal	Basal	Insulin Clamp	Insulin Clamp	Insulin Clamp	Insulin Clamp	Insulin Clamp	Insulin Clamp	Insulin Clamp	Insulin Clamp	Insulin Clamp	Insulin Clamp	Insulin Clamp	Insulin Clamp	Insulin Clamp
		﹣20min	﹣10min	0min	10min	20min	30min	40min	50min	60min	70min	80min	90min	100min	110min	120min
	Rosa-EP3α/LysMCre-1	133.2	91.8	68.4	57.6	66.6	77.4	79.2	84.6	88.2	86.4	97.2	100.8	115.2	102.6	95.4
	Rosa-EP3α/LysMCre-2	120.6	93.6	66.6	52.2	61.2	75.6	86.4	91.8	97.2	113.4	102.6	93.6	97.2	108	99
	Rosa-EP3α/LysMCre-3	129.6	97.2	73.8	61.2	79.2	84.6	91.8	102.6	93.6	97.2	109.8	99	104.4	91.8	100.8
	Rosa-EP3α/LysMCre-4	147.6	120.6	88.2	73.8	81	84.6	91.8	95.4	82.8	88.2	95.4	99	86.4	100.8	109.8
