# Supplementary material for: Deletion of EP3 prostaglandin receptor in murine macrophages aggravates diet-induced obesity by suppressing SPARC
Source: EMBO J. 2025 Jul 23;44(18):4962–83. doi: 10.1038/s44318-025-00508-y (PMC12436609; doi:10.1038/s44318-025-00508-y)
Supplement: Supplementary file 11 — Appendix Figure Source Data [file 44318_2025_508_MOESM11_ESM.zip › Source data Appendix Figure/Appendix Figure S9/Appendix Figure S9E/Appendix Figure S9E.xlsx]

## Sheet: Appendix Figure S9E
	Sparc
	LysMCre	Rosa-EP3α/SPARCF/FLysMCre
	0.000956833	3.7066e-05
	0.000849687	3.7155e-05
	0.00055019	5.5388e-05
	0.000695875	5.431e-06
	0.000748196	5.656e-06
	0.00101038	3.4467e-05
	0.000807564	5.0628e-05
	0.000914474	2.9515e-05
